# Supplementary material for: Immunologic Alteration After Total En-Bloc Spondylectomy with Anterior Spinal Column Reconstruction with Frozen Tumor-Containing Bone Autologous Grafts: A Case Report in a Prospective Study
Source: Curr Oncol. 2025 Jul 31;32(8):432. doi: 10.3390/curroncol32080432 (PMC12384064; doi:10.3390/curroncol32080432)
Supplement: Supplementary file 1 [file curroncol-32-00432-s001.zip]

Archive with 4 entries (4 files):
- TCR-bchaing_postope.fulllength.aa.xls
- TCR_achain_postope.fulllength.aa.xls
- TCR_achain_preope.fulllength.aa.xls
- TCR_bchain_preope.fulllength.aa.xls
