# Supplementary material for: Immunologic Alteration After Total En-Bloc Spondylectomy with Anterior Spinal Column Reconstruction with Frozen Tumor-Containing Bone Autologous Grafts: A Case Report in a Prospective Study
Source: Curr Oncol. 2025 Jul 31;32(8):432. doi: 10.3390/curroncol32080432 (PMC12384064; doi:10.3390/curroncol32080432)
Supplement: Supplementary file 1 [file curroncol-32-00432-s001.zip › TCR-bchaing_postope.fulllength.aa.xls]

SampleName	Chain_type	AA.Seq.FR1	AA.Seq.CDR1	AA.Seq.FR2	AA.Seq.CDR2	AA.Seq.FR3	AA.Seq.CDR3	AA.Seq.FR4	Best_V_Gene	Best_D_Gene	Best_J_Gene	Count	Frequency_in_All
HA2-B	TRB	EPEVTQTPSHQVTQMGQEVILRCVPI	SNHLY	FYWYRQILGQKVEFLVS	FYNNEI	SEKSEIFDDQFSVERPDGSNFTLKIRSTKLEDSAMYF	CASIGGRNEQFF	GPGTRLTVL	TRBV2*01	TRBD2*01	TRBJ2-1*01	2810	0.0033
HA2-B	TRB	AAGVIQSPRHLIKEKRETATLKCYPI	SRHDT	VYWYQQGPGQDPQFLIS	FYEKMQ	SDKGSIPDRFSAQQFSDYHSELNMSSLELGDSALYF	CASRERLSDEKLFF	GSGTQLSVL	TRBV13*01	TRBD2*01	TRBJ1-4*01	1998	0.0023
HA2-B	TRB	DAGVIQSPRHEVTEMGQEVTLRCKPI	SGHNS	LFWYRQTMMRGLELLIY	FNNNVP	IDDSGMPEDRFSAKMPNASFSTLKIQPSEPRDSAVYF	CASSFDRDRESGANVLTF	GAGSRLTVL	TRBV12-3*01	TRBD1*01	TRBJ2-6*01	1878	0.0022
HA2-B	TRB	ETGVTQTPRHLVMGMTNKKSLKCEQH	LGHNA	MYWYKQSAKKPLELMFV	YNFKEQ	TENNSVPSRFSPECPNSSHLFLHLHTLQPEDSALYL	CASSQDRGGSTDTQYF	GPGTRLTVL	TRBV4-2*01	TRBD2*01	TRBJ2-3*01	1414	0.0017
HA2-B	TRB	DADVTQTPRNRITKTGKRIMLECSQT	KGHDR	MYWYRQDPGLGLRLIYY	SFDVKD	INKGEISDGYSVSRQAQAKFSLSLESAIPNQTALYF	CATSVLAGATETQYF	GPGTRLLVL	TRBV24-1*01	TRBD2*01	TRBJ2-5*01	1239	0.0014
HA2-B	TRB	ETGVTQTPRHLVMGMTNKKSLKCEQH	LGHNA	MYWYKQSAKKPLELMFV	YNFKEQ	TENNSVPSRFSPECPNSSHLFLHLHTLQPEDSALYL	CASSQDGGSGANVLTF	GAGSRLTVL	TRBV4-2*01		TRBJ2-6*01	1129	0.0013
HA2-B	TRB	GAVVSQHPSWVICKSGTSVKIECRSL	DFQATT	MFWYRQFPKQSLMLMAT	SNEGSKA	TYEQGVEKDKFLINHASLTLSTLTVTSAHPEDSSFYI	CSARDKGEQYF	GPGTRLTVT	TRBV20-1*01		TRBJ2-7*01	1111	0.0013
HA2-B	TRB	GAVVSQHPSRVICKSGTSVKIECRSL	DFQATT	MFWYRQFPKKSLMLMAT	SNEGSKA	TYEQGVEKDKFLINHASLTLSTLTVTSAHPEDSSFYI	CSAAPLGLAESYEQYF	GPGTRLTVT	TRBV20-1*05	TRBD2*01	TRBJ2-7*01	1097	0.0013
HA2-B	TRB	DTEVTQTPKHLVMGMTNKKSLKCEQH	MGHRA	MYWYKQKAKKPPELMFV	YSYEKL	SINESVPSRFSPECPNSSLLNLHLHALQPEDSALYL	CASSQHNEQFF	GPGTRLTVL	TRBV4-1*01		TRBJ2-1*01	1045	0.0012
HA2-B	TRB	DAGVTQSPTHLIKTRGQQVTLRCSPK	SGHDT	VSWYQQALGQGPQFIFQ	YYEEEE	RQRGNFPDRFSGHQFPNYSSELNVNALLLGDSALYL	CASSSDRLSSPLHF	GNGTRLTVT	TRBV5-6*01	TRBD1*01	TRBJ1-6*01	995	0.0012
HA2-B	TRB	DAGVIQSPRHEVTEMGQEVTLRCKPI	SGHNS	LFWYRQTMMRGLELLIY	FNNNVP	IDDSGMPEDRFSAKMPNASFSTLKIQPSEPRDSAVYF	CASSRSAGAFF	GQGTRLTVV	TRBV12-3*01	TRBD2*01	TRBJ1-1*01	978	0.0011
HA2-B	TRB	DSGVTQTPKHLITATGQRVTLRCSPR	SGDLS	VYWYQQSLDQGLQFLIQ	YYNGEE	RAKGNILERFSAQQFPDLHSELNLSSLELGDSALYF	CASSTRHYTEAFF	GQGTRLTVV	TRBV9*01		TRBJ1-1*01	969	0.0011
HA2-B	TRB	EPEVTQTPSHQVTQMGQEVILRCVPI	SNHLY	FYWYRQILGQKVEFLVS	FYNNEI	SEKSEIFDDQFSVERPDGSNFTLKIRSTKLEDSAMYF	CASDWSGAFF	GQGTRLTVV	TRBV2*01		TRBJ1-1*01	955	0.0011
HA2-B	TRB	KAGVTQTPRYLIKTRGQQVTLSCSPI	SGHRS	VSWYQQTPGQGLQFLFE	YFSETQ	RNKGNFPGRFSGRQFSNSRSEMNVSTLELGDSALYL	CASSLPTGVEQFF	GPGTRLTVL	TRBV5-1*01	TRBD1*01	TRBJ2-1*01	953	0.0011
HA2-B	TRB	DAGITQSPRHKVTETGTPVTLRCHQT	ENHRY	MYWYRQDPGHGLRLIHY	SYGVKD	TDKGEVSDGYSVSRSKTEDFLLTLESATSSQTSVYF	CAMGENEQYF	GPGTRLTVT	TRBV10-3*02		TRBJ2-7*01	951	0.0011
HA2-B	TRB	GAGVSQTPSNKVTEKGKYVELRCDPI	SGHTA	LYWYRQSLGQGPEFLIY	FQGTGA	ADDSGLPNDRFFAVRPEGSVSTLKIQRTERGDSAVYL	CASSLNSAGTDTQYF	GPGTRLTVL	TRBV7-3*01	TRBD2*01	TRBJ2-3*01	930	0.0011
HA2-B	TRB	KAGVTQTPRYLIKTRGQQVTLSCSPI	SGHRS	VSWYQQTPGQGLQFLFE	YFSETQ	RNKGNFPGRFSGRQFSNSRSEMNVSTLELGDSALYL	CASSLQRVPDTQYF	GPGTRLTVL	TRBV5-1*01	TRBD2*01	TRBJ2-3*01	905	0.0011
HA2-B	TRB	DAGVIQSPRHEVTEMGQEVTLRCKPI	SGHDY	LFWYRQTMMRGLELLIY	FNNNVP	IDDSGMPEDRFSAKMPNASFSTLKIQPSEPRDSAVYF	CASSETSFSYEQYF	GPGTRLTVT	TRBV12-4*01	TRBD2*01	TRBJ2-7*01	904	0.0011
HA2-B	TRB	DSGVTQTPKHLITATGQRVTLRCSPR	SGDLS	VYWYQQSLDQGLQFLIQ	YYNGEE	RAKGNILERFSAQQFPDLHSELNLSSLELGDSALYF	CASSVGLQDEQFF	GPGTRLTVL	TRBV9*01		TRBJ2-1*01	857	0.0010
HA2-B	TRB	DTAVSQTPKYLVTQMGNDKSIKCEQN	LGHDT	MYWYKQDSKKFLKIMFS	YNNKEL	IINETVPNRFSPKSPDKAHLNLHINSLELGDSAVYF	CASSQSWSSEAFF	GQGTRLTVV	TRBV3-1*01		TRBJ1-1*01	854	0.0010
HA2-B	TRB	GAVVSQHPSWVICKSGTSVKIECRSL	DFQATT	MFWYRQFPKQSLMLMAT	SNEGSKA	TYEQGVEKDKFLINHASLTLSTLTVTSAHPEDSSFYI	CSAGGGTGNQPQHF	GDGTRLSIL	TRBV20-1*01	TRBD1*01	TRBJ1-5*01	846	0.0010
HA2-B	TRB	DAMVIQNPRYQVTQFGKPVTLSCSQT	LNHNV	MYWYQQKSSQAPKLLFH	YYDKDF	NNEADTPDNFQSRRPNTSFCFLDIRSPGLGDAAMYL	CATSRTGSGANVLTF	GAGSRLTVL	TRBV15*02	TRBD1*01	TRBJ2-6*01	838	0.0010
HA2-B	TRB	DAGVIQSPRHEVTEMGQEVTLRCKPI	SGHDY	LFWYRQTMMRGLELLIY	FNNNVP	IDDSGMPEDRFSAKMPNASFSTLKIQPSEPRDSAVYF	CASSYGSDSYNEQFF	GPGTRLTVL	TRBV12-4*01		TRBJ2-1*01	834	0.0010
HA2-B	TRB	NAGVTQTPKFRVLKTGQSMTLLCAQD	MNHEY	MYWYRQDPGMGLRLIHY	SVGEGT	TAKGEVPDGYNVSRLKKQNFLLGLESAAPSQTSVYF	CASTIGTSVSGELFF	GEGSRLTVL	TRBV6-2*01	TRBD2*01	TRBJ2-2*01	819	0.0010
HA2-B	TRB	NAGVTQTPKFQVLKTGQSMTLQCAQD	MNHEY	MSWYRQDPGMGLRLIHY	SVGAGI	TDQGEVPNGYNVSRSTTEDFPLRLLSAAPSQTSVYF	CASGADGNTIYF	GEGSWLTVV	TRBV6-5*01	TRBD1*01	TRBJ1-3*01	816	0.0010
HA2-B	TRB	GAGVSQSPSNKVTEKGKDVELRCDPI	SGHTA	LYWYRQRLGQGLEFLIY	FQGNSA	PDKSGLPSDRFSAERTGESVSTLTIQRTQQEDSAVYL	CASSFMTGVKLFF	GSGTQLSVL	TRBV7-2*02	TRBD1*01	TRBJ1-4*01	812	0.0009
HA2-B	TRB	SAVISQKPSRDICQRGTSLTIQCQVD	SQVTM	MFWYRQQPGQSLTLIAT	ANQGSEA	TYESGFVIDKFPISRPNLTFSTLTVSNMSPEDSSIYL	CAFGGGTEPQHF	GDGTRLSIL	TRBV29-1*01	TRBD1*01	TRBJ1-5*01	810	0.0009
HA2-B	TRB	KAGVTQTPRYLIKTRGQQVTLSCSPI	SGHRS	VSWYQQTPGQGLQFLFE	YFSETQ	RNKGNFPGRFSGRQFSNSRSEMNVSTLELGDSALYL	CASSLRGSGSYEQYF	GPGTRLTVT	TRBV5-1*01	TRBD1*01	TRBJ2-7*01	809	0.0009
HA2-B	TRB	EAGVAQSPRYKIIEKRQSVAFWCNPI	SGHAT	LYWYQQILGQGPKLLIQ	FQNNGV	VDDSQLPKDRFSAERLKGVDSTLKIQPAKLEDSAVYL	CASSRPGAGYGYTF	GSGTRLTVV	TRBV11-2*03	TRBD1*01	TRBJ1-2*01	797	0.0009
HA2-B	TRB	ETGVTQSPTHLIKTRGQQVTLRCSSQ	SGHNT	VSWYQQALGQGPQFIFQ	YYREEE	NGRGNFPPRFSGLQFPNYSSELNVNALELDDSALYL	CASSGEGDTYGYTF	GSGTRLTVV	TRBV5-4*01	TRBD1*01	TRBJ1-2*01	781	0.0009
HA2-B	TRB	DAMVIQNPRYQVTQFGKPVTLSCSQT	LNHNV	MYWYQQKSSQAPKLLFH	YYDKDF	NNEADTPDNFQSRRPNTSFCFLDIRSPGLGDAAMYL	CATSPLGTGGYNEQFF	GPGTRLTVL	TRBV15*02	TRBD1*01	TRBJ2-1*01	766	0.0009
HA2-B	TRB	EAGVVQSPRYKIIEKKQPVAFWCNPI	SGHNT	LYWYRQNLGQGPELLIR	YENEEA	VDDSQLPKDRFSAERLKGVDSTLKIQPAELGDSAVYL	CASSSPGGSTEAFF	GQGTRLTVV	TRBV11-3*04	TRBD1*01	TRBJ1-1*01	760	0.0009
HA2-B	TRB	DAGITQSPRHKVTETGTPVTLRCHQT	ENHRY	MYWYRQDPGHGLRLIHY	SYGVKD	TDKGEVSDGYSVSRSKTEDFLLTLESATSSQTSVYF	CAITGDFYGYTF	GSGTRLTVV	TRBV10-3*02	TRBD1*01	TRBJ1-2*01	759	0.0009
HA2-B	TRB	EAQVTQNPRYLITVTGKKLTVTCSQN	MNHEY	MSWYRQDPGLGLRQIYY	SMNVEV	TDKGDVPEGYKVSRKEKRNFPLILESPSPNQTSLYF	CASRGDPPTGSDTQYF	GPGTRLTVL	TRBV27*01	TRBD2*01	TRBJ2-3*01	748	0.0009
HA2-B	TRB	GAGVSQSPRYKVAKRGQDVALRCDPI	SGHVS	LFWYQQALGQGPEFLTY	FQNEAQ	LDKSGLPSDRFFAERPEGSVSTLKIQRTQQEDSAVYL	CASSPLGRQLQETQYF	GPGTRLLVL	TRBV7-8*01	TRBD1*01	TRBJ2-5*01	744	0.0009
HA2-B	TRB	GAVVSQHPSRVICKSGTSVKIECRSL	DFQATT	MFWYRQFPKKSLMLMAT	SNEGSKA	TYEQGVEKDKFLINHASLTLSTLTVTSAHPEDSSFYI	CSARDGGRGYNEQFF	GPGTRLTVL	TRBV20-1*05	TRBD2*02	TRBJ2-1*01	738	0.0009
HA2-B	TRB	KAGVTQTPRYLIKTRGQQVTLSCSPI	SGHRS	VSWYQQTPGQGLQFLFE	YFSETQ	RNKGNFPGRFSGRQFSNSRSEMNVSTLELGDSALYL	CASSSSGRNTEAFF	GQGTRLTVV	TRBV5-1*01	TRBD2*01	TRBJ1-1*01	732	0.0009
HA2-B	TRB	EPEVTQTPSHQVTQMGQEVILRCVPI	SNHLY	FYWYRQILGQKVEFLVS	FYNNEI	SEKSEIFDDQFSVERPDGSNFTLKIRSTKLEDSAMYF	CASSDASGRSYNEQFF	GPGTRLTVL	TRBV2*01	TRBD2*01	TRBJ2-1*01	730	0.0009
HA2-B	TRB	DAGVTQSPTHLIKTRGQQVTLRCSPK	SGHDT	VSWYQQALGQGPQFIFQ	YYEEEE	RQRGNFPDRFSGHQFPNYSSELNVNALLLGDSALYL	CASSYSVEQYF	GPGTRLTVT	TRBV5-6*01		TRBJ2-7*01	728	0.0009
HA2-B	TRB	DAMVIQNPRYQVTQFGKPVTLSCSQT	LNHNV	MYWYQQKSSQAPKLLFH	YYDKDF	NNEADTPDNFQSRRPNTSFCFLDIRSPGLGDAAMYL	CATSRRPKSGVTDTQYF	GPGTRLTVL	TRBV15*02	TRBD2*01	TRBJ2-3*01	716	0.0008
HA2-B	TRB	DAGVIQSPRHEVTEMGQEVTLRCKPI	SGHDY	LFWYRQTMMRGLELLIY	FNNNVP	IDDSGMPEDRFSAKMPNASFSTLKIQPSEPRDSAVYF	CASSLRTSASYNEQFF	GPGTRLTVL	TRBV12-4*01	TRBD2*01	TRBJ2-1*01	715	0.0008
HA2-B	TRB	EAGVAQSPRYKIIEKRQSVAFWCNPI	SGHAT	LYWYQQILGQGPKLLIQ	FQNNGV	VDDSQLPKDRFSAERLKGVDSTLKIQPAKLEDSAVYL	CASSLAGQRYEQYF	GPGTRLTVT	TRBV11-2*03	TRBD1*01	TRBJ2-7*01	713	0.0008
HA2-B	TRB	DVKVTQSSRYLVKRTGEKVFLECVQD	MDHEN	MFWYRQDPGLGLRLIYF	SYDVKM	KEKGDIPEGYSVSREKKERFSLILESASTNQTSMYL	CASSFSAAAEQFF	GPGTRLTVL	TRBV28*01	TRBD2*01	TRBJ2-1*01	709	0.0008
HA2-B	TRB	EPEVTQTPSHQVTQMGQEVILRCVPI	SNHLY	FYWYRQILGQKVEFLVS	FYNNEI	SEKSEIFDDQFSVERPDGSNFTLKIRSTKLEDSAMYF	CASRGLGNIQYF	GAGTRLSVL	TRBV2*01		TRBJ2-4*01	707	0.0008
HA2-B	TRB	EAGVAQSPRYKIIEKRQSVAFWCNPI	SGHAT	LYWYQQILGQGPKLLIQ	FQNNGV	VDDSQLPKDRFSAERLKGVDSTLKIQPAKLEDSAVYL	CASSVPGLLMNTEAFF	GQGTRLTVV	TRBV11-2*03	TRBD2*01	TRBJ1-1*01	703	0.0008
HA2-B	TRB	NAGVTQTPKFRILKIGQSMTLQCTQD	MNHNY	MYWYRQDPGMGLKLIYY	SVGAGI	TDKGEVPNGYNVSRSTTEDFPLRLELAAPSQTSVYF	CASSYGSANEQFF	GPGTRLTVL	TRBV6-6*01		TRBJ2-1*01	703	0.0008
HA2-B	TRB	KAGVTQTPRYLIKTRGQQVTLSCSPI	SGHRS	VSWYQQTPGQGLQFLFE	YFSETQ	RNKGNFPGRFSGRQFSNSRSEMNVSTLELGDSALYL	CASSPGQGATEAFF	GQGTRLTVV	TRBV5-1*01	TRBD1*01	TRBJ1-1*01	701	0.0008
HA2-B	TRB	GAVVSQHPSRVICKSGTSVKIECRSL	DFQATT	MFWYRQFPKKSLMLMAT	SNEGSKA	TYEQGVEKDKFLINHASLTLSTLTVTSAHPEDSSFYI	CSARDGVTDTQYF	GPGTRLTVL	TRBV20-1*05	TRBD2*01	TRBJ2-3*01	695	0.0008
HA2-B	TRB	DAGITQSPRHKVTETGTPVTLRCHQT	ENHRY	MYWYRQDPGHGLRLIHY	SYGVKD	TDKGEVSDGYSVSRSKTEDFLLTLESATSSQTSVYF	CAIRNRDYTDTQYF	GPGTRLTVL	TRBV10-3*02		TRBJ2-3*01	688	0.0008
HA2-B	TRB	SAVISQKPSRDICQRGTSLTIQCQVD	SQVTM	MFWYRQQPGQSLTLIAT	ANQGSEA	TYESGFVIDKFPISRPNLTFSTLTVSNMSPEDSSIYL	CSVEGRGETQYF	GPGTRLLVL	TRBV29-1*01	TRBD2*01	TRBJ2-5*01	686	0.0008
HA2-B	TRB	SAVISQKPSRDICQRGTSLTIQCQVD	SQVTM	MFWYRQQPGQSLTLIAT	ANQGSEA	TYESGFVIDKFPISRPNLTFSTLTVSNMSPEDSSIYL	CSVHSGSSYEQYF	GPGTRLTVT	TRBV29-1*01	TRBD2*01	TRBJ2-7*01	685	0.0008
HA2-B	TRB	DTGVSQDPRHKITKRGQNVTFRCDPI	SEHNR	LYWYRQTLGQGPEFLTY	FQNEAQ	LEKSRLLSDRFSAERPKGSFSTLEIQRTEQGDSAMYL	CASSLKDTQYF	GPGTRLTVL	TRBV7-9*03		TRBJ2-3*01	682	0.0008
HA2-B	TRB	NAGVTQTPKFQVLKTGQSMTLQCAQD	MNHEY	MSWYRQDPGMGLRLIHY	SVGAGI	TDQGEVPNGYNVSRSTTEDFPLRLLSAAPSQTSVYF	CASSSGRATDTQYF	GPGTRLTVL	TRBV6-5*01	TRBD2*02	TRBJ2-3*01	680	0.0008
HA2-B	TRB	DAGITQSPRHKVTETGTPVTLRCHQT	ENHRY	MYWYRQDPGHGLRLIHY	SYGVKD	TDKGEVSDGYSVSRSKTEDFLLTLESATSSQTSVYF	CAIRVSRGQPQHF	GDGTRLSIL	TRBV10-3*02	TRBD2*01	TRBJ1-5*01	680	0.0008
HA2-B	TRB	DADVTQTPRNRITKTGKRIMLECSQT	KGHDR	MYWYRQDPGLGLRLIYY	SFDVKD	INKGEISDGYSVSRQAQAKFSLSLESAIPNQTALYF	CATGPTGKWGEKLFF	GSGTQLSVL	TRBV24-1*01	TRBD1*01	TRBJ1-4*01	678	0.0008
HA2-B	TRB	DTEVTQTPKHLVMGMTNKKSLKCEQH	MGHRA	MYWYKQKAKKPPELMFV	YSYEKL	SINESVPSRFSPECPNSSLLNLHLHALQPEDSALYL	CASSQPPLAGGLGEQFF	GPGTRLTVL	TRBV4-1*01	TRBD2*01	TRBJ2-1*01	677	0.0008
HA2-B	TRB	DAGITQSPRHKVTETGTPVTLRCHQT	ENHRY	MYWYRQDPGHGLRLIHY	SYGVKD	TDKGEVSDGYSVSRSKTEDFLLTLESATSSQTSVYF	CAISEPDRVYGYTF	GSGTRLTVV	TRBV10-3*01	TRBD1*01	TRBJ1-2*01	676	0.0008
HA2-B	TRB	DTAVSQTPKYLVTQMGNDKSIKCEQN	LGHDT	MYWYKQDSKKFLKIMFS	YNNKEL	IINETVPNRFSPKSPDKAHLNLHINSLELGDSAVYF	CASSQEVGSGANVLTF	GAGSRLTVL	TRBV3-1*01		TRBJ2-6*01	673	0.0008
HA2-B	TRB	GAGVSQSPRYKVTKRGQDVALRCDPI	SGHVS	LYWYRQALGQGPEFLTY	FNYEAQ	QDKSGLPNDRFSAERPEGSISTLTIQRTEQRDSAMYR	CASSLGNTEAFF	GQGTRLTVV	TRBV7-6*01		TRBJ1-1*01	672	0.0008
HA2-B	TRB	GAVVSQHPSWVICKSGTSVKIECRSL	DFQATT	MFWYRQFPKQSLMLMAT	SNEGSKA	TYEQGVEKDKFLINHASLTLSTLTVTSAHPEDSSFYI	CSASIQHYSYEQYF	GPGTRLTVT	TRBV20-1*01		TRBJ2-7*01	672	0.0008
HA2-B	TRB	DTEVTQTPKHLVMGMTNKKSLKCEQH	MGHRA	MYWYKQKAKKPPELMFV	YSYEKL	SINESVPSRFSPECPNSSLLNLHLHALQPEDSALYL	CASSQGGQLNTEAFF	GQGTRLTVV	TRBV4-1*01	TRBD1*01	TRBJ1-1*01	671	0.0008
HA2-B	TRB	KAGVTQTPRYLIKTRGQQVTLSCSPI	SGHRS	VSWYQQTPGQGLQFLFE	YFSETQ	RNKGNFPGRFSGRQFSNSRSEMNVSTLELGDSALYL	CASSLDFYEQYF	GPGTRLTVT	TRBV5-1*01		TRBJ2-7*01	670	0.0008
HA2-B	TRB	DTAVSQTPKYLVTQMGNDKSIKCEQN	LGHDT	MYWYKQDSKKFLKIMFS	YNNKEL	IINETVPNRFSPKSPDKAHLNLHINSLELGDSAVYF	CASSQDGGGEPYNEQFF	GPGTRLTVL	TRBV3-1*01	TRBD2*01	TRBJ2-1*01	666	0.0008
HA2-B	TRB	DARVTQTPRDKVTEMGQEVTMRCQPI	LGHNT	VFWYRQTMMQGLELLAY	FRNRAP	LDDSGMPKDRFSAEMPDATLATLKIQPSEPRDSAVYF	CASADTGGLRNEQFF	GPGTRLTVL	TRBV12-5*01	TRBD2*01	TRBJ2-1*01	664	0.0008
HA2-B	TRB	DSGVTQTPKHLITATGQRVTLRCSPR	SGDLS	VYWYQQSLDQGLQFLIQ	YYNGEE	RAKGNILERFSAQQFPDLHSELNLSSLELGDSALYF	CASSADSRDTIYF	GEGSWLTVV	TRBV9*01	TRBD1*01	TRBJ1-3*01	663	0.0008
HA2-B	TRB	GAVVSQHPSWVICKSGTSVKIECRSL	DFQATT	MFWYRQFPKQSLMLMAT	SNEGSKA	TYEQGVEKDKFLINHASLTLSTLTVTSAHPEDSSFYI	CSARGREVEAFF	GQGTRLTVV	TRBV20-1*01	TRBD2*02	TRBJ1-1*01	662	0.0008
HA2-B	TRB	DARVTQTPRHKVTEMGQEVTMRCQPI	LGHNT	VFWYRQTMMQGLELLAY	FRNRAP	LDDSGMPKDRFSAEMPDATLATLKIQPSEPRDSAVYF	CASGFYSGIEQFF	GPGTRLTVL	TRBV12-5*01	TRBD2*02	TRBJ2-1*01	660	0.0008
HA2-B	TRB	DAGVTQSPTHLIKTRGQQVTLRCSPK	SGHDT	VSWYQQALGQGPQFIFQ	YYEEEE	RQRGNFPDRFSGHQFPNYSSELNVNALLLGDSALYL	CASSLGDYAYEQYF	GPGTRLTVT	TRBV5-6*01	TRBD2*01	TRBJ2-7*01	660	0.0008
HA2-B	TRB	NAGVTQTPKFQVLKTGQSMTLQCAQD	MNHEY	MSWYRQDPGMGLRLIHY	SVGAGI	TDQGEVPNGYNVSRSTTEDFPLRLLSAAPSQTSVYF	CASSLARSYNEQFF	GPGTRLTVL	TRBV6-5*01	TRBD2*01	TRBJ2-1*01	659	0.0008
HA2-B	TRB	DTEVTQTPKHLVMGMTNKKSLKCEQH	MGHRA	MYWYKQKAKKPPELMFV	YSYEKL	SINESVPSRFSPECPNSSLLNLHLHALQPEDSALYL	CASSQGQGRSEKLFF	GSGTQLSVL	TRBV4-1*01	TRBD1*01	TRBJ1-4*01	657	0.0008
HA2-B	TRB	NAGVMQNPRHLVRRRGQEARLRCSPM	KGHSH	VYWYRQLPEEGLKFMVY	LQKENI	IDESGMPKERFSAEFPKEGPSILRIQQVVRGDSAAYF	CASSPGLNNEQFF	GPGTRLTVL	TRBV18*01	TRBD2*01	TRBJ2-1*01	654	0.0008
HA2-B	TRB	DAGITQSPRHKVTETGTPVTLRCHQT	ENHRY	MYWYRQDPGHGLRLIHY	SYGVKD	TDKGEVSDGYSVSRSKTEDFLLTLESATSSQTSVYF	CAISDGGYTF	GSGTRLTVV	TRBV10-3*01		TRBJ1-2*01	654	0.0008
HA2-B	TRB	GAVVSQHPSRVICKSGTSVKIECRSL	DFQATT	MFWYRQFPKKSLMLMAT	SNEGSKA	TYEQGVEKDKFLINHASLTLSTLTVTSAHPEDSSFYI	CSATFPGPITWADTQYF	GPGTRLTVL	TRBV20-1*05	TRBD1*01	TRBJ2-3*01	651	0.0008
HA2-B	TRB	EAQVTQNPRYLITVTGKKLTVTCSQN	MNHEY	MSWYRQDPGLGLRQIYY	SMNVEV	TDKGDVPEGYKVSRKEKRNFPLILESPSPNQTSLYF	CASSLGSGRTDTQYF	GPGTRLTVL	TRBV27*01	TRBD2*01	TRBJ2-3*01	648	0.0008
HA2-B	TRB	ETGVTQTPRHLVMGMTNKKSLKCEQH	LGHNA	MYWYKQSAKKPLELMFV	YNFKEQ	TENNSVPSRFSPECPNSSHLFLHLHTLQPEDSALYL	CASSQTGEYGYTF	GSGTRLTVV	TRBV4-2*01	TRBD1*01	TRBJ1-2*01	648	0.0008
HA2-B	TRB	DVKVTQSSRYLVKRTGEKVFLECVQD	MDHEN	MFWYRQDPGLGLRLIYF	SYDVKM	KEKGDIPEGYSVSREKKERFSLILESASTNQTSMYL	CASTTSGEDTQYF	GPGTRLTVL	TRBV28*01	TRBD2*01	TRBJ2-3*01	648	0.0008
HA2-B	TRB	DTGVSQDPRHKITKRGQNVTFRCDPI	SEHNR	LYWYRQTLGQGPEFLTY	FQNEAQ	LEKSRLLSDRFSAERPKGSFSTLEIQRTEQGDSAMYL	CASSSLGGTEAFF	GQGTRLTVV	TRBV7-9*03	TRBD2*01	TRBJ1-1*01	644	0.0008
HA2-B	TRB	EADIYQTPRYLVIGTGKKITLECSQT	MGHDK	MYWYQQDPGMELHLIHY	SYGVNS	TEKGDLSSESTVSRIRTEHFPLTLESARPSHTSQYL	CASLAGGPGEQYF	GPGTRLTVT	TRBV25-1*01	TRBD2*02	TRBJ2-7*01	640	0.0007
HA2-B	TRB	IAGITQAPTSQILAAGRRMTLRCTQD	MRHNA	MYWYRQDLGLGLRLIHY	SNTAGT	TGKGEVPDGYSVSRANTDDFPLTLASAVPSQTSVYF	CASSDSMNTEAFF	GQGTRLTVV	TRBV6-4*01		TRBJ1-1*01	635	0.0007
HA2-B	TRB	DTGVSQDPRHKITKRGQNVTFRCDPI	SEHNR	LYWYRQTLGQGPEFLTY	FQNEAQ	LEKSRLLSDRFSAERPKGSFSTLEIQRTEQGDSAMYL	CASSSKDRGLETQYF	GPGTRLLVL	TRBV7-9*03	TRBD1*01	TRBJ2-5*01	634	0.0007
HA2-B	TRB	EAGVAQSPRYKIIEKRQSVAFWCNPI	SGHAT	LYWYQQILGQGPKLLIQ	FQNNGV	VDDSQLPKDRFSAERLKGVDSTLKIQPAKLEDSAVYL	CARNRDRSNQPQHF	GDGTRLSIL	TRBV11-2*03	TRBD1*01	TRBJ1-5*01	630	0.0007
HA2-B	TRB	EAGVAQSPRYKIIEKRQSVAFWCNPI	SGHAT	LYWYQQILGQGPKLLIQ	FQNNGV	VDDSQLPKDRFSAERLKGVDSTLKIQPAKLEDSAVYL	CASSFSKYEQYF	GPGTRLTVT	TRBV11-2*01		TRBJ2-7*01	625	0.0007
HA2-B	TRB	DADVTQTPRNRITKTGKRIMLECSQT	KGHDR	MYWYRQDPGLGLRLIYY	SFDVKD	INKGEISDGYSVSRQAQAKFSLSLESAIPNQTALYF	CATSSSGTGGLEQFF	GPGTRLTVL	TRBV24-1*01	TRBD1*01	TRBJ2-1*01	617	0.0007
HA2-B	TRB	EAQVTQNPRYLITVTGKKLTVTCSQN	MNHEY	MSWYRQDPGLGLRQIYY	SMNVEV	TDKGDVPEGYKVSRKEKRNFPLILESPSPNQTSLYF	CASSLNGRGSYNEQFF	GPGTRLTVL	TRBV27*01		TRBJ2-1*01	615	0.0007
HA2-B	TRB	GAVVSQHPSWVICKSGTSVKIECRSL	DFQATT	MFWYRQFPKQSLMLMAT	SNEGSKA	TYEQGVEKDKFLINHASLTLSTLTVTSAHPEDSSFYI	CSARALAGNTDTQYF	GPGTRLTVL	TRBV20-1*01	TRBD2*01	TRBJ2-3*01	614	0.0007
HA2-B	TRB	DSGVTQTPKHLITATGQRVTLRCSPR	SGDLS	VYWYQQSLDQGLQFLIQ	YYNGEE	RAKGNILERFSAQQFPDLHSELNLSSLELGDSALYF	CASSGQAAGPGETQYF	GPGTRLLVL	TRBV9*01	TRBD2*02	TRBJ2-5*01	612	0.0007
HA2-B	TRB	SAVISQKPSRDICQRGTSLTIQCQVD	SQVTM	MFWYRQQPGQSLTLIAT	ANQGSEA	TYESGFVIDKFPISRPNLTFSTLTVSNMSPEDSSIYL	CSVEGTGGNTIYF	GEGSWLTVV	TRBV29-1*01	TRBD2*01	TRBJ1-3*01	610	0.0007
HA2-B	TRB	DTEVTQTPKHLVMGMTNKKSLKCEQH	MGHRA	MYWYKQKAKKPPELMFV	YSYEKL	SINESVPSRFSPECPNSSLLNLHLHALQPEDSALYL	CASSQEEGDEQYF	GPGTRLTVT	TRBV4-1*01	TRBD1*01	TRBJ2-7*01	609	0.0007
HA2-B	TRB	ETGVTQTPRHLVMGMTNKKSLKCEQH	LGHNA	MYWYKQSAKKPLELMFV	YNFKEQ	TENNSVPSRFSPECPNSSHLFLHLHTLQPEDSALYL	CASSQGGEAFF	GQGTRLTVV	TRBV4-2*01	TRBD1*01	TRBJ1-1*01	602	0.0007
HA2-B	TRB	DAGITQSPRHKVTETGTPVTLRCHQT	ENHRY	MYWYRQDPGHGLRLIHY	SYGVKD	TDKGEVSDGYSVSRSKTEDFLLTLESATSSQTSVYF	CAITPIAGGTDTQYF	GPGTRLTVL	TRBV10-3*02	TRBD2*01	TRBJ2-3*01	601	0.0007
HA2-B	TRB	DSGVTQTPKHLITATGQRVTLRCSPR	SGDLS	VYWYQQSLDQGLQFLIQ	YYNGEE	RAKGNILERFSAQQFPDLHSELNLSSLELGDSALYF	CASSGGPGAKNIQYF	GAGTRLSVL	TRBV9*01		TRBJ2-4*01	600	0.0007
HA2-B	TRB	GAVVSQHPSRVICKSGTSVKIECRSL	DFQATT	MFWYRQFPKKSLMLMAT	SNEGSKA	TYEQGVEKDKFLINHASLTLSTLTVTSAHPEDSSFYI	CSARVGDPYNEQFF	GPGTRLTVL	TRBV20-1*05		TRBJ2-1*01	597	0.0007
HA2-B	TRB	DTGVSQDPRHKITKRGQNVTFRCDPI	SEHNR	LYWYRQTLGQGPEFLTY	FQNEAQ	LEKSRLLSDRFSAERPKGSFSTLEIQRTEQGDSAMYL	CASSFIDPGTQRNTIYF	GEGSWLTVV	TRBV7-9*03	TRBD1*01	TRBJ1-3*01	595	0.0007
HA2-B	TRB	GAGVSQSPSNKVTEKGKDVELRCDPI	SGHTA	LYWYRQRLGQGLEFLIY	FQGNSA	PDKSGLPSDRFSAERTGESVSTLTIQRTQQEDSAVYL	CATWGQEKLFF	GSGTQLSVL	TRBV7-2*02	TRBD1*01	TRBJ1-4*01	593	0.0007
HA2-B	TRB	GAVVSQHPSRVICKSGTSVKIECRSL	DFQATT	MFWYRQFPKKSLMLMAT	SNEGSKA	TYEQGVEKDKFLINHASLTLSTLTVTSAHPEDSSFYI	CSALLTGRGNTIYF	GEGSWLTVV	TRBV20-1*05	TRBD1*01	TRBJ1-3*01	592	0.0007
HA2-B	TRB	DAGVIQSPRHEVTEMGQEVTLRCKPI	SGHNS	LFWYRQTMMRGLELLIY	FNNNVP	IDDSGMPEDRFSAKMPNASFSTLKIQPSEPRDSAVYF	CASRVQGPIYF	GEGSWLTVV	TRBV12-3*01	TRBD1*01	TRBJ1-3*01	590	0.0007
HA2-B	TRB	NAGVTQTPKFQVLKTGQSMTLQCAQD	MNHEY	MSWYRQDPGMGLRLIHY	SVGAGI	TDQGEVPNGYNVSRSTTEDFPLRLLSAAPSQTSVYF	CASTAYRDLHSGANVLTF	GAGSRLTVL	TRBV6-5*01	TRBD1*01	TRBJ2-6*01	588	0.0007
HA2-B	TRB	NAGVTQTPKFQVLKTGQSMTLQCAQD	MNHEY	MSWYRQDPGMGLRLIHY	SVGAGI	TDQGEVPNGYNVSRSTTEDFPLRLLSAAPSQTSVYF	CASSIGKVWEQYF	GPGTRLTVT	TRBV6-5*01		TRBJ2-7*01	586	0.0007
HA2-B	TRB	GAVVSQHPSRVICKSGTSVKIECRSL	DFQATT	MFWYRQFPKKSLMLMAT	SNEGSKA	TYEQGVEKDKFLINHASLTLSTLTVTSAHPEDSSFYI	CSAPVLAGGPNEQFF	GPGTRLTVL	TRBV20-1*05	TRBD2*02	TRBJ2-1*01	585	0.0007
HA2-B	TRB	EAGVAQSPRYKIIEKRQSVAFWCNPI	SGHAT	LYWYQQILGQGPKLLIQ	FQNNGV	VDDSQLPKDRFSAERLKGVDSTLKIQPAKLEDSAVYL	CASSSGGAGEQFF	GPGTRLTVL	TRBV11-2*03	TRBD2*01	TRBJ2-1*01	585	0.0007
HA2-B	TRB	NAGVTQTPKFRVLKTGQSMTLLCAQD	MNHEY	MYWYRQDPGMGLRLIHY	SVGEGT	TAKGEVPDGYNVSRLKKQNFLLGLESAAPSQTSVYF	CASSQHEGVSTFF	GQGTRLTVV	TRBV6-2*01	TRBD1*01	TRBJ1-1*01	584	0.0007
HA2-B	TRB	EAGVAQSPRYKIIEKRQSVAFWCNPI	SGHAT	LYWYQQILGQGPKLLIQ	FQNNGV	VDDSQLPKDRFSAERLKGVDSTLKIQPAKLEDSAVYL	CASRKLTSGDNEQFF	GPGTRLTVL	TRBV11-2*01	TRBD2*01	TRBJ2-1*01	583	0.0007
HA2-B	TRB	KAGVTQTPRYLIKTRGQQVTLSCSPI	SGHRS	VSWYQQTPGQGLQFLFE	YFSETQ	RNKGNFPGRFSGRQFSNSRSEMNVSTLELGDSALYL	CASGPGLDEQFF	GPGTRLTVL	TRBV5-1*01	TRBD1*01	TRBJ2-1*01	581	0.0007
HA2-B	TRB	DTEVTQTPKHLVMGMTNKKSLKCEQH	MGHRA	MYWYKQKAKKPPELMFV	YSYEKL	SINESVPSRFSPECPNSSLLNLHLHALQPEDSALYL	CASSLGSLSSTDTQYF	GPGTRLTVL	TRBV4-1*01	TRBD1*01	TRBJ2-3*01	580	0.0007
HA2-B	TRB	GAGVSQSPRYKVAKRGQDVALRCDPI	SGHVS	LFWYQQALGQGPEFLTY	FQNEAQ	LDKSGLPSDRFFAERPEGSVSTLKIQRTQQEDSAVYL	CASSFNKQANTGELFF	GEGSRLTVL	TRBV7-8*01		TRBJ2-2*01	579	0.0007
HA2-B	TRB	EPEVTQTPSHQVTQMGQEVILRCVPI	SNHLY	FYWYRQILGQKVEFLVS	FYNNEI	SEKSEIFDDQFSVERPDGSNFTLKIRSTKLEDSAMYF	CASGTGLREKLFF	GSGTQLSVL	TRBV2*01	TRBD1*01	TRBJ1-4*01	577	0.0007
HA2-B	TRB	ETGVTQTPRHLVMGMTNKKSLKCEQH	LGHNA	MYWYKQSAKKPLELMFV	YNFKEQ	TENNSVPSRFSPECPNSSHLFLHLHTLQPEDSALYL	CASSQDRLGVGTDTQYF	GPGTRLTVL	TRBV4-2*01		TRBJ2-3*01	576	0.0007
HA2-B	TRB	GAGVSQSPSNKVTEKGKDVELRCDPI	SGHTA	LYWYRQRLGQGLEFLIY	FQGNSA	PDKSGLPSDRFSAERTGESVSTLTIQRTQQEDSAVYL	CASSLVRQGGKAFF	GQGTRLTVV	TRBV7-2*02	TRBD1*01	TRBJ1-1*01	575	0.0007
HA2-B	TRB	DAGVTQSPTHLIKTRGQQVTLRCSPK	SGHDT	VSWYQQALGQGPQFIFQ	YYEEEE	RQRGNFPDRFSGHQFPNYSSELNVNALLLGDSALYL	CASSWGRDEQFF	GPGTRLTVL	TRBV5-6*01	TRBD1*01	TRBJ2-1*01	574	0.0007
HA2-B	TRB	NAGVTQTPKFQVLKTGQSMTLQCAQD	MNHNS	MYWYRQDPGMGLRLIYY	SASEGT	TDKGEVPNGYNVSRLNKREFSLRLESAAPSQTSVYF	CASSGRGAANTGELFF	GEGSRLTVL	TRBV6-1*01	TRBD1*01	TRBJ2-2*01	573	0.0007
HA2-B	TRB	DAMVIQNPRYQVTQFGKPVTLSCSQT	LNHNV	MYWYQQKSSQAPKLLFH	YYDKDF	NNEADTPDNFQSRRPNTSFCFLDIRSPGLGDAAMYL	CATSRDRGTFNGYTF	GSGTRLTVV	TRBV15*02	TRBD1*01	TRBJ1-2*01	569	0.0007
HA2-B	TRB	NAGVTQTPKFQVLKTGQSMTLQCAQD	MNHEY	MSWYRQDPGMGLRLIHY	SVGAGI	TDQGEVPNGYNVSRSTTEDFPLRLLSAAPSQTSVYF	CASSWGVPPYNEQFF	GPGTRLTVL	TRBV6-5*01	TRBD2*01	TRBJ2-1*01	568	0.0007
HA2-B	TRB	DSGVTQTPKHLITATGQRVTLRCSPR	SGDLS	VYWYQQSLDQGLQFLIQ	YYNGEE	RAKGNILERFSAQQFPDLHSELNLSSLELGDSALYF	CASSDGTSGGAEETQYF	GPGTRLLVL	TRBV9*01	TRBD2*01	TRBJ2-5*01	565	0.0007
HA2-B	TRB	KAGVTQTPRYLIKTRGQQVTLSCSPI	SGHRS	VSWYQQTPGQGLQFLFE	YFSETQ	RNKGNFPGRFSGRQFSNSRSEMNVSTLELGDSALYL	CASSSSVQMNTEAFF	GQGTRLTVV	TRBV5-1*01		TRBJ1-1*01	564	0.0007
HA2-B	TRB	SAVISQKPSRDICQRGTSLTIQCQVD	SQVTM	MFWYRQQPGQSLTLIAT	ANQGSEA	TYESGFVIDKFPISRPNLTFSTLTVSNMSPEDSSIYL	CSVSWFRGYTF	GSGTRLTVV	TRBV29-1*01		TRBJ1-2*01	561	0.0007
HA2-B	TRB	DSGVTQTPKHLITATGQRVTLRCSPR	SGDLS	VYWYQQSLDQGLQFLIQ	YYNGEE	RAKGNILERFSAQQFPDLHSELNLSSLELGDSALYF	CASSGSVAGANVLTF	GAGSRLTVL	TRBV9*01		TRBJ2-6*01	555	0.0006
HA2-B	TRB	KAGVTQTPRYLIKTRGQQVTLSCSPI	SGHRS	VSWYQQTPGQGLQFLFE	YFSETQ	RNKGNFPGRFSGRQFSNSRSEMNVSTLELGDSALYL	CASSLERYPYGYTF	GSGTRLTVV	TRBV5-1*01		TRBJ1-2*01	555	0.0006
HA2-B	TRB	GAVVSQHPSWVICKSGTSVKIECRSL	DFQATT	MFWYRQFPKQSLMLMAT	SNEGSKA	TYEQGVEKDKFLINHASLTLSTLTVTSAHPEDSSFYI	CSARDSKKVTHSNQPQHF	GDGTRLSIL	TRBV20-1*01		TRBJ1-5*01	555	0.0006
HA2-B	TRB	IAGITQAPTSQILAAGRRMTLRCTQD	MRHNA	MYWYRQDLGLGLRLIHY	SNTAGT	TGKGEVPDGYSVSRANTDDFPLTLASAVPSQTSVYF	CASSLDPITDTQYF	GPGTRLTVL	TRBV6-4*01	TRBD2*01	TRBJ2-3*01	554	0.0006
HA2-B	TRB	EAQVTQNPRYLITVTGKKLTVTCSQN	MNHEY	MSWYRQDPGLGLRQIYY	SMNVEV	TDKGDVPEGYKVSRKEKRNFPLILESPSPNQTSLYF	CASSFEGEKLFF	GSGTQLSVL	TRBV27*01	TRBD2*02	TRBJ1-4*01	552	0.0006
HA2-B	TRB	NAGVTQTPKFRILKIGQSMTLQCTQD	MNHNY	MYWYRQDPGMGLKLIYY	SVGAGI	TDKGEVPNGYNVSRSTTEDFPLRLELAAPSQTSVYF	CASSYFGGGNTEAFF	GQGTRLTVV	TRBV6-6*01	TRBD1*01	TRBJ1-1*01	552	0.0006
HA2-B	TRB	DADVTQTPRNRITKTGKRIMLECSQT	KGHDR	MYWYRQDPGLGLRLIYY	SFDVKD	INKGEISDGYSVSRQAQAKFSLSLESAIPNQTALYF	CATGTANTGELFF	GEGSRLTVL	TRBV24-1*01		TRBJ2-2*01	550	0.0006
HA2-B	TRB	DADVTQTPRNRITKTGKRIMLECSQT	KGHDR	MYWYRQDPGLGLRLIYY	SFDVKD	INKGEISDGYSVSRQAQAKFSLSLESAIPNQTALYF	CATSDKTGGTDTQYF	GPGTRLTVL	TRBV24-1*01	TRBD1*01	TRBJ2-3*01	549	0.0006
HA2-B	TRB	DVKVTQSSRYLVKRTGEKVFLECVQD	MDHEN	MFWYRQDPGLGLRLIYF	SYDVKM	KEKGDIPEGYSVSREKKERFSLILESASTNQTSMYL	CASSLWDRGPYEQYF	GPGTRLTVT	TRBV28*01	TRBD1*01	TRBJ2-7*01	547	0.0006
HA2-B	TRB	DVKVTQSSRYLVKRTGEKVFLECVQD	MDHEN	MFWYRQDPGLGLRLIYF	SYDVKM	KEKGDIPEGYSVSREKKERFSLILESASTNQTSMYL	CASSLFLGDGYTF	GSGTRLTVV	TRBV28*01	TRBD1*01	TRBJ1-2*01	546	0.0006
HA2-B	TRB	DGGITQSPKYLFRKEGQNVTLSCEQN	LNHDA	MYWYRQDPGQGLRLIYY	SQIVND	FQKGDIAEGYSVSREKKESFPLTVTSAQKNPTAFYL	CASSILSGLSTGELFF	GEGSRLTVL	TRBV19*01	TRBD2*01	TRBJ2-2*01	546	0.0006
HA2-B	TRB	GAGVSQSPSNKVTEKGKDVELRCDPI	SGHTA	LYWYRQRLGQGLEFLIY	FQGNSA	PDKSGLPSDRFSAERTGESVSTLTIQRTQQEDSAVYL	CASSLVVGLAGNQETQYF	GPGTRLLVL	TRBV7-2*02	TRBD2*01	TRBJ2-5*01	544	0.0006
HA2-B	TRB	DAGITQSPRYKITETGRQVTLMCHQT	WSHSY	MFWYRQDLGHGLRLIYY	SAAADI	TDKGEVPDGYVVSRSKTENFPLTLESATRSQTSVYF	CASSVSGQGNEQFF	GPGTRLTVL	TRBV10-2*01	TRBD1*01	TRBJ2-1*01	544	0.0006
HA2-B	TRB	DGGITQSPKYLFRKEGQNVTLSCEQN	LNHDA	MYWYRQDPGQGLRLIYY	SQIVND	FQKGDIAEGYSVSREKKESFPLTVTSAQKNPTAFYL	CASSREQNTEAFF	GQGTRLTVV	TRBV19*01		TRBJ1-1*01	542	0.0006
HA2-B	TRB	DAGITQSPRHKVTETGTPVTLRCHQT	ENHRY	MYWYRQDPGHGLRLIHY	SYGVKD	TDKGEVSDGYSVSRSKTEDFLLTLESATSSQTSVYF	CAISEPFGNTQYF	GPGTRLTVL	TRBV10-3*02		TRBJ2-3*01	541	0.0006
HA2-B	TRB	ETGVTQTPRHLVMGMTNKKSLKCEQH	LGHNA	MYWYKQSAKKPLELMFV	YNFKEQ	TENNSVPSRFSPECPNSSHLFLHLHTLQPEDSALYL	CASSQVVFRGKLGYTF	GSGTRLTVV	TRBV4-2*01	TRBD1*01	TRBJ1-2*01	540	0.0006
HA2-B	TRB	DAMVIQNPRYQVTQFGKPVTLSCSQT	LNHNV	MYWYQQKSSQAPKLLFH	YYDKDF	NNEADTPDNFQSRRPNTSFCFLDIRSPGLGDAAMYL	CATSRGFTESSYEQYF	GPGTRLTVT	TRBV15*02		TRBJ2-7*01	539	0.0006
HA2-B	TRB	DAGITQSPRHKVTETGTPVTLRCHQT	ENHRY	MYWYRQDPGHGLRLIHY	SYGVKD	TDKGEVSDGYSVSRSKTEDFLLTLESATSSQTSVYF	CAIQPGQGASYTF	GSGTRLTVV	TRBV10-3*01	TRBD1*01	TRBJ1-2*01	539	0.0006
HA2-B	TRB	DAGITQSPRHKVTETGTPVTLRCHQT	ENHRY	MYWYRQDPGHGLRLIHY	SYGVKD	TDKGEVSDGYSVSRSKTEDFLLTLESATSSQTSVYF	CAIRKAAGTGNNEQFF	GPGTRLTVL	TRBV10-3*01	TRBD1*01	TRBJ2-1*01	538	0.0006
HA2-B	TRB	NAGVMQNPRHLVRRRGQEARLRCSPM	KGHSH	VYWYRQLPEEGLKFMVY	LQKENI	IDESGMPKERFSAEFPKEGPSILRIQQVVRGDSAAYF	CASSPLVSGTSSYYEQYF	GPGTRLTVT	TRBV18*01	TRBD2*01	TRBJ2-7*01	537	0.0006
HA2-B	TRB	GAVVSQHPSWVICKSGTSVKIECRSL	DFQATT	MFWYRQFPKQSLMLMAT	SNEGSKA	TYEQGVEKDKFLINHASLTLSTLTVTSAHPEDSSFYI	CSATPGTELSPQHF	GDGTRLSIL	TRBV20-1*01	TRBD1*01	TRBJ1-5*01	537	0.0006
HA2-B	TRB	DAGVTQSPTHLIKTRGQQVTLRCSPK	SGHDT	VSWYQQALGQGPQFIFQ	YYEEEE	RQRGNFPDRFSGHQFPNYSSELNVNALLLGDSALYL	CASRTEGRAGGTIYF	GEGSWLTVV	TRBV5-6*01	TRBD2*02	TRBJ1-3*01	537	0.0006
HA2-B	TRB	NAGVTQTPKFQVLKTGQSMTLQCAQD	MNHEY	MSWYRQDPGMGLRLIHY	SVGAGI	TDQGEVPNGYNVSRSTTEDFPLRLLSAAPSQTSVYF	CASSSHKPETSIYDTQYF	GPGTRLTVL	TRBV6-5*01	TRBD2*01	TRBJ2-3*01	537	0.0006
HA2-B	TRB	EAQVTQNPRYLITVTGKKLTVTCSQN	MNHEY	MSWYRQDPGLGLRQIYY	SMNVEV	TDKGDVPEGYKVSRKEKRNFPLILESPSPNQTSLYF	CASSSLTSPEQYF	GPGTRLTVT	TRBV27*01	TRBD2*01	TRBJ2-7*01	535	0.0006
HA2-B	TRB	ETGVTQTPRHLVMGMTNKKSLKCEQH	LGHNA	MYWYKQSAKKPLELMFV	YNFKEQ	TENNSVPSRFSPECPNSSHLFLHLHTLQPEDSALYL	CASSLGLAGDNEQFF	GPGTRLTVL	TRBV4-2*01	TRBD2*01	TRBJ2-1*01	532	0.0006
HA2-B	TRB	DVKVTQSSRYLVKRTGEKVFLECVQD	MDHEN	MFWYRQDPGLGLRLIYF	SYDVKM	KEKGDIPEGYSVSREKKERFSLILESASTNQTSMYL	CASSPGQGLPYEQYF	GPGTRLTVT	TRBV28*01	TRBD1*01	TRBJ2-7*01	530	0.0006
HA2-B	TRB	DTEVTQTPKHLVMGMTNKKSLKCEQH	MGHRA	MYWYKQKAKKPPELMFV	YSYEKL	SINESVPSRFSPECPNSSLLNLHLHALQPEDSALYL	CASSQPLSGGTYNEQFF	GPGTRLTVL	TRBV4-1*01	TRBD2*01	TRBJ2-1*01	528	0.0006
HA2-B	TRB	DSGVTQTPKHLITATGQRVTLRCSPR	SGDLS	VYWYQQSLDQGLQFLIQ	YYNGEE	RAKGNILERFSAQQFPDLHSELNLSSLELGDSALYF	CASSESPPGQGSNYGYTF	GSGTRLTVV	TRBV9*01	TRBD1*01	TRBJ1-2*01	526	0.0006
HA2-B	TRB	NAGVTQTPKFQVLKTGQSMTLQCAQD	MNHEY	MSWYRQDPGMGLRLIHY	SVGAGI	TDQGEVPNGYNVSRSTTEDFPLRLLSAAPSQTSVYF	CASSHTGNGYTF	GSGTRLTVV	TRBV6-5*01		TRBJ1-2*01	521	0.0006
HA2-B	TRB	NAGVTQTPKFRILKIGQSMTLQCTQD	MNHNY	MYWYRQDPGMGLKLIYY	SVGAGI	TDKGEVPNGYNVSRSTTEDFPLRLELAAPSQTSVYF	CASSYSREIYEQYF	GPGTRLTVT	TRBV6-6*01		TRBJ2-7*01	521	0.0006
HA2-B	TRB	DAGITQSPRHKVTETGTPVTLRCHQT	ENHRY	MYWYRQDPGHGLRLIHY	SYGVKD	TDKGEVSDGYSVSRSKTEDFLLTLESATSSQTSVYF	CAIGMTGDGYTF	GSGTRLTVV	TRBV10-3*01	TRBD1*01	TRBJ1-2*01	518	0.0006
HA2-B	TRB	SAVISQKPSRDICQRGTSLTIQCQVD	SQVTM	MFWYRQQPGQSLTLIAT	ANQGSEA	TYESGFVIDKFPISRPNLTFSTLTVSNMSPEDSSIYL	CSGSRADNEQFF	GPGTRLTVL	TRBV29-1*01	TRBD1*01	TRBJ2-1*01	517	0.0006
HA2-B	TRB	GAGVSQSPRYKVAKRGQDVALRCDPI	SGHVS	LFWYQQALGQGPEFLTY	FQNEAQ	LDKSGLPSDRFFAERPEGSVSTLKIQRTQQEDSAVYL	CASSNTGGRVNEQFF	GPGTRLTVL	TRBV7-8*01	TRBD1*01	TRBJ2-1*01	515	0.0006
HA2-B	TRB	GAGVSQSPRYKVAKRGQDVALRCDPI	SGHVS	LFWYQQALGQGPEFLTY	FQNEAQ	LDKSGLPSDRFFAERPEGSVSTLKIQRTQQEDSAVYL	CASSPLTSGGTDTQYF	GPGTRLTVL	TRBV7-8*01	TRBD2*01	TRBJ2-3*01	515	0.0006
HA2-B	TRB	GAGVSQTPSNKVTEKGKYVELRCDPI	SGHTA	LYWYRQSLGQGPEFLIY	FQGTGA	ADDSGLPNDRFFAVRPEGSVSTLKIQRTERGDSAVYL	CASSLQGAGELFF	GEGSRLTVL	TRBV7-3*01	TRBD1*01	TRBJ2-2*01	515	0.0006
HA2-B	TRB	GAVVSQHPSWVICKSGTSVKIECRSL	DFQATT	MFWYRQFPKQSLMLMAT	SNEGSKA	TYEQGVEKDKFLINHASLTLSTLTVTSAHPEDSSFYI	CSARAIGRNEQYF	GPGTRLTVT	TRBV20-1*01	TRBD2*02	TRBJ2-7*01	515	0.0006
HA2-B	TRB	DTEVTQTPKHLVMGMTNKKSLKCEQH	MGHRA	MYWYKQKAKKPPELMFV	YSYEKL	SINESVPSRFSPECPNSSLLNLHLHALQPEDSALYL	CASSQDPSPTYEQYF	GPGTRLTVT	TRBV4-1*01	TRBD2*01	TRBJ2-7*01	515	0.0006
HA2-B	TRB	DAGITQSPRHKVTETGTPVTLRCHQT	ENHRY	MYWYRQDPGHGLRLIHY	SYGVKD	TDKGEVSDGYSVSRSKTEDFLLTLESATSSQTSVYF	CAISGGTSSYEQYF	GPGTRLTVT	TRBV10-3*02		TRBJ2-7*01	513	0.0006
HA2-B	TRB	KAGVTQTPRYLIKTRGQQVTLSCSPI	SGHRS	VSWYQQTPGQGLQFLFE	YFSETQ	RNKGNFPGRFSGRQFSNSRSEMNVSTLELGDSALYL	CASSSSGGYNEQFF	GPGTRLTVL	TRBV5-1*01	TRBD2*02	TRBJ2-1*01	513	0.0006
HA2-B	TRB	DAGVTQSPTHLIKTRGQQVTLRCSPK	SGHDT	VSWYQQALGQGPQFIFQ	YYEEEE	RQRGNFPDRFSGHQFPNYSSELNVNALLLGDSALYL	CASSLEDLIRIDGYTF	GSGTRLTVV	TRBV5-6*01		TRBJ1-2*01	510	0.0006
HA2-B	TRB	DAGITQSPRHKVTETGTPVTLRCHQT	ENHRY	MYWYRQDPGHGLRLIHY	SYGVKD	TDKGEVSDGYSVSRSKTEDFLLTLESATSSQTSVYF	CAAGSTDTQYF	GPGTRLTVL	TRBV10-3*03		TRBJ2-3*01	507	0.0006
HA2-B	TRB	DARVTQTPRDKVTEMGQEVTMRCQPI	LGHNT	VFWYRQTMMQGLELLAY	FRNRAP	LDDSGMPKDRFSAEMPDATLATLKIQPSEPRDSAVYF	CASGLGLAVAEQFF	GPGTRLTVL	TRBV12-5*01	TRBD2*01	TRBJ2-1*01	505	0.0006
HA2-B	TRB	KAGVTQTPRYLIKTRGQQVTLSCSPI	SGHRS	VSWYQQTPGQGLQFLFE	YFSETQ	RNKGNFPGRFSGRQFSNSRSEMNVSTLELGDSALYL	CASSMSGRNTEAFF	GQGTRLTVV	TRBV5-1*01	TRBD1*01	TRBJ1-1*01	503	0.0006
HA2-B	TRB	DTAVSQTPKYLVTQMGNDKSIKCEQN	LGHDT	MYWYKQDSKKFLKIMFS	YNNKEL	IINETVPNRFSPKSPDKAHLNLHINSLELGDSAVYF	CASSPRLAPPSTDTQYF	GPGTRLTVL	TRBV3-1*01	TRBD2*01	TRBJ2-3*01	503	0.0006
HA2-B	TRB	DADVTQTPRNRITKTGKRIMLECSQT	KGHDR	MYWYRQDPGLGLRLIYY	SFDVKD	INKGEISDGYSVSRQAQAKFSLSLESAIPNQTALYF	CATGREVSNEQFF	GPGTRLTVL	TRBV24-1*01	TRBD2*02	TRBJ2-1*01	502	0.0006
HA2-B	TRB	ETGVTQTPRHLVMGMTNKKSLKCEQH	LGHNA	MYWYKQSAKKPLELMFV	YNFKEQ	TENNSVPSRFSPECPNSSHLFLHLHTLQPEDSALYL	CASSQVDGTTQETQYF	GPGTRLLVL	TRBV4-2*01	TRBD1*01	TRBJ2-5*01	502	0.0006
HA2-B	TRB	DVKVTQSSRYLVKRTGEKVFLECVQD	MDHEN	MFWYRQDPGLGLRLIYF	SYDVKM	KEKGDIPEGYSVSREKKERFSLILESASTNQTSMYL	CASSLASTDTQYF	GPGTRLTVL	TRBV28*01		TRBJ2-3*01	500	0.0006
HA2-B	TRB	DTGVSQDPRHKITKRGQNVTFRCDPI	SEHNR	LYWYRQTLGQGPEFLTY	FQNEAQ	LEKSRLLSDRFSAERPKGSFSTLEIQRTEQGDSAMYL	CASSRQNPLHF	GPGTRLLVL	TRBV7-9*03	TRBD1*01	TRBJ2-5*01	499	0.0006
HA2-B	TRB	GAGVSQSPRYKVAKRGQDVALRCDPI	SGHVS	LFWYQQALGQGPEFLTY	FQNEAQ	LDKSGLPSDRFFAERPEGSVSTLKIQRTQQEDSAVYL	CASSLGPTHNEQFF	GPGTRLTVL	TRBV7-8*01		TRBJ2-1*01	498	0.0006
HA2-B	TRB	EAQVTQNPRYLITVTGKKLTVTCSQN	MNHEY	MSWYRQDPGLGLRQIYY	SMNVEV	TDKGDVPEGYKVSRKEKRNFPLILESPSPNQTSLYF	CASSVTGGNSPLHF	GNGTRLTVT	TRBV27*01	TRBD2*02	TRBJ1-6*02	498	0.0006
HA2-B	TRB	DTEVTQTPKHLVMGMTNKKSLKCEQH	MGHRA	MYWYKQKAKKPPELMFV	YSYEKL	SINESVPSRFSPECPNSSLLNLHLHALQPEDSALYL	CASSPGQGADYGYTF	GSGTRLTVV	TRBV4-1*01	TRBD1*01	TRBJ1-2*01	498	0.0006
HA2-B	TRB	DVKVTQSSRYLVKRTGEKVFLECVQD	MDHEN	MFWYRQDPGLGLRLIYF	SYDVKM	KEKGDIPEGYSVSREKKERFSLILESASTNQTSMYL	CASSPGGPSSYEQYF	GPGTRLTVT	TRBV28*01	TRBD2*02	TRBJ2-7*01	497	0.0006
HA2-B	TRB	DVKVTQSSRYLVKRTGEKVFLECVQD	MDHEN	MFWYRQDPGLGLRLIYF	SYDVKM	KEKGDIPEGYSVSREKKERFSLILESASTNQTSMYL	CASSFFGQGLGTQYF	GPGTRLTVL	TRBV28*01	TRBD1*01	TRBJ2-3*01	497	0.0006
HA2-B	TRB	EPEVTQTPSHQVTQMGQEVILRCVPI	SNHLY	FYWYRQILGQKVEFLVS	FYNNEI	SEKSEIFDDQFSVERPDGSNFTLKIRSTKLEDSAMYF	CASRGLQGNEQFF	GPGTRLTVL	TRBV2*01	TRBD1*01	TRBJ2-1*01	496	0.0006
HA2-B	TRB	GAVVSQHPSRVICKSGTSVKIECRSL	DFQATT	MFWYRQFPKKSLMLMAT	SNEGSKA	TYEQGVEKDKFLINHASLTLSTLTVTSAHPEDSSFYI	CSAKTGSEQYF	GPGTRLTVT	TRBV20-1*05	TRBD1*01	TRBJ2-7*01	496	0.0006
HA2-B	TRB	SAVISQKPSRDICQRGTSLTIQCQVD	SQVTM	MFWYRQQPGQSLTLIAT	ANQGSEA	TYESGFVIDKFPISRPNLTFSTLTVSNMSPEDSSIYL	CSVGDRDWQFF	GPGTRLTVL	TRBV29-1*01	TRBD2*01	TRBJ2-1*01	495	0.0006
HA2-B	TRB	DAGVTQSPTHLIKTRGQQVTLRCSPK	SGHDT	VSWYQQALGQGPQFIFQ	YYEEEE	RQRGNFPDRFSGHQFPNYSSELNVNALLLGDSALYL	CASSFLSRGYNSPLHF	GNGTRLTVT	TRBV5-6*01	TRBD1*01	TRBJ1-6*02	491	0.0006
HA2-B	TRB	KAGVTQTPRYLIKTRGQQVTLSCSPI	SGHRS	VSWYQQTPGQGLQFLFE	YFSETQ	RNKGNFPGRFSGRQFSNSRSEMNVSTLELGDSALYL	CASSLAENTGELFF	GEGSRLTVL	TRBV5-1*01		TRBJ2-2*01	490	0.0006
HA2-B	TRB	DAMVIQNPRYQVTQFGKPVTLSCSQT	LNHNV	MYWYQQKSSQAPKLLFH	YYDKDF	NNEADTPDNFQSRRPNTSFCFLDIRSPGLGDAAMYL	CATSPETTHEQYF	GPGTRLTVT	TRBV15*02		TRBJ2-7*01	490	0.0006
HA2-B	TRB	GAGVSQSPRYKVTKRGQDVALRCDPI	SGHVS	LYWYRQALGQGPEFLTY	FNYEAQ	QDKSGLPNDRFSAERPEGSISTLTIQRTEQRDSAMYR	CASSLVLTSEAFF	GQGTRLTVV	TRBV7-6*01		TRBJ1-1*01	490	0.0006
HA2-B	TRB	KAGVTQTPRYLIKTRGQQVTLSCSPI	SGHRS	VSWYQQTPGQGLQFLFE	YFSETQ	RNKGNFPGRFSGRQFSNSRSEMNVSTLELGDSALYL	CASSLSSPQGEQYF	GPGTRLTVT	TRBV5-1*01	TRBD1*01	TRBJ2-7*01	490	0.0006
HA2-B	TRB	DAGITQSPRHKVTETGTPVTLRCHQT	ENHRY	MYWYRQDPGHGLRLIHY	SYGVKD	TDKGEVSDGYSVSRSKTEDFLLTLESATSSQTSVYF	CAISEQSNYGYTF	GSGTRLTVV	TRBV10-3*02		TRBJ1-2*01	488	0.0006
HA2-B	TRB	DVKVTQSSRYLVKRTGEKVFLECVQD	MDHEN	MFWYRQDPGLGLRLIYF	SYDVKM	KEKGDIPEGYSVSREKKERFSLILESASTNQTSMYL	CASSSDLAGSYTDTQYF	GPGTRLTVL	TRBV28*01	TRBD2*01	TRBJ2-3*01	485	0.0006
HA2-B	TRB	IAGITQAPTSQILAAGRRMTLRCTQD	MRHNA	MYWYRQDLGLGLRLIHY	SNTAGT	TGKGEVPDGYSVSRANTDDFPLTLASAVPSQTSVYF	CASSDSPGGQPQHF	GDGTRLSIL	TRBV6-4*01	TRBD1*01	TRBJ1-5*01	485	0.0006
HA2-B	TRB	DTAVSQTPKYLVTQMGNDKSIKCEQN	LGHDT	MYWYKQDSKKFLKIMFS	YNNKEL	IINETVPNRFSPKSPDKAHLNLHINSLELGDSAVYF	CASSQGLNNQPQHF	GDGTRLSIL	TRBV3-1*01		TRBJ1-5*01	484	0.0006
HA2-B	TRB	EAQVTQNPRYLITVTGKKLTVTCSQN	MNHEY	MSWYRQDPGLGLRQIYY	SMNVEV	TDKGDVPEGYKVSRKEKRNFPLILESPSPNQTSLYF	CASRRGTGANQPQHF	GDGTRLSIL	TRBV27*01	TRBD1*01	TRBJ1-5*01	484	0.0006
HA2-B	TRB	KAGVTQTPRYLIKTRGQQVTLSCSPI	SGHRS	VSWYQQTPGQGLQFLFE	YFSETQ	RNKGNFPGRFSGRQFSNSRSEMNVSTLELGDSALYL	CASSLTTSGNNEQFF	GPGTRLTVL	TRBV5-1*01	TRBD2*01	TRBJ2-1*01	484	0.0006
HA2-B	TRB	KAGVTQTPRYLIKTRGQQVTLSCSPI	SGHRS	VSWYQQTPGQGLQFLFE	YFSETQ	RNKGNFPGRFSGRQFSNSRSEMNVSTLELGDSALYL	CASSLVGGQGSGGYTF	GSGTRLTVV	TRBV5-1*01	TRBD1*01	TRBJ1-2*01	483	0.0006
HA2-B	TRB	KAGVTQTPRYLIKTRGQQVTLSCSPI	SGHRS	VSWYQQTPGQGLQFLFE	YFSETQ	RNKGNFPGRFSGRQFSNSRSEMNVSTLELGDSALYL	CASSPRLAGGTNTGELFF	GEGSRLTVL	TRBV5-1*01	TRBD2*02	TRBJ2-2*01	482	0.0006
HA2-B	TRB	DTEVTQTPKHLVMGMTNKKSLKCEQH	MGHRA	MYWYKQKAKKPPELMFV	YSYEKL	SINESVPSRFSPECPNSSLLNLHLHALQPEDSALYL	CASSQVGTAQETQYF	GPGTRLLVL	TRBV4-1*01	TRBD1*01	TRBJ2-5*01	481	0.0006
HA2-B	TRB	GAGVSQSPSNKVTEKGKDVELRCDPI	SGHTA	LYWYRQRLGQGLEFLIY	FQGNSA	PDKSGLPSDRFSAERTGESVSTLTIQRTQQEDSAVYL	CASSPLRGTIYEQYF	GPGTRLTVT	TRBV7-2*02	TRBD2*01	TRBJ2-7*01	480	0.0006
HA2-B	TRB	GAVVSQHPSRVICKSGTSVKIECRSL	DFQATT	MFWYRQFPKKSLMLMAT	SNEGSKA	TYEQGVEKDKFLINHASLTLSTLTVTSAHPEDSSFYI	CSAKETGTGASEQYF	GPGTRLTVT	TRBV20-1*05	TRBD1*01	TRBJ2-7*01	480	0.0006
HA2-B	TRB	DAGITQSPRHKVTETGTPVTLRFHQT	ENHRY	MYWYRQDPGHGLRLIHY	SYGVKD	TDKGEVSDGYSVSRSKTEDFLLTLESATSSQTSVYF	CAIRTGLAGGTDTQYF	GPGTRLTVL	TRBV10-3*02	TRBD2*01	TRBJ2-3*01	480	0.0006
HA2-B	TRB	GAVVSQHPSRVICKSGTSVKIECRSL	DFQATT	MFWYRQFPKKSLMLMAT	SNEGSKA	TYEQGVEKDKFLINHASLTLSTLTVTSAHPEDSSFYI	CSAIRGNEQFF	GPGTRLTVL	TRBV20-1*05	TRBD1*01	TRBJ2-1*01	480	0.0006
HA2-B	TRB	DAMVIQNPRYQVTQFGKPVTLSCSQT	LNHNV	MYWYQQKSSQAPKLLFH	YYDKDF	NNEADTPDNFQSRRPNTSFCFLDIRSPGLGDAAMYL	CATSSRVGYTF	GSGTRLTVV	TRBV15*02		TRBJ1-2*01	479	0.0006
HA2-B	TRB	DSGVTQTPKHLITATGQRVTLRCSPR	SGDLS	VYWYQQSLDQGLQFLIQ	YYNGEE	RAKGNILERFSAQQFPDLHSELNLSSLELGDSALYF	CASSALAGDRYEQYF	GPGTRLTVT	TRBV9*01	TRBD2*02	TRBJ2-7*01	478	0.0006
HA2-B	TRB	GAVVSQHPSRVICKSGTSVKIECRSL	DFQATT	MFWYRQFPKKSLMLMAT	SNEGSKA	TYEQGVEKDKFLINHASLILSTLTVTSAHPEDSSFYI	CSARGQGEGYTF	GSGTRLTVV	TRBV20-1*05	TRBD1*01	TRBJ1-2*01	478	0.0006
HA2-B	TRB	GAGVSQSPRYKVAKRGQDVALRCDPI	SGHVS	LFWYQQALGQGPEFLTY	FQNEAQ	LDKSGLPSDRFFAERPEGSVSTLKIQRTQQEDSAVYL	CASSLGTSGSGELFF	GEGSRLTVL	TRBV7-8*01	TRBD2*02	TRBJ2-2*01	478	0.0006
HA2-B	TRB	EAGVAQSPRYKIIEKRQSVAFWCNPI	SGHAT	LYWYQQILGQGPKLLIQ	FQNNGV	VDDSQLPKDRFSAERLKGVDSTLKIQPAKLEDSAVYL	CASSLAQGDTEAFF	GQGTRLTVV	TRBV11-2*03	TRBD1*01	TRBJ1-1*01	477	0.0006
HA2-B	TRB	KAGVTQTPRYLIKTRGQQVTLSCSPI	SGHRS	VSWYQQTPGQGLQFLFE	YFSETQ	RNKGNFPGRFSGRQFSNSRSEMNVSTLELGDSALYL	CASSPAATDTQYF	GPGTRLTVL	TRBV5-1*01	TRBD2*01	TRBJ2-3*01	477	0.0006
HA2-B	TRB	DTEVTQTPKHLVMGMTNKKSLKCEQH	MGHRA	MYWYKQKAKKPPELMFV	YSYEKL	SINESVPSRFSPECPNSSLLNLHLHALQPEDSALYL	CASSQGNSPLHF	GNGTRLTVT	TRBV4-1*01		TRBJ1-6*02	475	0.0006
HA2-B	TRB	GAVVSQHPSRVICKSGTSVKIECRSL	DFQATT	MFWYRQFPKKSLMLMAT	SNEGSKA	TYEQGVEKDKFLINHASLTLSTLTVTSAHPEDSSFYI	CSASIGTAYEQYF	GPGTRLTVT	TRBV20-1*05		TRBJ2-7*01	474	0.0006
HA2-B	TRB	DADVTQTPRNRITKTGKRIMLECSQT	KGHDR	MYWYRQDPGLGLRLIYY	SFDVKD	INKGEISDGYSVSRQAQAKFSLSLESAIPNQTALYF	CATSNGLVAFF	GQGTRLTVV	TRBV24-1*01	TRBD2*01	TRBJ1-1*01	474	0.0006
HA2-B	TRB	EADIYQTPRYLVIGTGKKITLECSQT	MGHDK	MYWYQQDPGMELHLIHY	SYGVNS	TEKGDLSSESTVSRIRTEHFPLTLESARPSHTSQYL	CASRWTADYGYTF	GSGTRLTVV	TRBV25-1*01	TRBD2*02	TRBJ1-2*01	473	0.0006
HA2-B	TRB	SAVISQKPSRDICQRGTSLTIQCQVD	SQVTM	MFWYRQQPGQSLTLIAT	ANQGSEA	TYESGFVIDKFPISRPNLTFSTLTVSNMSPEDSSIYL	CSVAGLASEQYF	GPGTRLTVT	TRBV29-1*01	TRBD2*01	TRBJ2-7*01	470	0.0005
HA2-B	TRB	GAVVSQHPSRVICKSGTSVKIECRSL	DFQATT	MFWYRQFPKKSLMLMAT	SNEGSKA	TYEQGVEKDKFLINHASLTLSTLTVTSAHPEDSSFYI	CSARENTEAFF	GQGTRLTVV	TRBV20-1*05		TRBJ1-1*01	469	0.0005
HA2-B	TRB	GAVVSQHPSWVICKSGTSVKIECRSL	DFQATT	MFWYRQFPKQSLMLMAT	SNEGSKA	TYEQGVEKDKFLINHASLTLSTLTVTSAHPEDSSFYI	CSARETPSPLHF	GNGTRLTVT	TRBV20-1*01	TRBD1*01	TRBJ1-6*02	468	0.0005
HA2-B	TRB	DTGVSQDPRHKITKRGQNVTFRCDPI	SEHNR	LYWYRQTLGQGPEFLTY	FQNEAQ	LEKSRLLSDRFSAERPKGSFSTLEIQRTEQGDSAMYL	CASSRPAIGGPSYNEQFF	GPGTRLTVL	TRBV7-9*03	TRBD2*01	TRBJ2-1*01	468	0.0005
HA2-B	TRB	DTEVTQTPKHLVMGMTNKKSLKCEQH	MGHRA	MYWYKQKAKKPPELMFV	YSYEKL	SINESVPSRFSPECPNSSLLNLHLHALQPEDSALYL	CASSQDQAAYNEQFF	GPGTRLTVL	TRBV4-1*01		TRBJ2-1*01	466	0.0005
HA2-B	TRB	DTEVTQTPKHLVMGMTNKKSLKCEQH	MGHRA	MYWYKQKAKKPPELMFV	YSYEKL	SINESVPSRFSPECPNSSLLNLHLHALQPEDSALYL	CASSPPPLAGGYNEQFF	GPGTRLTVL	TRBV4-1*01	TRBD2*02	TRBJ2-1*01	465	0.0005
HA2-B	TRB	GAVVSQHPSRVICKSGTSVKIECRSL	DFQATT	MFWYRQFPKKSLMLMAT	SNEGSKA	TYEQGVEKDKFLINHASLTLSTLTVTSAHPEDSSFYI	CSARDSPTGRGYTF	GSGTRLTVV	TRBV20-1*05	TRBD1*01	TRBJ1-2*01	465	0.0005
HA2-B	TRB	DAGITQSPRHKVTETGTPVTLRCHQT	ENHRY	MYWYRQDPGHGLRLIHY	SYGVKD	TDKGEVSDGYSVSRSKTEDFLLTLESATSSQTSVYF	CAISDASGSYEQYF	GPGTRLTVT	TRBV10-3*01	TRBD2*02	TRBJ2-7*01	464	0.0005
HA2-B	TRB	NAGVTQTPKFQVLKTGQSMTLQCAQD	MNHEY	MSWYRQDPGMGLRLIHY	SVGAGI	TDQGEVPNGYNVSRSTTEDFPLRLLSAAPSQTSVYF	CASSYSGQGAWDTEAFF	GQGTRLTVV	TRBV6-5*01	TRBD1*01	TRBJ1-1*01	464	0.0005
HA2-B	TRB	DGGITQSPKYLFRKEGQNVTLSCEQN	LNHDA	MYWYRQDPGQGLRLIYY	SQIVND	FQKGDIAEGYSVSREKKESFPLTVTSAQKNPTAFYL	CASSMRSSSGNTIYF	GEGSWLTVV	TRBV19*01		TRBJ1-3*01	464	0.0005
HA2-B	TRB	DAGITQSPRYKITETGRQVTLMCHQT	WSHSY	MFWYRQDLGHGLRLIYY	SAAADI	TDKGEVPDGYVVSRSKTENFPLTLESATRSQTSVYF	CASSEYRRNTEAFF	GQGTRLTVV	TRBV10-2*01	TRBD1*01	TRBJ1-1*01	464	0.0005
HA2-B	TRB	EPEVTQTPSHQVTQMGQEVILRCVPI	SNHLY	FYWYRQILGQKVEFLVS	FYNNEI	SEKSEIFDDQFSVERPDGSNFTLKIRSTKLEDSAMYF	CASSRDPGLVDNEQFF	GPGTRLTVL	TRBV2*01	TRBD2*01	TRBJ2-1*01	463	0.0005
HA2-B	TRB	EAQVTQNPRYLITVTGKKLTVTCSQN	MNHEY	MSWYRQDPGLGLRQIYY	SMNVEV	TDKGDVPEGYKVSRKEKRNFPLILESPSPNQTSLYF	CASRGSGDEKLFF	GSGTQLSVL	TRBV27*01	TRBD1*01	TRBJ1-4*01	460	0.0005
HA2-B	TRB	DVKVTQSSRYLVKRTGEKVFLECVQD	MDHEN	MFWYRQDPGLGLRLIYF	SYDVKM	KEKGDIPEGYSVSREKKERFSLILESASTNQTSMYL	CASSASGQARSQPQHF	GDGTRLSIL	TRBV28*01	TRBD2*01	TRBJ1-5*01	459	0.0005
HA2-B	TRB	DAGITQSPRYKITETGRQVTLMCHQT	WSHSY	MFWYRQDLGHGLRLIYY	SAAADI	TDKGEVPDGYVVSRSKTENFPLTLESATRSQTSVYF	CASSGTGPGEQFF	GPGTRLTVL	TRBV10-2*01	TRBD1*01	TRBJ2-1*01	459	0.0005
HA2-B	TRB	ETGVTQTPRHLVMGMTNKKSLKCEQH	LGHNA	MYWYKQSAKKPLELMFV	YNFKEQ	TENNSVPSRFSPECPNSSHLFLHLHTLQPEDSALYL	CASSQEGGYTF	GSGTRLTVV	TRBV4-2*01		TRBJ1-2*01	459	0.0005
HA2-B	TRB	GAVVSQHPSWVICKSGTSVKIECRSL	DFQATT	MFWYRQFPKQSLMLMAT	SNEGSKA	TYEQGVEKDKFLINHASLTLSTLTVTSAHPEDSSFYI	CSATDQWLASDTQYF	GPGTRLTVL	TRBV20-1*01		TRBJ2-3*01	459	0.0005
HA2-B	TRB	DAGVTQSPTHLIKTRGQQVTLRCSPK	SGHDT	VSWYQQALGQGPQFIFQ	YYEEEE	RQRGNFPDRFSGHQFPNYSSELNVNALLLGDSALYL	CASSLWSGEGPLHF	GNGTRLTVT	TRBV5-6*01	TRBD2*02	TRBJ1-6*02	458	0.0005
HA2-B	TRB	NAGVTQTPKFQVLKTGQSMTLQCAQD	MNHNS	MYWYRQDPGMGLRLIYY	SASEGT	TDKGEVPNGYNVSRLNKREFSLRLESAAPSQTSVYF	CASSEWVGHGDTEAFF	GQGTRLTVV	TRBV6-1*01	TRBD2*02	TRBJ1-1*01	458	0.0005
HA2-B	TRB	KAGVTQTPRYLIKTRGQQVTLSCSPI	SGHRS	VSWYQQTPGQGLQFLFE	YFSETQ	RNKGNFPGRFSGRQFSNSRSEMNVSTLELGDSALYL	CASSLFQRRDNEQFF	GPGTRLTVL	TRBV5-1*01	TRBD2*02	TRBJ2-1*01	457	0.0005
HA2-B	TRB	NAGVTQTPKFQVLKTGQSMTLQCAQD	MNHEY	MSWYRQDPGMGLRLIHY	SVGAGI	TDQGEVPNGYNVSRSTTEDFPLRLLSAAPSQTSVYF	CASSSTSFVRGRALHF	GNGTRLTVT	TRBV6-5*01	TRBD1*01	TRBJ1-6*01	457	0.0005
HA2-B	TRB	DTEVTQTPKHLVMGMTNKKSLKCEQH	MGHRA	MYWYKQKAKKPPELMFV	YSYEKL	SINESVPSRFSPECPNSSLLNLHLHALQPEDSALYL	CASSHRTGTIQYF	GAGTRLSVL	TRBV4-1*01	TRBD1*01	TRBJ2-4*01	455	0.0005
HA2-B	TRB	DSGVTQTPKHLITATGQRVTLRCSPR	SGDLS	VYWYQQSLDQGLQFLIQ	YYNGEE	RAKGNILERFSAQQFPDLHSELNLSSLELGDSALYF	CASSLRGVDNEQFF	GPGTRLTVL	TRBV9*01		TRBJ2-1*01	455	0.0005
HA2-B	TRB	DAGITQSPRHKVTETGTPVTLRCHQT	ENHRY	MYWYRQDPGHGLRLIHY	SYGVKD	TDKGEVSDGYSVSRSKTEDFLLTLESATSSQTSVYF	CAAGPARDNYEQYF	GPGTRLTVT	TRBV10-3*03	TRBD1*01	TRBJ2-7*01	455	0.0005
HA2-B	TRB	EAQVTQNPRYLITVTGKKLTVTCSQN	MNHEY	MSWYRQDPGLGLRQIYY	SMNVEV	TDKGDVPEGYKVSRKEKRNFPLILESPSPNQTSLYF	CASSFHSGTPTGNTEAFF	GQGTRLTVV	TRBV27*01	TRBD1*01	TRBJ1-1*01	455	0.0005
HA2-B	TRB	DTEVTQTPKHLVMGMTNKKSLKCEQH	MGHRA	MYWYKQKAKKPPELMFV	YSYEKL	SINESVPSRFSPECPNSSLLNLHLHALQPEDSALYL	CASSQARTNYNEQFF	GPGTRLTVL	TRBV4-1*01		TRBJ2-1*01	455	0.0005
HA2-B	TRB	DAGVIQSPRHEVTEMGQEVTLRCKPI	SGHNS	LFWYRQTMMRGLELLIY	FNNNVP	IDDSGMPEDRFSAKMPNASFSTLKIQPSEPRDSAVYF	CASSLPRNNSPLHF	GNGTRLTVT	TRBV12-3*01	TRBD2*01	TRBJ1-6*02	455	0.0005
HA2-B	TRB	EAQVTQNPRYLITVTGKKLTVTCSQN	MNHEY	MSWYRQDPGLGLRQIYY	SMNVEV	TDKGDVPEGYKVSRKEKRNFPLILESPSPNQTSLYF	CASRLERVTEAFF	GQGTRLTVV	TRBV27*01	TRBD1*01	TRBJ1-1*01	454	0.0005
HA2-B	TRB	GAVVSQHPSWVICKSGTSVKIECRSL	DFQATT	MFWYRQFPKQSLMLMAT	SNEGSKA	TYEQGVEKDKFLINHASLTLSTLTVTSAHPEDSSFYI	CSVATDYGYTF	GSGTRLTVV	TRBV20-1*01		TRBJ1-2*01	454	0.0005
HA2-B	TRB	DAGITQSPRHKVTETGTPVTLRCHQT	ENHRY	MYWYRQDPGHGLRLIHY	SYGVKD	TDKGEVSDGYSVSRSKTEDFLLTLESATSSQTSVYF	CAISESGQPATIYF	GEGSWLTVV	TRBV10-3*02	TRBD1*01	TRBJ1-3*01	454	0.0005
HA2-B	TRB	ETGVTQTPRHLVMGMTNKKSLKCEQH	LGHNA	MYWYKQSAKKPLELMFV	YNFKEQ	TENNSVPSRFSPECPNSSHLFLHLHTLQPEDSALYL	CASSQVLRSSYNEQFF	GPGTRLTVL	TRBV4-2*01		TRBJ2-1*01	453	0.0005
HA2-B	TRB	GAGVSQTPSNKVTEKGKYVELRCDPI	SGHTA	LYWYRQSLGQGPEFLIY	FQGTGA	ADDSGLPNDRFFAVRPEGSVSTLKIQRTERGDSAVYL	CASSPQGQVDNEQFF	GPGTRLTVL	TRBV7-3*01	TRBD1*01	TRBJ2-1*01	452	0.0005
HA2-B	TRB	NAGVTQTPKFRILKIGQSMTLQCTQD	MNHNY	MYWYRQDPGMGLKLIYY	SVGAGI	TDKGEVPNGYNVSRSTTEDFPLRLELAAPSQTSVYF	CASRGSYNSPLHF	GNGTRLTVT	TRBV6-6*01		TRBJ1-6*02	452	0.0005
HA2-B	TRB	EAQVTQNPRYLITVTGKKLTVTCSQN	MNHEY	MSWYRQDPGLGLRQIYY	SMNVEV	TDKGDVPEGYKVSRKEKRNFPLILESPSPNQTSLYF	CASSETGHGYTF	GSGTRLTVV	TRBV27*01	TRBD1*01	TRBJ1-2*01	451	0.0005
HA2-B	TRB	DAGITQSPRHKVTETGTPVTLRCHQT	ENHRY	MYWYRQDPGHGLRLIHY	SYGVKD	TDKGEVSDGYSVSRSKTEDFLLTLESATSSQTSVYF	CASASNVQGRNTGELFF	GEGSRLTVL	TRBV10-3*02	TRBD1*01	TRBJ2-2*01	450	0.0005
HA2-B	TRB	EPEVTQTPSHQVTQMGQEVILRCVPI	SNHLY	FYWYRQILGQKVEFLVS	FYNNEI	SEKSEIFDDQFSVERPDGSNFILKIRSTKLEDSAMYF	CASSGGQGNEQFF	GPGTRLTVL	TRBV2*01	TRBD1*01	TRBJ2-1*01	449	0.0005
HA2-B	TRB	NAGVTQTPKFQVLKTGQSMTLQCAQD	MNHEY	MSWYRQDPGMGLRLIHY	SVGAGI	TDQGEVPNGYNVSRSTTEDFPLRLLSAAPSQTSVYF	CASSYEVGYGYTF	GSGTRLTVV	TRBV6-5*01		TRBJ1-2*01	447	0.0005
HA2-B	TRB	DAGITQSPRHKVTETGTPVTLRCHQT	ENHRY	MYWYRQDPGHGLRLIHY	SYGVKD	TDKGEVSDGYSVSRSKTEDFLLTLESATSSQTSVYF	CATRETGRNYGYTF	GSGTRLTVV	TRBV10-3*01	TRBD2*02	TRBJ1-2*01	446	0.0005
HA2-B	TRB	DTEVTQTPKHLVMGMTNKKSLKCEQH	MGHRA	MYWYKQKAKKPPELMFV	YSYEKL	SINESVPSRFSPECPNSSLLNLHLHALQPEDSALYL	CASSPSSPAGGKNEQFF	GPGTRLTVL	TRBV4-1*01	TRBD2*02	TRBJ2-1*01	445	0.0005
HA2-B	TRB	DTKVTQRPRLLVKASEQKAKMDCVPI	KAHSY	VYWYRKKLEEELKFLVY	FQNEEL	IQKAEIINERFLAQCSKNSSCTLEIQSTESGDTALYF	CANPGLAGFPYEQYF	GPGTRLTVT	TRBV21-1*01	TRBD2*02	TRBJ2-7*01	444	0.0005
HA2-B	TRB	DAGVIQSPRHEVTEMGQEVTLRCKPI	SGHNS	LFWYRQTMMRGLELLIY	FNNNVP	IDDSGMPEDRFSAKMPNASFSTLKIQPSEPRDSAVYF	CASSFRVSGITYEQYF	GPGTRLTVT	TRBV12-3*01	TRBD2*02	TRBJ2-7*01	444	0.0005
HA2-B	TRB	EPEVTQTPSHQVTQMGQEVILRCVPI	SNHLY	FYWYRQILGQKVEFLVS	FYNNEI	SEKSEIFDDQFSVERPDGSNFTLKIRSTKLEDSAMYF	CASSEGETYEQYF	GPGTRLTVT	TRBV2*01		TRBJ2-7*01	444	0.0005
HA2-B	TRB	GAGVSQTPSNKVTEKGKYVELRCDPI	SGHTA	LYWYRQSLGQGPEFLIY	FQGTGA	ADDSGLPNDRFFAVRPEGSVSTLKIQRTERGDSAVYL	CASSLTGGFYNEQFF	GPGTRLTVL	TRBV7-3*01	TRBD2*02	TRBJ2-1*01	444	0.0005
HA2-B	TRB	DADVTQTPRNRITKTGKRIMLECSQT	KGHDR	MYWYRQDPGLGLRLIYY	SFDVKD	INKGEISDGYSVSRQAQAKFSLSLESAIPNQTALYF	CATNEGADYNEQFF	GPGTRLTVL	TRBV24-1*01	TRBD1*01	TRBJ2-1*01	443	0.0005
HA2-B	TRB	EAQVTQNPRYLITVTGKKLTVTCSQN	MNHEY	MSWYRQDPGLGLRQIYY	SMNVEV	TDKGDVPEGYKVSRKEKRNFPLILESPSPNQTSLYF	CASRSGNEQFF	GPGTRLTVL	TRBV27*01		TRBJ2-1*01	443	0.0005
HA2-B	TRB	EAQVTQNPRYLITVTGKKLTVTCSQN	MNHEY	MSWYRQDPGLGLRQIYY	SMNVEV	TDKGDVPEGYKVSRKEKRNFPLILESPSPNQTSLYF	CASSQGEDGYTF	GSGTRLTVV	TRBV27*01	TRBD1*01	TRBJ1-2*01	443	0.0005
HA2-B	TRB	GAVVSQHPSRVICKSGTSVKIECRSL	DFQATT	MFWYRQFPKKSLMLMAT	SNEGSKA	TYEQGVEKDKFLINHASLTLSTLTVTSAHPEDSSFYI	CSAPDEDTHGYTF	GSGTRLTVV	TRBV20-1*05		TRBJ1-2*01	442	0.0005
HA2-B	TRB	NAGVTQTPKSRILKIGQSMTLQCTQD	MNHNY	MYWYRQDPGMGLKLIYY	SVGAGI	TDKGEVPNGYNVSRSTTEDFPLRLELAAPSQTSVYF	CASSYSKDSETEAFF	GQGTRLTVV	TRBV6-6*01	TRBD1*01	TRBJ1-1*01	442	0.0005
HA2-B	TRB	GAVVSQHPSWVICKSGTSVKIECRSL	DFQATT	MFWYRQFPKQSLMLMAT	SNEGSKA	TYEQGVEKDKFLINHASLTLSTLTVTSAHPEDSSFYI	CSARDPGSSSYNEQFF	GPGTRLTVL	TRBV20-1*01	TRBD1*01	TRBJ2-1*01	442	0.0005
HA2-B	TRB	SAVISQKPSRDICQRGTSLTIQCQVD	SQVTM	MFWYRQQPGQSLTLIAT	ANQGSEA	TYESGFVIDKFPISRPNLTFSTLTVSNMSPEDSSIYL	CSVEWRGYGTQYF	GPGTRLTVL	TRBV29-1*01	TRBD2*01	TRBJ2-3*01	441	0.0005
HA2-B	TRB	GAVVSQHPSRVICKSGTSVKIECRSL	DFQATT	MFWYRQFPKKSLMLMAT	SNEGSKA	TYEQGVEKDKFLINHASLTLSTLTVTSAHPEDSSFYI	CSAKRGDANTEAFF	GQGTRLTVV	TRBV20-1*05	TRBD1*01	TRBJ1-1*01	441	0.0005
HA2-B	TRB	DTGVSQDPRHKITKRGQNVTFRCDPI	SEHNR	LYWYRQTLGQGPEFLTY	FQNEAQ	LEKSRLLSDRFSAERPKGSFSTLEIQRTEQGDSAMYL	CASSAEGNQPQHF	GDGTRLSIL	TRBV7-9*03		TRBJ1-5*01	441	0.0005
HA2-B	TRB	EAQVTQNPRYLITVTGKKLTVTCSQN	MNHEY	MSWYRQDPGLGLRQIYY	SMNVEV	TDKGDVPEGYKVSRKEKRNFPLILESPSPNQTSLYF	CASSRQGLETQYF	GPGTRLLVL	TRBV27*01	TRBD1*01	TRBJ2-5*01	441	0.0005
HA2-B	TRB	KAGVTQTPRYLIKTRGQQVTLSCSPI	SGHRS	VSWYQQTPGQGLQFLFE	YFSETQ	RNKGNFPGRFSGRQFSNSRSEMNVSTLELGDSALYL	CASSLAGLPIEQYF	GPGTRLTVT	TRBV5-1*01	TRBD2*01	TRBJ2-7*01	441	0.0005
HA2-B	TRB	EAQVTQNPRYLITVTGKKLTVTCSQN	MNHEY	MSWYRQDPGLGLRQIYY	SMNVEV	TDKGDVPEGYKVSRKEKRNFPLILESPSPNQTSLYF	CASRPGQGNKIF	GPGTRLTVL	TRBV27*01	TRBD1*01	TRBJ2-1*01	441	0.0005
HA2-B	TRB	EPEVTQTPSHQVTQMGQEVILRCVPI	SNHLY	FYWYRQILGQKVEFLVS	FYNNEI	SEKSEIFDDQFSVERPDGSNFTLKIRSTKLEDSAMYF	CASSGSGTSGGKFYEQYF	GPGTRLTVT	TRBV2*01	TRBD2*01	TRBJ2-7*01	440	0.0005
HA2-B	TRB	SAVISQKPSRDICQRGTSLTIQCQVD	SQVTM	MFWYRQQPGQSLTLIAT	ANQGSEA	TYESGFVIDKFPISRPNLTFSTLTVSNMSPEDSSIYL	CSVETAYSGNTIYF	GEGSWLTVV	TRBV29-1*01		TRBJ1-3*01	439	0.0005
HA2-B	TRB	GAVVSQHPSWVICKSGTSVKIECRSL	DFQATT	MFWYRQFPKQSLMLMAT	SNEGSKA	TYEQGVEKDKFLINHASLTLSTLTVTSAHPEDSSFYI	CSARQDYEQYF	GPGTRLTVT	TRBV20-1*01		TRBJ2-7*01	436	0.0005
HA2-B	TRB	EAQVTQNPRYLITVTGKKLTVTCSQN	MNHEY	MSWYRQDPGLGLRQIYY	SMNVEV	TDKGDVPEGYKVSRKEKRNFPLILESPSPNQTSLYF	CASSPLGTGFGTNEKLFF	GSGTQLSVL	TRBV27*01	TRBD1*01	TRBJ1-4*01	436	0.0005
HA2-B	TRB	EAQVTQNPRYLITVTGKKLTVTCSQN	MNHEY	MSWYRQDPGLGLRQIYY	SMNVEV	TDKGDVPEGYKVSRKEKRNFPLILESPSPNQTSLYF	CASSATGVQGSNTEAFF	GQGTRLTVV	TRBV27*01	TRBD2*02	TRBJ1-1*01	436	0.0005
HA2-B	TRB	DADVTQTPRNRITKTGKRIMLECSQT	KGHDR	MYWYRQDPGLGLRLIYY	SFDVKD	INKGEISDGYSVSRQAQAKFSLSLESAIPNQTALYF	CATSGTGPSSGNTIYF	GEGSWLTVV	TRBV24-1*01	TRBD1*01	TRBJ1-3*01	435	0.0005
HA2-B	TRB	DTGVSQDPRHKITKRGQNVTFRCDPI	SEHNR	LYWYRQTLGQGPEFLTY	FQNEAQ	LEKSRLLSDRFSAERPKGSFSTLEIQRTEQGDSAMYL	CASSPTQGPFLTAFF	GQGTRLTVV	TRBV7-9*03	TRBD1*01	TRBJ1-1*01	435	0.0005
HA2-B	TRB	DAGVIQSPRHEVTEMGQEVTLRCKPI	SGHDY	LFWYRQTMMRGLELLIY	FNNNVP	IDDSGMPEDRFSAKMPNASFSTLKIQPSEPRDSAVYF	CASSLADGLAGNTGELFF	GEGSRLTVL	TRBV12-4*01	TRBD2*02	TRBJ2-2*01	435	0.0005
HA2-B	TRB	DAGITQSPRHKVTETGTPVTLRCHQT	ENHRY	MYWYRQDPGHGLRLIHY	SYGVKD	TDKGEVSDGYSVSRSKTEDFLLTLESATSSQTSVYF	CAINREGETQYF	GPGTRLLVL	TRBV10-3*02	TRBD1*01	TRBJ2-5*01	435	0.0005
HA2-B	TRB	DTEVTQTPKHLVMGMTNKKSLKCEQH	MGHRA	MYWYKQKAKKPPELMFV	YSYEKL	SINESVPSRFSPECPNSSLLNLHLHALQPEDSALYL	CASSPGGGEKLFF	GSGTQLSVL	TRBV4-1*01	TRBD1*01	TRBJ1-4*01	434	0.0005
HA2-B	TRB	DTGVSQDPRHKITKRGQNVTFRCDPI	SEHNR	LYWYRQTLGQGPEFLTY	FQNEAQ	LEKSRLLSDRFSAERPKGSFSTLEIQRTEQGDSAMYL	CASSGSGQGPQYF	GPGTRLTVL	TRBV7-9*03	TRBD1*01	TRBJ2-3*01	434	0.0005
HA2-B	TRB	ETGVTQTPRHLVMGMTNKKSLKCEQH	LGHNA	MYWYKQSAKKPLELMFV	YNFKEQ	TENNSVPSRFSPECPNSSHLFLHLHTLQPEDSALYL	CASSQAGQPSTDTQYF	GPGTRLTVL	TRBV4-2*01	TRBD1*01	TRBJ2-3*01	434	0.0005
HA2-B	TRB	GAGVSQSPSNKVTEKGKDVELRCDPI	SGHTA	LYWYRQRLGQGLEFLIY	FQGNSA	PDKSGLPSDRFSAERTGESVSTLTIQRTQQEDSAVYL	CASSQEHTDTQYF	GPGTRLTVL	TRBV7-2*02		TRBJ2-3*01	433	0.0005
HA2-B	TRB	GAVVSQHPSRVICKSGTSVKIECRSL	DFQATT	MFWYRQFPKKSLMLMAT	SNEGSKA	TYEQGVEKDKFLINHASLTLSTLTVTSAHPEDSSFYI	CSARGGTSGRVGETQYF	GPGTRLLVL	TRBV20-1*05	TRBD2*02	TRBJ2-5*01	433	0.0005
HA2-B	TRB	DAGITQSPRHKVTETGTPVTLRCHQT	ENHRY	MYWYRQDPGHGLRLIHY	SYGVKD	TDKGEVSDGYSVSRSKTEDFLLTLESATSSQTSVYF	CAISRDSGSVPYTF	GSGTRLTVV	TRBV10-3*01	TRBD1*01	TRBJ1-2*01	433	0.0005
HA2-B	TRB	DAMVIQNPRYQVTQFGKPVTLSCSQT	LNHNV	MYWYQQKSSQAPKLLFH	YYDKDF	NNEADTPDNFQSRRPNTSFCFLDIRSPGLGDAAMYL	CATSRRTSSYNEQFF	GPGTRLTVL	TRBV15*02		TRBJ2-1*01	432	0.0005
HA2-B	TRB	IAGITQAPTSQILAAGRRMTLRCTQD	MRHNA	MYWYRQDLGLGLRLIHY	SNTAGT	TGKGEVPDGYSVSRANTDDFPLTLASAVPSQTSVYF	CASSPGLAGNTGELFF	GEGSRLTVL	TRBV6-4*01	TRBD2*01	TRBJ2-2*01	431	0.0005
HA2-B	TRB	EAQVTQNPRYLITVTGKKLTVTCSQN	MNHEY	MSWYRQDPGLGLRQIYY	SMNVEV	TDKGDVPEGYKVSRKEKRNFPLILESPSPNQTSLYF	CASGKIRAFF	GQGTRLTVV	TRBV27*01		TRBJ1-1*01	431	0.0005
HA2-B	TRB	EAQVTQNPRYLITVTGKKLTVTCSQN	MNHEY	MSWYRQDPGLGLRQIYY	SMNVEV	TDKGDVPEGYKVSRKEKRNFPLILESPSPNQTSLYF	CASSLSGNEQFF	GPGTRLTVL	TRBV27*01		TRBJ2-1*01	430	0.0005
HA2-B	TRB	GAVVSQHPSWVICKSGTSVKIECRSL	DFQATT	MFWYRQFPKQSLMLMAT	SNEGSKA	TYEQGVEKDKFLINHASLTLSTLTVTSAHPEDSSFYI	CSAPLGDYNEQFF	GPGTRLTVL	TRBV20-1*01	TRBD1*01	TRBJ2-1*01	430	0.0005
HA2-B	TRB	DSGVTQTPKHLITATGQRVTLRCSPR	SGDLS	VYWYQQSLDQGLQFLIQ	YYNGEE	RAKGNILERFSAQQFPDLHSELNLSSLELGDSALYF	CASSVSGGSVGYTF	GSGTRLTVV	TRBV9*01	TRBD2*01	TRBJ1-2*01	430	0.0005
HA2-B	TRB	ETGVTQTPRHLVMGMTNKKSLKCEQH	LGHNA	MYWYKQSAKKPLELMFV	YNFKEQ	TENNSVPSRFSPECPNSSHLFLHLHTLQPEDSALYL	CASSQGWVGGFESLHF	GNGTRLTVT	TRBV4-2*01	TRBD2*02	TRBJ1-6*01	430	0.0005
HA2-B	TRB	GAVVSQHPSWVICKSGTSVKIECRSL	DFQATT	MFWYRQFPKQSLMLMAT	SNEGSKA	TYEQGVEKDKFLINHASLTLSTLTVTSAHPEDSSFYI	CSALLPASSTDTQYF	GPGTRLTVL	TRBV20-1*01		TRBJ2-3*01	430	0.0005
HA2-B	TRB	GAVVSQHPSRVICKSGTSVKIECRSL	DFQATT	MFWYRQFPKKSLMLMAT	SNEGSKA	TYEQGVEKDKFLINHASLTLSTLTVTSAHPEDSSFYI	CSARDGASGSLGGELFF	GEGSRLTVL	TRBV20-1*05	TRBD2*02	TRBJ2-2*01	429	0.0005
HA2-B	TRB	KAGVTQTPRYLIKTRGQQVTLSCSPI	SGHRS	VSWYQQTPGQGLQFLFE	YFSETQ	RNKGNFPGRFSGRQFSNSRSEMNVSTLELGDSALYL	CASSLNGDQPQHF	GDGTRLSIL	TRBV5-1*01	TRBD2*01	TRBJ1-5*01	429	0.0005
HA2-B	TRB	NAGVTQTPKFRILKIGQSMTLQCTQD	MNHNY	MYWYRQDPGMGLKLIYY	SVGAGI	TDKGEVPNGYNVSRSTTEDFPLRLELAAPSQTSVYF	CASKYRDRGLQPQHF	GDGTRLSIL	TRBV6-6*01	TRBD1*01	TRBJ1-5*01	428	0.0005
HA2-B	TRB	EAQVTQNPRYLITVTGKKLTVTCSQN	MNHEY	MSWYRQDPGLGLRQIYY	SMNVEV	TDKGDVPEGYKVSRKEKRNFPLILESPSPNQTSLYF	CASSFQDRTDTQYF	GPGTRLTVL	TRBV27*01		TRBJ2-3*01	428	0.0005
HA2-B	TRB	NAGVTQTPKFQVLKTGQSMTLQCAQD	MNHEY	MSWYRQDPGMGLRLIHY	SVGAGI	TDQGEVPNGYNVSRSTTEDFPLRLLSAAPSQTSVYF	CASSYLGQVYGYTF	GSGTRLTVV	TRBV6-5*01	TRBD1*01	TRBJ1-2*01	427	0.0005
HA2-B	TRB	EAQVTQNPRYLITVTGKKLTVTCSQN	MNHEY	MSWYRQDPGLGLRQIYY	SMNVEV	TDKGDVPEGYKVSRKEKRNFPLILESPSPNQTSLYF	CASSLSWGEDSPLHF	GNGTRLTVT	TRBV27*01	TRBD2*01	TRBJ1-6*02	427	0.0005
HA2-B	TRB	DVKVTQSSRYLVKRTGEKVFLECVQD	MDHEN	MFWYRQDPGLGLRLIYF	SYDVKM	KEKGDIPEGYSVSREKKERFSLILESASTNQTSMYL	CASSKPWTGNIEKLFF	GSGTQLSVL	TRBV28*01	TRBD1*01	TRBJ1-4*01	425	0.0005
HA2-B	TRB	DAGVTQSPTHLIKTRGQHVTLRCSPI	SGHKS	VSWYQQVLGQGPQFIFQ	YYEKEE	RGRGNFPDRFSARQFPNYSSELNVNALLLGDSALYL	CASGGTRDTEAFF	GQGTRLTVV	TRBV5-5*02	TRBD1*01	TRBJ1-1*01	424	0.0005
HA2-B	TRB	EAGVAQSPRYKIIEKRQSVAFWCNPI	SGHAT	LYWYQQILGQGPKLLIQ	FQNNGV	VDDSQLPKDRFSAERLKGVDSTLKIQPAKLEDSAVYL	CASSHRTVEEQFF	GPGTRLTVL	TRBV11-2*01	TRBD1*01	TRBJ2-1*01	424	0.0005
HA2-B	TRB	KAGVTQTPRYLIKTRGQQVTLSCSPI	SGHRS	VSWYQQTPGQGLQFLFE	YFSETQ	RNKGNFPGRFSGRQFSNSRSEMNVSTLELGDSALYL	CASSNRGTEAFF	GQGTRLTVV	TRBV5-1*01		TRBJ1-1*01	423	0.0005
HA2-B	TRB	DAGITQSPRYKITETGRQVTLMCHQT	WSHSY	MFWYRQDLGHGLRLIYY	SAAADI	TDKGEVPDGYVVSRSKTENFPLTLESATRSQTSVYF	CASRQDRVGSPLHF	GNGTRLTVT	TRBV10-2*01	TRBD1*01	TRBJ1-6*01	423	0.0005
HA2-B	TRB	GAVVSQHPSRVICKSGTSVKIECRSL	DFQATT	MFWYRQFPKKSLMLMAT	SNEGSKA	TYEQGVEKDKFLINHASLTLSTLTVTSAHPEDSSFYI	CSASTSGTNTGELFF	GEGSRLTVL	TRBV20-1*05	TRBD2*02	TRBJ2-2*01	422	0.0005
HA2-B	TRB	EAQVTQNPRYLITVTGKKLTVTCSQN	MNHEY	MSWYRQDPGLGLRQIYY	SMNVEV	TDKGDVPEGYKVSRKEKRNFPLILESPSPNQTSLYF	CASSPAGEGNQPQHF	GDGTRLSIL	TRBV27*01	TRBD2*01	TRBJ1-5*01	421	0.0005
HA2-B	TRB	NAGVTQTPKFQVLKTGQSMTLQCAQD	MNHEY	MSWYRQDPGMGLRLIHY	SVGAGI	TDQGEVPNGYNVSRSTTEDFPLRLLSAAPSQTSVYF	CASSIQGDEQFF	GPGTRLTVL	TRBV6-5*01	TRBD1*01	TRBJ2-1*01	421	0.0005
HA2-B	TRB	DAGITQSPRHKVTETGTPVTLRCHQT	ENHRY	MYWYRQDPGHGLRLIHY	SYGVKD	TDKGEVSDGYSVSRSKTEDFLLTLESATSSQTSVYF	CAINRDRGETQYF	GPGTRLLVL	TRBV10-3*02	TRBD1*01	TRBJ2-5*01	421	0.0005
HA2-B	TRB	KAGVTQTPRYLIKTRGQQVTLSCSPI	SGHRS	VSWYQQTPGQGLQFLFE	YFSETQ	RNKGNFPGRFSGRQFSNSRSEMNVSTLELGDSALYL	CASSSLGGLNTEAFF	GQGTRLTVV	TRBV5-1*01	TRBD2*01	TRBJ1-1*01	419	0.0005
HA2-B	TRB	EADIYQTPRYLVIGTGKKITLECSQT	MGHDK	MYWYQQDPGMELHLIHY	SYGVNS	TEKGDLSSESTVSRIRTEHFPLTLESARPSHTSQYL	CASSPDSLETQYF	GPGTRLLVL	TRBV25-1*01	TRBD1*01	TRBJ2-5*01	419	0.0005
HA2-B	TRB	ETGVTQTPRHLVMGMTNKKSLKCEQH	LGHNA	MYWYKQSAKKPLELMFV	YNFKEQ	TENNSVPSRFSPECPNSSHLFLHLHTLQPEDSALYL	CASSQSRPPGELFF	GEGSRLTVL	TRBV4-2*01	TRBD1*01	TRBJ2-2*01	418	0.0005
HA2-B	TRB	DAMVIQNPRYQVTQFGKPVTLSCSQT	LNHNV	MYWYQQKSSQAPKLLFH	YYDKDF	NNEADTPDNFQSRRPNTSFCFLDIRSPGLGDAAMYL	CATSREVLGVSPGGNGYTF	GSGTRLTVV	TRBV15*02	TRBD1*01	TRBJ1-2*01	418	0.0005
HA2-B	TRB	EAGVAQSPRYKIIEKRQSVAFWCNPI	SGHAT	LYWYQQILGQGPKLLIQ	FQNNGV	VDDSQLPKDRFSAERLKGVDSTLKIQPAKLEDSAVYL	CASSLDLGAQETQYF	GPGTRLLVL	TRBV11-2*03	TRBD1*01	TRBJ2-5*01	417	0.0005
HA2-B	TRB	DAGVIQSPRHEVTEMGQEVTLRCKPI	SGHNS	LFWYRQTMMRGLELLIY	FNNNVP	IDDSGMPEDRFSAKMPNASFSTLKIQPSEPRDSAVYF	CASSLRLVGEQFF	GPGTRLTVL	TRBV12-3*01	TRBD2*01	TRBJ2-1*01	417	0.0005
HA2-B	TRB	GAGVSQSPRYKVAKRGQDVALRCDPI	SGHVS	LFWYQQALGQGPEFLTY	FQNEAQ	LDKSGLPSDRFFAERPEGSVSTLKIQRTQQEDSAVYL	CASDRSGEVREQYF	GPGTRLTVT	TRBV7-8*01		TRBJ2-7*01	417	0.0005
HA2-B	TRB	DTAVSQTPKYLVTQMGNDKSIKCEQN	LGHDT	MYWYKQDSKKFLKIMFS	YNNKEL	IINETVPNRFSPKSPDKAHLNLHINSLELGDSAVYF	CASSQEWGLGYEQYF	GPGTRLTVT	TRBV3-1*01		TRBJ2-7*01	417	0.0005
HA2-B	TRB	DTAVSQTPKYLVTQMGNDKSIKCEQN	LGHDT	MYWYKQDSKKFLKIMFS	YNNKEL	IINETVPNRFSPKSPDKAHLNLHINSLELGDSAVYF	CASSRGNNQPQHF	GDGTRLSIL	TRBV3-1*01		TRBJ1-5*01	417	0.0005
HA2-B	TRB	DAGVTQSPTHLIKTRGQQVTLRCSPK	SGHDT	VSWYQQALGQGPQFIFQ	YYEEEE	RQRGNFPDRFSGHQFPNYSSELNVNALLLGDSALYL	CASSLRGQSTDTQYF	GPGTRLTVL	TRBV5-6*01	TRBD1*01	TRBJ2-3*01	416	0.0005
HA2-B	TRB	NAGVTQTPKFQVLKTGQSMTLQCAQD	MNHEY	MSWYRQDPGMGLRLIHY	SVGAGI	TDQGEVPNGYNVSRSTTEDFPLRLLSAAPSQTSVYF	CASSSDYLSGRAGEQYF	GPGTRLTVT	TRBV6-5*01	TRBD2*02	TRBJ2-7*01	416	0.0005
HA2-B	TRB	DVKVTQSSRYLVKRTGEKVFLECVQD	MDHEN	MFWYRQDPGLGLRLIYF	SYDVKM	KEKGDIPEGYSVSREKKERFSLILESASTNQTSMYL	CASSLEDYGYTF	GSGTRLTVV	TRBV28*01		TRBJ1-2*01	416	0.0005
HA2-B	TRB	DAMVIQNPRYQVTQFGKPVTLSCSQT	LNHNV	MYWYQQKSSQAPKLLFH	YYDKDF	NNEADTPDNFQSRRPNTSFCFLDIRSPGLGDAAMYL	CATSRDLMTQETQYF	GPGTRLLVL	TRBV15*02		TRBJ2-5*01	416	0.0005
HA2-B	TRB	DAGVIQSPRHEVTEMGQEVTLRCKPI	SGHNS	LFWYRQTMMRGLELLIY	FNNNVP	IDDSGMPEDRFSAKMPNASFSTLKIQPSEPRDSAVYF	CASSQPPGPGYTF	GSGTRLTVV	TRBV12-3*01	TRBD2*02	TRBJ1-2*01	416	0.0005
HA2-B	TRB	DTEVTQTPKHLVMGMTNKKSLKCEQH	MGHRA	MYWYKQKAKKPPELMFV	YSYEKL	SINESVPSRFSPECPNSSLLNLHLHALQPEDSALYL	CASSQDRGEQETQYF	GPGTRLLVL	TRBV4-1*01	TRBD2*01	TRBJ2-5*01	416	0.0005
HA2-B	TRB	EAGVAQSPRYKIIEKRQSVAFWCNPI	SGHAT	LYWYQQILGQGPKLLIQ	FQNNGV	VDDSQLPKDRFSAERLKGVDSTLKIQPAKLEDSAVYL	CASSPTGSSADTQYF	GPGTRLTVL	TRBV11-2*03		TRBJ2-3*01	415	0.0005
HA2-B	TRB	DAGVIQSPRHEVTEMGQEVTLRCKPI	SGHDY	LFWYRQTMMRGLELLIY	FNNNVP	IDDSGMPEDRFSAKMPNASFSTLKIQPSEPRDSAVYF	CASRGPADRGGRYTF	GSGTRLTVV	TRBV12-4*01	TRBD1*01	TRBJ1-2*01	414	0.0005
HA2-B	TRB	EAQVTQNPRYLITVTGKKLTVTCSQN	MNHEY	MSWYRQDPGLGLRQIYY	SMNVEV	TDKGDVPEGYKVSRKEKRNFPLILESPSPNQTSLYF	CASGGRGNKDSYTF	GSGTRLTVV	TRBV27*01	TRBD1*01	TRBJ1-2*01	414	0.0005
HA2-B	TRB	DAGITQSPRHKVTETGTPVTLRCHQT	ENHRY	MYWYRQDPGHGLRLIHY	SYGVKD	TDKGEVSDGYSVSRSKTEDFLLTLESATSSQTSVYF	CAISGFRDASSGANVLTF	GAGSRLTVL	TRBV10-3*02	TRBD1*01	TRBJ2-6*01	412	0.0005
HA2-B	TRB	GAVVSQHPSWVICKSGTSVKIECRSL	DFQATT	MFWYRQFPKQSLMLMAT	SNEGSKA	TYEQGVEKDKFLINHASLTLSTLTVTSAHPEDSSFYI	CSARDLGLAEETQYF	GPGTRLLVL	TRBV20-1*01	TRBD2*01	TRBJ2-5*01	411	0.0005
HA2-B	TRB	NAGVTQTPKFQVLKTGQSMTLQCAQD	MNHEY	MSWYRQDPGMGLRLIHY	SVGAGI	TDQGEVPNGYNVSRSTTEDFPLRLLSAAPSQTSVYF	CASSSLAGEQFF	GPGTRLTVL	TRBV6-5*01	TRBD2*01	TRBJ2-1*01	411	0.0005
HA2-B	TRB	DTEVTQTPKHLVMGMTNKKSLKCEQH	MGHRA	MYWYKQKAKKPPELMFV	YSYEKL	SINESVPSRFSPECPNSSLLNLHLHALQPEDSALYL	CASSQFLGGSSGYTF	GSGTRLTVV	TRBV4-1*01	TRBD2*01	TRBJ1-2*01	410	0.0005
HA2-B	TRB	GAVVSQHPSRVICKSGTSVKIECRSL	DFQATT	MFWYRQFPKKSLMLMAT	SNEGSKA	TYEQGVEKDKFLINHASLTLSTLTVTSAHPEDSSFYI	CSASRQPGRLNNEQFF	GPGTRLTVL	TRBV20-1*05	TRBD1*01	TRBJ2-1*01	410	0.0005
HA2-B	TRB	ETGVTQTPRHLVMGMTNKKSLKCEQH	LGHNA	MYWYKQSAKKPLELMFV	YNFKEQ	TENNSVPSRFSPECPNSSHLFLHLHTLQPEDSALYL	CASSQEGAAEGVKLFF	GSGTQLSVL	TRBV4-2*01	TRBD1*01	TRBJ1-4*01	409	0.0005
HA2-B	TRB	DTGVSQDPRHKITKRGQNVTFRCDPI	SEHNR	LYWYRQTLGQGPEFLTY	FQNEAQ	LEKSRLLSDRFSAERPKGSFSTLEIQRTEQGDSAMYL	CASSSWTGQSDEQFF	GPGTRLTVL	TRBV7-9*03	TRBD1*01	TRBJ2-1*01	409	0.0005
HA2-B	TRB	SAVISQKPSRDICQRGTSLTIQCQVD	SQVTM	MFWYRQQPGQSLTLIAT	ANQGSEA	TYESGFVIDKFPISRPNLTFSTLTVSNMSPEDSSIYL	CSVAIPGQVGARYQFF	GPGTRLTVL	TRBV29-1*01	TRBD1*01	TRBJ2-1*01	409	0.0005
HA2-B	TRB	DAGITQSPRHKVTETGTPVTLRCHQT	ENHRY	MYWYRQDPGHGLRLIHY	SYGVKD	TDKGEVSDGYSVSRSKTEDFLLTLESATSSQTSVYF	CAISEPGETQYF	GPGTRLLVL	TRBV10-3*01		TRBJ2-5*01	409	0.0005
HA2-B	TRB	NAGVTQTPKFQVLKTGQSMTLQCAQD	MNHNS	MYWYRQDPGMGLRLIYY	SASEGT	TDKGEVPNGYNVSRLNKREFSLRLESAAPSQTSVYF	CASSDLAGGYAQETQYF	GPGTRLLVL	TRBV6-1*01	TRBD1*01	TRBJ2-5*01	407	0.0005
HA2-B	TRB	DTGVSQDPRHKITKRGQNVTFRCDPI	SEHNR	LYWYRQTLGQGPEFLTY	FQNEAQ	LEKSRLLSDRFSAERPKGSFSTLEIQRTEQGDSAMYL	CASSPSGELFF	GEGSRLTVL	TRBV7-9*03		TRBJ2-2*01	406	0.0005
HA2-B	TRB	EADIYQTPRYLVIGTGKKITLECSQT	MGHDK	MYWYQQDPGMELHLIHY	SYGVNS	TEKGDLSSESTVSRIRTEHFPLTLESARPSHTSQYL	CASSVTGLNEQFF	GPGTRLTVL	TRBV25-1*01	TRBD1*01	TRBJ2-1*01	406	0.0005
HA2-B	TRB	DADVTQTPRNRITKTGKRIMLECSQT	KGHDR	MYWYRQDPGLGLRLIYY	SFDVKD	INKGEISDGYSVSRQAQAKFSLSLESAIPNQTALYF	CATSDSSGTGRTQYF	GPGTRLLVL	TRBV24-1*01	TRBD1*01	TRBJ2-5*01	405	0.0005
HA2-B	TRB	KAGVTQTPRYLIKTRGQQVTLSCSPI	SGHRS	VSWYQQTPGQGLQFLFE	YFSETQ	RNKGNFPGRFSGRQFSNSRSEMNVSTLELGDSALYL	CASSLGQGFTEAFF	GQGTRLTVV	TRBV5-1*01	TRBD1*01	TRBJ1-1*01	404	0.0005
HA2-B	TRB	KAGVTQTPRYLIKTRGQQVTLSCSPI	SGHRS	VSWYQQTPGQGLQFLFE	YFSETQ	RNKGNFPGRFSGRQFSNSRSEMNVSTLELGDSALYL	CASSLVDENTEAFF	GQGTRLTVV	TRBV5-1*01		TRBJ1-1*01	404	0.0005
HA2-B	TRB	DAGVTQSPTHLIKTRGQHVTLRCSPI	SGHKS	VSWYQQVLGQGPQFIFQ	YYEKEE	RGRGNFPDRFSARQFPNYSSELNVNALLLGDSALYL	CASSTSGGNYEQYF	GPGTRLTVT	TRBV5-5*02	TRBD2*01	TRBJ2-7*01	404	0.0005
HA2-B	TRB	DAGVTQSPTHLIKTRGQHVTLRCSPI	SGHKS	VSWYQQVLGQGPQFIFQ	YYEKEE	RGRGNFPDRFSARQFPNYSSELNVNALLLGDSALYL	CASSLLSGATDTQYF	GPGTRLTVL	TRBV5-5*01	TRBD1*01	TRBJ2-3*01	404	0.0005
HA2-B	TRB	KAGVTQTPRYLIKTRGQQVTLSCSPI	SGHRS	VSWYQQTPGQGLQFLFE	YFSETQ	RNKGNFPGRFSGRQFSNSRSEMNVSTLELGDSALYL	CASYRLAGGEETQYF	GPGTRLLVL	TRBV5-1*01	TRBD2*02	TRBJ2-5*01	403	0.0005
HA2-B	TRB	KAGVTQTPRYLIKTRGQQVTLSCSPI	SGHRS	VSWYQQTPGQGLQFLFE	YFSETQ	RNKGNFPGRFSGRQFSNSRSEMNVSTLELGDSALYL	CASSRGGDSNEQFF	GPGTRLTVL	TRBV5-1*01	TRBD2*01	TRBJ2-1*01	403	0.0005
HA2-B	TRB	GAVVSQHPSWVICKSGTSVKIECRSL	DFQATT	MFWYRQFPKQSLMLMAT	SNEGSKA	TYEQGVEKDKFLINHASLTLSTLTVTSAHPEDSSFYI	CSARGTSDTGELFF	GEGSRLTVL	TRBV20-1*01	TRBD2*01	TRBJ2-2*01	403	0.0005
HA2-B	TRB	EAQVTQNPRYLITVTGKKLTVTCSQN	MNHEY	MSWYRQDPGLGLRQIYY	SMNVEV	TDKGDVPEGYKVSRKEKRNFPLILESPSPNQTSLYF	CASSLSGTVNEKLFF	GSGTQLSVL	TRBV27*01	TRBD1*01	TRBJ1-4*01	402	0.0005
HA2-B	TRB	EAQVTQNPRYLITVTGKKLTVTCSQN	MNHEY	MSWYRQDPGLGLRQIYY	SMNVEV	TDKGDVPEGYKVSRKEKRNFPLILESPSPNQTSLYF	CASIGEKLFF	GSGTQLSVL	TRBV27*01		TRBJ1-4*01	401	0.0005
HA2-B	TRB	NAGVTQTPKFQVLKTGQSMTLQCAQD	MNHEY	MSWYRQDPGMGLRLIHY	SVGAGI	TDQGEVPNGYNVSRSTTEDFPLRLLSAAPSQTSVYF	CASRTSAGYEQYF	GPGTRLTVT	TRBV6-5*01	TRBD2*01	TRBJ2-7*01	400	0.0005
HA2-B	TRB	DAGVIQSPRHEVTEMGQEVTLRCKPI	SGHDY	LFWYRQTMMRGLELLIY	FNNNVP	IDDSGMPEDRFSAKMPNASFSTLKIQPSEPRDSAVYF	CASSPGLIYEQYF	GPGTRLTVT	TRBV12-4*01	TRBD2*01	TRBJ2-7*01	400	0.0005
HA2-B	TRB	ETGVTQTPRHLVMGMTNKKSLKCEQH	LGHNA	MYWYKQSAKKPLELMFV	YNFKEQ	TENNSVPSRFSPECPNSSHLFLHLHTLQPEDSALYL	CASSTARTGWGTEAFF	GQGTRLTVV	TRBV4-2*01	TRBD1*01	TRBJ1-1*01	400	0.0005
HA2-B	TRB	GAVVSQHPSWVICKSGTSVKIECRSL	DFQATT	MFWYRQFPKQSLMLMAT	SNEGSKA	TYEQGVEKDKFLINHASLTLSTLTVTSAHPEDSSFYI	CSPRTGAYEQYF	GPGTRLTVT	TRBV20-1*01		TRBJ2-7*01	400	0.0005
HA2-B	TRB	DSGVTQTPKHLITATGQRVTLRCSPR	SGDLS	VYWYQQSLDQGLQFLIQ	YYNGEE	RAKGNILERFSAQQFPDLHSELNLSSLELGDSALYF	CASSVGGGRGTDTQYF	GPGTRLTVL	TRBV9*01	TRBD1*01	TRBJ2-3*01	399	0.0005
HA2-B	TRB	EPEVTQTPSHQVTQMGQEVILRCVPI	SNHLY	FYWYRQILGQKVEFLVS	FYNNEI	SEKSEIFDDQFSVERPDGSNFTLKIRSTKLEDSAMYF	CASSEAPADGHEKLFF	GSGTQLSVL	TRBV2*01	TRBD2*01	TRBJ1-4*01	399	0.0005
HA2-B	TRB	GAGVSQSPRYKVAKRGQDVALRCDPI	SGHVS	LFWYQQALGQGPEFLTY	FQNEAQ	LDKSGLPSDRFFAERPEGSVSTLKIQRTQQEDSAVYL	CASSRRGVADTQYF	GPGTRLTVL	TRBV7-8*03	TRBD1*01	TRBJ2-3*01	399	0.0005
HA2-B	TRB	NAGVTQTPKFQVLKTGQSMTLQCAQD	MNHEY	MSWYRQDPGMGLRLIHY	SVGAGI	TDQGEVPNGYNVSRSTTEDFPLRLLSAAPSQTSVYF	CASSPGVGAFF	GQGTRLTVV	TRBV6-5*01	TRBD1*01	TRBJ1-1*01	398	0.0005
HA2-B	TRB	DTGVSQDPRHKITKRGQNVTFRCDPI	SEHNR	LYWYRQTLGQGPEFLTY	FQNEAQ	LEKSRLLSDRFSAERPKGSFSTLEIQRTEQGDSAMYL	CASSHFNYEQYF	GPGTRLTVT	TRBV7-9*03		TRBJ2-7*01	398	0.0005
HA2-B	TRB	DSGVTQTPKHLITATGQRVTLRCSPR	SGDLS	VYWYQQSLDQGLQFLIQ	YYNGEE	RAKGNILERFSAQQFPDLHSELNLSSLELGDSALYF	CASSAERGAADTQYF	GPGTRLTVL	TRBV9*01	TRBD2*01	TRBJ2-3*01	398	0.0005
HA2-B	TRB	KAGVTQTPRYLIKTRGQQVTLSCSPI	SGHRS	VSWYQQTPGQGLQFLFE	YFSETQ	RNKGNFPGRFSGRQFSNSRSEMNVSTLELGDSALYL	CASSYNPGLFSEQYF	GPGTRLTVT	TRBV5-1*01	TRBD2*01	TRBJ2-7*01	398	0.0005
HA2-B	TRB	GAVVSQHPSWVICKSGTSVKIECRSL	DFQATT	MFWYRQFPKQSLMLMAT	SNEGSKA	TYEQGVEKDKFLINHASLTLSTLTVTSAHPEDSSFYI	CSAGTPDRYEQYF	GPGTRLTVT	TRBV20-1*01	TRBD2*01	TRBJ2-7*01	397	0.0005
HA2-B	TRB	SAVISQKPSRDICQRGTSLTIQCQVD	SQVTM	MFWYRQQPGQSLTLIAT	ANQGSEA	TYESGFVIDKFPISRPNLTFSTLTVSNMSPEDSSIYL	CSVNSRDYNEQFF	GPGTRLTVL	TRBV29-1*01	TRBD2*02	TRBJ2-1*01	397	0.0005
HA2-B	TRB	DAGVTQSPTHLIKTRGQQVTLRCSPK	SGHDT	VSWYQQALGQGPQFIFQ	YYEEEE	RQRGNFPDRFSGHQFPNYSSELNVNALLLGDSALYL	CASSRGVSGVGAYNEQFF	GPGTRLTVL	TRBV5-6*01	TRBD1*01	TRBJ2-1*01	397	0.0005
HA2-B	TRB	GAGVSQSPRYKVTKRGQDVALRCDPI	SGHVS	LYWYRQALGQGPEFLTY	FNYEAQ	QDKSGLPNDRFSAERPEGSISTLTIQRTEQRDSAMYR	CASSLGAGSYNSPLHF	GNGTRLTVT	TRBV7-6*01		TRBJ1-6*02	397	0.0005
HA2-B	TRB	EAGVAQSPRYKIIEKRQSVAFWCNPI	SGHAT	LYWYQQILGQGPKLLIQ	FQNNGV	VDDSQLPKDRFSAERLKGVDSTLKIQPAKLEDSAVYL	CASSSGGEETQYF	GPGTRLLVL	TRBV11-2*03	TRBD1*01	TRBJ2-5*01	397	0.0005
HA2-B	TRB	EPEVTQTPSHQVTQMGQEVILRCVPI	SNHLY	FYWYRQILGQKVEFLVS	FYNNEI	SEKSEIFDDQFSVERPDGSNFTLKIRSTKLEDSAMYF	CASSEADYGYTF	GSGTRLTVV	TRBV2*01		TRBJ1-2*01	397	0.0005
HA2-B	TRB	DTAVSQTPKYLVTQMGNDKSIKCEQN	LGHDT	MYWYKQDSKKFLKIMFS	YNNKEL	IINETVPNRFSPKSPDKAHLNLHINSLELGDSAVYF	CASSQVGTGELFF	GEGSRLTVL	TRBV3-1*01		TRBJ2-2*01	396	0.0005
HA2-B	TRB	NAGVTQTPKFQVLKTGQSMTLQCAQD	MNHNS	MYWYRQDPGMGLRLIYY	SASEGT	TDKGEVPNGYNVSRLNKREFSLRLESAAPSQTSVYF	CASSPRGSGASTDTQYF	GPGTRLTVL	TRBV6-1*01	TRBD2*01	TRBJ2-3*01	395	0.0005
HA2-B	TRB	DTGVSQDPRHKITKRGQNVTFRCDPI	SEHNR	LYWYRQTLGQGPEFLTY	FQNEAQ	LEKSRLLSDRFSAERPKGSFSTLEIQRTEQGDSAMYL	CASSTGTSGTGELFF	GEGSRLTVL	TRBV7-9*03	TRBD2*01	TRBJ2-2*01	395	0.0005
HA2-B	TRB	NAGVTQTPKFQVLKTGQSMTLQCAQD	MNHEY	MSWYRQDPGMGLRLIHY	SVGAGI	TDQGEVPNGYNVSRSTTEDFPLRLLSAAPSQTSVYF	CASSYRGQSGNTIYF	GEGSWLTVV	TRBV6-5*01	TRBD1*01	TRBJ1-3*01	394	0.0005
HA2-B	TRB	DAEITQSPRHKITETGRQVTLACHQT	WNHNN	MFWYRQDLGHGLRLIHY	SYGVQD	TNKGEVSDGYSVSRSNTEDLPLTLESAASSQTSVYF	CASSERYEQYF	GPGTRLTVT	TRBV10-1*01		TRBJ2-7*01	394	0.0005
HA2-B	TRB	DAGITQSPRHKVTETGTPVTLRCHQT	ENHRY	MYWYRQDPGHGLRLIHY	SYGVKD	TDKGEVSDGYSVSRSKTEDFLLTLESATSSQTSVYF	CAISERLAGGPSVPDTQYF	GPGTRLTVL	TRBV10-3*01	TRBD2*02	TRBJ2-3*01	394	0.0005
HA2-B	TRB	DSGVTQTPKHLITATGQRVTLRCSPR	SGDLS	VYWYQQSLDQGLQFLIQ	YYNGEE	RAKGNILERFSAQQFPDLHSELNLSSLELGDSALYF	CASSVIAGDLSYNEQFF	GPGTRLTVL	TRBV9*01	TRBD1*01	TRBJ2-1*01	393	0.0005
HA2-B	TRB	DTAVSQTPKYLVTQMGNDKSIKCEQN	LGHDT	MYWYKQDSKKFLKIMFS	YNNKEL	IINETVPNRFSPKSPDKAHLNLHINSLELGDSAVYF	CASSPRSANTGELFF	GEGSRLTVL	TRBV3-1*01		TRBJ2-2*01	392	0.0005
HA2-B	TRB	KAGVTQTPRYLIKTRGQQVTLSCSPI	SGHRS	VSWYQQTPGQGLQFLFE	YFSETQ	RNKGNFPGRFSGRQFSNSRSEMNVSTLELGDSALYL	CASSLSGKVGTEAFF	GQGTRLTVV	TRBV5-1*01	TRBD1*01	TRBJ1-1*01	392	0.0005
HA2-B	TRB	DADVTQTPRNRITKTGKRIMLECSQT	KGHDR	MYWYRQDPGLGLRLIYY	SFDVKD	INKGEISDGYSVSRQAQAKFSLSLESAIPNQTALYF	CATSERQVSSYNEQFF	GPGTRLTVL	TRBV24-1*01	TRBD1*01	TRBJ2-1*01	392	0.0005
HA2-B	TRB	DAGVTQSPTHLIKTRGQQVTLRCSPK	SGHDT	VSWYQQALGQGPQFIFQ	YYEEEE	RQRGNFPDRFSGHQFPNYSSELNVNALLLGDSALYL	CASSLVYRESYNEQFF	GPGTRLTVL	TRBV5-6*01	TRBD2*02	TRBJ2-1*01	392	0.0005
HA2-B	TRB	KAGVTQTPRYLIKTRGQQVTLSCSPI	SGHRS	VSWYQQTPGQGLQFLFE	YFSETQ	RNKGNFPGRFSGRQFSNSRSEMNVSTLELGDSALYL	CASSPSQLEGYTF	GSGTRLTVV	TRBV5-1*01	TRBD2*02	TRBJ1-2*01	392	0.0005
HA2-B	TRB	DTAVSQTPKYLVTQMGNDKSIKCEQN	LGHDT	MYWYKQDSKKFLKIMFS	YNNKEL	IINETVPNRFSPKSPDKAHLNLHINSLELGDSAVYF	CASSQSSPGPNTEAFF	GQGTRLTVV	TRBV3-1*01	TRBD2*01	TRBJ1-1*01	391	0.0005
HA2-B	TRB	DSGVTQTPKHLITATGQRVTLRCSPR	SGDLS	VYWYQQSLDQGLQFLIQ	YYNGEE	RAKGNILERFSAQQFPDLHSELNLSSLELGDSALYF	CASSGTSSGANVLTF	GAGSRLTVL	TRBV9*01		TRBJ2-6*01	391	0.0005
HA2-B	TRB	EAQVTQNPRYLITVTGKKLTVTCSQN	MNHEY	MSWYRQDPGLGLRQIYY	SMNVEV	TDKGDVPEGYKVSRKEKRNFPLILESPSPNQTSLYF	CASSLDRRTGELFF	GEGSRLTVL	TRBV27*01	TRBD1*01	TRBJ2-2*01	391	0.0005
HA2-B	TRB	DAGITQSPRYKITETGRQVTLMCHQT	WSHSY	MFWYRQDLGHGLRLIYY	SAAADI	TDKGEVPDGYVVSRSKTENFPLTLESATRSQTSVYF	CASRPEWGHTSYEQYF	GPGTRLTVT	TRBV10-2*01	TRBD1*01	TRBJ2-7*01	391	0.0005
HA2-B	TRB	GAGVSQTPSNKVTEKGKYVELRCDPI	SGHTA	LYWYRQSLGQGPEFLIY	FQGTGA	ADDSGLPNDRFFAVRPEGSVSTLKIQRTERGDSAVYL	CASSSRVNTEAFF	GQGTRLTVV	TRBV7-3*01	TRBD1*01	TRBJ1-1*01	390	0.0005
HA2-B	TRB	EAQVTQNPRYLITVTGKKLTVTCSQN	MNHEY	MSWYRQDPGLGLRQIYY	SMNVEV	TDKGDVPEGYKVSRKEKRNFPLILESPSPNQTSLYF	CASRDRVRTEAFF	GQGTRLTVV	TRBV27*01	TRBD1*01	TRBJ1-1*01	390	0.0005
HA2-B	TRB	DSGVTQTPKHLITATGQRVTLRCSPR	SGDLS	VYWYQQSLDQGLQFLIQ	YYNGEE	RAKGNILERFSAQQFPDLHSELNLSSLELGDSALYF	CASSVEVRTNTGELFF	GEGSRLTVL	TRBV9*01		TRBJ2-2*01	390	0.0005
HA2-B	TRB	EADIYQTPRYLVIGTGKKITLECSQT	MGHDK	MYWYQQDPGMELHLIHY	SYGVNS	TEKGDLSSESTVSRIRTEHFPLTLESARPSHTSQYL	CASRGVVGRTEAFF	GQGTRLTVV	TRBV25-1*01	TRBD1*01	TRBJ1-1*01	390	0.0005
HA2-B	TRB	GAVVSQHPSWVICKSGTSVKIECRSL	DFQATT	MFWYRQFPKQSLMLMAT	SNEGSKA	TYEQGVEKDKFLINHASLTLSTLTVTSAHPEDSSFYI	CSARVPSNYEQYF	GPGTRLTVT	TRBV20-1*01	TRBD2*01	TRBJ2-7*01	390	0.0005
HA2-B	TRB	GAVVSQHPSRVICKSGTSVKIECRSL	DFQATT	MFWYRQFPKKSLMLMAT	SNEGSKA	TYEQGVEKDKFLINHASLTLSTLTVTSAHPEDSSFYI	CSAREREGYNEQFF	GPGTRLTVL	TRBV20-1*05	TRBD2*02	TRBJ2-1*01	390	0.0005
HA2-B	TRB	KAGVTQTPRYLIKTRGQQVTLSCSPI	SGHRS	VSWYQQTPGQGLQFLFE	YFSETQ	RNKGNFPGRFSGRQFSNSRSEMNVSTLELGDSALYL	CASSLVTGWGFQDEQYF	GPGTRLTVT	TRBV5-1*01	TRBD1*01	TRBJ2-7*01	389	0.0005
HA2-B	TRB	DTGVSQDPRHKITKRGQNVTFRCDPI	SEHNR	LYWYRQTLGQGPEFLTY	FQNEAQ	LEKSRLLSDRFSAERPKGSFSTLEIQRTEQGDSAMYL	CASSSRLAGSQETQYF	GPGTRLLVL	TRBV7-9*03	TRBD2*01	TRBJ2-5*01	389	0.0005
HA2-B	TRB	DTEVTQTPKHLVMGMTNKKSLKCEQH	MGHRA	MYWYKQKAKKPPELMFV	YSYEKL	SINESVPSRFSPECPNSSLLNLHLHALQPEDSALYL	CASSQEPLERNEQFF	GPGTRLTVL	TRBV4-1*01	TRBD1*01	TRBJ2-1*01	389	0.0005
HA2-B	TRB	DAGVTQSPTHLIKTRGQHVTLRCSPI	SGHKS	VSWYQQVLGQGPQFIFQ	YYEKEE	RGRGNFPDRFSARQFPNYSSELNVNALLLGDSALYL	CASSLDGLAGYNEQFF	GPGTRLTVL	TRBV5-5*01	TRBD2*01	TRBJ2-1*01	389	0.0005
HA2-B	TRB	EAGVAQSPRYKIIEKRQSVAFWCNPI	SGHAT	LYWYQQILGQGPKLLIQ	FQNNGV	VDDSQLPKDRFSAERLKGVDSTLKIQPAKLEDSAVYL	CASSLASPETQYF	GPGTRLLVL	TRBV11-2*03	TRBD2*01	TRBJ2-5*01	389	0.0005
HA2-B	TRB	GAVVSQHPSWVICKSGTSVKIECRSL	DFQATT	MFWYRQFPKQSLMLMAT	SNEGSKA	TYEQGVEKDKFLINHASLTLSTLTVTSAHPEDSSFYI	CSARDLLNPTDTQYF	GPGTRLTVL	TRBV20-1*01		TRBJ2-3*01	388	0.0005
HA2-B	TRB	DTGVSQDPRHKITKRGQNVTFRCDPI	SEHNR	LYWYRQTLGQGPEFLTY	FQNEAQ	LEKSRLLSDRFSAERPKGSFSTLEIQRTEQGDSAMYL	CASSLSAGAGFF	GPGTRLTVL	TRBV7-9*03	TRBD2*01	TRBJ2-1*01	388	0.0005
HA2-B	TRB	SAVISQKPSRDICQRGTSLTIQCQVD	SQVTM	MFWYRQQPGQSLTLIAT	ANQGSEA	TYESGFVIDKFPISRPNLTFSTLTVSNMSPEDSSIYL	CSVDGSPGTITSYEQYF	GPGTRLTVT	TRBV29-1*01	TRBD2*01	TRBJ2-7*01	387	0.0005
HA2-B	TRB	DAGVIQSPRHEVTEMGQEVTLRCKPI	SGHNS	LFWYRQTMMRGLELLIY	FNNNVP	IDDSGMPEDRFSAKMPNASFSTLKIQPSEPRDSAVYF	CASNTPTDMANVLTF	GAGSRLTVL	TRBV12-3*01		TRBJ2-6*01	387	0.0005
HA2-B	TRB	DAGVIQSPRHEVTEMGQEVTLRCKPI	SGHNS	LFWYRQTMMRGLELLIY	FNNNVP	IDDSGMPEDRFSAKMPNASFSTLKIQPSEPRDSAVYF	CASSLLYEQYF	GPGTRLTVT	TRBV12-3*01		TRBJ2-7*01	387	0.0005
HA2-B	TRB	GAVVSQHPSWVICKSGTSVKIECRSL	DFQATT	MFWYRQFPKQSLMLMAT	SNEGSKA	TYEQGVEKDKFLINHASLTLSTLTVTSAHPEDSSFYI	CSAREDRVEPQHF	GDGTRLSIL	TRBV20-1*01	TRBD1*01	TRBJ1-5*01	387	0.0005
HA2-B	TRB	DAMVIQNPRYQVTQFGKPVTLSCSQT	LNHNV	MYWYQQKSSQAPKLLFH	YYDKDF	NNEADTPDNFQSRRPNTSFCFLDIRSPGLGDAAMYL	CATSRAGTYGYTF	GSGTRLTVV	TRBV15*02	TRBD1*01	TRBJ1-2*01	387	0.0005
HA2-B	TRB	NAGVTQTPKFQVLKTGQSMTLQCAQD	MNHEY	MSWYRQDPGMGLRLIHY	SVGAGI	TDQGEVPNGYNVSRSTTEDFPLRLLSAAPSQTSVYF	CASRLGTQETQYF	GPGTRLLVL	TRBV6-5*01		TRBJ2-5*01	387	0.0005
HA2-B	TRB	KAGVTQTPRYLIKTRGQQVTLSCSPI	SGHRS	VSWYQQTPGQGLQFLFE	YFSETQ	RNKGNFPGRFSGRQFSNSRSEMNVSTLELGDSALYL	CASRDGTGELFF	GEGSRLTVL	TRBV5-1*01		TRBJ2-2*01	387	0.0005
HA2-B	TRB	DTEVTQTPKHLVMGMTNKKSLKCEQH	MGHRA	MYWYKQKAKKPPELMFV	YSYEKL	SINESVPSRFSPECPNSSLLNLHLHALQPEDSALYL	CASSQDRLDPNEKLFF	GSGTQLSVL	TRBV4-1*01		TRBJ1-4*01	386	0.0005
HA2-B	TRB	GAGVSQSPRYKVAKRGQDVALRCDPI	SGHVS	LFWYQQALGQGPEFLTY	FQNEAQ	LDKSGLPSDRFFAERPEGSVSTLKIQRTQQEDSAVYL	CASSLGDRGLSHTQYF	GPGTRLTVL	TRBV7-8*01	TRBD1*01	TRBJ2-3*01	386	0.0005
HA2-B	TRB	DTEVTQTPKHLVMGMTNKKSLKCEQH	MGHRA	MYWYKQKAKKPPELMFV	YSYEKL	SINESVPSRFSPECPNSSLLNLHLHALQPEDSALYL	CASSQEALPREKLFF	GSGTQLSVL	TRBV4-1*01		TRBJ1-4*01	385	0.0005
HA2-B	TRB	DTEVTQTPKHLVMGMTNKKSLKCEQH	MGHRA	MYWYKQKAKKPPELMFV	YSYEKL	SINESVPSRFSPECPNSSLLNLHLHALQPEDSALYL	CASSQGDKKGGNTEAFF	GQGTRLTVV	TRBV4-1*01	TRBD1*01	TRBJ1-1*01	385	0.0005
HA2-B	TRB	DSGVTQTPKHLITATGQRVTLRCSPR	SGDLS	VYWYQQSLDQGLQFLIQ	YYNGEE	RAKGNILERFSAQQFPDLHSELNLSSLELGDSALYF	CASSPRGTGYNEQFF	GPGTRLTVL	TRBV9*01		TRBJ2-1*01	385	0.0005
HA2-B	TRB	DTAVSQTPKYLVTQMGNDKSIKCEQN	LGHDT	MYWYKQDSKKFLKIMFS	YNNKEL	IINETVPNRFSPKSPDKAHLNLHINSLELGDSAVYF	CASSQGGQNEAFF	GQGTRLTVV	TRBV3-1*01	TRBD1*01	TRBJ1-1*01	385	0.0005
HA2-B	TRB	DTEVTQTPKHLVMGMTNKKSLKCEQH	MGHRA	MYWYKQKAKKPPELMFV	YSYEKL	SINESVPSRFSPECPNSSLLNLHLHALQPEDSALYL	CASSQDRASSGSEAFF	GQGTRLTVV	TRBV4-1*01	TRBD1*01	TRBJ1-1*01	385	0.0005
HA2-B	TRB	KAGVTQTPRYLIKTRGQQVTLSCSPI	SGHRS	VSWYQQTPGQGLQFLFE	YFSETQ	RNKGNFPGRFSGRQFSNSRSEMNVSTLELGDSALYL	CASSSSWGRTDTQYF	GPGTRLTVL	TRBV5-1*01	TRBD2*01	TRBJ2-3*01	385	0.0005
HA2-B	TRB	DTGVSQDPRHKITKRGQNVTFRCDPI	SEHNR	LYWYRQTLGQGPEFLTY	FQNEAQ	LEKSRLLSDRFSAERPKGSFSTLEIQRTEQGDSAMYL	CASSPLAGGPDEQFF	GPGTRLTVL	TRBV7-9*03	TRBD2*02	TRBJ2-1*01	385	0.0005
HA2-B	TRB	SAVISQKPSRDICQRGTSLTIQCQVD	SQVTM	MFWYRQPGQSLTLIAT	ANQGSEA	TYESGFVIDKFPISRPNLTFSTLTVSNMSPEDSSIYL	CSARGTAMSNEQFF	GPGTRLTVL	TRBV29-1*01	TRBD2*01	TRBJ2-1*01	384	0.0004
HA2-B	TRB	DSGVTQTPKHLITATGQRVTLRCSPR	SGDLS	VYWYQQSLDQGLQFLIQ	YYNGEE	RAKGNILERFSAQQFPDLHSELNLSSLELGDSALYF	CASTLGGPDTGELFF	GEGSRLTVL	TRBV9*01		TRBJ2-2*01	384	0.0004
HA2-B	TRB	SAVISQKPSRDICQRGTSLTIQCQVD	SQVTM	MFWYRQQPGQSLTLIAT	ANQGSEA	TYESGFVIDKFPISRPNLTFSTLTVSNMSPEDSSIYL	CSVEEGTPNVGYTF	GSGTRLTVV	TRBV29-1*01	TRBD2*02	TRBJ1-2*01	384	0.0004
HA2-B	TRB	DAGVIQSPRHEVTEMGQEVTLRCKPI	SGHNS	LFWYRQTMMRGLELLIY	FNNNVP	IDDSGMPEDRFSAKMPNASFSTLKIQPSEPRDSAVYF	CASSESGGSGELFF	GEGSRLTVL	TRBV12-3*01	TRBD1*01	TRBJ2-2*01	383	0.0004
HA2-B	TRB	GAVVSQHPSWVICKSGTSVKIECRSL	DFQATT	MFWYRQFPKQSLMLMAT	SNEGSKA	TYEQGVEKDKFLINHASLTLSTLTVTSAHPEDSSFYI	CSAHFSRDGYEQYF	GPGTRLTVT	TRBV20-1*01	TRBD1*01	TRBJ2-7*01	383	0.0004
HA2-B	TRB	SAVISQKPSRDICQRGTSLTIQCQVD	SQVTM	MFWYRQQPGQSLTLIAT	ANQGSEA	TYESGFVIDKFPISRPNLTFSTLTVSNMSPEDSSIYL	CSAGNRWYEQYF	GPGTRLTVT	TRBV29-1*01	TRBD1*01	TRBJ2-7*01	383	0.0004
HA2-B	TRB	DVKVTQSSRYLVKRTGEKVFLECVQD	MDHEN	MFWYRQDPGLGLRLIYF	SYDVKM	KEKGDIPEGYSVSREKKERFSLILESASTNQTSMYL	CASSLSGTNLRQFF	GPGTRLTVL	TRBV28*01	TRBD1*01	TRBJ2-1*01	382	0.0004
HA2-B	TRB	DAGVIQSPRHEVTEMGQEVTLRCKPI	SGHNS	LFWYRQTMMRGLELLIY	FNNNVP	IDDSGMPEDRFSAKMPNASFSTLKIQPSEPRDSAVYF	CASSLTEGSYTF	GSGTRLTVV	TRBV12-3*01		TRBJ1-2*01	382	0.0004
HA2-B	TRB	EAQVTQNPRYLITVTGKKLTVTCSQN	MNHEY	MSWYRQDPGLGLRQIYY	SMNVEV	TDKGDVPEGYKVSRKEKRNFPLILESPSPNQTSLYF	CASKHGTDNSPLHF	GNGTRLTVT	TRBV27*01	TRBD1*01	TRBJ1-6*01	382	0.0004
HA2-B	TRB	KAGVTQTPRYLIKTRGQQVTLSCSPI	SGHRS	VSWYQQTPGQGLQFLFE	YFSETQ	RNKGNFPGRFSGRQFSNSRSEMNVSTLELGDSALYL	CASSLAGYRGTEAFF	GQGTRLTVV	TRBV5-1*01	TRBD1*01	TRBJ1-1*01	382	0.0004
HA2-B	TRB	EPEVTQTPSHQVTQMGQEVILRCVPI	SNHLY	FYWYRQILGQKVEFLVS	FYNNEI	SEKSEIFDDQFSVERPDGSNFTLKIRSTKLEDSAMYF	CASSGSRQTFTDTQYF	GPGTRLTVL	TRBV2*01	TRBD1*01	TRBJ2-3*01	381	0.0004
HA2-B	TRB	EAQVTQNPRYLITVTGKKLTVTCSQN	MNHEY	MSWYRQDPGLGLRQIYY	SMNVEV	TDKGDVPEGYKVSRKEKRNFPLILESPSPNQTSLYF	CASSFTGERDEPQHF	GDGTRLSIL	TRBV27*01	TRBD1*01	TRBJ1-5*01	381	0.0004
HA2-B	TRB	DTEVTQTPKHLVMGMTNKKSLKCEQH	MGHRA	MYWYKQKAKKPPELMFV	YSYEKL	SINESVPSRFSPECPNSSLLNLHLHALQPEDSALYL	CASSQDGTTGGTEAFF	GQGTRLTVV	TRBV4-1*01	TRBD1*01	TRBJ1-1*01	381	0.0004
HA2-B	TRB	DAGVTQSPTHLIKTRGQQVTLRCSPK	SGHDT	VSWYQQALGQGPQFIFQ	YYEEEE	RQRGNFPDRFSGHQFPNYSSELNVNALLLGDSALYL	CASSLGPVGTEAFF	GQGTRLTVV	TRBV5-6*01	TRBD2*01	TRBJ1-1*01	381	0.0004
HA2-B	TRB	EAQVTQNPRYLITVTGKKLTVTCSQN	MNHEY	MSWYRQDPGLGLRQIYY	SMNVEV	TDKGDVPEGYKVSRKEKRNFPLILESPSPNQTSLYF	CASTESGRLNTEAFF	GQGTRLTVV	TRBV27*01	TRBD1*01	TRBJ1-1*01	380	0.0004
HA2-B	TRB	DTGVSQDPRHKITKRGQNVTFRCDPI	SEHNR	LYWYRQTLGQGPEFLTY	FQNEAQ	LEKSRLLSDRFSAERPKGSFSTLEIQRTEQGDSAMYL	CASSRDSNQPQHF	GDGTRLSIL	TRBV7-9*03	TRBD2*01	TRBJ1-5*01	380	0.0004
HA2-B	TRB	EAQVTQNPRYLITVTGKKLTVTCSQN	MNHEY	MSWYRQDPGLGLRQIYY	SMNVEV	TDKGDVPEGYKVSRKEKRNFPLILESPSPNQTSLYF	CASSFDGGDEQFF	GPGTRLTVL	TRBV27*01	TRBD2*01	TRBJ2-1*01	380	0.0004
HA2-B	TRB	DSGVTQTPKHLITATGQRVTLRCSPR	SGDLS	VYWYQQSLDQGLQFLIQ	YYNGEE	RAKGNILERFSAQQFPDLHSELNLSSLELGDSALYF	CASSVGQGAVIEQFF	GPGTRLTVL	TRBV9*01	TRBD1*01	TRBJ2-1*01	380	0.0004
HA2-B	TRB	DTGVSQDPRHKITKRGQNVTFRCDPI	SEHNR	LYWYRQTLGQGPEFLTY	FQNEAQ	LEKSRLLSDRFSAERPKGSFSTLEIQRTEQGDSAMYL	CASSRGHAEAFF	GQGTRLTVV	TRBV7-9*03	TRBD1*01	TRBJ1-1*01	380	0.0004
HA2-B	TRB	DTGVSQDPRHKITKRGQNVTFRCDPI	SEHNR	LYWYRQTLGQGPEFLTY	FQNEAQ	LEKSRLLSDRFSAERPKGSFSTLEIQRTEQGDSAMYL	CASSFVAGPQETQYF	GPGTRLLVL	TRBV7-9*03	TRBD2*01	TRBJ2-5*01	380	0.0004
HA2-B	TRB	DTAVSQTPKYLVTQMGNDKSIKCEQN	LGHDT	MYWYKQDSKKFLKIMFS	YNNKEL	IINETVPNRFSPKSPDKAHLNLHINSLELGDSAVYF	CASSQEGGRGTGELFF	GEGSRLTVL	TRBV3-1*01	TRBD2*02	TRBJ2-2*01	379	0.0004
HA2-B	TRB	ETGVTQTPRHLVMGMTNKKSLKCEQH	LGHNA	MYWYKQSAKKPLELMFV	YNFKEQ	TENNSVPSRFSPECPNSSHLFLHLHTLQPEDSALYL	CASSHVGRVTEAFF	GQGTRLTVV	TRBV4-2*01	TRBD2*02	TRBJ1-1*01	379	0.0004
HA2-B	TRB	DAGITQSPRHKVTETGTPVTLRCHQT	ENHRY	MYWYRQDPGHGLRLIHY	SYGVKD	TDKGEVSDGYSVSRSKTEDFLLTLESATSSQTSVYF	CAITGTSASSTDTQYF	GPGTRLTVL	TRBV10-3*02	TRBD2*01	TRBJ2-3*01	379	0.0004
HA2-B	TRB	GAVVSQHPSWVICKSGTSVKIECRSL	DFQATT	MFWYRQFPKQSLMLMAT	SNEGSKA	TYEQGVEKDKFLINHASLTLSTLTVTSAHPEDSSFYI	CSARWQGDLYGYTF	GSGTRLTVV	TRBV20-1*01	TRBD1*01	TRBJ1-2*01	379	0.0004
HA2-B	TRB	DTEVTQTPKHLVMGMTNKKSLKCEQH	MGHRA	MYWYKQKAKKPPELMFV	YSYEKL	SINESVPSRFSPECPNSSLLNLHLHALQPEDSALYL	CASSHVTGRAPLHF	GNGTRLTVT	TRBV4-1*01	TRBD2*02	TRBJ1-6*02	379	0.0004
HA2-B	TRB	DTGVSQDPRHKITKRGQNVTFRCDPI	SEHNR	LYWYRQTLGQGPEFLTY	FQNEAQ	LEKSRLLSDRFSAERPKGSFSTLEIQRTEQGDSAMYL	CASSPGQGAFEQYF	GPGTRLTVT	TRBV7-9*03	TRBD1*01	TRBJ2-7*01	379	0.0004
HA2-B	TRB	GAVVSQHPSRVICKSGTSVKIECRSL	DFQATT	MFWYRQFPKKSLMLMAT	SNEGSKA	TYEQGVEKDKFLINHASLTLSTLTVTSAHPEDSSFYI	CSAREARTSDSYEQYF	GPGTRLTVT	TRBV20-1*05	TRBD2*01	TRBJ2-7*01	378	0.0004
HA2-B	TRB	GAGVSQSPRYKVTKRGQDVALRCDPI	SGHVS	LYWYRQALGQGPEFLTY	FNYEAQ	QDKSGLPNDRFSAERPEGSISTLTIQRTEQRDSAMYR	CASSLGISGSLELFF	GEGSRLTVL	TRBV7-6*01	TRBD2*02	TRBJ2-2*01	378	0.0004
HA2-B	TRB	DAMVIQNPRYQVTQFGKPVTLSCSQT	LNHNV	MYWYQQKSSQAPKLLFH	YYDKDF	NNEADTPDNFQSRRPNTSFCFLDIRSPGLGDAAMYL	CATSRDLGLQQFF	GPGTRLTVL	TRBV15*02	TRBD2*01	TRBJ2-1*01	377	0.0004
HA2-B	TRB	GAVVSQHPSWVICKSGTSVKIECRSL	DFQATT	MFWYRQFPKQSLMLMAT	SNEGSKA	TYEQGVEKDKFLINHASLTLSTLTVTSAHPEDSSFYI	CSASLIRGQLYNTEAFF	GQGTRLTVV	TRBV20-1*01	TRBD1*01	TRBJ1-1*01	377	0.0004
HA2-B	TRB	GAVVSQHPSRVICKSGTSVKIECRSL	DFQATT	MFWYRQFPKKSLMLMAT	SNEGSKA	TYEQGVEKDKFLINHASLTLSTLTVTSAHPEDSSFYI	CSARAWTRKDYGYTF	GSGTRLTVV	TRBV20-1*05	TRBD1*01	TRBJ1-2*01	377	0.0004
HA2-B	TRB	EAGVTQFPSHSVIEKGQTVTLRCDPI	SGHDN	LYWYRRVMGKEIKFLLH	FVKESK	QDESGMPNNRFLAERTGGTYSTLKVQPAELEDSGVYF	CASSQSPHQPQHF	GDGTRLSIL	TRBV14*01	TRBD1*01	TRBJ1-5*01	376	0.0004
HA2-B	TRB	GAVVSQHPSWVICKSGTSVKIECRSL	DFQATT	MFWYRQFPKQSLMLMAT	SNEGSKA	TYEQGVEKDKFLINHASLTLSTLTVTSAHPEDSSFYI	CSARTYTGLGAFF	GQGTRLTVV	TRBV20-1*01	TRBD1*01	TRBJ1-1*01	376	0.0004
HA2-B	TRB	EAGVAQSPRYKIIEKRQSVAFWCNPI	SGHAT	LYWYQQILGQGPKLLIQ	FQNNGV	VDDSQLPKDRFSAERLKGVDSTLKIQPAKLEDSAVYL	CASSYDVSGAIYNEQFF	GPGTRLTVL	TRBV11-2*03	TRBD2*01	TRBJ2-1*01	376	0.0004
HA2-B	TRB	NAGVTQTPKFQVLKTGQSMTLQCAQD	MNHEY	MSWYRQDPGMGLRLIHY	SVGAGI	TDQGEVPNGYNVSRSTTEDFPLRLLSAAPSQTSVYF	CASSYSETQYF	GPGTRLLVL	TRBV6-5*01		TRBJ2-5*01	376	0.0004
HA2-B	TRB	SAVISQKPSRDICQRGTSLTIQCQVD	SQVTM	MFWYRQQPGQSLTLIAT	ANQGSEA	TYESGFVIDKFPISRPNLTFSTLTVSNMSPEDSSIYL	CSVLGKGRGYYEQYF	GPGTRLTVT	TRBV29-1*01	TRBD1*01	TRBJ2-7*01	376	0.0004
HA2-B	TRB	DVKVTQSSRYLVKRTGEKVFLECVQD	MDHEN	MFWYRQDPGLGLRLIYF	SYDVKM	KEKGDIPEGYSVSREKKERFSLILESASTNQTSMYL	CASRAKNIQYF	GAGTRLSVL	TRBV28*01		TRBJ2-4*01	376	0.0004
HA2-B	TRB	GAGVSQSPSNKVTEKGKDVELRCDPI	SGHTA	LYWYRQRLGQGLEFLIY	FQGNSA	PDKSGLPSDRFSAERTGESVSTLTIQRTQQEDSAVYL	CASSLDEQYF	GPGTRLTVT	TRBV7-2*02		TRBJ2-7*01	375	0.0004
HA2-B	TRB	DTKVTQRPRLLVKASEQKAKMDCVPI	KAHSY	VYWYRKKLEEELKFLVY	FQNEEL	IQKAEIINERFLAQCSKNSSCTLEIQSTESGDTALYF	CASSPRAEGSQIPYEQYF	GPGTRLTVT	TRBV21-1*01	TRBD2*02	TRBJ2-7*01	375	0.0004
HA2-B	TRB	DTEVTQTPKHLVMGMTNKKSLKCEQH	MGHRA	MYWYKQKAKKPPELMFV	YSYEKL	SINESVPSRFSPECPNSSLLNLHLHALQPEDSALYL	CASSLGQGSNEQFF	GPGTRLTVL	TRBV4-1*01	TRBD1*01	TRBJ2-1*01	375	0.0004
HA2-B	TRB	EAGVAQSPRYKIIEKRQSVAFWCNPI	SGHAT	LYWYQQILGQGPKLLIQ	FQNNGV	VDDSQLPKDRFSAERLKGVDSTLKIQPAKLEDSAVYL	CASSLDTGLAATYEQYF	GPGTRLTVT	TRBV11-2*03	TRBD2*01	TRBJ2-7*01	375	0.0004
HA2-B	TRB	NAGVTQTPKFRILKIGQSMTLQCTQD	MNHNY	MYWYRQDPGMGLKLIYY	SVGAGI	TDKGEVPNGYNVSRSTTEDFPLRLELAAPSQTSVYF	CASSYREGPYNEQFF	GPGTRLTVL	TRBV6-6*01		TRBJ2-1*01	375	0.0004
HA2-B	TRB	GAVVSQHPSRVICKSGTSVKIECRSL	DFQATT	MFWYRQFPKKSLMLMAT	SNEGSKA	TYEQGVEKDKFLINHASLTLSTLTVTSAHPEDSSFYI	CSARGTTTYEQYF	GPGTRLTVT	TRBV20-1*05	TRBD2*01	TRBJ2-7*01	375	0.0004
HA2-B	TRB	DTGVSQDPRHKITKRGQNVTFRCDPI	SEHNR	LYWYRQTLGQGPEFLTY	FQNEAQ	LEKSRLLSDRFSAERPKGSFSTLEIQRTEQGDSAMYL	CASSPRESGRLFEQYF	GPGTRLTVT	TRBV7-9*03	TRBD1*01	TRBJ2-7*01	375	0.0004
HA2-B	TRB	DAGITQSPRHKVTETGTPVTLRCHQT	ENHRY	MYWYRQDPGHGLRLIHY	SYGVKD	TDKGEVSDGYSVSRSKTEDFLLTLESATSSQTSVYF	CAISEETGSSETQYF	GPGTRLLVL	TRBV10-3*01	TRBD1*01	TRBJ2-5*01	375	0.0004
HA2-B	TRB	DADVTQTPRNRITKTGKRIMLECSQT	KGHDR	MYWYRQDPGLGLRLIYY	SFDVKD	INKGEISDGYSVSRQAQAKFSLSLESAIPNQTALYF	CATSDPVAGGVAHNEQFF	GPGTRLTVL	TRBV24-1*01	TRBD2*02	TRBJ2-1*01	374	0.0004
HA2-B	TRB	GAGVSQTPSNKVTEKGKYVELRCDPI	SGHTA	LYWYRQSLGQGPEFLIY	FQGTGA	ADDSGLPNDRFFAVRPEGSVSTLKIQRTERGDSAVYL	CASSHGSGNTIYF	GEGSWLTVV	TRBV7-3*01		TRBJ1-3*01	374	0.0004
HA2-B	TRB	NAGVTQTPKFHILKTGQSMTLQCAQD	MNHGY	MSWYRQDPGMGLRLIYY	SAAAGT	TDKEVPNGYNVSRLNTEDFPLRLVSAAPSQTSVYL	CASRTDKKGCPSGGPFVVSYNEQFF	GPGTRLTVL	TRBV6-8*01	TRBD2*01	TRBJ2-1*01	374	0.0004
HA2-B	TRB	DAGVTQSPTHLIKTRGQHVTLRCSPI	SGHKS	VSWYQQVLGQGPQFIFQ	YYEKEE	RGRGNFPDRFSARQFPNYSSELNVNALLLGDSALYL	CASTQGGGSYNEQFF	GPGTRLTVL	TRBV5-5*02	TRBD1*01	TRBJ2-1*01	373	0.0004
HA2-B	TRB	GEEVAQTPKHLVRGEGQKAKLYCAPI	KGHSY	VFWYQQVLKNEFKFLIS	FQNENV	FDETGMPKERFSAKCLPNSPCSLEIQATKLEDSAVYF	CASSQGLAGNEQFF	GPGTRLTVL	TRBV16*01	TRBD2*01	TRBJ2-1*01	373	0.0004
HA2-B	TRB	DAGITQSPRHKVTETGTPVTLRCHQT	ENHRY	MYWYRQDPGHGLRLIHY	SYGVKD	TDKGEVSDGYSVSRSKTEDFLLTLESATSSQTSVYF	CAGSGGGDTQYF	GPGTRLTVL	TRBV10-3*02	TRBD2*01	TRBJ2-3*01	373	0.0004
HA2-B	TRB	DAGVIQSPRHEVTEMGQEVTLRCKPI	SGHDY	LFWYRQTMMRGLELLIY	FNNNVP	IDDSGMPEDRFSAKMPNASFSTLKIQPSEPRDSAVYF	CASSSGRVAYEQYF	GPGTRLTVT	TRBV12-4*01	TRBD2*01	TRBJ2-7*01	373	0.0004
HA2-B	TRB	SAVISQKPSRDICQRGTSLTIQCQVD	SQVTM	MFWYRQQPGQSLTLIAT	ANQGSEA	TYESGFVIDKFPISRPNLTFSTLTVSNMSPEDSSIYL	CSGGDNEKLFF	GSGTQLSVL	TRBV29-1*01		TRBJ1-4*01	373	0.0004
HA2-B	TRB	DVKVTQSSRYLVKRTGEKVFLECVQD	MDHEN	MFWYRQDPGLGLRLIYF	SYDVKM	KEKGDIPEGYSVSREKKERFSLILESASTNQTSMYL	CASSLLGAGELFF	GEGSRLTVL	TRBV28*01	TRBD1*01	TRBJ2-2*01	373	0.0004
HA2-B	TRB	DTEVTQTPKHLVMGMTNKKSLKCEQH	MGHRA	MYWYKQKAKKPPELMFV	YSYEKL	SINESVPSRFSPECPNSSLLNLHLHALQPEDSALYL	CASSQVLAGGLEQFF	GPGTRLTVL	TRBV4-1*01	TRBD2*01	TRBJ2-1*01	373	0.0004
HA2-B	TRB	NAGVMQNPRHLVRRRGQEARLRCSPM	KGHSH	VYWYRQLPEEGLKFMVY	LQKENI	IDESGMPKERFSAEFPKEGPSILRIQQVVRGDSAAYF	CASSPSGQSYEQYF	GPGTRLTVT	TRBV18*01	TRBD1*01	TRBJ2-7*01	372	0.0004
HA2-B	TRB	DAGVIQSPRHEVTEMGQEVTLRCKPI	SGHNS	LFWYRQTMMRGLELLIY	FNNNVP	IDDSGMPEDRFSAKMPNASFSTLKIQPSEPRDSAVYF	CASSTRGDVSGNTIYF	GEGSWLTVV	TRBV12-3*01		TRBJ1-3*01	372	0.0004
HA2-B	TRB	DAGVTQSPTHLIKTRGQHVTLRCSPI	SGHKS	VSWYQQVLGQGPQFIFQ	YYEKEE	RGRGNFPDRFSARQFPNYSSELNVNALLLGDSALYL	CASSLASNPLGEQFF	GPGTRLTVL	TRBV5-5*01	TRBD1*01	TRBJ2-1*01	372	0.0004
HA2-B	TRB	DTEVTQTPKHLVMGMTNKKSLKCEQH	MGHRA	MYWYKQKAKKPPELMFV	YSYEKL	SINESVPSRFSPECPNSSLLNLHLHALQPEDSALYL	CASSQDTGFEQFF	GPGTRLTVL	TRBV4-1*01	TRBD1*01	TRBJ2-1*01	372	0.0004
HA2-B	TRB	GAVVSQHPSRVICKSGTSVKIECRSL	DFQATT	MFWYRQFPKKSLMLMAT	SNEGSKA	TYEQGVEKDKFLINHASLTLSTLTVTSAHPEDSSFYI	CSARFRGFVTDTQYF	GPGTRLTVL	TRBV20-1*05	TRBD1*01	TRBJ2-3*01	372	0.0004
HA2-B	TRB	KAGVTQTPRYLIKTRGQQVTLSCSPI	SGHRS	VSWYQQTPGQGLQFLFE	YFSETQ	RNKGNFPGRFSGRQFSNSRSEMNVSTLELGDSALYL	CASRNGTGASWASNTEAFF	GQGTRLTVV	TRBV5-1*01	TRBD1*01	TRBJ1-1*01	372	0.0004
HA2-B	TRB	DAGVTQSPTHLIKTRGQHVTLRCSPI	SGHKS	VSWYQQVLGQGPQFIFQ	YYEKEE	RGRGNFPDRFSARQFPNYSSELNVNALLLGDSALYL	CASSFDISTGAFF	GQGTRLTVV	TRBV5-5*01	TRBD1*01	TRBJ1-1*01	371	0.0004
HA2-B	TRB	DAGVTQSPTHLIKTRGQQVTLRCSPK	SGHDT	VSWYQQALGQGPQFIFQ	YYEEEE	RQRGNFPDRFSGHQFPNYSSELNVNALLLGDSALYL	CASSFQANTEAFF	GQGTRLTVV	TRBV5-6*01		TRBJ1-1*01	371	0.0004
HA2-B	TRB	NAGVMQNPRHLVRRRGQEARLRCSPM	KGHSH	VYWYRQLPEEGLKFMVY	LQKENI	IDESGMPKERFSAEFPKEGPSILRIQQVVRGDSAAYF	CASSPSGADTEAFF	GQGTRLTVV	TRBV18*01		TRBJ1-1*01	371	0.0004
HA2-B	TRB	GEEVAQTPKHLVRGEGQKAKLYCAPI	KGHSY	VFWYQQVLKNEFKFLIS	FQNENV	FDETGMPKERFSAKCLPNSPCSLEIQATKLEDSAVYF	CASSQGDTEAFF	GQGTRLTVV	TRBV16*01		TRBJ1-1*01	371	0.0004
HA2-B	TRB	GAVVSQHPSRVICKSGTSVKIECRSL	DFQATT	MFWYRQFPKKSLMLMAT	SNEGSKA	TYEQGVEKDKFLINHASLTLSTLTVTSAHPEDSSFYI	CSARTDSGSYEQYF	GPGTRLTVT	TRBV20-1*05	TRBD2*01	TRBJ2-7*01	370	0.0004
HA2-B	TRB	KAGVTQTPRYLIKTRGQQVTLSCSPI	SGHRS	VSWYQQTPGQGLQFLFE	YFSETQ	RNKGNFPGRFSGRQFSNSRSEMNVSTLELGDSALYL	CASIFSDQETQYF	GPGTRLLVL	TRBV5-1*01		TRBJ2-5*01	370	0.0004
HA2-B	TRB	GAVVSQHPSWVICKSGTSVKIECRSL	DFQATT	MFWYRQFPKQSLMLMAT	SNEGSKA	TYEQGVEKDKFLINHASLTLSTLTVTSAHPEDSSFYI	CSAREVTRGYGYTF	GSGTRLTVV	TRBV20-1*01	TRBD2*02	TRBJ1-2*01	370	0.0004
HA2-B	TRB	DAGITQSPRYKITETGRQVTLMCHQT	WSHSY	MFWYRQDLGHGLRLIYY	SAAADI	TDKGEVPDGYVVSRSKTENFPLTLESATRSQTSVYF	CASSYTGTSPGELFF	GEGSRLTVL	TRBV10-2*01	TRBD2*01	TRBJ2-2*01	369	0.0004
HA2-B	TRB	NAGVTQTPKFRILKIGQSMTLQCTQD	MNHNY	MYWYRQDPGMGLKLIYY	SVGAGI	TDKGEVPNGYNVSRSTTEDFPLRLELAAPSQTSVYF	CASSYSDYGYTF	GSGTRLTVV	TRBV6-6*01		TRBJ1-2*01	369	0.0004
HA2-B	TRB	AAGVIQSPRHLIKEKRETATLKCYPI	SRHDT	VYWYQQGPGQDPQFLIS	FYEKMQ	SDKGSIPDRFSAQQFSDYHSELNMSSLELGDSALYF	CASSYDRRSNYGYTF	GSGTRLTVV	TRBV13*01	TRBD1*01	TRBJ1-2*01	368	0.0004
HA2-B	TRB	GAVVSQHPSWVICKSGTSVKIECRSL	DFQATT	MFWYRQFPKQSLMLMAT	SNEGSKA	TYEQGVEKDKFLINHASLTLSTLTVTSAHPEDSSFYI	CSLASNYGYTF	GSGTRLTVV	TRBV20-1*01		TRBJ1-2*01	367	0.0004
HA2-B	TRB	ETGVTQTPRHLVMGMTNKKSLKCEQH	LGHNA	MYWYKQSAKKPLELMFV	YNFKEQ	TENNSVPSRFSPECPNSSHLFLHLHTLQPEDSALYL	CASSQVAERGGTEAFF	GQGTRLTVV	TRBV4-2*01	TRBD2*02	TRBJ1-1*01	367	0.0004
HA2-B	TRB	DTGVSQDPRHKITKRGQNVTFRCDPI	SEHNR	LYWYRQTLGQGPEFLTY	FQNEAQ	LEKSRLLSDRFSAERPKGSFSTLEIQRTEQGDSAMYL	CASSLGWNQPQHF	GDGTRLSIL	TRBV7-9*03		TRBJ1-5*01	367	0.0004
HA2-B	TRB	DTAVSQTPKYLVTQMGNDKSIKCEQN	LGHDT	MYWYKQDSKKFLKIMFS	YNNKEL	IINETVPNRFSPKSPDKAHLNLHINSLELGDSAVYF	CASSQLLAGYNEQFF	GPGTRLTVL	TRBV3-1*01	TRBD2*01	TRBJ2-1*01	367	0.0004
HA2-B	TRB	SAVISQKPSRDICQRGTSLTIQCQVD	SQVTM	MFWYRQQPGQSLTLIAT	ANQGSEA	TYESGFVIDKFPISRPNLTFSTLTVSNMSPEDSSIYL	CSVGPPLWSGGSGNTIYF	GEGSWLTVV	TRBV29-1*01	TRBD2*01	TRBJ1-3*01	367	0.0004
HA2-B	TRB	DTEVTQTPKHLVMGMTNKKSLKCEQH	MGHRA	MYWYKQKAKKPPELMFV	YSYEKL	SINESVPSRFSPECPNSSLLNLHLHALQPEDSALYL	CASSLAGEQFF	GPGTRLTVL	TRBV4-1*01	TRBD2*01	TRBJ2-1*01	367	0.0004
HA2-B	TRB	DTGVSQDPRHKITKRGQNVTFRCDPI	SEHNR	LYWYRQTLGQGPEFLTY	FQNEAQ	LEKSRLLSDRFSAERPKGSFSTLEIQRTEQGDSAMYL	CASDQVGAGTDTGELFF	GEGSRLTVL	TRBV7-9*03	TRBD2*01	TRBJ2-2*01	366	0.0004
HA2-B	TRB	NAGVTQTPKFRILKIGQSMTLQCTQD	MNHNY	MYWYRQDPGMGLKLIYY	SVGAGI	TDKGEVPNGYNVSRSTTEDFPLRLELAAPSQTSVYF	CASSYQDAEGNYGYTF	GSGTRLTVV	TRBV6-6*01	TRBD1*01	TRBJ1-2*01	366	0.0004
HA2-B	TRB	EAQVTQNPRYLITVTGKKLTVTCSQN	MNHEY	MSWYRQDPGLGLRQIYY	SMNVEV	TDKGDVPEGYKVSRKEKRNFPLILESPSPNQTSLYF	CASSFPKNTEAFF	GQGTRLTVV	TRBV27*01		TRBJ1-1*01	366	0.0004
HA2-B	TRB	DTGVSQDPRHKITKRGQNVTFRCDPI	SEHNR	LYWYRQTLGQGPEFLTY	FQNEAQ	LEKSRLLSDRFSAERPKGSFSTLEIQRTEQGDSAMYL	CASSPAWVGGTSKDEQFF	GPGTRLTVL	TRBV7-9*03	TRBD2*01	TRBJ2-1*01	365	0.0004
HA2-B	TRB	NAGVTQTPKFQVLKTGQSMTLQCAQD	MNHEY	MSWYRQDPGMGLRLIHY	SVGAGI	TDQGEVPNGYNVSRSTTEDFPLRLLSAAPSQTSVYF	CASSLSVSSENTIYF	GEGSWLTVV	TRBV6-5*01		TRBJ1-3*01	365	0.0004
HA2-B	TRB	DTGVSQDPRHKITKRGQNVTFRCDPI	SEHNR	LYWYRQTLGQGPEFLTY	FQNEAQ	LEKSRLLSDRFSAERPKGSFSTLEIQRTEQGDSAMYL	CASSFPQLVEQYF	GPGTRLTVT	TRBV7-9*03	TRBD1*01	TRBJ2-7*01	365	0.0004
HA2-B	TRB	DTGVSQDPRHKITKRGQNVTFRCDPI	SEHNR	LYWYRQTLGQGPEFLTY	FQNEAQ	LEKSRLLSDRFSAERPKGSFSTLEIQRTEQGDSAMYL	CASSFNAQGAETQYF	GPGTRLLVL	TRBV7-9*03	TRBD1*01	TRBJ2-5*01	365	0.0004
HA2-B	TRB	EPEVTQTPSHQVTQMGQEVILRCVPI	SNHLY	FYWYRQILGQKVEFLVS	FYNNEI	SEKSEIFDDQFSVERPDGSNFTLKIRSTKLEDSAMYF	CASDYQAQFF	GPGTRLTVL	TRBV2*01		TRBJ2-1*01	364	0.0004
HA2-B	TRB	DAGVIQSPRHEVTEMGQEVTLRCKPI	SGHNS	LFWYRQTMMRGLELLIY	FNNNVP	IDDSGMPEDRFSAKMPNASFSTLKIQPSEPRDSAVYF	CASSLGTGPTSGGF	GPGTRLTVT	TRBV12-3*01	TRBD1*01	TRBJ2-7*01	364	0.0004
HA2-B	TRB	NAGVTQTPKFQVLKTGQSMTLQCAQD	MNHNS	MYWYRQDPGMGLRLIYY	SASEGT	TDKGEVPNGYNVSRLNKREFSLRLESAAPSQTSVYF	CASSEPVRTSTDTQYF	GPGTRLTVL	TRBV6-1*01		TRBJ2-3*01	364	0.0004
HA2-B	TRB	DTGVSQDPRHKITKRGQNVTFRCDPI	SEHNR	LYWYRQTLGQGPEFLTY	FQNEAQ	LEKSRLLSDRFSAERPKGSFSTLEIQRTEQGDSAMYL	CASRYTGTGNTIYF	GEGSWLTVV	TRBV7-9*03	TRBD1*01	TRBJ1-3*01	363	0.0004
HA2-B	TRB	DTKVTQRPRLLVKASEQKAKMDCVPI	KAHSY	VYWYRKKLEEELKFLVY	FQNEEL	IQKAEIINERFLAQCSKNSSCTLEIQSTESGDTALYF	CASSANTEAFF	GQGTRLTVV	TRBV21-1*01		TRBJ1-1*01	363	0.0004
HA2-B	TRB	DVKVTQSSRYLVKRTGEKVFLECVQD	MDHEN	MFWYRQDPGLGLRLIYF	SYDVKM	KEKGDIPEGYSVSREKKERFSLILESASTNQTSMYL	CASGGQGGYTF	GSGTRLTVV	TRBV28*01	TRBD1*01	TRBJ1-2*01	363	0.0004
HA2-B	TRB	DAMVIQNPRYQVTQFGKPVTLSCSQT	LNHNV	MYWYQQKSSQAPKLLFH	YYDKDF	NNEADTPDNFQSRRPNTSFCFLDIRSPGLGDAAMYL	CATSKPHTGELFF	GEGSRLTVL	TRBV15*02		TRBJ2-2*01	363	0.0004
HA2-B	TRB	GAGVSQSPSNKVTEKGKDVELRCDPI	SGHTA	LYWYRQRLGQGLEFLIY	FQGNSA	PDKSGLPSDRFSAERTGESVSTLTIQRTQQEDSAVYL	CASKGAQMNTEAFF	GQGTRLTVV	TRBV7-2*02	TRBD2*01	TRBJ1-1*01	363	0.0004
HA2-B	TRB	ETGVTQTPRHLVMGMTNKKSLKCEQH	LGHNA	MYWYKQSAKKPLELMFV	YNFKEQ	TENNSVPSRFSPECPNSSHLFLHLHTLQPEDSALYL	CASSQEGVTEAFF	GQGTRLTVV	TRBV4-2*01	TRBD1*01	TRBJ1-1*01	363	0.0004
HA2-B	TRB	GAVVSQHPSWVICKSGTSVKIECRSL	DFQATT	MFWYRQFPKQSLMLMAT	SNEGSKA	TYEQGVEKDKFLINHASLTLSTLTVTSAHPEDSSFYI	CSAPRLAGGNEQYF	GPGTRLTVT	TRBV20-1*01	TRBD2*01	TRBJ2-7*01	363	0.0004
HA2-B	TRB	GAGVSQTPSNKVTEKGKYVELRCDPI	SGHTA	LYWYRQSLGQGPEFLIY	FQGTGA	ADDSGLPNDRFFAVRPEGSVSTLKIQRTERGDSAVYL	CASSLAANTGELFF	GEGSRLTVL	TRBV7-3*01		TRBJ2-2*01	363	0.0004
HA2-B	TRB	GAVVSQHPSWVICKSGTSVKIECRSL	DFQATT	MFWYRQFPKQSLMLMAT	SNEGSKA	TYEQGVEKDKFLINHASLTLSTLTVTSAHPEDSSFYI	CSARVPLGAFYGYTF	GSGTRLTVV	TRBV20-1*01	TRBD1*01	TRBJ1-2*01	362	0.0004
HA2-B	TRB	DARVTQTPRHKVTEMGQEVTMRCQPI	LGHNT	VFWYRQTMMQGLELLAY	FRNRAP	LDDSGMPKDRFSAEMPDATLATLKIQPSEPRDSAVYF	CASGLGTGVYSNQPQHF	GDGTRLSIL	TRBV12-5*01	TRBD1*01	TRBJ1-5*01	362	0.0004
HA2-B	TRB	GAVVSQHPSRVICKSGTSVKIECRSL	DFQATT	MFWYRQFPKKSLMLMAT	SNEGSKA	TYEQGVEKDKFLINHASLTLSTLTVTSAHPEDSSFYI	CSARRSSGRSGELFF	GEGSRLTVL	TRBV20-1*05	TRBD2*02	TRBJ2-2*01	362	0.0004
HA2-B	TRB	DTGVSQDPRHKITKRGQNVTFRCDPI	SEHNR	LYWYRQTLGQGPEFLTY	FQNEAQ	LEKSRLLSDRFSAERPKGSFSTLEIQRTEQGDSAMYL	CASSSTGFYGYTF	GSGTRLTVV	TRBV7-9*03	TRBD1*01	TRBJ1-2*01	362	0.0004
HA2-B	TRB	NAGVTQTPKFQVLKTGQSMTLQCAQD	MNHEY	MSWYRQDPGMGLRLIHY	SVGAGI	TDQGEVPNGYNVSRSTTEDFPLRLLSAAPSQTSVYF	CASSDKAGGPDEQFF	GPGTRLTVL	TRBV6-5*01	TRBD2*02	TRBJ2-1*01	362	0.0004
HA2-B	TRB	ETGVTQTPRHLVMGMTNKKSLKCEQH	LGHNA	MYWYKQSAKKPLELMFV	YNFKEQ	TENNSVPSRFSPECPNSSHLFLHLHTLQPEDSALYL	CASSRPEEGGSPLHF	GNGTRLTVT	TRBV4-2*01		TRBJ1-6*01	362	0.0004
HA2-B	TRB	KAGVTQTPRYLIKTRGQQVTLSCSPI	SGHRS	VSWYQQTPGQGLQFLFE	YFSETQ	RNKGNFPGRFSGRQFSNSRSEMNVSTLELGDSALYL	CASSLAHRLAGEEQFF	GPGTRLTVL	TRBV5-1*01	TRBD2*01	TRBJ2-1*01	361	0.0004
HA2-B	TRB	GAVVSQHPSRVICKSGTSVKIECRSL	DFQATT	MFWYRQFPKKSLMLMAT	SNEGSKA	TYEQGVEKDKFLINHASLTLSTLTVTSAHPEDSSFYI	CSAGGWSYNEQFF	GPGTRLTVL	TRBV20-1*05		TRBJ2-1*01	361	0.0004
HA2-B	TRB	EAQVTQNPRYLITVTGKKLTVTCSQN	MNHEY	MSWYRQDPGLGLRQIYY	SMNVEV	TDKGDVPEGYKVSRKEKRNFPLILESPSPNQTSLYF	CASSLYLRDTTYEQYF	GPGTRLTVT	TRBV27*01	TRBD1*01	TRBJ2-7*01	360	0.0004
HA2-B	TRB	DAMVIQNPRYQVTQFGKPVTLSCSQT	LNHNV	MYWYQQKSSQAPKLLFH	YYDKDF	NNEADTPDNFQSRRPNTSFCFLDIRSPGLGDAAMYL	CATSRGGKNTGELFF	GEGSRLTVL	TRBV15*02	TRBD2*02	TRBJ2-2*01	360	0.0004
HA2-B	TRB	EAQVTQNPRYLITVTGKKLTVTCSQN	MNHEY	MSWYRQDPGLGLRQIYY	SMNVEV	TDKGDVPEGYKVSRKEKRNFPLILESPSPNQTSLYF	CASSHTIGDEQFF	GPGTRLTVL	TRBV27*01	TRBD2*01	TRBJ2-1*01	360	0.0004
HA2-B	TRB	GAVVSQHPSWVICKSGTSVKIECRSL	DFQATT	MFWYRQFPKQSLMLMAT	SNEGSKA	TYEQGVEKDKFLINHASLTLSTLTVTSAHPEDSSFYI	CSAEKIAEQETQYF	GPGTRLLVL	TRBV20-1*01	TRBD2*01	TRBJ2-5*01	360	0.0004
HA2-B	TRB	SAVISQKPSRDICQRGTSLTIQCQVD	SQVTM	MFWYRQQPGQSLTLIAT	ANQGSEA	TYESGFVIDKFPISRPNLTFSTLTVSNMSPEDSSIYL	CSVEGGLAYGYTF	GSGTRLTVV	TRBV29-1*01	TRBD1*01	TRBJ1-2*01	360	0.0004
HA2-B	TRB	NAGVMQNPRHLVRRRGQEARLRCSPM	KGHSH	VYWYRQLPEEGLKFMVY	LQKENI	IDESGMPKERFSAEFPKEGPSILRIQQVVRGDSAAYF	CASSSRQKDSPLHF	GNGTRLTVT	TRBV18*01	TRBD1*01	TRBJ1-6*02	360	0.0004
HA2-B	TRB	DTAVSQTPKYLVTQMGNDKSIKCEQN	LGHDT	MYWYKQDSKKFLKIMFS	YNNKEL	IINETVPNRFSPKSPDKAHLNLHINSLELGDSAVYF	CASSPGTTNNEQFF	GPGTRLTVL	TRBV3-1*01		TRBJ2-1*01	359	0.0004
HA2-B	TRB	NAGVTQTPKFQVLKTGQSMTLQCAQD	MNHEY	MSWYRQDPGMGLRLIHY	SVGAGI	TDQGEVPNGYNVSRSTTEDFPLRLLSAAPSQTSVYF	CASSYYLSVNEQFF	GPGTRLTVL	TRBV6-5*01		TRBJ2-1*01	359	0.0004
HA2-B	TRB	DAGVTQSPTHLIKTRGQQVTLRCSPK	SGHDT	VSWYQQALGQGPQFIFQ	YYEEEE	RQRGNFPDRFSGHQFPNYSSELNVNALLLGDSALYL	CASSIGTAGNTIYF	GEGSWLTVV	TRBV5-6*01	TRBD1*01	TRBJ1-3*01	359	0.0004
HA2-B	TRB	KAGVTQTPRYLIKTRGQQVTLSCSPI	SGHRS	VSWYQQTPGQGLQFLFE	YFSETQ	RNKGNFPGRFSGRQFSNSRSEMNVSTLELGDSALYL	CASSRVAGGLADTQYF	GPGTRLTVL	TRBV5-1*01	TRBD2*02	TRBJ2-3*01	359	0.0004
HA2-B	TRB	GAGVSQTPSNKVTEKGKYVELRCDPI	SGHTA	LYWYRQSLGQGPEFLIY	FQGTGA	ADDSGLPNDRFFAVRPEGSVSTLKIQRTERGDSAVYL	CASSSGGARGNTIYF	GEGSWLTVV	TRBV7-3*01	TRBD1*01	TRBJ1-3*01	358	0.0004
HA2-B	TRB	DAGITQSPRHKVTETGTPVTLRCHQT	ENHRY	MYWYRQDPGHGLRLIHY	SYGVKD	TDKGEVSDGYSVSRSKTEDFLLTLESATSSQTSVYF	CAISTGTSGEETQYF	GPGTRLLVL	TRBV10-3*02	TRBD2*01	TRBJ2-5*01	358	0.0004
HA2-B	TRB	KAGVTQTPRYLIKTRGQQVTLSCSPI	SGHRS	VSWYQQTPGQGLQFLFE	YFSETQ	RNKGNFPGRFSGRQFSNSRSEMNVSTLELGDSALYL	CASSLAGTSGEAFTGELFF	GEGSRLTVL	TRBV5-1*01	TRBD2*01	TRBJ2-2*01	358	0.0004
HA2-B	TRB	EAQVTQNPRYLITVTGKKLTVTCSQN	MNHEY	MSWYRQDPGLGLRQIYY	SMNVEV	TDKGDVPEGYKVSRKEKRNFPLILESPSPNQTSLYF	CASSFGRHYEQYF	GPGTRLTVT	TRBV27*01	TRBD2*02	TRBJ2-7*01	358	0.0004
HA2-B	TRB	NAGVTQTPKFQVLKTGQSMTLQCAQD	MNHEY	MSWYRQDPGMGLRLIHY	SVGAGI	TDQGEVPNGYNVSRSTTEDFPLRLLSAAPSQTSVYF	CASQQLGRSEDSPLHF	GNGTRLTVT	TRBV6-5*01		TRBJ1-6*02	358	0.0004
HA2-B	TRB	DTEVTQTPKHLVMGMTNKKSLKCEQH	MGHRA	MYWYKQKAKKPPELMFV	YSYEKL	SINESVPSRFSPECPNSSLLNLHLHALQPEDSALYL	CASSQVTLASYEQYF	GPGTRLTVT	TRBV4-1*01		TRBJ2-7*01	358	0.0004
HA2-B	TRB	DAGITQSPRHKVTETGTPVTLRCHQT	ENHRY	MYWYRQDPGHGLRLIHY	SYGVKD	TDKGEVSDGYSVSRSKTEDFLLTLESATSSQTSVYF	CAISESIRDRGAGELFF	GEGSRLTVL	TRBV10-3*02	TRBD1*01	TRBJ2-2*01	358	0.0004
HA2-B	TRB	ETGVTQTPRHLVMGMTNKKSLKCEQH	LGHNA	MYWYKQSAKKPLELMFV	YNFKEQ	TENNSVPSRFSPECPNSSHLFLHLHTLQPEDSALYL	CASSPTLGETQYF	GPGTRLLVL	TRBV4-2*01	TRBD2*02	TRBJ2-5*01	358	0.0004
HA2-B	TRB	GAGVSQSPSNKVTEKGKDVELRCDPI	SGHTA	LYWYRQRLGQGLEFLIY	FQGNSA	PDKSGLPSDRFSAERTGESVSTLTIQRTQQEDSAVYL	CASSLGRSAFF	GQGTRLTVV	TRBV7-2*02		TRBJ1-1*01	358	0.0004
HA2-B	TRB	DAGITQSPRHKVTETGTPVTLRCHQT	ENHRY	MYWYRQDPGHGLRLIHY	SYGVKD	TDKGEVSDGYSVSRSKTEDFLLTLESATSSQTSVYF	CAISEGRGVRLFF	GSGTQLSVL	TRBV10-3*02	TRBD1*01	TRBJ1-4*01	357	0.0004
HA2-B	TRB	DTGVSQDPRHKITKRGQNVTFRCDPI	SEHNR	LYWYRQTLGQGPEFLTY	FQNEAQ	LEKSRLLSDRFSAERPKGSFSTLEIQRTEQGDSAMYL	CASSGGLAGTTDTQYF	GPGTRLTVL	TRBV7-9*03	TRBD2*01	TRBJ2-3*01	357	0.0004
HA2-B	TRB	DAGVIQSPRHEVTEMGQEVTLRCKPI	SGHNS	LFWYRQTMMRGLELLIY	FNNNVP	IDDSGMPEDRFSAKMPNASFSTLKIQPSEPRDSAVYF	CASSPAGGNTGELFF	GEGSRLTVL	TRBV12-3*01	TRBD1*01	TRBJ2-2*01	357	0.0004
HA2-B	TRB	EPEVTQTPSHQVTQMGQEVILRCVPI	SNHLY	FYWYRQILGQKVEFLVS	FYNNEI	SEKSEIFDDQFSVERPDGSNFTLKIRSTKLEDSAMYF	CASSAGLANYEQYF	GPGTRLTVT	TRBV2*01	TRBD2*01	TRBJ2-7*01	357	0.0004
HA2-B	TRB	DSGVTQTPKHLITATGQRVTLRCSPR	SGDLS	VYWYQQSLDQGLQFLIQ	YYNGEE	RAKGNILERFSAQQFPDLHSELNLSSLELGDSALYF	CASSVGVNTEAFF	GQGTRLTVV	TRBV9*01		TRBJ1-1*01	357	0.0004
HA2-B	TRB	DTAVSQTPKYLVTQMGNDKSIKCEQN	LGHDT	MYWYKQDSKKFLKIMFS	YNNKEL	IINETVPNRFSPKSPDKAHLNLHINSLELGDSAVYF	CASSRGPQETQYF	GPGTRLLVL	TRBV3-1*01		TRBJ2-5*01	357	0.0004
HA2-B	TRB	EAEVAQSPRYKITEKSQAVAFWCDPI	SGHAT	LYWYRQILGQGPELLVQ	FQDESV	VDDSQLPKDRFSAERLKGVDSTLKIQPAELGDSAMYL	CASSHRSYEQYF	GPGTRLTVT	TRBV11-1*01		TRBJ2-7*01	357	0.0004
HA2-B	TRB	GAVVSQHPSWVICKSGTSVKIECRSL	DFQATT	MFWYRQFPKQSLMLMAT	SNEGSKA	TYEQGVEKDKFLINHASLTLSTLTVTSAHPEDSSFYI	CSARPPPPSGGGNEQFF	GPGTRLTVL	TRBV20-1*01	TRBD2*01	TRBJ2-1*01	357	0.0004
HA2-B	TRB	DAGVIQSPRHEVTEMGQEVTLRCKPI	SGHNS	LFWYRQTMMRGLELLIY	FNNNVP	IDDSGMPEDRFSAKMPNASFSTLKIQPSEPRDSAVYF	CASSLAGSYNSPLHF	GNGTRLTVT	TRBV12-3*01		TRBJ1-6*02	357	0.0004
HA2-B	TRB	DTEVTQTPKHLVMGMTNKKSLKCEQH	MGHRA	MYWYKQKAKKPPELMFV	YSYEKL	SINESVPSRFSPECPNSSLLNLHLHALQPEDSALYL	CAIRQGPNTEAFF	GQGTRLTVV	TRBV4-1*01	TRBD1*01	TRBJ1-1*01	357	0.0004
HA2-B	TRB	DAGITQSPRYKITETGRQVTLMCHQT	WSHSY	MFWYRQDLGHGLRLIYY	SAAADI	TDKGEVPDGYVVSRSKTENFPLTLESATRSQTSVYF	CASSESQGTGELFF	GEGSRLTVL	TRBV10-2*01	TRBD1*01	TRBJ2-2*01	357	0.0004
HA2-B	TRB	EAQVTQNPRYLITVTGKKLTVTCSQN	MNHEY	MSWYRQDPGLGLRQIYY	SMNVEV	TDKGDVPEGYKVSRKEKRNFPLILESPSPNQTSLYF	CASMGQRGGYEQYF	GPGTRLTVT	TRBV27*01	TRBD2*01	TRBJ2-7*01	356	0.0004
HA2-B	TRB	NAGVTQTPKFQVLKTGQSMTLQCAQD	MNHEY	MSWYRQDPGMGLRLIHY	SVGAGI	TDQGEVPNGYNVSRSTTEDFPLRLLSAAPSQTSVYF	CASSIWVSANEKLFF	GSGTQLSVL	TRBV6-5*01		TRBJ1-4*01	356	0.0004
HA2-B	TRB	DAMVIQNPRYQVTQFGKPVTLSCSQT	LNHNV	MYWYQQKSSQAPKLLFH	YYDKDF	NNEADTPDNFQSRRPNTSFCFLDIRSPGLGDAAMYL	CATSTTGQEFSPLHF	GNGTRLTVT	TRBV15*02	TRBD1*01	TRBJ1-6*01	356	0.0004
HA2-B	TRB	GAVVSQHPSWVICKSGTSVKIECRSL	DFQATT	MFWYRQFPKQSLMLMAT	SNEGSKA	TYEQGVEKDKFLINHASLTLSTLTVTSAHPEDSSFYI	CSARRSGELFF	GEGSRLTVL	TRBV20-1*01		TRBJ2-2*01	356	0.0004
HA2-B	TRB	GAGVSQSPRYKVAKRGQDVALRCDPI	SGHVS	LFWYQQALGQGPEFLTY	FQNEAQ	LDKSGLPSDRFFAERPEGSVSTLKIQRTQQEDSAVYL	CASSYRGGSARATNEKLFF	GSGTQLSVL	TRBV7-8*01	TRBD2*01	TRBJ1-4*01	356	0.0004
HA2-B	TRB	KAGVTQTPRYLIKTRGQQVTLSCSPI	SGHRS	VSWYQQTPGQGLQFLFE	YFSETQ	RNKGNFPGRFSGRQFSNSRSEMNVSTLELGDSALYL	CASSLGLAPTGELFF	GEGSRLTVL	TRBV5-1*01	TRBD2*01	TRBJ2-2*01	355	0.0004
HA2-B	TRB	DAGITQSPRHKVTETGTPVTLRCHQT	ENHRY	MYWYRQDPGHGLRLIHY	SYGVKD	TDKGEVSDGYSVSRSKTEDFLLTLESATSSQTSVYF	CATQTTGGYEQYF	GPGTRLTVT	TRBV10-3*01	TRBD1*01	TRBJ2-7*01	355	0.0004
HA2-B	TRB	KAGVTQTPRYLIKTRGQQVTLSCSPI	SGHRS	VSWYQQTPGQGLQFLFE	YFSETQ	RNKGNFPGRFSGRQFSNSRSEMNVSTLELGDSALYL	CASSLGVGTEAFF	GQGTRLTVV	TRBV5-1*01	TRBD2*01	TRBJ1-1*01	354	0.0004
HA2-B	TRB	EAEVAQSPRYKITEKSQAVAFWCDPI	SGHAT	LYWYRQILGQGPELLVQ	FQDESV	VDDSQLPKDRFSAERLKGVDSTLKIQPAELGDSAMYL	CASSIDLDYEQYF	GPGTRLTVT	TRBV11-1*01		TRBJ2-7*01	354	0.0004
HA2-B	TRB	DTEVTQTPKHLVMGMTNKKSLKCEQH	MGHRA	MYWYKQKAKKPPELMFV	YSYEKL	SINESVPSRFSPECPNSSLLNLHLHALQPEDSALYL	CASSQDRETQYF	GPGTRLLVL	TRBV4-1*01		TRBJ2-5*01	354	0.0004
HA2-B	TRB	EPEVTQTPSHQVTQMGQEVILRCVPI	SNHLY	FYWYRQILGQKVEFLVS	FYNNEI	SEKSEIFDDQFSVERPDGSNFTLKIRSTKLEDSAMYF	CASTTAGNSYEQYF	GPGTRLTVT	TRBV2*01		TRBJ2-7*01	354	0.0004
HA2-B	TRB	EAGVAQSPRYKIIEKRQSVAFWCNPI	SGHAT	LYWYQQILGQGPKLLIQ	FQNNGV	VDDSQLPKDRFSAERLKGVDSTLKIQPAKLEDSAVYL	CASSLGTSAYNEQFF	GPGTRLTVL	TRBV11-2*03	TRBD2*01	TRBJ2-1*01	354	0.0004
HA2-B	TRB	DSGVTQTPKHLITATGQRVTLRCSPR	SGDLS	VYWYQQSLDQGLQFLIQ	YYNGEE	RAKGNILERFSAQQFPDLHSELNLSSLELGDSALYF	CASSPRDSSSYNEQFF	GPGTRLTVL	TRBV9*01	TRBD2*01	TRBJ2-1*01	354	0.0004
HA2-B	TRB	GAVVSQHPSWVICKSGTSVKIECRSL	DFQATT	MFWYRQFPKQSLMLMAT	SNEGSKA	TYEQGVEKDKFLINHASLTLSTLTVTSAHPEDSSFYI	CSPLSLSGNEQFF	GPGTRLTVL	TRBV20-1*01		TRBJ2-1*01	354	0.0004
HA2-B	TRB	NAGVTQTPKFQVLKTGQSMTLQCAQD	MNHEY	MSWYRQDPGMGLRLIHY	SVGAGI	TDQGEVPNGYNVSRSTTEDFPLRLLSAAPSQTSVYF	CASSYSWTGAGNTEAFF	GQGTRLTVV	TRBV6-5*01	TRBD1*01	TRBJ1-1*01	354	0.0004
HA2-B	TRB	NAGVTQTPKFQVLKTGQSMTLQCAQD	MNHEY	MSWYRQDPGMGLRLIHY	SVGAGI	TDQGEVPNGYNVSRSTTEDFPLRLLSAAPSQTSVYF	CASSRSLPLDRAYEQYF	GPGTRLTVT	TRBV6-5*01	TRBD1*01	TRBJ2-7*01	353	0.0004
HA2-B	TRB	DTAVSQTPKYLVTQMGNDKSIKCEQN	LGHDT	MYWYKQDSKKFLKIMFS	YNNKEL	IINETVPNRFSPKSPDKAHLNLHINSLELGDSAVYF	CASSHGTGTEAFF	GQGTRLTVV	TRBV3-1*01		TRBJ1-1*01	353	0.0004
HA2-B	TRB	KAGVTQTPRYLIKTRGQQVTLSCSPI	SGHRS	VSWYQQTPGQGLQFLFE	YFSETQ	RNKGNFPGRFSGRQFSNSRSEMNVSTLELGDSALYL	CASSLGRRKYGYTF	GSGTRLTVV	TRBV5-1*01		TRBJ1-2*01	353	0.0004
HA2-B	TRB	DAGVTQSPTHLIKTRGQQVTLRCSPK	SGHDT	VSWYQQALGQGPQFIFQ	YYEEEE	RQRGNFPDRFSGHQFPNYSSELNVNALLLGDSALYL	CASSLAGFGGANTEAFF	GQGTRLTVV	TRBV5-6*01	TRBD1*01	TRBJ1-1*01	353	0.0004
HA2-B	TRB	DSGVTQTPKHLITATGQRVTLRCSPR	SGDLS	VYWYQQSLDQGLQFLIQ	YYNGEE	RAKGNILERFSAQQFPDLHSELNLSSLELGDSALYF	CASSVGGSSGNTIYF	GEGSWLTVV	TRBV9*01		TRBJ1-3*01	352	0.0004
HA2-B	TRB	NAGVMQNPRHLVRRRGQEARLRCSPM	KGHSH	VYWYRQLPEEGLKFMVY	LQKENI	IDESGMPKERFSAEFPKEGPSILRIQQVVRGDSAAYF	CASSRSGGVGTQYF	GPGTRLLVL	TRBV18*01	TRBD2*02	TRBJ2-5*01	352	0.0004
HA2-B	TRB	NAGVMQNPRHLVRRRGQEARLRCSPM	KGHSH	VYWYRQLPEEGLKFMVY	LQKENI	IDESGMPKERFSAEFPKEGPSILRIQQVVRGDSAAYF	CASSPDRTYEQYF	GPGTRLTVT	TRBV18*01	TRBD1*01	TRBJ2-7*01	352	0.0004
HA2-B	TRB	KAGVTQTPRYLIKTRGQQVTLSCSPI	SGHRS	VSWYQQTPGQGLQFLFE	YFSETQ	RNKGNFPGRFSGRQFSNSRSEMNVSTLELGDSALYL	CASSSLDGGSYNEQFF	GPGTRLTVL	TRBV5-1*01	TRBD1*01	TRBJ2-1*01	352	0.0004
HA2-B	TRB	GAGVSQSPRYKVTKRGQDVALRCDPI	SGHVS	LYWYRQALGQGPEFLTY	FNYEAQ	QDKSGLPNDRFSAERPEGSISTLTIQRTEQRDSAMYR	CASSYRVKSYEQYF	GPGTRLTVT	TRBV7-6*01	TRBD1*01	TRBJ2-7*01	352	0.0004
HA2-B	TRB	DVKVTQSSRYLVKRTGEKVFLECVQD	MDHEN	MFWYRQDPGLGLRLIYF	SYDVKM	KEKGDIPEGYSVSREKKERFSLILESASTNQTSMYL	CASRAGQIGYGYTF	GSGTRLTVV	TRBV28*01	TRBD1*01	TRBJ1-2*01	352	0.0004
HA2-B	TRB	GAVVSQHPSRVICKSGTSVKIECRSL	DFQATT	MFWYRQFPKKSLMLMAT	SNEGSKA	TYEQGVEKDKFLINHASLTLSTLTVTSAHPEDSSFYI	CSARGGPYNEQFF	GPGTRLTVL	TRBV20-1*05	TRBD1*01	TRBJ2-1*01	351	0.0004
HA2-B	TRB	DADVTQTPRNRITKTGKRIMLECSQT	KGHDR	MYWYRQDPGLGLRLIYY	SFDVKD	INKGEISDGYSVSRQAQAKFSLSLESAIPNQTALYF	CATSDGSYEQYF	GPGTRLTVT	TRBV24-1*01		TRBJ2-7*01	351	0.0004
HA2-B	TRB	NAGVTQTPKFQVLKTGQSMTLQCAQD	MNHEY	MSWYRQDPGMGLRLIHY	SVGAGI	TDQGEVPNGYNVSRSTTEDFPLRLLSAAPSQTSVYF	CASSPLESTETQYF	GPGTRLLVL	TRBV6-5*01	TRBD1*01	TRBJ2-5*01	351	0.0004
HA2-B	TRB	DVKVTQSSRYLVKRTGEKVFLECVQD	MDHEN	MFWYRQDPGLGLRLIYF	SYDVKM	KEKGDIPEGYSVSREKKERFSLILESASTNQTSMYL	CASTYIQGLDNSPLHF	GNGTRLTVT	TRBV28*01	TRBD2*01	TRBJ1-6*02	351	0.0004
HA2-B	TRB	DAGVTQSPTHLIKTRGQQVTLRCSPK	SGHDT	VSWYQQALGQGPQFIFQ	YYEEEE	RQRGNFPDRFSGHQFPNYSSELNVNALLLGDSALYL	CASSAGQLVMNTEAFF	GQGTRLTVV	TRBV5-6*01		TRBJ1-1*01	351	0.0004
HA2-B	TRB	DTGVSQDPRHKITKRGQNVTFRCDPI	SEHNR	LYWYRQTLGQGPEFLTY	FQNEAQ	LEKSRLLSDRFSAERPKGSFSTLEIQRTEQGDSAMYL	CASSPEGGRLNEQYF	GPGTRLTVT	TRBV7-9*03	TRBD1*01	TRBJ2-7*01	350	0.0004
HA2-B	TRB	EAQVTQNPRYLITVTGKKLTVTCSQN	MNHEY	MSWYRQDPGLGLRQIYY	SMNVEV	TDKGDVPEGYKVSRKEKRNFPLILESPSPNQTSLYF	CASIKTALGGFPLHF	GNGTRLTVT	TRBV27*01	TRBD1*01	TRBJ1-6*02	350	0.0004
HA2-B	TRB	EAQVTQNPRYLITVTGKKLTVTCSQN	MNHEY	MSWYRQDPGLGLRQIYY	SMNVEV	TDKGDVPEGYKVSRKEKRNFPLILESPSPNQTSLYF	CASSPAWGNYGYTF	GSGTRLTVV	TRBV27*01	TRBD2*01	TRBJ1-2*01	350	0.0004
HA2-B	TRB	DTEVTQTPKHLVMGMTNKKSLKCEQH	MGHRA	MYWYKQKAKKPPELMFV	YSYEKL	SINESVPSRFSPECPNSSLLNLHLHALQPEDSALYL	CASSQARDRGNDYGYTF	GSGTRLTVV	TRBV4-1*01	TRBD1*01	TRBJ1-2*01	350	0.0004
HA2-B	TRB	NAGVTQTPKFRILKIGQSMTLQCTQD	MNHNY	MYWYRQDPGMGLKLIYY	SVGAGI	TDKGEVPNGYNVSRSTTEDFPLRLELAAPSQTSVYF	CASKRDQETQYF	GPGTRLLVL	TRBV6-6*01		TRBJ2-5*01	350	0.0004
HA2-B	TRB	GAVVSQHPSRVICKSGTSVKIECRSL	DFQATT	MFWYRQFPKKSLMLMAT	SNEGSKA	TYEQGVEKDKFLINHASLTLSTLTVTSAHPEDSSFYI	CSASLSTDTQYF	GPGTRLTVL	TRBV20-1*05		TRBJ2-3*01	349	0.0004
HA2-B	TRB	NAGVTQTPKFQVLKTGQSMTLQCAQD	MNHEY	MSWYRQDPGMGLRLIHY	SVGAGI	TDQGEVPNGYNVSRSTTEDFPLRLLSAAPSQTSVYF	CASSYQRPNTEAFF	GQGTRLTVV	TRBV6-5*01		TRBJ1-1*01	349	0.0004
HA2-B	TRB	EAQVTQNPRYLITVTGKKLTVTCSQN	MNHEY	MSWYRQDPGLGLRQIYY	SMNVEV	TDKGDVPEGYKVSRKEKRNFPLILESPSPNQTSLYF	CASSLSSGTSHEQYF	GPGTRLTVT	TRBV27*01	TRBD1*01	TRBJ2-7*01	349	0.0004
HA2-B	TRB	SAVISQKPSRDICQRGTSLTIQCQVD	SQVTM	MFWYRQQPGQSLTLIAT	ANQGSEA	TYESGFVIDKFPISRPNLTFSTLTVSNMSPEDSSIYL	CSVEDQGREQYF	GPGTRLTVT	TRBV29-1*01		TRBJ2-7*01	349	0.0004
HA2-B	TRB	NAGVTQTPKFRVLKTGQSMTLLCAQD	MNHEY	MYWYRQDPGMGLRLIHY	SVGEGT	TAKGEVPDGYNVSRLKKQNFLLGLESAAPSQTSVYF	CASSRLAGVQAGANVLTF	GAGSRLTVL	TRBV6-2*01	TRBD2*01	TRBJ2-6*01	349	0.0004
HA2-B	TRB	NAGVTQTPKFQVLKTGQSMTLQCAQD	MNHEY	MSWYRQDPGMGLRLIHY	SVGAGI	TDQGEVPNGYNVSRSTTEDFPLRLLSAAPSQTSVYF	CASSYWGSSYNEQFF	GPGTRLTVL	TRBV6-5*01		TRBJ2-1*01	348	0.0004
HA2-B	TRB	DTGVSQDPRHKITKRGQNVTFRCDPI	SEHNR	LYWYRQTLGQGPEFLTY	FQNEAQ	LEKSRLLSDRFSAERPKGSFSTLEIQRTEQGDSAMYL	CASSLAGGRDYYGYTF	GSGTRLTVV	TRBV7-9*03	TRBD2*01	TRBJ1-2*01	348	0.0004
HA2-B	TRB	DSGVTQTPKHLITATGQRVTLRCSPR	SGDLS	VYWYQQSLDQGLQFLIQ	YYNGEE	RAKGNILERFSAQQFPDLHSELNLSSLELGDSALYF	CASSVLAGNEQFF	GPGTRLTVL	TRBV9*01	TRBD2*02	TRBJ2-1*01	348	0.0004
HA2-B	TRB	NAGVTQTPKFQVLKTGQSMTLQCAQD	MNHEY	MSWYRQDPGMGLRLIHY	SVGAGI	TDQGEVPNGYNVSRSTTEDFPLRLLSAAPSQTSVYF	CASSQTGTEAFF	GQGTRLTVV	TRBV6-5*01	TRBD1*01	TRBJ1-1*01	348	0.0004
HA2-B	TRB	SAVISQKPSRDICQRGTSLTIQCQVD	SQVTM	MFWYRQQPGQSLTLIAT	ANQGSEA	TYESGFVIDKFPISRPNLTFSTLTVSNMSPEDSSIYL	CSVGVAGEAFF	GQGTRLTVV	TRBV29-1*01	TRBD2*01	TRBJ1-1*01	348	0.0004
HA2-B	TRB	DTEVTQTPKHLVMGMTNKKSLKCEQH	MGHRA	MYWYKQKAKKPPELMFV	YSYEKL	SINESVPSRFSPECPNSSLLNLHLHALQPEDSALYL	CASSQKILVGETQYF	GPGTRLLVL	TRBV4-1*01		TRBJ2-5*01	347	0.0004
HA2-B	TRB	KAGVTQTPRYLIKTRGQQVTLSCSPI	SGHRS	VSWYQQTPGQGLQFLFE	YFSETQ	RNKGNFPGRFSGRQFSNSRSEMNVSTLELGDSALYL	CASSPGTGGMRTQYF	GPGTRLLVL	TRBV5-1*01	TRBD1*01	TRBJ2-5*01	347	0.0004
HA2-B	TRB	NAGVTQTPKFQVLKTGQSMTLQCAQD	MNHEY	MSWYRQDPGMGLRLIHY	SVGAGI	TDQGEVPNGYNVSRSTTEDFPLRLLSAAPSQTSVYF	CASSYRSSGANVLTF	GAGSRLTVL	TRBV6-5*01		TRBJ2-6*01	347	0.0004
HA2-B	TRB	GAGVSQSPSNKVTEKGKDVELRCDPI	SGHTA	LYWYRQRLGQGLEFLIY	FQGNSA	PDKSGLPSDRFSAERTGESVSTLTIQRTQQEDSAVYL	CASSLYYGYTF	GSGTRLTVV	TRBV7-2*02		TRBJ1-2*01	347	0.0004
HA2-B	TRB	EAEVAQSPRYKITEKSQAVAFWCDPI	SGHAT	LYWYRQILGQGPELLVQ	FQDESV	VDDSQLPKDRFSAERLKGVDSTLKIQPAELGDSAMYL	CASSLPYNEQFF	GPGTRLTVL	TRBV11-1*01		TRBJ2-1*01	347	0.0004
HA2-B	TRB	DTEVTQTPKHLVMGMTNKKSLKCEQH	MGHRA	MYWYKQKAKKPPELMFV	YSYEKL	SINESVPSRFSPECPNSSLLNLHLHALQPEDSALYL	CASSQERGVDNYGYTF	GSGTRLTVV	TRBV4-1*01	TRBD1*01	TRBJ1-2*01	347	0.0004
HA2-B	TRB	GAVVSQHPSWVICKSGTSVKIECRSL	DFQATT	MFWYRQFPKQSLMLMAT	SNEGSKA	TYEQGVEKDKFLINHASLTLSTLTVTSAHPEDSSFYI	CSARVSTGWFPNYEQYF	GPGTRLTVT	TRBV20-1*01	TRBD1*01	TRBJ2-7*01	347	0.0004
HA2-B	TRB	SAVISQKPSRDICQRGTSLTIQCQVD	SQVTM	MFWYRQQPGQSLTLIAT	ANQGSEA	TYESGFVIDKFPISRPNLTFSTLTVSNMSPEDSSIYL	CSVEVTSEQYF	GPGTRLTVT	TRBV29-1*01		TRBJ2-7*01	346	0.0004
HA2-B	TRB	EAGVVQSPRYKIIEKKQPVAFWCNPI	SGHNT	LYWYRQNLGQGPELLIR	YENEEA	VDDSQLPKDRFSAERLKGVDSTLKIQPAELGDSAVYL	CASSLALAVKYNEQFF	GPGTRLTVL	TRBV11-3*04	TRBD2*01	TRBJ2-1*01	346	0.0004
HA2-B	TRB	GAGVSQSPSNKVTEKGKDVELRCDPI	SGHTA	LYWYRQRLGQGLEFLIY	FQGNSA	PDKSGLPSDRFSAERTGESVSTLTIQRTQQEDSAVYL	CASSLAGQYNSPLHF	GNGTRLTVT	TRBV7-2*02	TRBD1*01	TRBJ1-6*02	346	0.0004
HA2-B	TRB	GAVVSQHPSRVICKSGTSVKIECRSL	DFQATT	MFWYRQFPKKSLMLMAT	SNEGSKA	TYEQGVEKDKFLINHASLTLSTLTVTSAHPEDSSFYI	CSARGTSGRDIQYF	GAGTRLSVL	TRBV20-1*05	TRBD2*02	TRBJ2-4*01	346	0.0004
HA2-B	TRB	DADVTQTPRNRITKTGKRIMLECSQT	KGHDR	MYWYRQDPGLGLRLIYY	SFDVKD	INKGEISDGYSVSRQAQAKFSLSLESAIPNQTALYF	CATSDLGSIVDEQFF	GPGTRLTVL	TRBV24-1*01	TRBD2*01	TRBJ2-1*01	346	0.0004
HA2-B	TRB	DTGVSQDPRHKITKRGQNVTFRCDPI	SEHNR	LYWYRQTLGQGPEFLTY	FQNEAQ	LEKSRLLSDRFSAERPKGSFSTLEIQRTEQGDSAMYL	CASSEGLAGYYEQYF	GPGTRLTVT	TRBV7-9*03	TRBD2*01	TRBJ2-7*01	345	0.0004
HA2-B	TRB	NAGVTQTPKFRILKIGQSMTLQCTQD	MNHNY	MYWYRQDPGMGLKLIYY	SVGAGI	TDKGEVPNGYNVSRSTTEDFPLRLELAAPSQTSVYF	CASSYSAGGTASPLHF	GNGTRLTVT	TRBV6-6*01	TRBD1*01	TRBJ1-6*01	345	0.0004
HA2-B	TRB	DADVTQTPRNRITKTGKRIMLECSQT	KGHDR	MYWYRQDPGLGLRLIYY	SFDVKD	INKGEISDGYSVSRQAQAKFSLSLESAIPNQTALYF	CATAGLARHDGYEQFF	GPGTRLTVL	TRBV24-1*01	TRBD2*01	TRBJ2-1*01	345	0.0004
HA2-B	TRB	GAGVSQSPRYKVAKRGQDVALRCDPI	SGHVS	LFWYQQALGQGPEFLTY	FQNEAQ	LDKSGLPSDRFFAERPEGSVSTLKIQRTQQEDSAVYL	CASSGSLRKLDFYNEQFF	GPGTRLTVL	TRBV7-8*01		TRBJ2-1*01	345	0.0004
HA2-B	TRB	KAGVTQTPRYLIKTRGQQVTLSCSPI	SGHRS	VSWYQQTPGQGLQFLFE	YFSETQ	RNKGNFPGRFSGRQFSNSRSEMNVSTLELGDSALYL	CASGRTGLNTEAFF	GQGTRLTVV	TRBV5-1*01	TRBD1*01	TRBJ1-1*01	345	0.0004
HA2-B	TRB	DTEVTQTPKHLVMGMTNKKSLKCEQH	MGHRA	MYWYKQKAKKPPELMFV	YSYEKL	SINESVPSRFSPECPNSSLLNLHLHALQPEDSALYL	CASSQSDRGHETQYF	GPGTRLLVL	TRBV4-1*01	TRBD1*01	TRBJ2-5*01	344	0.0004
HA2-B	TRB	GAVVSQHPSWVICKSGTSVKIECRSL	DFQATT	MFWYRQFPKQSLMLMAT	SNEGSKA	TYEQGVEKDKFLINHASLTLSTLTVTSAHPEDSSFYI	CSARMLRRNQPQHF	GDGTRLSIL	TRBV20-1*01		TRBJ1-5*01	344	0.0004
HA2-B	TRB	SAVISQKPSRDICQRGTSLTIQCQVD	SQVTM	MFWYRQQPGQSLTLIAT	ANQGSEA	TYESGFVIDKFPISRPNLTFSTLTVSNMSPEDSSIYL	CSVRLKIYGYTF	GSGTRLTVV	TRBV29-1*01		TRBJ1-2*01	344	0.0004
HA2-B	TRB	KAGVTQTPRYLIKTRGQQVTLSCSPI	SGHRS	VSWYQQTPGQGLQFLFE	YFSETQ	RNKGNFPGRFSGRQFSNSRSEMNVSTLELGDSALYL	CASSLGADVGGYTF	GSGTRLTVV	TRBV5-1*01	TRBD1*01	TRBJ1-2*01	344	0.0004
HA2-B	TRB	DTEVTQTPKHLVMGMTNKKSLKCEQH	MGHRA	MYWYKQKAKKPPELMFV	YSYEKL	SINESVPSRFSPECPNSSLLNLHLHALQPEDSALYL	CASSQTIGTETYEQYF	GPGTRLTVT	TRBV4-1*01	TRBD1*01	TRBJ2-7*01	344	0.0004
HA2-B	TRB	EAQVTQNPRYLITVTGKKLTVTCSQN	MNHEY	MSWYRQDPGLGLRQIYY	SMNVEV	TDKGDVPEGYKVSRKEKRNFPLILESPSPNQTSLYF	CASTSEANEQFF	GPGTRLTVL	TRBV27*01	TRBD2*02	TRBJ2-1*01	344	0.0004
HA2-B	TRB	ETGVTQTPRHLVMGMTNKKSLKCEQH	LGHNA	MYWYKQSAKKPLELMFV	YNFKEQ	TENNSVPSRFSPECPNSSHLFLHLHTLQPEDSALYL	CASSQEGPGTAQYF	GPGTRLTVL	TRBV4-2*01	TRBD1*01	TRBJ2-3*01	344	0.0004
HA2-B	TRB	DSGVTQTPKHLITATGQRVTLRCSPR	SGDLS	VYWYQQSLDQGLQFLIQ	YYNGEE	RAKGNILERFSAQQFPDLHSELNLSSLELGDSALYF	CASSFGQRSTDTQYF	GPGTRLTVL	TRBV9*01	TRBD1*01	TRBJ2-3*01	344	0.0004
HA2-B	TRB	DTAVSQTPKYLVTQMGNDKSIKCEQN	LGHDT	MYWYKQDSKKFLKIMFS	YNNKEL	IINETVPNRFSPKSPDKAHLNLHINSLELGDSAVYF	CASSQVGAYNEQFF	GPGTRLTVL	TRBV3-1*01		TRBJ2-1*01	343	0.0004
HA2-B	TRB	DAMVIQNPRYQVTQFGKPVTLSCSQT	LNHNV	MYWYQQKSSQAPKLLFH	YYDKDF	NNEADTPDNFQSRRPNTSFCFLDIRSPGLGDAAMYL	CATSRVIFALAGGPPIYEQYF	GPGTRLTVT	TRBV15*02	TRBD2*02	TRBJ2-7*01	343	0.0004
HA2-B	TRB	DAGVIQSPRHEVTEMGQEVTLRCKPI	SGHNS	LFWYRQTMMRGLELLIY	FNNNVP	IDDSGMPEDRFSAKMPNASFSTLKIQPSEPRDSAVYF	CASTQDRAREAFF	GQGTRLTVV	TRBV12-3*01	TRBD1*01	TRBJ1-1*01	343	0.0004
HA2-B	TRB	ETGVTQTPRHLVMGMTNKKSLKCEQH	LGHNA	MYWYKQSAKKPLELMFV	YNFKEQ	TENNSVPSRFSPECPNSSHLFLHLHTLQPEDSALYL	CASSQVSAELNTGELFF	GEGSRLTVL	TRBV4-2*01	TRBD2*01	TRBJ2-2*01	343	0.0004
HA2-B	TRB	DAGVIQSPRHEVTEMGQEVTLRCKPI	SGHNS	LFWYRQTMMRGLELLIY	FNNNVP	IDDSGMPEDRFSAKMPNASFSTLKIQPSEPRDSAVYF	CASRQGPSGDTQYF	GPGTRLTVL	TRBV12-3*01	TRBD1*01	TRBJ2-3*01	343	0.0004
HA2-B	TRB	DAGVIQSPRHEVTEMGQEVTLRCKPI	SGHDY	LFWYRQTMMRGLELLIY	FNNNVP	IDDSGMPEDRFSAKMPNASFSTLKIQPSEPRDSAVYF	CASSDSKLAGRTTEQFF	GPGTRLTVL	TRBV12-4*01	TRBD2*01	TRBJ2-1*01	343	0.0004
HA2-B	TRB	DADVTQTPRNRITKTGKRIMLECSQT	KGHDR	MYWYRQDPGLGLRLIYY	SFDVKD	INKGEISDGYSVSRQAQAKFSLSLESAIPNQTALYF	CATAQGTAEAFF	GQGTRLTVV	TRBV24-1*01	TRBD1*01	TRBJ1-1*01	343	0.0004
HA2-B	TRB	DADVTQTPRNRITKTGKRIMLECSQT	KGHDR	MYWYRQDPGLGLRLIYY	SFDVKD	INKGEISDGYSVSRQAQAKFSLSLESAIPNQTALYF	CATRGNYNEQFF	GPGTRLTVL	TRBV24-1*01		TRBJ2-1*01	343	0.0004
HA2-B	TRB	GAGVSQTPSNKVTEKGKYVELRCDPI	SGHTA	LYWYRQSLGQGPEFLIY	FQGTGA	ADDSGLPNDRFFAVRPEGSVSTLKIQRTERGDSAVYL	CATSRTGNTGELFF	GEGSRLTVL	TRBV7-3*01	TRBD1*01	TRBJ2-2*01	343	0.0004
HA2-B	TRB	NAGVTQTPKFQVLKTGQSMTLQCAQD	MNHEY	MSWYRQDPGMGLRLIHY	SVGAGI	TDQGEVPNGYNVSRSTTEDFPLRLLSAAPSQTSVYF	CASSYSGSDNEKLFF	GSGTQLSVL	TRBV6-5*01	TRBD2*02	TRBJ1-4*01	343	0.0004
HA2-B	TRB	DAGVIQSPRHEVTEMGQEVTLRCKPI	SGHNS	LFWYRQTMMRGLELLIY	FNNNVP	IDDSGMPEDRFSAKMPNASFSTLKIQPSEPRDSAVYF	CASSLDGANEKLFF	GSGTQLSVL	TRBV12-3*01	TRBD2*01	TRBJ1-4*01	343	0.0004
HA2-B	TRB	DTGVSQDPRHKITKRGQNVTFRCDPI	SEHNR	LYWYRQTLGQGPEFLTY	FQNEAQ	LEKSRLLSDRFSAERPKGSFSTLEIQRTEQGDSAMYL	CASSLGQGGDGYTF	GSGTRLTVV	TRBV7-9*03	TRBD1*01	TRBJ1-2*01	343	0.0004
HA2-B	TRB	SAVISQKPSRDICQRGTSLTIQCQVD	SQVTM	MFWYRQQPGQSLTLIAT	ANQGSEA	TYESGFVIDKFPISRPNLTFSTLTVSNMSPEDSSIYL	CSVGQGGTEAFF	GQGTRLTVV	TRBV29-1*01	TRBD2*01	TRBJ1-1*01	342	0.0004
HA2-B	TRB	DAGVIQSPRHEVTEMGQEVTLRCKPI	SGHDY	LFWYRQTMMRGLELLIY	FNNNVP	IDDSGMPEDRFSAKMPNASFSTLKIQPSEPRDSAVYF	CASSRSGTSGSKTQYF	GPGTRLTVL	TRBV12-4*01	TRBD2*02	TRBJ2-3*01	342	0.0004
HA2-B	TRB	DAGVTQSPTHLIKTRGQQVTLRCSPK	SGHDT	VSWYQQALGQGPQFIFQ	YYEEEE	RQRGNFPDRFSGHQFPNYSSELNVNALLLGDSALYL	CASSVDAGGTEAFF	GQGTRLTVV	TRBV5-6*01	TRBD1*01	TRBJ1-1*01	342	0.0004
HA2-B	TRB	KAGVTQTPRYLIKTRGQQVTLSCSPI	SGHRS	VSWYQQTPGQGLQFLFE	YFSETQ	RNKGNFPGRFSGRQFSNSRSEMNVSTLELGDSALYL	CASSRARGDTQYF	GPGTRLTVL	TRBV5-1*01		TRBJ2-3*01	342	0.0004
HA2-B	TRB	NAGVTQTPKFQVLKTGQSMTLQCAQD	MNHEY	MSWYRQDPGMGLRLIHY	SVGAGI	TDQGEVPNGYNVSRSTTEDFPLRLLSAAPSQTSVYF	CASSSAGASTDTQYF	GPGTRLTVL	TRBV6-5*01		TRBJ2-3*01	342	0.0004
HA2-B	TRB	NAGVTQTPKFQVLKTGQSMTLQCAQD	MNHEY	MSWYRQDPGMGLRLIHY	SVGAGI	TDQGEVPNGYNVSRSTTEDFPLRLLSAAPSQTSVYF	CASSLPGTSAQYF	GPGTRLTVT	TRBV6-5*01	TRBD1*01	TRBJ2-7*01	342	0.0004
HA2-B	TRB	DADVTQTPRNRITKTGKRIMLECSQT	KGHDR	MYWYRQDPGLGLRLIYY	SFDVKD	INKGEISDGYSVSRQAQAKFSLSLESAIPNQTALYF	CATSDAGTSGGNEQFF	GPGTRLTVL	TRBV24-1*01	TRBD2*02	TRBJ2-1*01	342	0.0004
HA2-B	TRB	EAGVAQSPRYKIIEKRQSVAFWCNPI	SGHAT	LYWYQQILGQGPKLLIQ	FQNNGV	VDDSQLPKDRFSAERLKGVDSTLKIQPAKLEDSAVYL	CASSLEDSYNEQFF	GPGTRLTVL	TRBV11-2*01	TRBD1*01	TRBJ2-1*01	342	0.0004
HA2-B	TRB	DTGVSQDPRHKITKRGQNVTFRCDPI	SEHNR	LYWYRQTLGQGPEFLTY	FQNEAQ	LEKSRLLSDRFSAERPKGSFSTLEIQRTEQGDSAMYL	CASSPEYGYTF	GSGTRLTVV	TRBV7-9*03		TRBJ1-2*01	342	0.0004
HA2-B	TRB	DTGVSQDPRHKITKRGQNVTFRCDPI	SEHNR	LYWYRQTLGQGPEFLTY	FQNEAQ	LEKSRLLSDRFSAERPKGSFSTLEIQRTEQGDSAMYL	CASSSGTGGMPQHF	GDGTRLSIL	TRBV7-9*03	TRBD1*01	TRBJ1-5*01	341	0.0004
HA2-B	TRB	DAGITQSPRHKVTETGTPVTLRCHQT	ENHRY	MYWYRQDPGHGLRLIHY	SYGVKD	TDKGEVSDGYSVSRSKTEDFLLTLESATSSQTSVYF	CAISEPGQGNSPLHF	GNGTRLTVT	TRBV10-3*02	TRBD1*01	TRBJ1-6*02	341	0.0004
HA2-B	TRB	KAGVTQTPRYLIKTRGQQVTLSCSPI	SGHRS	VSWYQQTPGQGLQFLFE	YFSETQ	RNKGNFPGRFSGRQFSNSRSEMNVSTLELGDSALYL	CASSKGQGAPEAFF	GQGTRLTVV	TRBV5-1*01	TRBD1*01	TRBJ1-1*01	341	0.0004
HA2-B	TRB	EAGVAQSPRYKIIEKRQSVAFWCNPI	SGHAT	LYWYQQILGQGPKLLIQ	FQNNGV	VDDSQLPKDRFSAERLKGVDSTLKIQPAKLEDSAVYL	CASSLEGDYEQYF	GPGTRLTVT	TRBV11-2*01	TRBD1*01	TRBJ2-7*01	341	0.0004
HA2-B	TRB	NAGVTQTPKFQVLKTGQSMTLQCAQD	MNHEY	MSWYRQDPGMGLRLIHY	SVGAGI	TDQGEVPNGYNVSRSTTEDFPLRLLSAAPSQTSVYF	CASSRTGGNTGELFF	GEGSRLTVL	TRBV6-5*01	TRBD1*01	TRBJ2-2*01	341	0.0004
HA2-B	TRB	DAGVTQSPTHLIKTRGQHVTLRCSPI	SGHKS	VSWYQQVLGQGPQFIFQ	YYEKEE	RGRGNFPDRFSARQFPNYSSELNVNALLLGDSALYL	CASRSRYRELRNTEAFF	GQGTRLTVV	TRBV5-5*02	TRBD1*01	TRBJ1-1*01	341	0.0004
HA2-B	TRB	EAQVTQNPRYLITVTGKKLTVTCSQN	MNHEY	MSWYRQDPGLGLRQIYY	SMNVEV	TDKGDVPEGYKVSRKEKRNFPLILESPSPNQTSLYF	CASSLSPGNTEAFF	GQGTRLTVV	TRBV27*01	TRBD1*01	TRBJ1-1*01	341	0.0004
HA2-B	TRB	DTEVTQTPKHLVMGMTNKKSLKCEQH	MGHRA	MYWYKQKAKKPPELMFV	YSYEKL	SINESVPSRFSPECPNSSLLNLHLHALQPEDSALYL	CASSQIQVSSYEQYF	GPGTRLTVT	TRBV4-1*01	TRBD1*01	TRBJ2-7*01	340	0.0004
HA2-B	TRB	KAGVTQTPRYLIKTRGQQVTLSCSPI	SGHRS	VSWYQQTPGQGLQFLFE	YFSETQ	RNKGNFPGRFSGRQFSNSRSEMNVSTLELGDSALYL	CASSLLQGNGELFF	GEGSRLTVL	TRBV5-1*01	TRBD1*01	TRBJ2-2*01	340	0.0004
HA2-B	TRB	DAMVIQNPRYQVTQFGKPVTLSCSQT	LNHNV	MYWYQQKSSQAPKLLFH	YYDKDF	NNEADTPDNFQSRRPNTSFCFLDIRSPGLGDAAMYL	CATSDQRGDREYEQYF	GPGTRLTVT	TRBV15*02	TRBD1*01	TRBJ2-7*01	340	0.0004
HA2-B	TRB	DTAVSQTPKYLVTQMGNDKSIKCEQN	LGHDT	MYWYKQDSKKFLKIMFS	YNNKEL	IINETVPNRFSPKSPDKAHLNLHINSLELGDSAVYF	CASSQAGNEAFF	GQGTRLTVV	TRBV3-1*01	TRBD2*01	TRBJ1-1*01	340	0.0004
HA2-B	TRB	DTGVSQDPRHKITKRGQNVTFRCDPI	SEHNR	LYWYRQTLGQGPEFLTY	FQNEAQ	LEKSRLLSDRFSAERPKGSFSTLEIQRTEQGDSAMYL	CASSLVGGSYNEQFF	GPGTRLTVL	TRBV7-9*03	TRBD2*01	TRBJ2-1*01	340	0.0004
HA2-B	TRB	DTEVTQTPKHLVMGMTNKKSLKCEQH	MGHRA	MYWYKQKAKKPPELMFV	YSYEKL	SINESVPSRFSPECPNSSLLNLHLHALQPEDSALYL	CASSQGSSGSYETQYF	GPGTRLLVL	TRBV4-1*01	TRBD2*02	TRBJ2-5*01	340	0.0004
HA2-B	TRB	EAQVTQNPRYLITVTGKKLTVTCSQN	MNHEY	MSWYRQDPGLGLRQIYY	SMNVEV	TDKGDVPEGYKVSRKEKRNFPLILESPSPNQTSLYF	CASRSLEGGTGELFF	GEGSRLTVL	TRBV27*01	TRBD2*02	TRBJ2-2*01	340	0.0004
HA2-B	TRB	NAGVTQTPKFQVLKTGQSMTLQCAQD	MNHEY	MSWYRQDPGMGLRLIHY	SVGAGI	TDQGEVPNGYNVSRSTTEDFPLRLLSAAPSQTSVYF	CASSDKGLAGTEAFF	GQGTRLTVV	TRBV6-5*01	TRBD2*01	TRBJ1-1*01	340	0.0004
HA2-B	TRB	DAEITQSPRHKITETGRQVTLACHQT	WNHNN	MFWYRQDLGHGLRLIHY	SYGVQD	TNKGEVSDGYSVSRSNTEDLPLTLESAASSQTSVYF	CASSLSSGTSYNEQFF	GPGTRLTVL	TRBV10-1*01	TRBD2*01	TRBJ2-1*01	339	0.0004
HA2-B	TRB	EADIYQTPRYLVIGTGKKITLECSQT	MGHDK	MYWYQQDPGMELHLIHY	SYGVNS	TEKGDLSSESTVSRIRTEHFPLTLESARPSHTSQYL	CASSEYQPHLDGNYGYTF	GSGTRLTVV	TRBV25-1*01		TRBJ1-2*01	339	0.0004
HA2-B	TRB	DVKVTQSSRYLVKRTGEKVFLECVQD	MDHEN	MFWYRQDPGLGLRLIYF	SYDVKM	KEKGDIPEGYSVSREKKERFSLILESASTNQTSMYL	CASSFAGVEFF	GPGTRLTVL	TRBV28*01	TRBD2*02	TRBJ2-1*01	339	0.0004
HA2-B	TRB	DADVTQTPRNRITKTGKRIMLECSQT	KGHDR	MYWYRQDPGLGLRLIYY	SFDVKD	INKGEISDGYSVSRQAQAKFSLSLESAIPNQTALYF	CATSETGRYEQYF	GPGTRLTVT	TRBV24-1*01	TRBD1*01	TRBJ2-7*01	339	0.0004
HA2-B	TRB	SAVISQKPSRDICQRGTSLTIQCQVD	SQVTM	MFWYRQQPGQSLTLIAT	ANQGSEA	TYESGFVIDKFPISRPNLTFSTLTVSNMSPEDSSIYL	CSVGPSSYNEQFF	GPGTRLTVL	TRBV29-1*01		TRBJ2-1*01	339	0.0004
HA2-B	TRB	GAVVSQHPSWVICKSGTSVKIECRSL	DFQATT	MFWYRQFPKQSLMLMAT	SNEGSKA	TYEQGVEKDKFLINHASLTLSTLTVTSAHPEDSSFYI	CSARDSGTQDWAPLHF	GNGTRLTVT	TRBV20-1*01	TRBD2*01	TRBJ1-6*02	338	0.0004
HA2-B	TRB	GAGVSQTPSNKVTEKGKYVELRCDPI	SGHTA	LYWYRQSLGQGPEFLIY	FQGTGA	ADDSGLPNDRFFAVRPEGSVSTLKIQRTERGDSAVYL	CASSPYSLRRAGANVLTF	GAGSRLTVL	TRBV7-3*01		TRBJ2-6*01	338	0.0004
HA2-B	TRB	DTGVSQDPRHKITKRGQNVTFRCDPI	SEHNR	LYWYRQTLGQGPEFLTY	FQNEAQ	LEKSRLLSDRFSAERPKGSFSTLEIQRTEQGDSAMYL	CASSFREGIQYF	GAGTRLSVL	TRBV7-9*03	TRBD2*02	TRBJ2-4*01	338	0.0004
HA2-B	TRB	EADIYQTPRYLVIGTGKKITLECSQT	MGHDK	MYWYQQDPGMELHLIHY	SYGVNS	TEKGDLSSESTVSRIRTEHFPLTLESARPSHTSQYL	CASSATQAGANVLTF	GAGSRLTVL	TRBV25-1*01		TRBJ2-6*01	338	0.0004
HA2-B	TRB	NAGVTQTPKFQVLKTGQSMTLQCAQD	MNHEY	MSWYRQDPGMGLRLIHY	SVGAGI	TDQGEVPNGYNVSRSTTEDFPLRLLSAAPSQTSVYF	CASSKGETYEQYF	GPGTRLTVT	TRBV6-5*01	TRBD1*01	TRBJ2-7*01	338	0.0004
HA2-B	TRB	NAGVTQTPKFQVLKTGQSMTLQCAQD	MNHEY	MSWYRQDPGMGLRLIHY	SVGAGI	TDQGEVPNGYNVSRSTTEDFPLRLLSAAPSQTSVYF	CASSYDPIDYGYTF	GSGTRLTVV	TRBV6-5*01		TRBJ1-2*01	338	0.0004
HA2-B	TRB	GAVVSQHPSRVICKSGTSVKIECRSL	DFQATT	MFWYRQFPKKSLMLMAT	SNEGSKA	TYEQGVEKDKFLINHASLTLSTLTVTSAHPEDSSFYI	CSARDQSPTNYGYTF	GSGTRLTVV	TRBV20-1*05	TRBD1*01	TRBJ1-2*01	337	0.0004
HA2-B	TRB	EPEVTQTPSHQVTQMGQEVILRCVPI	SNHLY	FYWYRQILGQKVEFLVS	FYNNEI	SEKSEIFDDQFSVERPDGSNFTLKIRSTKLEDSAMYF	CASSVGSNQPQHF	GDGTRLSIL	TRBV2*01		TRBJ1-5*01	337	0.0004
HA2-B	TRB	EAQVTQNPRYLITVTGKKLTVTCSQN	MNHEY	MSWYRQDPGLGLRQIYY	SMNVEV	TDKGDVPEGYKVSRKEKRNFPLILESPSPNQTSLYF	CASRLLRGNEKLFF	GSGTQLSVL	TRBV27*01	TRBD2*02	TRBJ1-4*01	337	0.0004
HA2-B	TRB	DTEVTQTPKHLVMGMTNKKSLKCEQH	MGHRA	MYWYKQKAKKPPELMFV	YSYEKL	SINESVPSRFSPECPNSSLLNLHLHALQPEDSALYL	CASSPSVGTHYNEQFF	GPGTRLTVL	TRBV4-1*01	TRBD1*01	TRBJ2-1*01	337	0.0004
HA2-B	TRB	GAVVSQHPSWVICKSGTSVKIECRSL	DFQATT	MFWYRQFPKQSLMLMAT	SNEGSKA	TYEQGVEKDKFLINHASLTLSTLTVTSAHPEDSSFYI	CSARDPGTSGGRDTQYF	GPGTRLTVL	TRBV20-1*01	TRBD2*01	TRBJ2-3*01	337	0.0004
HA2-B	TRB	DTKVTQRPRLLVKASEQKAKMDCVPI	KAHSY	VYWYRKKLEEELKFLVY	FQNEEL	IQKAEIINERFLAQCSKNSSCTLEIQSTESGDTALYF	CASSGNYQGNQPQHF	GDGTRLSIL	TRBV21-1*01		TRBJ1-5*01	337	0.0004
HA2-B	TRB	DTGVSQDPRHKITKRGQNVTFRCDPI	SEHNR	LYWYRQTLGQGPEFLTY	FQNEAQ	LEKSRLLSDRFSAERPKGSFSTLEIQRTEQGDSAMYL	CASSLGTSGNTGELFF	GEGSRLTVL	TRBV7-9*03	TRBD2*01	TRBJ2-2*01	337	0.0004
HA2-B	TRB	GAVVSQHPSRVICKSGTSVKIECRSL	DFQATT	MFWYRQFPKKSLMLMAT	SNEGSKA	TYEQGVEKDKFLINHASLTLSTLTVTSAHPEDSSFYI	CSARGAQMALTGELFF	GEGSRLTVL	TRBV20-1*05	TRBD1*01	TRBJ2-2*01	337	0.0004
HA2-B	TRB	NAGVTQTPKFQVLKTGQSMTLQCAQD	MNHNS	MYWYRQDPGMGLRLIYY	SASEGT	TDKGEVPNGYNVSRLNKREFSLRLESAAPSQTSVYF	CASSEGGFGETQYF	GPGTRLLVL	TRBV6-1*01		TRBJ2-5*01	336	0.0004
HA2-B	TRB	EAQVTQNPRYLITVTGKKLTVTCSQN	MNHEY	MSWYRQDPGLGLRQIYY	SMNVEV	TDKGDVPEGYKVSRKEKRNFPLILESPSPNQTSLYF	CASRGGSGGLTDTQYF	GPGTRLTVL	TRBV27*01	TRBD2*01	TRBJ2-3*01	336	0.0004
HA2-B	TRB	DTGVSQDPRHKITKRGQNVTFRCDPI	SEHNR	LYWYRQTLGQGPEFLTY	FQNEAQ	LEKSRLLSDRFSAERPKGSFSTLEIQRTEQGDSAMYL	CASSLFGRGEPGYEQYF	GPGTRLTVT	TRBV7-9*03	TRBD1*01	TRBJ2-7*01	336	0.0004
HA2-B	TRB	DTEVTQTPKHLVMGMTNKKSLKCEQH	MGHRA	MYWYKQKAKKPPELMFV	YSYEKL	SINESVPSRFSPECPNSSLLNLHLHALQPEDSALYL	CASSQGEAGWAYEQYF	GPGTRLTVT	TRBV4-1*01	TRBD2*01	TRBJ2-7*01	336	0.0004
HA2-B	TRB	DADVTQTPRNRITKTGKRIMLECSQT	KGHDR	MYWYRQDPGLGLRLIYY	SFDVKD	INKGEISDGYSVSRQAQAKFSLSLESAIPNQTALYF	CATSDPGQGLYEQYF	GPGTRLTVT	TRBV24-1*01	TRBD1*01	TRBJ2-7*01	336	0.0004
HA2-B	TRB	EAQVTQNPRYLITVTGKKLTVTCSQN	MNHEY	MSWYRQDPGLGLRQIYY	SMNVEV	TDKGDVPEGYKVSRKEKRNFPLILESPSPNQTSLYF	CASGLGSNQPQHF	GDGTRLSIL	TRBV27*01		TRBJ1-5*01	336	0.0004
HA2-B	TRB	DAGITQSPRHKVTETGTPVTLRCHQT	ENHRY	MYWYRQDPGHGLRLIHY	SYGVKD	TDKGEVSDGYSVSRSKTEDFLLTLESATSSQTSVYF	CAISRQGTAIEQYF	GPGTRLTVT	TRBV10-3*01	TRBD2*02	TRBJ2-7*01	335	0.0004
HA2-B	TRB	DTEVTQTPKHLVMGMTNKKSLNCEQH	MGHRA	MYWYKQKAKKPPELMFV	YSYEKL	SINESVPSRFSPECPNSSLLNLHLHALQPEDSALYL	CASSQVGRGLVDEQFF	GPGTRLTVL	TRBV4-1*01	TRBD1*01	TRBJ2-1*01	335	0.0004
HA2-B	TRB	EAGVTQSPTHLIKTRGQQATLRCSPI	SGHTS	VYWYQQALGLGLQFLLW	YDEGEE	RNRGNFPPRFSGRQFPNYSSELNVNALELEDSALYL	CASSPGTGVGEKLFF	GSGTQLSVL	TRBV5-8*01	TRBD1*01	TRBJ1-4*01	335	0.0004
HA2-B	TRB	DVKVTQSSRYLVKRTGEKVFLECVQD	MDHEN	MFWYRQDPGLGLRLIYF	SYDVKM	KEKGDIPEGYSVSREKKERFSLILESASTNQTSMYL	CASSNVGDTQYF	GPGTRLTVL	TRBV28*01		TRBJ2-3*01	335	0.0004
HA2-B	TRB	NAGVTQTPKFRILKIGQSMTLQCTQD	MNHNY	MYWYRQDPGMGLKLIYY	SVGAGI	TDKGEVPNGYNVSRSTTEDFPLRLELAAPSQTSVYF	CASSYGTDSSYNSPLHF	GNGTRLTVT	TRBV6-6*01	TRBD1*01	TRBJ1-6*01	334	0.0004
HA2-B	TRB	DVKVTQSSRYLVKRTGEKVFLECVQD	MDHEN	MFWYRQDPGLGLRLIYF	SYDVKM	KEKGDIPEGYSVSREKKERFSLILESASTNQTSMYL	CASNLSGTGGEPQHF	GDGTRLSIL	TRBV28*01	TRBD1*01	TRBJ1-5*01	334	0.0004
HA2-B	TRB	SAVISQKPSRDICQRGTSLTIQCQVD	SQVTM	MFWYRQQPGQSLTLIAT	ANQGSEA	TYESGFVIDKFPISRPNLTFSTLTVSNMSPEDSSIYL	CSVEGVQETQYF	GPGTRLLVL	TRBV29-1*01		TRBJ2-5*01	334	0.0004
HA2-B	TRB	GAGVSQSPRYKVTKRGQDVALRCDPI	SGHVS	LYWYRQALGQGPEFLTY	FNYEAQ	QDKSGLPNDRFSAERPEGSISTLTIQRTEQRDSAMYR	CASSMSGQGLIETQYF	GPGTRLLVL	TRBV7-6*01	TRBD1*01	TRBJ2-5*01	334	0.0004
HA2-B	TRB	NAGVTQTPKFQVLKTGQSMTLQCAQD	MNHEY	MSWYRQDPGMGLRLIHY	SVGAGI	TDQGEVPNGYNVSRSTTEDFPLRLLSAAPSQTSVYF	CASKETGGYEQYF	GPGTRLTVT	TRBV6-5*01	TRBD1*01	TRBJ2-7*01	334	0.0004
HA2-B	TRB	DVKVTQSSRYLVKRTGEKVFLECVQD	MDHEN	MFWYRQDPGLGLRLIYF	SYDVKM	KEKGDIPEGYSVSREKKERFSLILESASTNQTSMYL	CASSPVSGRGSTDTQYF	GPGTRLTVL	TRBV28*01	TRBD2*01	TRBJ2-3*01	334	0.0004
HA2-B	TRB	KAGVTQTPRYLIKTRGQQVTLSCSPI	SGHRS	VSWYQQTPGQGLQFLFE	YFSETQ	RNKGNFPGRFSGRQFSNSRSEMNVSTLELGDSALYL	CASSFSTSGGDNEQFF	GPGTRLTVL	TRBV5-1*01	TRBD2*01	TRBJ2-1*01	334	0.0004
HA2-B	TRB	SAVISQKPSRDICQRGTSLTIQCQVD	SQVTM	MFWYRQQPGQSLTLIAT	ANQGSEA	TYESGFVIDKFPISRPNLTFSTLTVSNMSPEDSSIYL	CSVEDPWPSGEPNEQFF	GPGTRLTVL	TRBV29-1*01	TRBD2*01	TRBJ2-1*01	334	0.0004
HA2-B	TRB	KAGVTQTPRYLIKTRGQQVTLSCSPI	SGHRS	VSWYQQTPGQGLQFLFE	YFSETQ	RNKGNFPGRFSGRQFSNSRSEMNVSTLELGDSALYL	CASSLGIVQETQYF	GPGTRLLVL	TRBV5-1*01		TRBJ2-5*01	333	0.0004
HA2-B	TRB	GAVVSQHPSWVICKSGTSVKIECRSL	DFQATT	MFWYRQFPKQSLMLMAT	SNEGSKA	TYEQGVEKDKFLINHASLTLSTLTVTSAHPEDSSFYI	CSASGTSGYNEQFF	GPGTRLTVL	TRBV20-1*01	TRBD2*01	TRBJ2-1*01	333	0.0004
HA2-B	TRB	KAGVTQTPRYLIKTRGQQVTLSCSPI	SGHRS	VSWYQQTPGQGLQFLFE	YFSETQ	RNKGNFPGRFSGRQFSNSRSEMNVSTLELGDSAIYL	CASSLVGGSYEQYF	GPGTRLTVT	TRBV5-1*01		TRBJ2-7*01	333	0.0004
HA2-B	TRB	GAVVSQHPSWVICKSGTSVKIECRSL	DFQATT	MFWYRQFPKQSLMLMAT	SNEGSKA	TYEQGVEKDKFLINHASLTLSTLTVTSAHPEDSSFYI	CSARAKPTRTQYF	GPGTRLLVL	TRBV20-1*01		TRBJ2-5*01	333	0.0004
HA2-B	TRB	GAVVSQHPSWVICKSGTSVKIECRSL	DFQATT	MFWYRQFPKQSLMLMAT	SNEGSKA	TYEQGVEKDKFLINHASLTLSTLTVTSAHPEDSSFYI	CSAPQGYEQYF	GPGTRLTVT	TRBV20-1*01	TRBD1*01	TRBJ2-7*01	333	0.0004
HA2-B	TRB	GAGVSQTPSNKVTEKGKYVELRCDPI	SGHTA	LYWYRQSLGQGPEFLIY	FQGTGA	ADDSGLPNDRFFAVRPEGSVSTLKIQRTERGDSAVYL	CASSLMRNTEAFF	GQGTRLTVV	TRBV7-3*01		TRBJ1-1*01	333	0.0004
HA2-B	TRB	KAGVTQTPRYLIKTRGQQVTLSCSPI	SGHRS	VSWYQQTPGQGLQFLFE	YFSETQ	RNKGNFPGRFSGRQFSNSRSEMNVSTLELGDSALYL	CASSLDRGDYEQYF	GPGTRLTVT	TRBV5-1*01	TRBD2*01	TRBJ2-7*01	333	0.0004
HA2-B	TRB	DTGVSQDPRHKITKRGQNVTFRCDPI	SEHNR	LYWYRQTLGQGPEFLTY	FQNEAQ	LEKSRLLSDRFSAERPKGSFSTLEIQRTEQGDSAMYL	CASSLLTGGYEQYF	GPGTRLTVT	TRBV7-9*03	TRBD1*01	TRBJ2-7*01	332	0.0004
HA2-B	TRB	SAVISQKPSRDICQRGTSLTIQCQVD	SQVTM	MFWYRQQPGQSLTLIAT	ANQGSEA	TYESGFVIDKFPISRPNLTFSTLTVSNMSPEDSSIYL	CSVDRQGGTEAFF	GQGTRLTVV	TRBV29-1*01	TRBD1*01	TRBJ1-1*01	332	0.0004
HA2-B	TRB	DAGITQSPRHKVTETGTPVTLRCHQT	ENHRY	MYWYRQDPGHGLRLIHY	SYGVKD	TDKGEVSDGYSVSRSKTEDFLLTLESATSSQTSVYF	CAISGGRGVWDNEQFF	GPGTRLTVL	TRBV10-3*01	TRBD2*01	TRBJ2-1*01	332	0.0004
HA2-B	TRB	DAGVTQSPTHLIKTRGQQVTLRCSPK	SGHDT	VSWYQQALGQGPQFIFQ	YYEEEE	RQRGNFPDRFSGHQFPNYSSELNVNALLLGDSALYL	CASSLTHSDTQYF	GPGTRLTVL	TRBV5-6*01		TRBJ2-3*01	332	0.0004
HA2-B	TRB	DTGVSQDPRHKITKRGQNVTFRCDPI	SEHNR	LYWYRQTLGQGPEFLTY	FQNEAQ	LEKSRLLSDRFSAERPKGSFSTLEIQRTEQGDSAMYL	CASSLTETQYF	GPGTRLLVL	TRBV7-9*03		TRBJ2-5*01	332	0.0004
HA2-B	TRB	DAGVIQSPRHEVTEMGQEVTLRCKPI	SGHNS	LFWYRQTMMRGLELLIY	FNNNVP	IDDSGMPEDRFSAKMPNASFSTLKIQPSEPRDSAVYF	CASSGGLAAGPGQFF	GPGTRLTVL	TRBV12-3*01	TRBD2*01	TRBJ2-1*01	332	0.0004
HA2-B	TRB	DTEVTQTPKHLVMGMTNKKSLKCEQH	MGHRA	MYWYKQKAKKPPELMFV	YSYEKL	SINESVPSRFSPECPNSSLLNLHLHALQPEDSALYL	CASSPMGLAGANGKQFF	GPGTRLTVL	TRBV4-1*01	TRBD2*02	TRBJ2-1*01	331	0.0004
HA2-B	TRB	EADIYQTPRYLVIGTGKKITLECSQT	MGHDK	MYWYQQDPGMELHLIHY	SYGVNS	TEKGDLSSESTVSRIRTEHFPLTLESARPSHTSQYL	CASTSGGYTGELFF	GEGSRLTVL	TRBV25-1*01	TRBD1*01	TRBJ2-2*01	331	0.0004
HA2-B	TRB	DTAVSQTPKYLVTQMGNDKSIKCEQN	LGHDT	MYWYKQDSKKFLKIMFS	YNNKEL	IINETVPNRFSPKSPDKAHLNLHINSLELGDSAVYF	CASGTSGGGSSYNEQFF	GPGTRLTVL	TRBV3-1*01	TRBD2*01	TRBJ2-1*01	331	0.0004
HA2-B	TRB	DVKVTQSSRYLVKRTGEKVFLECVQD	MDHEN	MFWYRQDPGLGLRLIYF	SYDVKM	KEKGDIPEGYSVSREKKERFSLILESASTNQTSMYL	CASSRDVSDEQFF	GPGTRLTVL	TRBV28*01	TRBD1*01	TRBJ2-1*01	331	0.0004
HA2-B	TRB	ETGVTQTPRHLVMGMTNKKSLKCEQH	LGHNA	MYWYKQSAKKPLELMFV	YNFKEQ	TENNSVPSRFSPECPNSSHLFLHLHTLQPEDSALYL	CASSQGGGPYNEQFF	GPGTRLTVL	TRBV4-2*01	TRBD2*01	TRBJ2-1*01	331	0.0004
HA2-B	TRB	DVKVTQSSRYLVKRTGEKVFLECVQD	MDHEN	MFWYRQDPGLGLRLIYF	SYDVKM	KEKGDIPEGYSVSREKKERFSLILESASTNQTSMYL	CASSLSGAGSSQYF	GPGTRLLVL	TRBV28*01	TRBD1*01	TRBJ2-5*01	330	0.0004
HA2-B	TRB	GAVVSQHPSRVICKSGTSVKIECRSL	DFQATT	MFWYRQFPKKSLMLMAT	SNEGSKA	TYEQGVEKDKFLINHASLTLSTLTVTSAHPEDSSFYI	CSARASGKVTGELFF	GEGSRLTVL	TRBV20-1*05	TRBD2*02	TRBJ2-2*01	330	0.0004
HA2-B	TRB	EADIYQTPRYLVIGTGKKITLECSQT	MGHDK	MYWYQQDPGMELHLIHY	SYGVNS	TEKGDLSSESTVSRIRTEHFPLTLESARPSHTSQYL	CASSDIVGLADLKQYF	GPGTRLTVT	TRBV25-1*01	TRBD2*01	TRBJ2-7*01	330	0.0004
HA2-B	TRB	GAGVSQSPSNKVTEKGKDVELRCDPI	SGHTA	LYWYRQRLGQGLEFLIY	FQGNSA	PDKSGLPSDRFSAERTGESVSTLTIQRTQQEDSAVYL	CASSLSGADTQYF	GPGTRLTVL	TRBV7-2*02	TRBD2*01	TRBJ2-3*01	330	0.0004
HA2-B	TRB	DAGVTQSPTHLIKTRGQHVTLRCSPI	SGHKS	VSWYQQVLGQGPQFIFQ	YYEKEE	RGRGNFPDRFSARQFPNYSSELNVNALLLGDSALYL	CASSLGYGADYEQYF	GPGTRLTVT	TRBV5-5*01	TRBD1*01	TRBJ2-7*01	330	0.0004
HA2-B	TRB	DTGVSQDPRHKITKRGQNVTFRCDPI	SEHNR	LYWYRQTLGQGPEFLTY	FQNEAQ	LEKSRLLSDRFSAERPKGSFSTLEIQRTEQGDSAMYL	CASSSSGRIHEQYF	GPGTRLTVT	TRBV7-9*03	TRBD2*02	TRBJ2-7*01	330	0.0004
HA2-B	TRB	SAVISQKPSRDICQRGTSLTIQCQVD	SQVTM	MFWYRQQPGQSLTLIAT	ANQGSEA	TYESGFVIDKFPISRPNLTFSTLTVSNMSPEDSSIYL	CSVEDSSVEFTQYF	GPGTRLTVL	TRBV29-1*01		TRBJ2-3*01	329	0.0004
HA2-B	TRB	DTEVTQTPKHLVMGMTNKKSLKCEQH	MGHRA	MYWYKQKAKKPPELMFV	YSYEKL	SINESVPSRFSPECPNSSLLNLHLHALQPEDSALYL	CASSQEAASGGEQFF	GPGTRLTVL	TRBV4-1*01	TRBD2*01	TRBJ2-1*01	329	0.0004
HA2-B	TRB	NAGVTQTPKFQVLKTGQSMTLQCAQD	MNHNS	MYWYRQDPGMGLRLIYY	SASEGT	TDKGEVPNGYNVSRLNKREFSLRLESAAPSQTSVYF	CASGRGPEAFF	GQGTRLTVV	TRBV6-1*01	TRBD1*01	TRBJ1-1*01	329	0.0004
HA2-B	TRB	GAVVSQHPSRVICKSGTSVKIECRSL	DFQATT	MFWYRQFPKKSLMLMAT	SNEGSKA	TYEQGVEKDKFLINHASLTLSTLTVTSAHPEDSSFYI	CSARVGAGGNQPQHF	GDGTRLSIL	TRBV20-1*05	TRBD1*01	TRBJ1-5*01	329	0.0004
HA2-B	TRB	NAGVTQTPKFRILKIGQSMTLQCTQD	MNHNY	MYWYRQDPGMGLKLIYY	SVGAGI	TDKGEVPNGYNVSRSTTEDFPLRLELAAPSQTSVYF	CASSSDSYEQYF	GPGTRLTVT	TRBV6-6*01	TRBD1*01	TRBJ2-7*01	329	0.0004
HA2-B	TRB	DAGVIQSPRHEVTEMGQEVTLRCKPI	SGHNS	LFWYRQTMMRGLELLIY	FNNNVP	IDDSGMPEDRFSAKMPNASFSTLKIQPSEPRDSAVYF	CASGSVGSSYEQYF	GPGTRLTVT	TRBV12-3*01		TRBJ2-7*01	329	0.0004
HA2-B	TRB	GAVVSQHPSWVICKSGTSVKIECRSL	DFQATT	MFWYRQFPKQSLMLMAT	SNEGSKA	TYEQGVEKDKFLINHASLTLSTLTVTSAHPEDSSFYI	CSARLAGGKETQYF	GPGTRLLVL	TRBV20-1*01	TRBD2*01	TRBJ2-5*01	328	0.0004
HA2-B	TRB	DTGVSQDPRHKITKRGQNVTFRCDPI	SEHNR	LYWYRQTLGQGPEFLTY	FQNEAQ	LEKSRLLSDRFSAERPKGSFSTLEIQRTEQGDSAMYL	CASSSPGQGYEQYF	GPGTRLTVT	TRBV7-9*03	TRBD1*01	TRBJ2-7*01	328	0.0004
HA2-B	TRB	EAGVAQSPRYKIIEKRQSVAFWCNPI	SGHAT	LYWYQQILGQGPKLLIQ	FQNNGV	VDDSQLPKDRFSAERLKGVDSTLKIQPAKLEDSAVYL	CASEKYF	GPGTRLTVL	TRBV11-2*01		TRBJ2-3*01	328	0.0004
HA2-B	TRB	DADVTQTPRNRITKTGKRIMLECSQT	KGHDR	MYWYRQDPGLGLRLIYY	SFDVKD	INKGEISDGYSVSRQAQAKFSLSLESAIPNQTALYF	CATSDGGESQPQHF	GDGTRLSIL	TRBV24-1*01	TRBD2*02	TRBJ1-5*01	328	0.0004
HA2-B	TRB	DAGVTQSPTHLIKTRGQQVTLRCSPK	SGHDT	VSWYQQALGQGPQFIFQ	YYEEEE	RQRGNFPDRFSGHQFPNYSSELNVNALLLGDSALYL	CASSSLAATDTQYF	GPGTRLTVL	TRBV5-6*01	TRBD2*01	TRBJ2-3*01	328	0.0004
HA2-B	TRB	EPEVTQTPSHQVTQMGQEVILRCVPI	SNHLY	FYWYRQILGQKVEFLVS	FYNNEI	SEKSEIFDDQFSVERPDGSNFTLKIRSTKLEDSAMYF	CASSTTGVEQYF	GPGTRLTVT	TRBV2*01	TRBD1*01	TRBJ2-7*01	327	0.0004
HA2-B	TRB	KAGVTQTPRYLIKTRGQQVTLSCSPI	SGHRS	VSWYQQTPGQGLQFLFE	YFSETQ	RNKGNFPGRFSGRQFSNSRSEMNVSTLELGDSALYL	CASSLSGAYNEQFF	GPGTRLTVL	TRBV5-1*01	TRBD2*01	TRBJ2-1*01	327	0.0004
HA2-B	TRB	DVKVTQSSRYLVKRTGEKVFLECVQD	MDHEN	MFWYRQDPGLGLRLIYF	SYDVKM	KEKGDIPEGYSVSREKKERFSLILESASTNQTSMYL	CASRSTGVQETQYF	GPGTRLLVL	TRBV28*01	TRBD1*01	TRBJ2-5*01	327	0.0004
HA2-B	TRB	IAGITQAPTSQILAAGRRMTLRCTQD	MRHNA	MYWYRQDLGLGLRLIHY	SNTAGT	TGKGEVPDGYSVSRANTDDFPLTLASAVPSQTSVYF	CASSEGANSPLHF	GNGTRLTVT	TRBV6-4*01	TRBD1*01	TRBJ1-6*02	327	0.0004
HA2-B	TRB	EPEVTQTPSHQVTQMGQEVILRCVPI	SNHLY	FYWYRQILGQKVEFLVS	FYNNEI	SEKSEIFDDQFSVERPDGSNFTLKIRSTKLEDSAMYF	CASTPGTGYEQYF	GPGTRLTVT	TRBV2*01	TRBD1*01	TRBJ2-7*01	327	0.0004
HA2-B	TRB	ETGVTQTPRHLVMGMTNKKSLKCEQH	LGHNA	MYWYKQSAKKPLELMFV	YNFKEQ	TENNSVPSRFSPECPNSSHLFLHLHTLQPEDSALYL	CASSRRELTDTQYF	GPGTRLTVL	TRBV4-2*01	TRBD2*02	TRBJ2-3*01	327	0.0004
HA2-B	TRB	DTGVSQDPRHKITKRGQNVTFRCDPI	SEHNR	LYWYRQTLGQGPEFLTY	FQNEAQ	LEKSRLLSDRFSAERPKGSFSTLEIQRTEQGDSAMYL	CASSLVGGYNEQFF	GPGTRLTVL	TRBV7-9*03	TRBD2*01	TRBJ2-1*01	327	0.0004
HA2-B	TRB	EAQVTQNPRYLITVTGKKLTVTCSQN	MNHEY	MSWYRQDPGLGLRQIYY	SMNVEV	TDKGDVPEGYKVSRKEKRNFPLILESPSPNQTSLYF	CASSQGANYGYTF	GSGTRLTVV	TRBV27*01	TRBD1*01	TRBJ1-2*01	326	0.0004
HA2-B	TRB	DADVTQTPRNRITKTGKRIMLECSQT	KGHDR	MYWYRQDPGLGLRLIYY	SFDVKD	INKGEISDGYSVSRQAQAKFSLSLESAIPNQTALYF	CATSDIRVNEQFF	GPGTRLTVL	TRBV24-1*01	TRBD1*01	TRBJ2-1*01	326	0.0004
HA2-B	TRB	EADIYQTPRYLVIGTGKKITLECSQT	MGHDK	MYWYQQDPGMELHLIHY	SYGVNS	TEKGDLSSESTVSRIRTEHFPLTLESARPSHTSQYL	CASSRAGVHEQFF	GPGTRLTVL	TRBV25-1*01	TRBD2*01	TRBJ2-1*01	326	0.0004
HA2-B	TRB	DTEVTQTPKHLVMGMTNKKSLKCEQH	MGHRA	MYWYKQKAKKPPELMFV	YSYEKL	SINESVPSRFSPECPNSSLLNLHLHALQPEDSALYL	CASSQEWNGEKLFF	GSGTQLSVL	TRBV4-1*01		TRBJ1-4*01	326	0.0004
HA2-B	TRB	EAGVAQSPRYKIIEKRQSVAFWCNPI	SGHAT	LYWYQQILGQGPKLLIQ	FQNNGV	VDDSQLPKDRFSAERLKGVDSTLKIQPAKLEDSAVYL	CASSRTFGAGTDTQYF	GPGTRLTVL	TRBV11-2*03	TRBD2*01	TRBJ2-3*01	326	0.0004
HA2-B	TRB	KAGVTQTPRYLIKTRGQQVTLSCSPI	SGHRS	VSWYQQTPGQGLQFLFE	YFSETQ	RNKGNFPGRFSGRQFSNSRSEMNVSTLELGDSALYL	CASRDTGTGELFF	GEGSRLTVL	TRBV5-1*01	TRBD1*01	TRBJ2-2*01	326	0.0004
HA2-B	TRB	EAGVAQSPRYKIIEKRQSVAFWCNPI	SGHAT	LYWYQQILGQGPKLLIQ	FQNNGV	VDDSQLPKDRFSAERLKGVDSTLKIQPAKLEDSAVYL	CASTRGALNTEAFF	GQGTRLTVV	TRBV11-2*01	TRBD1*01	TRBJ1-1*01	326	0.0004
HA2-B	TRB	EADIYQTPRYLVIGTGKKITLECSQT	MGHDK	MYWYQQDPGMELHLIHY	SYGVNS	TEKGDLSSESTVSRIRTEHFPLTLESARPSHTSQYL	CASSEGDAGELFF	GEGSRLTVL	TRBV25-1*01		TRBJ2-2*01	326	0.0004
HA2-B	TRB	DAGITQSPRHKVTETGTPVTLRCHQT	ENHRY	MYWYRQDPGHGLRLIHY	SYGVKD	TDKGEVSDGYSVSRSKTEDFLLTLESATSSQTSVYF	CAISDQGPTEAFF	GQGTRLTVV	TRBV10-3*01	TRBD1*01	TRBJ1-1*01	326	0.0004
HA2-B	TRB	KAGVTQTPRYLIKTRGQQVTLSCSPI	SGHRS	VSWYQQTPGQGLQFLFE	YFSETQ	RNKGNFPGRFSGRQFSNSRSEMNVSTLELGDSALYL	CASSFTSGSSANEQFF	GPGTRLTVL	TRBV5-1*01	TRBD2*01	TRBJ2-1*01	326	0.0004
HA2-B	TRB	ETGVTQTPRHLVMGMTNKKSLKCEQH	LGHNA	MYWYKQSAKKPLELMFV	YNFKEQ	TENNSVPSRFSPECPNSSHLFLHLHTLQPEDSALYL	CASSQVPLAHEQFF	GPGTRLTVL	TRBV4-2*01	TRBD2*01	TRBJ2-1*01	326	0.0004
HA2-B	TRB	NAGVTQTPKFQVLKTGQSMTLQCAQD	MNHEY	MSWYRQDPGMGLRLIHY	SVGAGI	TDQGEVPNGYNVSRSTTEDFPLRLLSAAPSQTSVYF	CASRAGTSAAGELFF	GEGSRLTVL	TRBV6-5*01	TRBD2*01	TRBJ2-2*01	326	0.0004
HA2-B	TRB	DAGITQSPRHKVTETGTPVTLRCHQT	ENHRY	MYWYRQDPGHGLRLIHY	SYGVKD	TDKGEVSDGYSVSRSKTEDFLLTLESATSSQTSVYF	CAISEGTSGSYEQYF	GPGTRLTVT	TRBV10-3*01	TRBD2*02	TRBJ2-7*01	326	0.0004
HA2-B	TRB	DAGVIQSPRHEVTEMGQEVTLRCKPI	SGHNS	LFWYRQTMMRGLELLIY	FNNNVP	IDDSGMPEDRFSAKMPNASFSTLKIQPSEPRDSAVYF	CASSPGTGTDQPQHF	GDGTRLSIL	TRBV12-3*01	TRBD1*01	TRBJ1-5*01	326	0.0004
HA2-B	TRB	GAVVSQHPSRVICKSGTSVKIECRSL	DFQATT	MFWYRQFPKKSLMLMAT	SNEGSKA	TYEQGVEKDKFLINHASLTLSTLTVTSAHPEDSSFYI	CSASFSFSHEQYF	GPGTRLTVT	TRBV20-1*05		TRBJ2-7*01	325	0.0004
HA2-B	TRB	EAQVTQNPRYLITVTGKKLTVTCSQN	MNHEY	MSWYRQDPGLGLRQIYY	SMNVEV	TDKGDVPEGYKVSRKEKRNFPLILESPSPNQTSLYF	CASSMGLAGGSYNEQFF	GPGTRLTVL	TRBV27*01	TRBD2*02	TRBJ2-1*01	325	0.0004
HA2-B	TRB	NAGVMQNPRHLVRRRGQEARLRCSPM	KGHSH	VYWYRQLPEEGLKFMVY	LQKENI	IDESGMPKERFSAEFPKEGPSILRIQQVVRGDSAAYF	CASSPVNQPQHF	GDGTRLSIL	TRBV18*01		TRBJ1-5*01	325	0.0004
HA2-B	TRB	DVKVTQSSRYLVKRTGEKVFLECVQD	MDHEN	MFWYRQDPGLGLRLIYF	SYDVKM	KEKGDIPEGYSVSREKKERFSLILESASTNQTSMYL	CASSLGGLAEAFF	GQGTRLTVV	TRBV28*01		TRBJ1-1*01	324	0.0004
HA2-B	TRB	EPEVTQTPSHQVTQMGQEVILRCVPI	SNHLY	FYWYRQILGQKVEFLVS	FYNNEI	SEKSEIFDDQFSVERPDGSNFTLKIRSTKLEDSAMYF	CASRGGETQYF	GPGTRLLVL	TRBV2*01		TRBJ2-5*01	324	0.0004
HA2-B	TRB	DAGVIQSPRHEVTEMGQEVTLRCKPI	SGHNS	LFWYRQTMMRGLELLIY	FNNNVP	IDDSGMPEDRFSAKMPNASFSTLKIQPSEPRDSAVYF	CASSLGRREDTYEQYF	GPGTRLTVT	TRBV12-3*01	TRBD2*01	TRBJ2-7*01	324	0.0004
HA2-B	TRB	ETGVTQTPRHLVMGMTNKKSLKCEQH	LGHNA	MYWYKQSAKKPLELMFV	YNFKEQ	TENNSVPSRFSPECPNSSHLFLHLHTLQPEDSALYL	CASSQELTSGVINEQFF	GPGTRLTVL	TRBV4-2*01	TRBD2*01	TRBJ2-1*01	324	0.0004
HA2-B	TRB	ETGVTQTPRHLVMGMTNKKSLKCEQH	LGHNA	MYWYKQSAKKPLELMFV	YNFKEQ	TENNSVPSRFSPECPNSSHLFLHLHTLQPEDSALYL	CASEGGGRDYGYTF	GSGTRLTVV	TRBV4-2*01	TRBD1*01	TRBJ1-2*01	324	0.0004
HA2-B	TRB	DTEVTQTPKHLVMGMTNKKSLKCEQH	MGHRA	MYWYKQKAKKPPELMFV	YSYEKL	SINESVPSRFSPECPNSSLLNLHLHALQPEDSALYL	CASSQVFGTGRNEQFF	GPGTRLTVL	TRBV4-1*01	TRBD2*02	TRBJ2-1*01	324	0.0004
HA2-B	TRB	DTGVSQDPRHKITKRGQNVTFRCDPI	SEHNR	LYWYRQTLGQGPEFLTY	FQNEAQ	LEKSRLLSDRFSAERPKGSFSTLEIQRTEQGDSAMYL	CASSLQETQYF	GPGTRLLVL	TRBV7-9*03		TRBJ2-5*01	324	0.0004
HA2-B	TRB	NAGVTQTPKFQVLKTGQSMTLQCAQD	MNHEY	MSWYRQDPGMGLRLIHY	SVGAGI	TDQGEVPNGYNVSRSTTEDFPLRLLSAAPSQTSVYF	CASSYSRGGRGAYEQYF	GPGTRLTVT	TRBV6-5*01	TRBD2*01	TRBJ2-7*01	323	0.0004
HA2-B	TRB	DTEVTQTPKHLVMGMTNKKSLKCEQH	MGHRA	MYWYKQKAKKPPELMFV	YSYEKL	SINESVPSRFSPECPNSSLLNLHLHALQPEDSALYL	CASSQARTGGIEREAFF	GQGTRLTVV	TRBV4-1*01	TRBD1*01	TRBJ1-1*01	323	0.0004
HA2-B	TRB	EAQVTQNPRYLITVTGKKLTVTCSQN	MNHEY	MSWYRQDPGLGLRQIYY	SMNVEV	TDKGDVPEGYKVSRKEKRNFPLILESPSPNQTSLYF	CASSLGHGYGYTF	GSGTRLTVV	TRBV27*01	TRBD1*01	TRBJ1-2*01	323	0.0004
HA2-B	TRB	DAGITQSPRHKVTETGTPVTLRCHQT	ENHRY	MYWYRQDPGHGLRLIHY	SYGVKD	TDKGEVSDGYSVSRSKTEDFLLTLESATSSQTSVYF	CAISRDRGTEAFF	GQGTRLTVV	TRBV10-3*02	TRBD1*01	TRBJ1-1*01	323	0.0004
HA2-B	TRB	GAVVSQHPSRVICKSGTSVKIECRSL	DFQATT	MFWYRQFPKKSLMLMAT	SNEGSKA	TYEQGVEKDKFLINHASLTLSTLTVTSAHPEDSSFYI	CSARFPPTSGRGNEQFF	GPGTRLTVL	TRBV20-1*05	TRBD2*02	TRBJ2-1*01	323	0.0004
HA2-B	TRB	DTAVSQTPKYLVTQMGNDKSIKCEQN	LGHDT	MYWYKQDSKKFLKIMFS	YNNKEL	IINETVPNRFSPKSPDKAHLNLHINSLELGDSAVYF	CASSHCCWGRGYGYTF	GSGTRLTVV	TRBV3-1*01		TRBJ1-2*01	323	0.0004
HA2-B	TRB	IAGITQAPTSQILAAGRRMTLRCTQD	MRHNA	MYWYRQDLGLGLRLIHY	SNTAGT	TGKGEVPDGYSVSRANTDDFPLTLASAVPSQTSVYF	CASSDSPGQGLGEAFF	GQGTRLTVV	TRBV6-4*01	TRBD1*01	TRBJ1-1*01	323	0.0004
HA2-B	TRB	NAGVTQTPKFQVLKTGQSMTLQCAQD	MNHEY	MSWYRQDPGMGLRLIHY	SVGAGI	TDQGEVPNGYNVSRSTTEDFPLRLLSAAPSQTSVYF	CASSSEADTQYF	GPGTRLTVL	TRBV6-5*01		TRBJ2-3*01	322	0.0004
HA2-B	TRB	IAGITQAPTSQILAAGRRMTLRCTQD	MRHNA	MYWYRQDLGLGLRLIHY	SNTAGT	TGKGEVPDGYSVSRANTDDFPLTLASAVPSQTSVYF	CASEPEANTGELFF	GEGSRLTVL	TRBV6-4*01		TRBJ2-2*01	322	0.0004
HA2-B	TRB	DTGVSQDPRHKITKRGQNVTFRCDPI	SEHNR	LYWYRQTLGQGPEFLTY	FQNEAQ	LEKSRLLSDRFSAERPKGSFSTLEIQRTEQGDSAMYL	CATSYFEAFF	GQGTRLTVV	TRBV7-9*03		TRBJ1-1*01	322	0.0004
HA2-B	TRB	GAGVSQTPSNKVTEKGKYVELRCDPI	SGHTA	LYWYRQSLGQGPEFLIY	FQGTGA	ADDSGLPNDRFFAVRPEGSVSTLKIQRTERGDSAVYL	CASSLGGATEAFF	GQGTRLTVV	TRBV7-3*01	TRBD2*01	TRBJ1-1*01	321	0.0004
HA2-B	TRB	GAGVSQSPRYKVAKRGQDVALRCDPI	SGHVS	LFWYQQALGQGPEFLTY	FQNEAQ	LDKSGLPSDRFFAERPEGSVSTLKIQRTQQEDSAVYL	CASSFNNNEQFF	GPGTRLTVL	TRBV7-8*01		TRBJ2-1*01	321	0.0004
HA2-B	TRB	DAGVTQSPTHLIKTRGQHVTLRCSPI	SGHKS	VSWYQQVLGQGPQFIFQ	YYEKEE	RGRGNFPDRFSARQFPNYSSELNVNALLLGDSALYL	CASTKEGAASYNEQFF	GPGTRLTVL	TRBV5-5*02	TRBD2*02	TRBJ2-1*01	321	0.0004
HA2-B	TRB	DVKVTQSSRYLVKRTGEKVFLECVQD	MDHEN	MFWYRQDPGLGLRLIYF	SYDVKM	KEKGDIPEGYSVSREKKERFSLILESASTNQTSMYL	CASSLRDSYEQYF	GPGTRLTVT	TRBV28*01		TRBJ2-7*01	321	0.0004
HA2-B	TRB	NAGVTQTPKFRVLKTGQSMTLLCAQD	MNHEY	MYWYRQDPGMGLRLIHY	SVGEGT	TAKGEVPDGYNVSRLKKQNFLLGLESAAPSQTSVYF	CASSYNGGEQYF	GPGTRLTVT	TRBV6-2*01	TRBD2*01	TRBJ2-7*01	321	0.0004
HA2-B	TRB	DAGVTQSPTHLIKTRGQQVTLRCSPK	SGHDT	VSWYQQALGQGPQFIFQ	YYEEEE	RQRGNFPDRFSGHQFPNYSSELNVNALLLGDSALYL	CASSDGTGNNEQFF	GPGTRLTVL	TRBV5-6*01	TRBD1*01	TRBJ2-1*01	321	0.0004
HA2-B	TRB	NAGVTQTPKFQVLKTGQSMTLQCAQD	MNHNS	MYWYRQDPGMGLRLIYY	SASEGT	TDKGEVPNGYNVSRLNKREFSLRLESAAPSQTSVYF	CASRVDRRNYGYTF	GSGTRLTVV	TRBV6-1*01	TRBD1*01	TRBJ1-2*01	321	0.0004
HA2-B	TRB	GAGVSQSPRYKVTKRGQDVALRCDPI	SGHVS	LYWYRQALGQGPEFLTY	FNYEAQ	QDKSGLPNDRFSAERPEGSISTLTIQRTEQRDSAMYR	CASSLRQGAGTDTQYF	GPGTRLTVL	TRBV7-6*01	TRBD1*01	TRBJ2-3*01	321	0.0004
HA2-B	TRB	DSGVTQTPKHLITATGQRVTLRCSPR	SGDLS	VYWYQQSLDQGLQFLIQ	YYNGEE	RAKGNILERFSAQQFPDLHSELNLSSLELGDSALYF	CASGRGNSDTQYF	GPGTRLTVL	TRBV9*01	TRBD2*01	TRBJ2-3*01	321	0.0004
HA2-B	TRB	DAGITQSPRHKVTETGTPVTLRCHQT	ENHRY	MYWYRQDPGHGLRLIHY	SYGVKD	TDKGEVSDGYSVSRSKTEDFLLTLESATSSQTSVYF	CAISVGADNQPQHF	GDGTRLSIL	TRBV10-3*02	TRBD2*01	TRBJ1-5*01	321	0.0004
HA2-B	TRB	DTEVTQTPKHLVMGMTNKKSLKCEQH	MGHRA	MYWYKQKAKKPPELMFV	YSYEKL	SINESVPSRFSPECPNSSLLNLHLHALQPEDSALYL	CASSQSDREYYEQYF	GPGTRLTVT	TRBV4-1*01	TRBD1*01	TRBJ2-7*01	320	0.0004
HA2-B	TRB	DARVTQTPRHKVTEMGQEVTMRCQPI	LGHNT	VFWYRQTMMQGLELLAY	FRNRAP	LDDSGMPKDRFSAEMPDATLATLKIQPSEPRDSAVYF	CASGLVGNYGYTF	GSGTRLTVV	TRBV12-5*01		TRBJ1-2*01	320	0.0004
HA2-B	TRB	KAGVTQTPRYLIKTRGQQVTLSCSPI	SGHRS	VSWYQQTPGQGLQFLFE	YFSETQ	RNKGNFPGRFSGRQFSNSRSEMNVSTLELGDSALYL	CASSLPRGTGDGYTF	GSGTRLTVV	TRBV5-1*01	TRBD1*01	TRBJ1-2*01	320	0.0004
HA2-B	TRB	DTEVTQTPKHLVMGMTNKKSLKCEQH	MGHRA	MYWYKQKAKKPPELMFV	YSYEKL	SINESVPSRFSPECPNSSLLNLHLHALQPEDSALYL	CASSQILRAEAFF	GQGTRLTVV	TRBV4-1*01		TRBJ1-1*01	319	0.0004
HA2-B	TRB	DTGVSQDPRHKITKRGQNVTFRCDPI	SEHNR	LYWYRQTLGQGPEFLTY	FQNEAQ	LEKSRLLSDRFSAERPKGSFSTLEIQRTEQGDSAMYL	CASSPSGSDTGELFF	GEGSRLTVL	TRBV7-9*03	TRBD2*01	TRBJ2-2*01	319	0.0004
HA2-B	TRB	DAGVIQSPRHEVTEMGQEVTLRCKPI	SGHDY	LFWYRQTMMRGLELLIY	FNNNVP	IDDSGMPEDRFSAKMPNASFSTLKIQPSEPRDSAVYF	CASSLLSGRVTGELFF	GEGSRLTVL	TRBV12-4*01	TRBD2*02	TRBJ2-2*01	319	0.0004
HA2-B	TRB	GAGVSQTPSNKVTEKGKYVELRCDPI	SGHTA	LYWYRQSLGQGPEFLIY	FQGTGA	ADDSGLPNDRFFAVRPEGSVSTLKIQRTERGDSAVYL	CASSSGGGAVTDTQYF	GPGTRLTVL	TRBV7-3*01	TRBD2*01	TRBJ2-3*01	319	0.0004
HA2-B	TRB	DAGVIQSPRHEVTEMGQEVTLRCKPI	SGHDY	LFWYRQTMMRGLELLIY	FNNNVP	IDDSGMPEDRFSAKMPNASFSTLKIQPSEPRDSAVYF	CASSRNEKLFF	GSGTQLSVL	TRBV12-4*01		TRBJ1-4*01	319	0.0004
HA2-B	TRB	DSGVTQTPKHLITATGQRVTLRCSPR	SGDLS	VYWYQQSLDQGLQFLIQ	YYNGEE	RAKGNILERFSAQQFPDLHSELNLSSLELGDSALYF	CASSVGSSGHNEQFF	GPGTRLTVL	TRBV9*01	TRBD2*01	TRBJ2-1*01	319	0.0004
HA2-B	TRB	GAGVSQSPRYKVAKRGQDVALRCDPI	SGHVS	LFWYQQALGQGPEFLTY	FQNEAQ	LDKSGLPSDRFFAERPEGSVSTLKIQRTQQEDSAVYL	CASTYLAGEGTQYF	GPGTRLTVL	TRBV7-8*01	TRBD2*02	TRBJ2-3*01	318	0.0004
HA2-B	TRB	NAGVTQTPKFRILKIGQSMTLQCTQD	MNHNY	MYWYRQDPGMGLKLIYY	SVGAGI	TDKGEVPNGYNVSRSTTEDFPLRLELAAPSQTSVYF	CASSYLRTVNQPQHF	GDGTRLSIL	TRBV6-6*01	TRBD1*01	TRBJ1-5*01	318	0.0004
HA2-B	TRB	EAQVTQNPRYLITVTGKKLTVTCSQN	MNHEY	MSWYRQDPGLGLRQIYY	SMNVEV	TDKGDVPEGYKVSRKEKRNFPLILESPSPNQTSLYF	CASSLFAAQSGANVLTF	GAGSRLTVL	TRBV27*01	TRBD1*01	TRBJ2-6*01	318	0.0004
HA2-B	TRB	DTAVSQTPKYLVTQMGNDKSIKCEQN	LGHDT	MYWYKQDSKKFLKIMFS	YNNKEL	IINETVPNRFSPKSPDKAHLNLHINSLELGDSAVYF	CASRQGSWNGYTF	GSGTRLTVV	TRBV3-1*01		TRBJ1-2*01	318	0.0004
HA2-B	TRB	DTEVTQTPKHLVMGMTNKKSLKCEQH	MGHRA	MYWYKQKAKKPPELMFV	YSYEKL	SINESVPSRFSPECPNSSLLNLHLHALQPEDSALYL	CASSHLGRTMNTEAFF	GQGTRLTVV	TRBV4-1*01	TRBD2*01	TRBJ1-1*01	318	0.0004
HA2-B	TRB	GAVVSQHPSWVICKSGTSVKIECRSL	DFQATT	MFWYRQFPKQSLMLMAT	SNEGSKA	TYEQGVEKDKFLINHASLTLSTLTVTSAHPEDSSFYI	CSARGLVPGNTIYF	GEGSWLTVV	TRBV20-1*01		TRBJ1-3*01	317	0.0004
HA2-B	TRB	NAGVTQTPKFQVLKTGQSMTLQCAQD	MNHNS	MYWYRQDPGMGLRLIYY	SASEGT	TDKGEVPNGYNVSRLNKREFSLRLESAAPSQTSVYF	CASKSGGPGGDTQYF	GPGTRLTVL	TRBV6-1*01	TRBD2*02	TRBJ2-3*01	317	0.0004
HA2-B	TRB	NAGVTQTPKFRILKIGQSMTLQCTQD	MNHNY	MYWYRQDPGMGLKLIYY	SVGAGI	TDKGEVPNGYNVSRSTTEDFPLRLELAAPSQTSVYF	CASSRSLYNEQFF	GPGTRLTVL	TRBV6-6*01	TRBD2*02	TRBJ2-1*01	317	0.0004
HA2-B	TRB	DTGVSQDPRHKITKRGQNVTFRCDPI	SEHNR	LYWYRQTLGQGPEFLTY	FQNEAQ	LEKSRLLSDRFSAERPKGSFSTLEIQRTEQGDSAMYL	CASSLAMSGPETQYF	GPGTRLLVL	TRBV7-9*03	TRBD2*01	TRBJ2-5*01	317	0.0004
HA2-B	TRB	GAVVSQHPSRVICKSGTSVKIECRSL	DFQATT	MFWYRQFPKKSLMLMAT	SNEGSKA	TYEQGVEKDKFLINHASLTLSTLTVTSAHPEDSSFYI	CSARNQETQYF	GPGTRLLVL	TRBV20-1*05		TRBJ2-5*01	316	0.0004
HA2-B	TRB	KAGVTQTPRYLIKTRGQQVTLSCSPI	SGHRS	VSWYQQTPGQGLQFLFE	YFSETQ	RNKGNFPGRFSGRQFSNSRSEMNVSTLELGDSALYL	CASQGAEGDTQYF	GPGTRLTVL	TRBV5-1*01	TRBD1*01	TRBJ2-3*01	316	0.0004
HA2-B	TRB	DAMVIQNPRYQVTQFGKPVTLSCSQT	LNHNV	MYWYQQKSSQAPKLLFH	YYDKDF	NNEADTPDNFQSRRPNTSFCFLDIRSPGLGDAAMYL	CATSSAGLLTFATEQYF	GPGTRLTVT	TRBV15*02	TRBD2*01	TRBJ2-7*01	316	0.0004
HA2-B	TRB	GAVVSQHPSRVICKSGTSVKIECRSL	DFQATT	MFWYRQFPKKSLMLMAT	SNEGSKA	TYEQGVEKDKFLINHASLTLSTLTVTSAHPEDSSFYI	CSAKMGDEQYF	GPGTRLTVT	TRBV20-1*05	TRBD1*01	TRBJ2-7*01	316	0.0004
HA2-B	TRB	DTAVSQTPKYLVTQMGNDKSIKCEQN	LGHDT	MYWYKQDSKKFLKIMFS	YNNKEL	IINETVPNRFSPKSPDKAHLNLHINSLELGDSAVYF	CASSQGERSSYNEQFF	GPGTRLTVL	TRBV3-1*01		TRBJ2-1*01	315	0.0004
HA2-B	TRB	ETGVTQTPRHLVMGMTNKKSLKCEQH	LGHNA	MYWYKQSAKKPLELMFV	YNFKEQ	TENNSVPSRFSPECPNSSHLFLHLHTLQPEDSALYL	CASSQDLAGGRGGELFF	GEGSRLTVL	TRBV4-2*01	TRBD2*01	TRBJ2-2*01	315	0.0004
HA2-B	TRB	KAGVTQTPRYLIKTRGQQVTLSCSPI	SGHRS	VSWYQQTPGQGLQFLFE	YFSETQ	RNKGNFPGRFSGRQFSNSRSEMNVSTLELGDSALYL	CASSLVGSTLHF	GNGTRLTVT	TRBV5-1*01	TRBD2*02	TRBJ1-6*01	315	0.0004
HA2-B	TRB	NAGVMQNPRHLVRRRGQEARLRCSPM	KGHSH	VYWYRQLPEEGLKFMVY	LQKENI	IDESGMPKERFSAEFPKEGPSILRIQQVVRGDSAAYF	CASSPRDLSGNTIYF	GEGSWLTVV	TRBV18*01		TRBJ1-3*01	315	0.0004
HA2-B	TRB	EAQVTQNPRYLITVTGKKLTVTCSQN	MNHEY	MSWYRQDPGLGLRQIYY	SMNVEV	TDKGDVPEGYKVSRKEKRNFPLILESPSPNQTSLYF	CATVLFHPNTEAFF	GQGTRLTVV	TRBV27*01		TRBJ1-1*01	315	0.0004
HA2-B	TRB	NAGVTQTPKFRVLKTGQSMTLLCAQD	MNHEY	MYWYRQDPGMGLRLIHY	SVGEGT	TAKGEVPDGYNVSRLKKQNFLLGLESAAPSQTSVYF	CASSYRPTGGNEQFF	GPGTRLTVL	TRBV6-2*01	TRBD2*02	TRBJ2-1*01	315	0.0004
HA2-B	TRB	EAQVTQNPRYLITVTGKKLTVTCSQN	MNHEY	MSWYRQDPGLGLRQIYY	SMNVEV	TDKGDVPEGYKVSRKEKRNFPLILESPSPNQTSLYF	CASSLSRGTKESTQYF	GPGTRLLVL	TRBV27*01	TRBD1*01	TRBJ2-5*01	315	0.0004
HA2-B	TRB	GAVVSQHPSWVICKSGTSVKIECRSL	DFQATT	MFWYRQFPKQSLMLMAT	SNEGSKA	TYEQGVEKDKFLINHASLTLSTLTVTSAHPEDSSFYI	CSARDLGEPEQYF	GPGTRLTVT	TRBV20-1*01	TRBD1*01	TRBJ2-7*01	314	0.0004
HA2-B	TRB	KAGVTQTPRYLIKTRGQQVTLSCSPI	SGHRS	VSWYQQTPGQGLQFLFE	YFSETQ	RNKGNFPGRFSGRQFSNSRSEMNVSTLELGDSALYL	CASSLGRGGYSNQPQHF	GDGTRLSIL	TRBV5-1*01	TRBD2*02	TRBJ1-5*01	314	0.0004
HA2-B	TRB	DTGVSQDPRHKITKRGQNVTFRCDPI	SEHNR	LYWYRQTLGQGPEFLTY	FQNEAQ	LEKSRLLSDRFSAERPKGSFSTLEIQRTEQGDSAMYL	CASSLSHGTGSMSPLHF	GNGTRLTVT	TRBV7-9*03	TRBD1*01	TRBJ1-6*02	314	0.0004
HA2-B	TRB	EAGVAQSPRYKIIEKRQSVAFWCNPI	SGHAT	LYWYQQILGQGPKLLIQ	FQNNGV	VDDSQLPKDRFSAERLKGVDSTLKIQPAKLEDSAVYL	CASTREGNEQFF	GPGTRLTVL	TRBV11-2*01		TRBJ2-1*01	314	0.0004
HA2-B	TRB	EAGVAQSPRYKIIEKRQSVAFWCNPI	SGHAT	LYWYQQILGQGPKLLIQ	FQNNGV	VDDSQLPKDRFSAERLKGVDSTLKIQPAKLEDSAVYL	CASSWTGPNEKLFF	GSGTQLSVL	TRBV11-2*01	TRBD1*01	TRBJ1-4*01	314	0.0004
HA2-B	TRB	DAGITQSPRHKVTETGTPVTLRCHQT	ENHRY	MYWYRQDPGHGLRLIHY	SYGVKD	TDKGEVSDGYSVSRSKTEDFLLTLESATSSQTSVYF	CAISESQGQGRASYEQYF	GPGTRLTVT	TRBV10-3*02	TRBD1*01	TRBJ2-7*01	314	0.0004
HA2-B	TRB	EAQVTQNPRYLITVTGKKLTVTCSQN	MNHEY	MSWYRQDPGLGLRQIYY	SMNVEV	TDKGDVPEGYKVSRKEKRNFPLILESPSPNQTSLYF	CASRGTIEAFF	GQGTRLTVV	TRBV27*01	TRBD1*01	TRBJ1-1*01	314	0.0004
HA2-B	TRB	GAVVSQHPSRVICKSGTSVKIECRSL	DFQATT	MFWYRQFPKKSLMLMAT	SNEGSKA	TYEQGVEKDKFLINHASLTLSTLTVTSAHPEDSSFYI	CSARPLGRGDNEQFF	GPGTRLTVL	TRBV20-1*05	TRBD2*02	TRBJ2-1*01	313	0.0004
HA2-B	TRB	EAQVTQNPRYLITVTGKKLTVTCSQN	MNHEY	MSWYRQDPGLGLRQIYY	SMNVEV	TDKGDVPEGYKVSRKEKRNFPLILESPSPNQTSLYF	CASIGQGNTEAFF	GQGTRLTVV	TRBV27*01	TRBD1*01	TRBJ1-1*01	313	0.0004
HA2-B	TRB	DTGVSQDPRHKITKRGQNVTFRCDPI	SEHNR	LYWYRTLGQGPEFLTY	FQNEAQ	LEKSRLLSDRFSAERPKGSFSTLEIQRTEQGDSAMYL	CASTNPGQGTETQYF	GPGTRLLVL	TRBV7-9*05	TRBD1*01	TRBJ2-5*01	313	0.0004
HA2-B	TRB	NAGVTQTPKFQVLKTGQSMTLQCAQD	MNHEY	MSWYRQDPGMGLRLIHY	SVGAGI	TDQGEVPNGYNVSRSTTEDFPLRLLSAAPSQTSVYF	CASRRGGNQPQHF	GDGTRLSIL	TRBV6-5*01	TRBD1*01	TRBJ1-5*01	313	0.0004
HA2-B	TRB	NAGVTQTPKFQVLKTGQSMTLQCAQD	MNHEY	MSWYRQDPGMGLRLIHY	SVGAGI	TDQGEVPNGYNVSRSTTEDFPLRLLSAAPSQTSVYF	CASYEHNEQFF	GPGTRLTVL	TRBV6-5*01		TRBJ2-1*01	313	0.0004
HA2-B	TRB	EAGVAQSPRYKIIEKRQSVAFWCNPI	SGHAT	LYWYQQILGQGPKLLIQ	FQNNGV	VDDSQLPKDRFSAERLKGVDSTLKIQPAKLEDSAVYL	CASSLGLAANTGELFF	GEGSRLTVL	TRBV11-2*01	TRBD2*01	TRBJ2-2*01	312	0.0004
HA2-B	TRB	DAGVTQSPTHLIKTRGQQVTLRCSPK	SGHDT	VSWYQQALGQGPQFIFQ	YYEEEE	RQRGNFPDRFSGHQFPNYSSELNVNALLLGDSALYL	CASSLTKMNTEAFF	GQGTRLTVV	TRBV5-6*01		TRBJ1-1*01	312	0.0004
HA2-B	TRB	DAGVIQSPRHEVTEMGQEVTLRCKPI	SGHDY	LFWYRQTMMRGLELLIY	FNNNVP	IDDSGMPEDRFSAKMPNASFSTLKIQPSEPRDSAVYF	CASSAGTGIYNEQFF	GPGTRLTVL	TRBV12-4*01	TRBD1*01	TRBJ2-1*01	312	0.0004
HA2-B	TRB	DTGVSQDPRHKITKRGQNVTFRCDPI	SEHNR	LYWYRQTLGQGPEFLTY	FQNEAQ	LEKSRLLSDRFSAERPKGSFSTLEIQRTEQGDSAMYL	CASSLAGWGANVLTF	GAGSRLTVL	TRBV7-9*03		TRBJ2-6*01	312	0.0004
HA2-B	TRB	EAQVTQNPRYLITVTGKKLTVTCSQN	MNHEY	MSWYRQDPGLGLRQIYY	SMNVEV	TDKGDVPEGYKVSRKEKRNFPLILESPSPNQTSLYF	CATGQGSYEQYF	GPGTRLTVT	TRBV27*01		TRBJ2-7*01	312	0.0004
HA2-B	TRB	DTGVSQDPRHKITKRGQNVTFRCDPI	SEHNR	LYWYRQTLGQGPEFLTY	FQNEAQ	LEKSRLLSDRFSAERPKGSFSTLEIQRTEQGDSAMYL	CASSMIPNTEAFF	GQGTRLTVV	TRBV7-9*03		TRBJ1-1*01	312	0.0004
HA2-B	TRB	DAGVIQSPRHEVTEMGQEVTLRCKPI	SGHDY	LFWYRQTMMRGLELLIY	FNNNVP	IDDSGMPEDRFSAKMPNASFSTLKIQPSEPRDSAVYF	CASSARQGYGSPLHF	GNGTRLTVT	TRBV12-4*01	TRBD1*01	TRBJ1-6*01	311	0.0004
HA2-B	TRB	DTAVSQTPKYLVTQMGNDKSIKCEQN	LGHDT	MYWYKQDSKKFLKIMFS	YNNKEL	IINETVPNRFSPKSPDKAHLNLHINSLELGDSAVYF	CASSQGGYEQFF	GPGTRLTVL	TRBV3-1*01	TRBD2*02	TRBJ2-1*01	311	0.0004
HA2-B	TRB	GAGVSQSPSNKVTEKGKDVELRCDPI	SGHTA	LYWYRQRLGQGLEFLIY	FQGNSA	PDKSGLPSDRFSAERTGESVSTLTIQRTQQEDSAVYL	CASSTQLAPDTQYF	GPGTRLTVL	TRBV7-2*02		TRBJ2-3*01	311	0.0004
HA2-B	TRB	GAVVSQHPSRVICKSGTSVKIECRSL	DFQATT	MFWYRQFPKKSLMLMAT	SNEGSKA	TYEQGVEKDKFLINHASLTLSTLTVTSAHPEDSSFYI	CSAKSPPHEQYF	GPGTRLTVT	TRBV20-1*05		TRBJ2-7*01	311	0.0004
HA2-B	TRB	EAQVTQNPRYLITVTGKKLTVTCSQN	MNHEY	MSWYRQDPGLGLRQIYY	SMNVEV	TDKGDVPEGYKVSRKEKRNFPLILESPSPNQTSLYF	CASSDRGDGGELFF	GEGSRLTVL	TRBV27*01	TRBD1*01	TRBJ2-2*01	310	0.0004
HA2-B	TRB	DSGVTQTPKHLITATGQRVTLRCSPR	SGDLS	VYWYQQSLDQGLQFLIQ	YYNGEE	RAKGNILERFSAQQFPDLHSELNLSSLELGDSALYF	CASSPHIGTEAFF	GQGTRLTVV	TRBV9*01		TRBJ1-1*01	310	0.0004
HA2-B	TRB	EPEVTQTPSHQVTQMGQEVILRCVPI	SNHLY	FYWYRQILGQKVEFLVS	FYNNEI	SEKSEIFDDQFSVERPDGSNFTLKIRSTKLEDSAMYF	CASSADRGSYNEQFF	GPGTRLTVL	TRBV2*01		TRBJ2-1*01	310	0.0004
HA2-B	TRB	GAGVSQSPSNKVTEKGKDVELRCDPI	SGHTA	LYWYRQRLGQGLEFLIY	FQGNSA	PDKSGLPSDRFSAERTGESVSTLTIQRTQQEDSAVYL	CASSLGWDSPLHF	GNGTRLTVT	TRBV7-2*02		TRBJ1-6*02	310	0.0004
HA2-B	TRB	DTAVSQTPKYLVTQMGNDKSIKCEQN	LGHDT	MYWYKQDSKKFLKIMFS	YNNKEL	IINETVPNRFSPKSPDKAHLNLHINSLELGDSAVYF	CASSPDKSGTIPNEQFF	GPGTRLTVL	TRBV3-1*01	TRBD2*01	TRBJ2-1*01	310	0.0004
HA2-B	TRB	GAGVSQTPSNKVTEKGKYVELRCDPI	SGHTA	LYWYRQSLGQGPEFLIY	FQGTGA	ADDSGLPNDRFFAVRPEGSVSTLKIQRTERGDSAVYL	CASSLRLASSTDTQYF	GPGTRLTVL	TRBV7-3*01	TRBD2*01	TRBJ2-3*01	310	0.0004
HA2-B	TRB	DVKVTQSSRYLVKRTGEKVFLECVQD	MDHEN	MFWYRQDPGLGLRLIYF	SYDVKM	KEKGDIPEGYSVSREKKERFSLILESASTNQTSMYL	CASSSPTSGRWDTGELFF	GEGSRLTVL	TRBV28*01	TRBD2*02	TRBJ2-2*01	310	0.0004
HA2-B	TRB	DAGITQSPRHKVTETGTPVTLRCHQT	ENHRY	MYWYRQDPGHGLRLIHY	SYGVKD	TDKGEVSDGYSVSRSKTEDFLLTLESATSSQTSVYF	CAISRGLAPETQYF	GPGTRLLVL	TRBV10-3*02	TRBD1*01	TRBJ2-5*01	309	0.0004
HA2-B	TRB	NAGVTQTPKFRILKIGQSMTLQCTQD	MNHNY	MYWYRQDPGMGLKLIYY	SVGAGI	TDKGEVPNGYNVSRSTTEDFPLRLELAAPSQTSVYF	CASSYPGHGASQPQHF	GDGTRLSIL	TRBV6-6*01	TRBD1*01	TRBJ1-5*01	309	0.0004
HA2-B	TRB	EAGVTQFPSHSVIEKGQTVTLRCDPI	SGHDN	LYWYRRVMGKEIKFLLH	FVKESK	QDESGMPNNRFLAERTGGTYSTLKVQPAELEDSGVYF	CASSQSGGTEAFF	GQGTRLTVV	TRBV14*01	TRBD1*01	TRBJ1-1*01	309	0.0004
HA2-B	TRB	EAGVAQSPRYKIIEKRQSVAFWCNPI	SGHAT	LYWYQQILGQGPKLLIQ	FQNNGV	VDDSQLPKDRFSAERLKGVDSTLKIQPAKLEDSAVYL	CASSQTGYTDTQYF	GPGTRLTVL	TRBV11-2*03	TRBD1*01	TRBJ2-3*01	309	0.0004
HA2-B	TRB	EPEVTQTPSHQVTQMGQEVILRCVPI	SNHLY	FYWYRQILGQKVEFLVS	FYNNEI	SEKSEIFDDQFSVERPDGSNFTLKIRSTKLEDSAMYF	CASNRMGQPQHF	GDGTRLSIL	TRBV2*01		TRBJ1-5*01	309	0.0004
HA2-B	TRB	KAGVTQTPRYLIKTRGQQVTLSCSPI	SGHRS	VSWYQQTPGQGLQFLFE	YFSETQ	RNKGNFPGRFSGRQFSNSRSEMNVSTLELGDSALYL	CASSLWRGSGSSYNEQFF	GPGTRLTVL	TRBV5-1*01	TRBD2*01	TRBJ2-1*01	309	0.0004
HA2-B	TRB	IAGITQAPTSQILAAGRRMTLRCTQD	MRHNA	MYWYRQDLGLGLRLIHY	SNTAGT	TGKGEVPDGYSVSRANTDDFPLTLASAVPSQTSVYF	CASSGVQEPINTDTQYF	GPGTRLTVL	TRBV6-4*01		TRBJ2-3*01	308	0.0004
HA2-B	TRB	DAGVIQSPRHEVTEMGQEVTLRCKPI	SGHNS	LFWYRQTMMRGLELLIY	FNNNVP	IDDSGMPEDRFSAKMPNASFSTLKIQPSEPRDSAVYF	CASSLTSGSTDTQYF	GPGTRLTVL	TRBV12-3*01	TRBD2*01	TRBJ2-3*01	308	0.0004
HA2-B	TRB	DAMVIQNPRYQVTQFGKPVTLSCSQT	LNHNV	MYWYQQKSSQAPKLLFH	YYDKDF	NNEADTPDNFQSRRPNTSFCFLDIRSPGLGDAAMYL	CATSRGVDLAKNIQYF	GAGTRLSVL	TRBV15*02		TRBJ2-4*01	308	0.0004
HA2-B	TRB	GAVVSQHPSWVICKSGTSVKIECRSL	DFQATT	MFWYRQFPKQSLMLMAT	SNEGSKA	TYEQGVEKDKFLINHASLTLSTLTVTSAHPEDSSFYI	CSARVGTGNYGYTF	GSGTRLTVV	TRBV20-1*01	TRBD1*01	TRBJ1-2*01	308	0.0004
HA2-B	TRB	GAGVSQSPRYKVAKRGQDVALRCDPI	SGHVS	LFWYQQALGQGPEFLTY	FQNEAQ	LDKSGLPSDRFFAERPEGSVSTLKIQRTQQEDSAVYL	CASSLPAGGPSNEQFF	GPGTRLTVL	TRBV7-8*01	TRBD2*02	TRBJ2-1*01	308	0.0004
HA2-B	TRB	KAGVTQTPRYLIKTRGQQVTLSCSPI	SGHRS	VSWYQQTPGQGLQFLFE	YFSETQ	RNKGNFPGRFSGRQFSNSRSEMNVSTLELGDSALYL	CASSAPKGQRVYEQYF	GPGTRLTVT	TRBV5-1*01	TRBD1*01	TRBJ2-7*01	308	0.0004
HA2-B	TRB	GAVVSQHPSWVICKSGTSVKIECRSL	DFQATT	MFWYRQFPKQSLMLMAT	SNEGSKA	TYEQGVEKDKFLINHASLTLSTLTVTSAHPEDSSFYI	CSASYLAGNQETQYF	GPGTRLLVL	TRBV20-1*01	TRBD2*01	TRBJ2-5*01	308	0.0004
HA2-B	TRB	DAGVIQSPRHEVTEMGQEVTLRCKPI	SGHDY	LFWYRQTMMRGLELLIY	FNNNVP	IDDSGMPEDRFSAKMPNASFSTLKIQPSEPRDSAVYF	CASQWTRGEKLFF	GSGTQLSVL	TRBV12-4*01	TRBD1*01	TRBJ1-4*01	308	0.0004
HA2-B	TRB	DAGVIQSPRHEVTEMGQEVTLRCKPI	SGHNS	LFWYRQTMMRGLELLIY	FNNNVP	IDDSGMPEDRFSAKMPNASFSTLKIQPSEPRDSAVYF	CASSLGQGIYSNQPQHF	GDGTRLSIL	TRBV12-3*01	TRBD1*01	TRBJ1-5*01	308	0.0004
HA2-B	TRB	EAGVAQSPRYKIIEKRQSVAFWCNPI	SGHAT	LYWYQQILGQGPKLLIQ	FQNNGV	VDDSQLPKDRFSAERLKGVDSTLKIQPAKLEDSAVYL	CASSLSGAGPYEQYF	GPGTRLTVT	TRBV11-2*03	TRBD1*01	TRBJ2-7*01	307	0.0004
HA2-B	TRB	KAGVTQTPRYLIKTRGQQVTLSCSPI	SGHRS	VSWYQQTPGQGLQFLFE	YFSETQ	RNKGNFPGRFSGRQFSNSRSEMNVSTLELGDSALYL	CASSLGTSRYNEQFF	GPGTRLTVL	TRBV5-1*01	TRBD2*01	TRBJ2-1*01	307	0.0004
HA2-B	TRB	GAGVSQSPRYKVAKRGQDVALRCDPI	SGHVS	LFWYQQALGQGPEFLTY	FQNEAQ	LDKSGLPSDRFFAERPEGSVSTLKIQRTQQEDSAVYL	CASSLELSGRQPQHF	GDGTRLSIL	TRBV7-8*01		TRBJ1-5*01	307	0.0004
HA2-B	TRB	EAQVTQNPRYLITVTGKKLTVTCSQN	MNHEY	MSWYRQDPGLGLRQIYY	SMNVEV	TDKGDVPEGYKVSRKEKRNFPLILESPSPNQTSLYF	CASSPTLDSTDTQYF	GPGTRLTVL	TRBV27*01	TRBD2*02	TRBJ2-3*01	307	0.0004
HA2-B	TRB	KAGVTQTPRYLIKTRGQQVTLSCSPI	SGHRS	VSWYQQTPGQGLQFLFE	YFSETQ	RNKGNFPGRFSGRQFSNSRSEMNVSTLELGDSALYL	CASSPDRGVVMSAKNIQYF	GAGTRLSVL	TRBV5-1*01	TRBD1*01	TRBJ2-4*01	307	0.0004
HA2-B	TRB	GAVVSQHPSWVICKSGTSVKIECRSL	DFQATT	MFWYRQFPKQSLMLMAT	SNEGSKA	TYEQGVEKDKFLINHASLTLSTLTVTSAHPEDSSFYI	CSAWGRNLYNEQFF	GPGTRLTVL	TRBV20-1*01	TRBD1*01	TRBJ2-1*01	307	0.0004
HA2-B	TRB	ETGVTQTPRHLVMGMTNKKSLKCEQH	LGHNA	MYWYKQSAKKPLELMFV	YNFKEQ	TENNSVPSRFSPECPNSSHLFLHLHTLQPEDSALYL	CASSQEGTTLEQYF	GPGTRLTVT	TRBV4-2*01	TRBD1*01	TRBJ2-7*01	307	0.0004
HA2-B	TRB	DVKVTQSSRYLVKRTGEKVFLECVQD	MDHEN	MFWYRQDPGLGLRLIYF	SYDVKM	KEKGDIPEGYSVSREKKERFSLILESASTNQTSMYL	CASSRGLEATEAFF	GQGTRLTVV	TRBV28*01	TRBD1*01	TRBJ1-1*01	307	0.0004
HA2-B	TRB	EAQVTQNPRYLITVTGKKLTVTCSQN	MNHEY	MSWYRQDPGLGLRQIYY	SMNVEV	TDKGDVPEGYKVSRKEKRNFPLILESPSPNQTSLYF	CASSFGGDEQYF	GPGTRLTVT	TRBV27*01	TRBD1*01	TRBJ2-7*01	307	0.0004
HA2-B	TRB	EPEVTQTPSHQVTQMGQEVILRCVPI	SNHLY	FYWYRQILGQKVEFLVS	FYNNEI	SEKSEIFDDQFSVERPDGSNFTLKIRSTKLEDSAMYF	CASSEGPGQGFVEKLFF	GSGTQLSVL	TRBV2*01	TRBD1*01	TRBJ1-4*01	307	0.0004
HA2-B	TRB	KAGVTQTPRYLIKTRGQQVTLSCSPI	SGHRS	VSWYQQTPGQGLQFLFE	YFSETQ	RNKGNFPGRFSGRQFSNSRSEMNVSTLELGDSALYL	CASSSTEALSYGYTF	GSGTRLTVV	TRBV5-1*01	TRBD2*02	TRBJ1-2*01	306	0.0004
HA2-B	TRB	EAGVAQSPRYKIIEKRQSVAFWCNPI	SGHAT	LYWYQQILGQGPKLLIQ	FQNNGV	VDDSQLPKDRFSAERLKGVDSTLKIQPAKLEDSAVYL	CASSRGSWIYGYTF	GSGTRLTVV	TRBV11-2*01	TRBD1*01	TRBJ1-2*01	306	0.0004
HA2-B	TRB	DTAVSQTPKYLVTQMGNDKSIKCEQN	LGHDT	MYWYKQDSKKFLKIMFS	YNNKEL	IINETVPNRFSPKSPDKAHLNLHINSLELGDSAVYF	CASSQTSGTGAPTDTQYF	GPGTRLTVL	TRBV3-1*01	TRBD1*01	TRBJ2-3*01	306	0.0004
HA2-B	TRB	EAQVTQNPRYLITVTGKKLTVTCSQN	MNHEY	MSWYRQDPGLGLRQIYY	SMNVEV	TDKGDVPEGYKVSRKEKRNFPLILESPSPNQTSLYF	CASRVRGGEKLFF	GSGTQLSVL	TRBV27*01	TRBD2*01	TRBJ1-4*01	306	0.0004
HA2-B	TRB	IAGITQAPTSQILAAGRRMTLRCTQD	MRHNA	MYWYRQDLGLGLRLIHY	SNTAGT	TGKGEVPDGYSVSRANTDDFPLTLASAVPSQTSVYF	CASSDSEGVNEQFF	GPGTRLTVL	TRBV6-4*01	TRBD1*01	TRBJ2-1*01	306	0.0004
HA2-B	TRB	DTGVSQDPRHKITKRGQNVTFRCDPI	SEHNR	LYWYRQTLGQGPEFLTY	FQNEAQ	LEKSRLLSDRFSAERPKGSFSTLEIQRTEQGDSAMYL	CASSLEEAADFF	GPGTRLTVL	TRBV7-9*03	TRBD2*02	TRBJ2-1*01	306	0.0004
HA2-B	TRB	GAVVSQHPSWVICKSGTSVKIECRSL	DFQATT	MFWYRQFPKQSLMLMAT	SNEGSKA	TYEQGVEKDKFLINHASLTLSTLTVTSAHPEDSSFYI	CSCGTAGSPLHF	GNGTRLTVT	TRBV20-1*01	TRBD1*01	TRBJ1-6*02	306	0.0004
HA2-B	TRB	DVKVTQSSRYLVKRTGEKVFLECVQD	MDHEN	MFWYRQDPGLGLRLIYF	SYDVKM	KEKGDIPEGYSVSREKKERFSLILESASTNQTSMYL	CASRNPSGPQHF	GDGTRLSIL	TRBV28*01	TRBD2*02	TRBJ1-5*01	306	0.0004
HA2-B	TRB	DTGVSQDPRHKITKRGQNVTFRCDPI	SEHNR	LYWYRQTLGQGPEFLTY	FQNEAQ	LEKSRLLSDRFSAERPKGSFSTLEIQRTEQGDSAMYL	CASSLEYGTDTQYF	GPGTRLTVL	TRBV7-9*03		TRBJ2-3*01	306	0.0004
HA2-B	TRB	NAGVTQTPKFQVLKTGQSMTLQCAQD	MNHEY	MSWYRQDPGMGLRLIHY	SVGAGI	TDQGEVPNGYNVSRSTTEDFPLRLLSAAPSQTSVYF	CASSYSGKQGVLRNEQFF	GPGTRLTVL	TRBV6-5*01	TRBD1*01	TRBJ2-1*01	306	0.0004
HA2-B	TRB	DTEVTQTPKHLVMGMTNKKSLKCEQH	MGHRA	MYWYKQKAKKPPELMFV	YSYEKL	SINESVPSRFSPECPNSSLLNLHLHALQPEDSALYL	CASSQVRTALNRALHF	GNGTRLTVT	TRBV4-1*01	TRBD1*01	TRBJ1-6*02	305	0.0004
HA2-B	TRB	IAGITQAPTSQILAAGLRMTLRCTQD	MRHNA	MYWYRQDLGLGLRLIHY	SNTAGT	TGKGEVPDGYSVSRANTDDFPLTLASAVPSQTSVYF	CASSSEPAGGNEQFF	GPGTRLTVL	TRBV6-4*01	TRBD2*02	TRBJ2-1*01	305	0.0004
HA2-B	TRB	GAVVSQHPSRVICKSGTSVKIECRSL	DFQATT	MFWYRQFPKKSLMLMAT	SNEGSKA	TYEQGVEKDKFLINHASLTLSTLTVTSAHPEDSSFYI	CSAREVTEAFF	GQGTRLTVV	TRBV20-1*05		TRBJ1-1*01	305	0.0004
HA2-B	TRB	NAGVTQTPKFRVLKTGQSMTLLCAQD	MNHEY	MYWYRQDPGMGLRLIHY	SVGEGT	TAKGEVPDGYNVSRLKKQNFLLGLESAAPSQTSVYF	CASSFEAGGRSSTQYF	GPGTRLTVL	TRBV6-2*01	TRBD2*02	TRBJ2-3*01	305	0.0004
HA2-B	TRB	DAGVIQSPRHEVTEMGQEVTLRCKPI	SGHDY	LFWYRQTMMRGLELLIY	FNNNVP	IDDSGMPEDRFSAKMPNASFSTLKIQPSEPRDSAVYF	CASSFMTGRGNQPQHF	GDGTRLSIL	TRBV12-4*01	TRBD1*01	TRBJ1-5*01	305	0.0004
HA2-B	TRB	DAGVIQSPRHEVTEMGQEVTLRCKPI	SGHNS	LFWYRQTMMRGLELLIY	FNNNVP	IDDSGMPEDRFSAKMPNASFSTLKIQPSEPRDSAVYF	CASSLEKNTEAFF	GQGTRLTVV	TRBV12-3*01		TRBJ1-1*01	305	0.0004
HA2-B	TRB	DSGVTQTPKHLITATGQRVTLRCSPR	SGDLS	VYWYQQSLDQGLQFLIQ	YYNGEE	RAKGNILERFSAQQFPDLHSELNLSSLELGDSALYF	CASSGSSYEQYF	GPGTRLTVT	TRBV9*01		TRBJ2-7*01	304	0.0004
HA2-B	TRB	DARVTQTPRDKVTEMGQEVTMRCQPI	LGHNT	VFWYRQTMMQGLELLAY	FRNRAP	LDDSGMPKDRFSAEMPDATLATLKIQPSEPRDSAVYF	CASGWTGVGNTEAFF	GQGTRLTVV	TRBV12-5*01	TRBD1*01	TRBJ1-1*01	304	0.0004
HA2-B	TRB	EAGVAQSPRYKIIEKRQSVAFWCNPI	SGHAT	LYWYQQILGQGPKLLIQ	FQNNGV	VDDSQLPKDRFSAERLKGVDSTLKIQPAKLEDSAVYL	CASSLVRGLETQYF	GPGTRLLVL	TRBV11-2*03	TRBD1*01	TRBJ2-5*01	304	0.0004
HA2-B	TRB	DAGITQSPRHKVTETGTPVTLRCHQT	ENHRY	MYWYRQDPGHGLRLIHY	SYGVKD	TDKGEVSDGYSVSRSKTEDFLLTLESATSSQTSVYF	CAIRRTEGSLETQYF	GPGTRLLVL	TRBV10-3*02	TRBD1*01	TRBJ2-5*01	304	0.0004
HA2-B	TRB	DTEVTQTPKHLVMGMTNKKSLKCEQH	MGHRA	MYWYKQKAKKPPELMFV	YSYEKL	SINESVPSRFSPECPNSSLLNLHLHALQPEDSALYL	CASSSKFYNTEAFF	GQGTRLTVV	TRBV4-1*01		TRBJ1-1*01	304	0.0004
HA2-B	TRB	DTEVTQTPKHLVMGMTNKKSLKCEQH	MGHRA	MYWYKQKAKKPPELMFV	YSYEKL	SINESVPSRFSPECPNSSLLNLHLHALQPEDSALYL	CASSQLQQETQYF	GPGTRLLVL	TRBV4-1*01		TRBJ2-5*01	304	0.0004
HA2-B	TRB	DTGVSQDPRHKITKRGQNVTFRCDPI	SEHNR	LYWYRQTLGQGPEFLTY	FQNEAQ	LEKSRLLSDRFSAERPKGSFSTLEIQRTEQGDSAMYL	CASSSGSSYNSPLHF	GNGTRLTVT	TRBV7-9*03		TRBJ1-6*02	303	0.0004
HA2-B	TRB	DAGVIQSPRHEVTEMGQEVTLRCKPI	SGHNS	LFWYRQTMMRGLELLIY	FNNNVP	IDDSGMPEDRFSAKMPNASFSTLKIQPSEPRDSAVYF	CASSLVGPEQFF	GPGTRLTVL	TRBV12-3*01	TRBD1*01	TRBJ2-1*01	303	0.0004
HA2-B	TRB	NAGVTQTPKFQVLKTGQSMTLQCAQD	MNHEY	MSWYRQDPGMGLRLIHY	SVGAGI	TDQGEVPNGYNVSRSTTEDFPLRLLSAAPSQTSVYF	CASTSRASGGFETQYF	GPGTRLLVL	TRBV6-5*01	TRBD2*01	TRBJ2-5*01	303	0.0004
HA2-B	TRB	DARVTQTPRHKVTEMGQEVTMRCQPI	LGHNT	VFWYRQTMMQGLELLAY	FRNRAP	LDDSGMPKDRFSAEMPDATLATLKIQPSEPRDSAVYF	CASGAPSYEQYF	GPGTRLTVT	TRBV12-5*01	TRBD2*01	TRBJ2-7*01	303	0.0004
HA2-B	TRB	GAGVSQSPRYKVAKRGQDVALRCDPI	SGHVS	LFWYQQALGQGPEFLTY	FQNEAQ	LDKSGLPSDRFFAERPEGSVSTLKIQRTQQEDSAVYL	CATRTGTPYEQYF	GPGTRLTVT	TRBV7-8*01	TRBD1*01	TRBJ2-7*01	303	0.0004
HA2-B	TRB	GAVVSQHPSWVICKSGTSVKIECRSL	DFQATT	MFWYRQFPKQSLMLMAT	SNEGSKA	TYEQGVEKDKFLINHASLTLSTLTVTSAHPEDSSFYI	CSARDPDSGGALETQYF	GPGTRLLVL	TRBV20-1*01	TRBD2*01	TRBJ2-5*01	303	0.0004
HA2-B	TRB	KAGVTQTPRYLIKTRGQQVTLSCSPI	SGHRS	VSWYQQTPGQGLQFLFE	YFSETQ	RNKGNFPGRFSGRQFSNSRSEMNVSTLELGDSALYL	CASSLERESTDTQYF	GPGTRLTVL	TRBV5-1*01	TRBD2*02	TRBJ2-3*01	302	0.0004
HA2-B	TRB	DAGVTQSPTHLIKTRGQQVTLRCSPK	SGHDT	VSWYQQALGQGPQFIFQ	YYEEEE	RQRGNFPDRFSGHQFPNYSSELNVNALLLGDSALYL	CASSLGTGVVETQYF	GPGTRLLVL	TRBV5-6*01	TRBD1*01	TRBJ2-5*01	302	0.0004
HA2-B	TRB	DSGVTQTPKHLITATGQRVTLRCSPR	SGDLS	VYWYQQSLDQGLQFLIQ	YYNGEE	RAKGNILERFSAQQFPDLHSELNLSSLELGDSALYF	CASSPQGNEQFF	GPGTRLTVL	TRBV9*01	TRBD1*01	TRBJ2-1*01	302	0.0004
HA2-B	TRB	GAVVSQHPSWVICKSGTSVKIECRSL	DFQATT	MFWYRQFPKQSLMLMAT	SNEGSKA	TYEQGVEKDKFLINHASLTLSTLTVTSAHPEDSSFYI	CSAGLGPYVNTEAFF	GQGTRLTVV	TRBV20-1*01	TRBD2*01	TRBJ1-1*01	302	0.0004
HA2-B	TRB	DTEVTQTPKHLVMGMTNKKSLKCEQH	MGHRA	MYWYKQKAKKPPELMFV	YSYEKL	SINESVPSRFSPECPNSSLLNLHLHALQPEDSALYL	CASSVAHRGASLYRDGYTF	GSGTRLTVV	TRBV4-1*01	TRBD1*01	TRBJ1-2*01	302	0.0004
HA2-B	TRB	DAGVIQSPRHEVTEMGQEVTLRCKPI	SGHNS	LFWYRQTMMRGLELLIY	FNNNVP	IDDSGMPEDRFSAKMPNASFSTLKIQPSEPRDSAVYF	CASSLSGYQFDF	GNGTRLTVT	TRBV12-3*01	TRBD2*01	TRBJ1-6*01	302	0.0004
HA2-B	TRB	GAGVSQSPSNKATEKGKDVELRCDPI	SGHTA	LYWYRQRLGQGLEFLIY	FQGNSA	PDKSGLPSDRFSAERTGESVSTLTIQRTQQEDSAVYL	CASSSGLAGYNEQFF	GPGTRLTVL	TRBV7-2*02	TRBD2*02	TRBJ2-1*01	302	0.0004
HA2-B	TRB	EAQVTQNPRYLITVTGKKLTVTCSQN	MNHEY	MSWYRQDPGLGLRQIYY	SMNVEV	TDKGDVPEGYKVSRKEKRNFPLILESPSPNQTSLYF	CASSLRGNPNTDTQYF	GPGTRLTVL	TRBV27*01		TRBJ2-3*01	302	0.0004
HA2-B	TRB	GAVVSQHPSRVICKSGTSVKIECRSL	DFQATT	MFWYRQFPKKSLMLMAT	SNEGSKA	TYEQGVEKDKFLINHASLTLSTLTVTSAHPEDSSFYI	CSATGLAGDTGELFF	GEGSRLTVL	TRBV20-1*05	TRBD2*01	TRBJ2-2*01	302	0.0004
HA2-B	TRB	DTEVTQTPKHLVMGMTNKKSLKCEQH	MGHRA	MYWYKQKAKKPPELMFV	YSYEKL	SINESVPSRFSPECPNSSLLNLHLHALQPEDSALYL	CASTRLAAYEQYF	GPGTRLTVT	TRBV4-1*01		TRBJ2-7*01	301	0.0004
HA2-B	TRB	KAGVTQTPRYLIKTRGQQVTLSCSPI	SGHRS	VSWYQQTPGQGLQFLFE	YFSETQ	RNKGNFPGRFSGRQFSNSRSEMNVSTLELGDSALYL	CASSSHRVNTYNEQFF	GPGTRLTVL	TRBV5-1*01	TRBD1*01	TRBJ2-1*01	301	0.0004
HA2-B	TRB	NAGVTQTPKFRVLKTGQSMTLLCAQD	MNHEY	MYWYRQDPGMGLRLIHY	SVGEGT	TAKGEVPDGYNVSRLKKQNFLLGLESAAPSQTSVYF	CASSPGTANTGELFF	GEGSRLTVL	TRBV6-2*01	TRBD1*01	TRBJ2-2*01	301	0.0004
HA2-B	TRB	EAGVVQSPRYKIIEKKQPVAFWCNPI	SGHNT	LYWYLQNLGQGPELLIR	YENEEA	VDDSQLPKDRFSAERLKGVDSTLKIQPAELGDSAVYL	CASSLGGPGELFF	GEGSRLTVL	TRBV11-3*01	TRBD2*02	TRBJ2-2*01	301	0.0004
HA2-B	TRB	DAMVIQNPRYQVTQFGKPVTLSCSQT	LNHNV	MYWYQQKSSQAPKLLFH	YYDKDF	NNEADTPDNFQSRRPNTSFCFLDIRSPGLGDAAMYL	CATSRDLAGPYNEQFF	GPGTRLTVL	TRBV15*02	TRBD2*01	TRBJ2-1*01	301	0.0004
HA2-B	TRB	EAEVAQSPRYKITEKSQAVAFWCDPI	SGHAT	LYWYRQILGQGPELLVQ	FQDESV	VDDSQLPKDRFSAERLKGVDSTLKIQPAELGDSAMYL	CASSLVAGLTGELFF	GEGSRLTVL	TRBV11-1*01	TRBD2*02	TRBJ2-2*01	301	0.0004
HA2-B	TRB	DTAVSQTPKYLVTQMGNDKSIKCEQN	LGHDT	MYWYKQDSKKFLKIMFS	YNNKEL	IINETVPNRFSPKSPDKAHLNLHINSLELGDSAVYF	CASSQRATGSGNTIYF	GEGSWLTVV	TRBV3-1*01		TRBJ1-3*01	301	0.0004
HA2-B	TRB	NAGVMQNPRHLVRRRGQEARLRCSPM	KGHSH	VYWYRQLPEEGLKFMVY	LQKENI	IDESGMPKERFSAEFPKEGPSILRIQQVVRGDSAAYF	CASSPVKQETQYF	GPGTRLLVL	TRBV18*01		TRBJ2-5*01	301	0.0004
HA2-B	TRB	NAGVTQTPKFQVLKTGQSMTLQCAQD	MNHEY	MSWYRQDPGMGLRLIHY	SVGAGI	TDQGEVPNGYNVSRSTTEDFPLRLLSAAPSQTSVYF	CASGAGHINYGYTF	GSGTRLTVV	TRBV6-5*01	TRBD1*01	TRBJ1-2*01	300	0.0004
HA2-B	TRB	GAVVSQHPSRVICKSGTSVKIECRSL	DFQATT	MFWYRQFPKKSLMLMAT	SNEGSKA	TYEQGVEKDKFLINHASLTLSTLTVTSAHPEDSSFYI	CSAPDWDSLSTEAFF	GQGTRLTVV	TRBV20-1*05	TRBD1*01	TRBJ1-1*01	300	0.0004
HA2-B	TRB	GAGVSQSPSNKVTEKGKDVELRCDPI	SGHTA	LYWYRQRLGQGLEFLIY	FQGNSA	PDKSGLPSDRFSAERTGESVSTLTIQRTQQEDSAVYL	CASSFFQGATEAFF	GQGTRLTVV	TRBV7-2*02	TRBD1*01	TRBJ1-1*01	300	0.0004
HA2-B	TRB	EAGVTQFPSHSVIEKGQTVTLRCDPI	SGHDN	LYWYRRVMGKEIKFLLH	FVKESK	QDESGMPNNRFLAERTGGTYSTLKVQPAELEDSGVYF	CASSQGGARVYGYTF	GSGTRLTVV	TRBV14*01	TRBD1*01	TRBJ1-2*01	300	0.0004
HA2-B	TRB	GAVVSQHPSWVICKSGTSVKIECRSL	DFQATT	MFWYRQFPKQSLMLMAT	SNEGSKA	TYEQGVEKDKFLINHASLTLSTLTVTSAHPEDSSFYI	CSARFPRLDTIYF	GEGSWLTVV	TRBV20-1*01	TRBD2*01	TRBJ1-3*01	300	0.0004
HA2-B	TRB	GAGVSQSPRYKVAKRGQDVALRCDPI	SGHVS	LFWYQQALGQGPEFLTY	FQNEAQ	LDKSGLPSDRFFAERPEGSVSTLKIQRTQQEDSAVYL	CASSLTAGAPTDTQYF	GPGTRLTVL	TRBV7-8*01	TRBD2*01	TRBJ2-3*01	300	0.0004
HA2-B	TRB	EPEVTQTPSHQVTQMGQEVILRCVPI	SNHLY	FYWYRQILGQKVEFLVS	FYNNEI	SEKSEIFDDQFSVERPDGSNFTLKIRSTKLEDSAMYF	CASTSGLAGNEQYF	GPGTRLTVT	TRBV2*01	TRBD2*01	TRBJ2-7*01	300	0.0004
HA2-B	TRB	DAGVTQSPTHLIKTRGQHVTLRCSPI	SGHKS	VSWYQQVLGQGPQFIFQ	YYEKEE	RGRGNFPDRFSARQFPNYSSELNVNALLLGDSALYL	CASSLAAGQPQHF	GDGTRLSIL	TRBV5-5*01	TRBD2*02	TRBJ1-5*01	299	0.0003
HA2-B	TRB	GAGVSQSPSNKVTEKGKDVELRCDPI	SGHTA	LYWYRQRLGQGLEFLIY	FQGNSA	PDKSGLPSDRFSAERTGESVSTLTIQRTQQEDSAVYL	CASSTLPRSGNTIYF	GEGSWLTVV	TRBV7-2*02	TRBD2*02	TRBJ1-3*01	299	0.0003
HA2-B	TRB	DAGVIQSPRHEVTEMGQEVTLRCKPI	SGHNS	LFWYRQTMMRGLELLIY	FNNNVP	IDDSGMPEDRFSAKMPNASFSTLKIQPSEPRDSAVYF	CASSRGSVIMNTEAFF	GQGTRLTVV	TRBV12-3*01		TRBJ1-1*01	299	0.0003
HA2-B	TRB	DAGVTQSPTHLIKTRGQQVTLRCSPK	SGHDT	VSWYQQALGQGPQFIFQ	YYEEEE	RQRGNFPDRFSGHQFPNYSSELNVNALLLGDSALYL	CASSFRGSYGYTF	GSGTRLTVV	TRBV5-6*01		TRBJ1-2*01	299	0.0003
HA2-B	TRB	KAGVTQTPRYLIKTRGQQVTLSCSPI	SGHRS	VSWYQQTPGQGLQFLFE	YFSETQ	RNKGNFPGRFSGRQFSNSRSEMNVSTLELGDSALYL	CASSLVAGGSLSGANVLTF	GAGSRLTVL	TRBV5-1*01	TRBD1*01	TRBJ2-6*01	299	0.0003
HA2-B	TRB	DVKVTQSSRYLVKRTGEKVFLECVQD	MDHEN	MFWYRQDPGLGLRLIYF	SYDVKM	KEKGDIPEGYSVSREKKERFSLILESASTNQTSMYL	CASSLAGGKNEQFF	GPGTRLTVL	TRBV28*01	TRBD2*01	TRBJ2-1*01	299	0.0003
HA2-B	TRB	DTGVSQDPRHKITKRGQNVTFRCDPI	SEHNR	LYWYRQTLGQGPEFLTY	FQNEAQ	LEKSRLLSDRFSAERPKGSFSTLEIQRTEQGDSAMYL	CASSSPSGINNPLF	GPGTRLTVL	TRBV7-9*03	TRBD2*01	TRBJ2-1*01	299	0.0003
HA2-B	TRB	EAQVTQNPRYLITVTGKKLTVTCSQN	MNHEY	MSWYRQDPGLGLRQIYY	SMNVEV	TDKGDVPEGYKVSRKEKRNFPLILESPSPNQTSLYF	CASSLDRVSLAERTGEFF	GPGTRLTVL	TRBV27*01	TRBD1*01	TRBJ2-1*01	298	0.0003
HA2-B	TRB	EPEVTQTPSHQVTQMGQEVILRCVPI	SNHLY	FYWYRQILGQKVEFLVS	FYNNEI	SEKSEIFDDQFSVERPDGSNFTLKIRSTKLEDSAMYF	CASKSVNTEAFF	GQGTRLTVV	TRBV2*01		TRBJ1-1*01	298	0.0003
HA2-B	TRB	IAGITQAPTSQILAAGRRMTLRCTQD	MRHNA	MYWYRQDLGLGLRLIHY	SNTAGT	TGKGEVPDGYSVSRANTDDFPLTLASAVPSQTSVYF	CASSSGSTDTQYF	GPGTRLTVL	TRBV6-4*01	TRBD2*01	TRBJ2-3*01	298	0.0003
HA2-B	TRB	NAGVTQTPKFRILKIGQSMTLQCTQD	MNHNY	MYWYRQDPGMGLKLIYY	SVGAGI	TDKGEVPNGYNVSRSTTEDFPLRLELAAPSQTSVYF	CASSATSGAIYEQYF	GPGTRLTVT	TRBV6-6*01	TRBD2*01	TRBJ2-7*01	298	0.0003
HA2-B	TRB	DAGITQSPRYKITETGRQVTLMCHQT	WSHSY	MFWYRQDLGHGLRLIYY	SAAADI	TDKGEVPDGYVVSRSKTENFPLTLESATRSQTSVYF	CATGGGAPRGGYTF	GSGTRLTVV	TRBV10-2*01	TRBD2*01	TRBJ1-2*01	298	0.0003
HA2-B	TRB	ETGVTQTPRHLVMGMTNKKSLKCEQH	LGHNA	MYWYKQSAKKPLELMFV	YNFKEQ	TENNSVPSRFSPECPNSSHLFLHLHTLQPEDSALYL	CASSQAQAQTQYF	GPGTRLLVL	TRBV4-2*01		TRBJ2-5*01	298	0.0003
HA2-B	TRB	DTEVTQTPKHLVMGMTNKKSLKCEQH	MGHRA	MYWYKQKAKKPPELMFV	YSYEKL	SINESVPSRFSPECPNSSLLNLHLHALQPEDSALYL	CASSQDRWGSEQFF	GPGTRLTVL	TRBV4-1*01	TRBD2*01	TRBJ2-1*01	298	0.0003
HA2-B	TRB	DTEVTQTPKHLVMGMTNKKSLKCEQH	MGHRA	MYWYKQKAKKPPELMFV	YSYEKL	SINESVPSRFSPECPNSSLLNLHLHALQPEDSALYL	CASSQGGLAGNEQFF	GPGTRLTVL	TRBV4-1*01	TRBD2*01	TRBJ2-1*01	298	0.0003
HA2-B	TRB	DSGVTQTPKHLITATGQRVTLRCSPR	SGDLS	VYWYQQSLDQGLQFLIQ	YYNGEE	RAKGNILERFSAQQFPDLHSELNLSSLELGDSALYF	CASSVAPSAAIEQFF	GPGTRLTVL	TRBV9*01	TRBD2*01	TRBJ2-1*01	297	0.0003
HA2-B	TRB	GAVVSQHPSWVICKSGTSVKIECRSL	DFQATT	MFWYRQFPKQSLMLMAT	SNEGSKA	TYEQGVEKDKFLINHASLTLSTLTVTSAHPEDSSFYI	CSATPSLAGVNTGELFF	GEGSRLTVL	TRBV20-1*01	TRBD2*01	TRBJ2-2*01	297	0.0003
HA2-B	TRB	EAQVTQNPRYLITVTGKKLTVTCSQN	MNHEY	MSWYRQDPGLGLRQIYY	SMNVEV	TDKGDVPEGYKVSRKEKRNFPLILESPSPNQTSLYF	CASSLTGQGGVAGELFF	GEGSRLTVL	TRBV27*01	TRBD1*01	TRBJ2-2*01	297	0.0003
HA2-B	TRB	DAGITQSPRYKITETGRQVTLMCHQT	WSHSY	MFWYRQDLGHGLRLIYY	SAAADI	TDKGEVPDGYVVSRSKTENFPLTLESATRSQTSVYF	CASSLNSGRGEQFF	GPGTRLTVL	TRBV10-2*01	TRBD2*02	TRBJ2-1*01	297	0.0003
HA2-B	TRB	DTGVSQDPRHKITKRGQNVTFRCDPI	SEHNR	LYWYRQTLGQGPEFLTY	FQNEAQ	LEKSRLLSDRFSAERPKGSFSTLEIQRTEQGDSAMYL	CASSHELAGVTDTQYF	GPGTRLTVL	TRBV7-9*03	TRBD2*01	TRBJ2-3*01	297	0.0003
HA2-B	TRB	IAGITQAPTSQILAAGRRMTLRCTQD	MRHNA	MYWYRQDLGLGLRLIHY	SNTAGT	TGKGEVPDGYSVSRANTDDFPLTLASAVPSQTSVYF	CASSPTSAGELFF	GEGSRLTVL	TRBV6-4*01	TRBD2*01	TRBJ2-2*01	297	0.0003
HA2-B	TRB	DTEVTQTPKHLVMGMTNKKSLKCEQH	MGHRA	MYWYKQKAKKPPELMFV	YSYEKL	SINESVPSRFSPECPNSSLLNLHLHALQPEDSALYL	CASSPLSQETQYF	GPGTRLLVL	TRBV4-1*01		TRBJ2-5*01	297	0.0003
HA2-B	TRB	DTAVSQTPKYLVTQMGNDKSIKCEQN	LGHDT	MYWYKQDSKKFLKIMFS	YNNKEL	IINETVPNRFSPKSPDKAHLNLHINSLELGDSAVYF	CASSPLRTVEKLFF	GSGTQLSVL	TRBV3-1*01	TRBD1*01	TRBJ1-4*01	297	0.0003
HA2-B	TRB	DAGITQSPRHKVTETGTPVTLRCHQT	ENHRY	MYWYRQDPGHGLRLIHY	SYGVKD	TDKGEVSDGYSVSRSKTEDFLLTLESATSSQTSVYF	CAITADLTRNEQFF	GPGTRLTVL	TRBV10-3*01		TRBJ2-1*01	297	0.0003
HA2-B	TRB	DAMVIQNPRYQVTQFGKPVTLSCSQT	LNHNV	MYWYQQKSSQAPKLLFH	YYDKDF	NNEADTPDNFQSRRPNTSFCFLDIRSPGLGDAAMYL	CATSRTGVGQPQHF	GDGTRLSIL	TRBV15*02	TRBD2*01	TRBJ1-5*01	297	0.0003
HA2-B	TRB	DSGVTQTPKHLITATGQRVTLRCSPR	SGDLS	VYWYQQSLDQGLQFLIQ	YYNGEE	RAKGNILERFSAQQFPDLHSELNLSSLELGDSALYF	CASSAYAGTDISYGYTF	GSGTRLTVV	TRBV9*01	TRBD1*01	TRBJ1-2*01	297	0.0003
HA2-B	TRB	DTEVTQTPKHLVMGMTNKKSLKCEQH	MGHRA	MYWYKQKAKKPPELMFV	YSYEKL	SINESVPSRFSPECPNSSLLNLHLHALQPEDSALYL	CASSHSPRTDSNTEAFF	GQGTRLTVV	TRBV4-1*01	TRBD1*01	TRBJ1-1*01	296	0.0003
HA2-B	TRB	DSGVTQTPKHLITATGQRVTLRCSPR	SGDLS	VYWYQQSLDQGLQFLIQ	YYNGEE	RAKGNILERFSAQQFPDLHSELNLSSLELGDSALYF	CASSPGKGQPQHF	GDGTRLSIL	TRBV9*01	TRBD1*01	TRBJ1-5*01	296	0.0003
HA2-B	TRB	DTGVSQDPRHKITKRGQNVTFRCDPI	SEHNR	LYWYRQTLGQGPEFLTY	FQNEAQ	LEKSRLLSDRFSAERPKGSFSTLEIQRTEQGDSAMYL	CASSLAGGDRGHGYTF	GSGTRLTVV	TRBV7-9*03	TRBD1*01	TRBJ1-2*01	296	0.0003
HA2-B	TRB	GAVVSQHPSRVICKSGTSVKIECRSL	DFQATT	MFWYRQFPKKSLMLMAT	SNEGSKA	TYEQGVEKDKFLINHASLTLSTLTVTSAHPEDSSFYI	CSARRTGRNTEAFF	GQGTRLTVV	TRBV20-1*05	TRBD1*01	TRBJ1-1*01	296	0.0003
HA2-B	TRB	EAQVTQNPRYLITVTGKKLTVTCSQN	MNHEY	MSWYRQDPGLGLRQIYY	SMNVEV	TDKGDVPEGYKVSRKEKRNFPLILESPSPNQTSLYF	CASSFSRTYELFF	GSGTQLSVL	TRBV27*01	TRBD1*01	TRBJ1-4*01	296	0.0003
HA2-B	TRB	DTEVTQTPKHLVMGMTNKKSLKCEQH	MGHRA	MYWYKQKAKKPPELMFV	YSYEKL	SINESVPSRFSPECPNSSLLNLHLHALQPEDSALYL	CASSQTGTGNEKLFF	GSGTQLSVL	TRBV4-1*01	TRBD1*01	TRBJ1-4*01	296	0.0003
HA2-B	TRB	GAGVSQSPSNKVTEKGKDVELRCDPI	SGHTA	LYWYRQRLGQGLEFLIY	FQGNSA	PDKSGLPSDRFSAERTGESVSTLTIQRTQQEDSAVYL	CASSPSSYNEQFF	GPGTRLTVL	TRBV7-2*02		TRBJ2-1*01	296	0.0003
HA2-B	TRB	DTAVSQTPKYLVTQMGNDKSIKCEQN	LGHDT	MYWYKQDSKKFLKIMFS	YNNKEL	IINETVPNRFSPKSPDKAHLNLHINSLELGDSAVYF	CASSQVGGGYTEAFF	GQGTRLTVV	TRBV3-1*01	TRBD1*01	TRBJ1-1*01	296	0.0003
HA2-B	TRB	SAVISQKPSRDICQRGTSLTIQCQVD	SQVTM	MFWYRQQPGQSLTLIAT	ANQGSEA	TYESGFVIDKFPISRPNLTFSTLTVSNMSPEDSSIYL	CSVEPAGLEQFF	GPGTRLTVL	TRBV29-1*01	TRBD2*02	TRBJ2-1*01	296	0.0003
HA2-B	TRB	SAVISQKPSRDICQRGTSLTIQCQVD	SQVTM	MFWYRQQPGQSLTLIAT	ANQGSEA	TYESGFVIDKFPISRPNLTFSTLTVSNMSPEDSSIYL	CSVDPLAGVADTQYF	GPGTRLTVL	TRBV29-1*01	TRBD2*01	TRBJ2-3*01	296	0.0003
HA2-B	TRB	DTAVSQTPKYLVTQMGNDKSIKCEQN	LGHDT	MYWYKQDSKKFLKIMFS	YNNKEL	IINETVPNRFSPKSPDKAHLNLHINSLELGDSAVYF	CASSHGGTDTQYF	GPGTRLTVL	TRBV3-1*01		TRBJ2-3*01	295	0.0003
HA2-B	TRB	EAQVTQNPRYLITVTGKKLTVTCSQN	MNHEY	MSWYRQDPGLGLRQIYY	SMNVEV	TDKGDVPEGYKVSRKEKRNFPLILESPSPNQTSLYF	CATRDSSSNEQFF	GPGTRLTVL	TRBV27*01		TRBJ2-1*01	295	0.0003
HA2-B	TRB	EAGVVQSPRYKIIEKKQPVAFWCNPI	SGHNT	LYWYRQNLGQGPELLIR	YENEEA	VDDSQLPKDRFSAERLKGVDSTLKIQPAELGDSAVYL	CVSSLGPGANTEAFF	GQGTRLTVV	TRBV11-3*04	TRBD1*01	TRBJ1-1*01	295	0.0003
HA2-B	TRB	KAGVTQTPRYLIKTRGQQVTLSCSPI	SGHRS	VSWYQQTPGQGLQFLFE	YFSETQ	RNKGNFPGRFSGRQFSNSRSEMNVSTLELGDSALYL	CASSDRSGLAAYEQYF	GPGTRLTVT	TRBV5-1*01	TRBD2*01	TRBJ2-7*01	295	0.0003
HA2-B	TRB	NAGVMQNPRHLVRRRGQEARLRCSPM	KGHSH	VYWYRQLPEEGLKFMVY	LQKENI	IDESGMPKERFSAEFPKEGPSILRIQQVVRGDSAAYF	CASSQQLESPLDTQYF	GPGTRLTVL	TRBV18*01	TRBD2*01	TRBJ2-3*01	295	0.0003
HA2-B	TRB	ETGVTQTPRHLVMGMTNKKSLKCEQH	LGHNA	MYWYKQSAKKPLELMFV	YNFKEQ	TENNSVPSRFSPECPNSSHLFLHLHTLQPEDSALYL	CASSQAHLEGASGNTIYF	GEGSWLTVV	TRBV4-2*01	TRBD1*01	TRBJ1-3*01	295	0.0003
HA2-B	TRB	NAGVTQTPKFRILKIGQSMTLQCTQD	MNHNY	MYWYRQDPGMGLKLIYY	SVGAGI	TDKGEVPNGYNVSRSTTEDFPLRLELAAPSQTSVYF	CASRGTEAFF	GQGTRLTVV	TRBV6-6*01		TRBJ1-1*01	295	0.0003
HA2-B	TRB	DAGVIQSPRHEVTEMGQEVTLRCKPI	SGHNS	LFWYRQTMMRGLELLIY	FNNNVP	IDDSGMPEDRFSAKMPNASFSTLKIQPSEPRDSAVYF	CASSFGTGTGKNIQYF	GAGTRLSVL	TRBV12-3*01	TRBD1*01	TRBJ2-4*01	295	0.0003
HA2-B	TRB	GAGVSQTPSNKVTEKGKYVELRCDPI	SGHTA	LYWYRQSLGQGPEFLIY	FQGTGA	ADDSGLPNDRFFAVRPEGSVSTLKIQRTERGDSAVYL	CASSLDGNTGELFF	GEGSRLTVL	TRBV7-3*01		TRBJ2-2*01	295	0.0003
HA2-B	TRB	DTEVTQTPKHLVMGMTNKKSLKCEQH	MGHRA	MYWYKQKAKKPPELMFV	YSYEKL	SINESVPSRFSPECPNSSLLNLHLHALQPEDSALYL	CASSQGQLVSNQPQHF	GDGTRLSIL	TRBV4-1*01		TRBJ1-5*01	295	0.0003
HA2-B	TRB	NAGVTQTPKFQVLKTGQSMTLQCAQD	MNHEY	MSWYRQDPGMGLRLIHY	SVGAGI	TDQGEVPNGYNVSRSTTEDFPLRLLSAAPSQTSVYF	CASSQRQGDTQYF	GPGTRLTVL	TRBV6-5*01	TRBD1*01	TRBJ2-3*01	295	0.0003
HA2-B	TRB	KAGVTQTPRYLIKTRGQQVTLSCSPI	SGHRS	VSWYQQTPGQGLQFLFE	YFSETQ	RNKGNFPGRFSGRQFSNSRSEMNVSTLELGDSALYL	CASSSTGGNYGYTF	GSGTRLTVV	TRBV5-1*01	TRBD1*01	TRBJ1-2*01	295	0.0003
HA2-B	TRB	SQTIHQWPATLVQPVGSPLSLECTVE	GTSNPN	LYWYRQAAGRGLQLLFY	SVGIG	QISSEVPQNLSASRPQDRQFILSSKKLLLSDSGFYL	CAWSVGTQYNEQFF	GPGTRLTVL	TRBV30*01	TRBD1*01	TRBJ2-1*01	294	0.0003
HA2-B	TRB	NAGVTQTPKFQVLKTGQSMTLQCAQD	MNHEY	MSWYRQDPGMGLRLIHY	SVGAGI	TDQGEVPNGYNVSRSTTEDFPLRLLSAAPSQTSVYF	CASRVTGNHYGYTF	GSGTRLTVV	TRBV6-5*01	TRBD1*01	TRBJ1-2*01	294	0.0003
HA2-B	TRB	GAGVSQSPRYKVAKRGQDVALRCDPI	SGHVS	LFWYQQALGQGPEFLTY	FQNEAQ	LDKSGLPSDRFFAERPEGSVSTLKIQRTQQEDSAVYL	CASSLPGDHTGELFF	GEGSRLTVL	TRBV7-8*01	TRBD2*01	TRBJ2-2*01	294	0.0003
HA2-B	TRB	DAGITQSPRHKVTETGTPVTLRCHQT	ENHRY	MYWYRQDPGHGLRLIHY	SYGVKD	TDKGEVSDGYSVSRSKTEDFLLTLESATSSQTSVYF	CATTEREFNTGELFF	GEGSRLTVL	TRBV10-3*01	TRBD2*02	TRBJ2-2*01	294	0.0003
HA2-B	TRB	DAGITQSPRHKVTETGTPVTLRCHQT	ENHRY	MYWYRQDPGHGLRLIHY	SYGVKD	TDKGEVSDGYSVSRSKTEDFLLTLESATSSQTSVYF	CAISDSYNEQFF	GPGTRLTVL	TRBV10-3*02		TRBJ2-1*01	294	0.0003
HA2-B	TRB	GAVVSQHPSRVICKSGTSVKIECRSL	DFQATT	MFWYRQFPKKSLMLMAT	SNEGSKA	TYEQGVEKDKFLINHASLTLSTLTVTSAHPEDSSFYI	CSARDPGSSYNEQFF	GPGTRLTVL	TRBV20-1*05	TRBD1*01	TRBJ2-1*01	294	0.0003
HA2-B	TRB	DTAVSQTPKYLVTQMGNDKSIKCEQN	LGHDT	MYWYKQDSKKFLKIMFS	YNNKEL	IINETVPNRFSPKSPDKAHLNLHINSLELGDSAVYF	CASSQVQSNTEAFF	GQGTRLTVV	TRBV3-1*01		TRBJ1-1*01	294	0.0003
HA2-B	TRB	AAGVIQSPRHLIKEKRETATLKCYPI	SRHDT	VYWYQQGPGQDPQFLIS	FYEKMQ	SDKGSIPDRFSAQQFSDYHSELNMSSLELGDSALYF	CASSSTAGELFF	GEGSRLTVL	TRBV13*01		TRBJ2-2*01	294	0.0003
HA2-B	TRB	DAMVIQNPRYQVTQFGKPVTLSCSQT	LNHNV	MYWYQQKSSQAPKLLFH	YYDKDF	NNEADTPDNFQSRRPNTSFCFLDIRSPGLGDAAMYL	CATSRDREGMGSHNSPLHF	GNGTRLTVT	TRBV15*02	TRBD1*01	TRBJ1-6*02	293	0.0003
HA2-B	TRB	GAVVSQHPSWVICKSGTSVKIECRSL	DFQATT	MFWYRQFPKQSLMLMAT	SNEGSKA	TYEQGVEKDKFLINHASLTLSTLTVTSAHPEDSSFYI	CSARDLSRDIPEQYF	GPGTRLTVT	TRBV20-1*01	TRBD1*01	TRBJ2-7*01	293	0.0003
HA2-B	TRB	DTEVTQTPKHLVMGMTNKKSLKCEQH	MGHRA	MYWYKQKAKKPPELMFV	YSYEKL	SINESVPSRFSPECPNSSLLNLHLHALQPEDSALYL	CASSPYYSGTSVGGNEQFF	GPGTRLTVL	TRBV4-1*01	TRBD2*01	TRBJ2-1*01	293	0.0003
HA2-B	TRB	EPEVTQTPSHQVTQMGQEVILRCVPI	SNHLY	FYWYRQILGQKVEFLVS	FYNNEI	SEKSEIFDDQFSVERPDGSNFTLKIRSTKLEDSAMYF	CASSESAGHSLHF	GNGTRLTVT	TRBV2*01	TRBD2*01	TRBJ1-6*02	293	0.0003
HA2-B	TRB	EAGVAQSPRYKIIEKRQSVAFWCNPI	SGHAT	LYWYQQILGQGPKLLIQ	FQNNGV	VDDSQLPKDRFSAERLKGVDSTLKIQPAKLEDSAVYL	CASSSRGGSHNEQFF	GPGTRLTVL	TRBV11-2*03	TRBD2*01	TRBJ2-1*01	293	0.0003
HA2-B	TRB	NAGVTQTPKFQVLKTGQSMTLQCAQD	MNHNS	MYWYRQDPGMGLRLIYY	SASEGT	TDKGEVPNGYNVSRLNKREFSLRLESAAPSQTSVYF	CASSLTRRGDTQYF	GPGTRLTVL	TRBV6-1*01	TRBD2*01	TRBJ2-3*01	293	0.0003
HA2-B	TRB	DTEVTQTPKHLVMGMTNKKSLKCEQH	MGHRA	MYWYKQKAKKPPELMFV	YSYEKL	SINESVPSRFSPECPNSSLLNLHLHALQPEDSALYL	CASSQELTNPYNEQFF	GPGTRLTVL	TRBV4-1*01	TRBD2*01	TRBJ2-1*01	292	0.0003
HA2-B	TRB	DVKVTQSSRYLVKRTGEKVFLECVQD	MDHEN	MFWYRQDPGLGLRLIYF	SYDVKM	KEKGDIPEGYSVSREKKERFSLILESASTNQTSMYL	CASSFNPGLAGGPHNEQFF	GPGTRLTVL	TRBV28*01	TRBD2*01	TRBJ2-1*01	292	0.0003
HA2-B	TRB	EAQVTQNPRYLITVTGKKLTVTCSQN	MNHEY	MSWYRQDPGLGLRQIYY	SMNVEV	TDKGDVPEGYKVSRKEKRNFPLILESPSPNQTSLYF	CASSPGTRASEQYF	GPGTRLTVT	TRBV27*01	TRBD2*01	TRBJ2-7*01	292	0.0003
HA2-B	TRB	DTGVSQDPRHKITKRGQNVTFRCDPI	SEHNR	LYWYRQTLGQGPEFLTY	FQNEAQ	LEKSRLLSDLFSAERPKGSFSTLEIQRTEQGDSAMYL	CASSSQRAMAEQYF	GPGTRLTVT	TRBV7-9*03		TRBJ2-7*01	291	0.0003
HA2-B	TRB	NAGVTQTPKFRILKIGQSMTLQCTQD	MNHNY	MYWYRQDPGMGLKLIYY	SVGAGI	TDKGEVPNGYNVSRSTTEDFPLRLELAAPSQTSVYF	CASLSGASYEQYF	GPGTRLTVT	TRBV6-6*01	TRBD1*01	TRBJ2-7*01	291	0.0003
HA2-B	TRB	GAVVSQHPSRVICKSGTSVKIECRSL	DFQATT	MFWYRQFPKKSLMLMAT	SNEGSKA	TYEQGVEKDKFLINHASLTLSTLTVTSAHPEDSSFYI	CSARDPLATYQETQYF	GPGTRLLVL	TRBV20-1*05	TRBD2*01	TRBJ2-5*01	291	0.0003
HA2-B	TRB	GAVVSQHPSRVICKSGTSVKIECRSL	DFQATT	MFWYRQFPKKSLMLMAT	SNEGSKA	TYEQGVEKDKFLINHASLTLSTLTVTSAHPEDSSFYI	CSASSGTSFKTQYF	GPGTRLLVL	TRBV20-1*05	TRBD2*01	TRBJ2-5*01	291	0.0003
HA2-B	TRB	GAGVSQTPSNKVTEKGKYVELRCDPI	SGHTA	LYWYRQSLGQGPEFLIY	FQGTGA	ADDSGLPNDRFFAVRPEGSVSTLKIQRTERGDSAVYL	CASSLGTGNTIYF	GEGSWLTVV	TRBV7-3*01		TRBJ1-3*01	291	0.0003
HA2-B	TRB	GAGVSQSPRYKVTKRGQDVALRCDPI	SGHVS	LYWYRQALGQGPEFLTY	FNYEAQ	QDKSGLPNDRFSAERPEGSISTLTIQRTEQRDSAMYR	CASSLGPRSNTGELFF	GEGSRLTVL	TRBV7-6*01		TRBJ2-2*01	291	0.0003
HA2-B	TRB	DAGVTQSPTHLIKTRGQQVTLRCSPK	SGHDT	VSWYQQALGQGPQFIFQ	YYEEEE	RQRGNFPDRFSGHQFPNYSSELNVNALLLGDSALYL	CASSQRSSYNEQFF	GPGTRLTVL	TRBV5-6*01		TRBJ2-1*01	291	0.0003
HA2-B	TRB	ETGVTQTPRHLVMGMTNKKSLKCEQH	LGHNA	MYWYKQSAKKPLELMFV	YNFKEQ	TENNSVPSRFSPECPNSSHLFLHLHTLQPEDSALYL	CASSPGRDEQFF	GPGTRLTVL	TRBV4-2*01	TRBD1*01	TRBJ2-1*01	291	0.0003
HA2-B	TRB	GAVVSQHPSRVICKSGTSVKIECRSL	DFQATT	MFWYRQFPKKSLMLMAT	SNEGSKA	TYEQGVEKDKFLINHASLTLSTLTVTSAHPEDSSFYI	CSARSGSNTGELFF	GEGSRLTVL	TRBV20-1*05	TRBD2*01	TRBJ2-2*01	291	0.0003
HA2-B	TRB	EPEVTQTPSHQVTQMGQEVILRCVPI	SNHLY	FYWYRQILGQKVEFLVS	FYNNEI	SEKSEIFDDQFSVERPDGSNFTLKIRSTKLEDSAMYF	CASRSAVASGELFF	GEGSRLTVL	TRBV2*01		TRBJ2-2*01	291	0.0003
HA2-B	TRB	EAQVTQNPRYLITVTGKKLTVTCSQN	MNHEY	MSWYRQDPGLGLRQIYY	SMNVEV	TDKGDVPEGYKVSRKEKRNFPLILESPSPNQTSLYF	CASSLYRDTTTDTQYF	GPGTRLTVL	TRBV27*01	TRBD1*01	TRBJ2-3*01	291	0.0003
HA2-B	TRB	DTEVTQTPKHLVMGMTNKKSLKCEQH	MGHRA	MYWYKQKAKKPPELMFV	YSYEKL	SINESVPSRFSPECPNSSLLNLHLHALQPEDSALYL	CASSQPTGVSEKLFF	GSGTQLSVL	TRBV4-1*01	TRBD1*01	TRBJ1-4*01	290	0.0003
HA2-B	TRB	ETGVTQTPRHLVMGMTNKKSLKCEQH	LGHNA	MYWYKQSAKKPLELMFV	YNFKEQ	TENNSVPSRFSPECPNSSHLFLHLHTLQPEDSALYL	CASSLLEIRGAGELFF	GEGSRLTVL	TRBV4-2*01	TRBD1*01	TRBJ2-2*01	290	0.0003
HA2-B	TRB	DAGVTQSPTHLIKTRGQQVTLRCSPK	SGHDT	VSWYQQALGQGPQFIFQ	YYEEEE	RQRGNFPDRFSGHQFPNYSSELNVNALLLGDSALYL	CASSLGQGMTQPQHF	GDGTRLSIL	TRBV5-6*01	TRBD1*01	TRBJ1-5*01	290	0.0003
HA2-B	TRB	DAGITQSPRHKVTETGTPVTLRCHQT	ENHRY	MYWYRQDPGHGLRLIHY	SYGVKD	TDKGEVSDGYSVSRSKTEDFLLTLESATSSQTSVYF	CAISVGQGHNEQFF	GPGTRLTVL	TRBV10-3*02	TRBD1*01	TRBJ2-1*01	290	0.0003
HA2-B	TRB	GAVVSQHPSWVICKSGTSVKIECRSL	DFQATT	MFWYRQFPKQSLMLMAT	SNEGSKA	TYEQGVEKDKFLINHASLTLSTLTVTSAHPEDSSFYI	CSARPPGTGGTGELFF	GEGSRLTVL	TRBV20-1*01	TRBD1*01	TRBJ2-2*01	290	0.0003
HA2-B	TRB	DTEVTQTPKHLVMGMTNKKSLKCEQH	MGHRA	MYWYKQKAKKPPELMFV	YSYEKL	SINESVPSRFSPECPNSSLLNLHLHALQPEDSALYL	CASSQRLNQPQHF	GDGTRLSIL	TRBV4-1*01		TRBJ1-5*01	290	0.0003
HA2-B	TRB	DAGVIQSPRHEVTEMGQEVTLRCKPI	SGHDY	LFWYRQTMMRGLELLIY	FNNNVP	IDDSGMPEDRFSAKMPNASFSTLKIQPSEPRDSAVYF	CASSKLGSYSNQPQHF	GDGTRLSIL	TRBV12-4*01	TRBD2*02	TRBJ1-5*01	290	0.0003
HA2-B	TRB	DAGVTQSPTHLIKTRGQQVTLRCSPK	SGHDT	VSWYQQALGQGPQFIFQ	YYEEEE	RQRGNFPDRFSGHQFPNYSSELNVNALLLGDSALYL	CASSLKREWNNEQFF	GPGTRLTVL	TRBV5-6*01	TRBD2*02	TRBJ2-1*01	290	0.0003
HA2-B	TRB	EAQVTQNPRYLITVTGKKLTVTCSQN	MNHEY	MSWYRQDPGLGLRQIYY	SMNVEV	TDKGDVPEGYKVSRKEKRNFPLILESPSPNQTSLYF	CASSLSEGKQFF	GPGTRLTVL	TRBV27*01	TRBD2*02	TRBJ2-1*01	290	0.0003
HA2-B	TRB	GAGVSQSPRYKVTKRGQDVALRCDPI	SGHVS	LYWYRQALGQGPEFLTY	FNYEAQ	QDKSGLPNDRFSAERPEGSISTLTIQRTEQRDSAMYR	CASSLGSGTGVTEAFF	GQGTRLTVV	TRBV7-6*01	TRBD1*01	TRBJ1-1*01	290	0.0003
HA2-B	TRB	EAGVAQSPRYKIIEKRQSVAFWCNPI	SGHAT	LYWYQQILGQGPKLLIQ	FQNNGV	VDDSQLPKDRFSAERLKGVDSTLKIQPAKLEDSAVYL	CASSLDPPGQGAPRSPLHF	GNGTRLTVT	TRBV11-2*03	TRBD1*01	TRBJ1-6*02	289	0.0003
HA2-B	TRB	ETGVTQSPTHLIKTRGQQVTLRCSSQ	SGHNT	VSWYQQALGQGPQFIFQ	YYREEE	NGRGNFPPRFSGLQFPNYSSELNVNALELDDSALYL	CASSLGGSGGLAGELFF	GEGSRLTVL	TRBV5-4*01	TRBD2*01	TRBJ2-2*01	289	0.0003
HA2-B	TRB	GAGVSQTPSNKVTEKGKYVELRCDPI	SGHTA	LYWYRQSLGQGPEFLIY	FQGTGA	ADDSGLPNDRFFAVRPEGSVSTLKIQRTERGDSAVYL	CASSLDLNYGYTF	GSGTRLTVV	TRBV7-3*01		TRBJ1-2*01	289	0.0003
HA2-B	TRB	EAGVAQSPRYKIIEKRQSVAFWCNPI	SGHAT	LYWYQQILGQGPKLLIQ	FQNNGV	VDDSQLPKDRFSAERLKGVDSTLKIQPAKLEDSAVYL	CASSQDRGHGYTF	GSGTRLTVV	TRBV11-2*01	TRBD1*01	TRBJ1-2*01	289	0.0003
HA2-B	TRB	DTEVTQTPKHLVMGMTNKKSLKCEQH	MGHRA	MYWYKQKAKKPPELMFV	YSYEKL	SINESVPSRFSPECPNSSLLNLHLHALQPEDSALYL	CASSDGQMNTEAFF	GQGTRLTVV	TRBV4-1*01	TRBD1*01	TRBJ1-1*01	289	0.0003
HA2-B	TRB	SAVISQKPSRDICQRGTSLTIQCQVD	SQVTM	MFWYRQQPGQSLTLIAT	ANQGSEA	TYESGFVIDKFPISRPNLTFSTLTVSNMSPEDSSIYL	CSVDFTIAFPNEQFF	GPGTRLTVL	TRBV29-1*01		TRBJ2-1*01	288	0.0003
HA2-B	TRB	GAGVSQSPSNKVTEKGKDVELRCDPI	SGHTA	LYWYRQRLGQGLEFLIY	FQGNSA	PDKSGLPSDRFSAERTGESVSTLTIQRTQQEDSAVYL	CASSPKNQETQYF	GPGTRLLVL	TRBV7-2*02		TRBJ2-5*01	288	0.0003
HA2-B	TRB	DVKVTQSSRYLVKRTGEKVFLECVQD	MDHEN	MFWYRQDPGLGLRLIYF	SYDVKM	KEKGDIPEGYSVSREKKERFSLILESASTNQTSMYL	CASSPGQGATEAFF	GQGTRLTVV	TRBV28*01	TRBD1*01	TRBJ1-1*01	288	0.0003
HA2-B	TRB	EAQVTQNPRYLITVTGKKLTVTCSQN	MNHEY	MSWYRQDPGLGLRQIYY	SMNVEV	TDKGDVPEGYKVSRKEKRNFPLILESPSPNQTSLYF	CASSLAGRGRGNTEAFF	GQGTRLTVV	TRBV27*01	TRBD1*01	TRBJ1-1*01	288	0.0003
HA2-B	TRB	GAGVSQSPRYKVAKRGQDVALRCDPI	SGHVS	LFWYQQALGQGPEFLTY	FQNEAQ	LDKSGLPSDRFFAERPEGSVSTLKIQRTQQEDSAVYL	CASSHPTGGGASYNEQFF	GPGTRLTVL	TRBV7-8*01	TRBD1*01	TRBJ2-1*01	288	0.0003
HA2-B	TRB	EAQVTQNPRYLITVTGKKLTVTCSQN	MNHEY	MSWYRQDPGLGLRQIYY	SMNVEV	TDKGDVPEGYKVSRKEKRNFPLILESPSPNQTSLYF	CASWGSYEQYF	GPGTRLTVT	TRBV27*01		TRBJ2-7*01	288	0.0003
HA2-B	TRB	DAGITQSPRHKVTETGTPVTLRCHQT	ENHRY	MYWYRQDPGHGLRLIHY	SYGVKD	TDKGEVSDGYSVSRSKTEDFLLTLESATSSQTSVYF	CAISESWIRDSLNTGELFF	GEGSRLTVL	TRBV10-3*01	TRBD2*01	TRBJ2-2*01	288	0.0003
HA2-B	TRB	NAGVTQTPKFQVLKTGQSMTLQCAQD	MNHNS	MYWYRQDPGMGLRLIYY	SASEGT	TDKGEVPNGYNVSRLNKREFSLRLESAAPSQTSVYF	CASSEMAVTGYTF	GSGTRLTVV	TRBV6-1*01		TRBJ1-2*01	288	0.0003
HA2-B	TRB	KAGVTQTPRYLIKTRGQQVTLSCSPI	SGHRS	VSWYQQTPGQGLQFLFE	YFSETQ	RNKGNFPGRFSGRQFSNSRSEMNVSTLELGDSALYL	CASSWGSGASTDTQYF	GPGTRLTVL	TRBV5-1*01	TRBD2*01	TRBJ2-3*01	288	0.0003
HA2-B	TRB	GAVVSQHPSWVICKSGTSVKIECRSL	DFQATT	MFWYRQFPKQSLMLMAT	SNEGSKA	TYEQGVEKDKFLINHASLTLSTLTVTSAHPEDSSFYI	CSAILAFEETQYF	GPGTRLLVL	TRBV20-1*01	TRBD2*01	TRBJ2-5*01	287	0.0003
HA2-B	TRB	KAGVTQTPRYLIKTRGQQVTLSCSPI	SGHRS	VSWYQQTPGQGLQFLFE	YFSETQ	RNKGNFPGRFSGRQFSNSRSEMNVSTLELGDSALYL	CASRGAGNEKLFF	GSGTQLSVL	TRBV5-1*01	TRBD2*01	TRBJ1-4*01	287	0.0003
HA2-B	TRB	KAGVTQTPRYLIKTRGQQVTLSCSPI	SGHRS	VSWYQQTPGQGLQFLFE	YFSETQ	RNKGNFPGRFSGRQFSNSRSEMNVSTLELGDSALYL	CASSLVARGRDWNTEAFF	GQGTRLTVV	TRBV5-1*01	TRBD1*01	TRBJ1-1*01	287	0.0003
HA2-B	TRB	GAGVSQSPRYKVAKRGQDVALRCDPI	SGHVS	LFWYQQALGQGPEFLTY	FQNEAQ	LDKSGLPSDRFFAERPEGSVSTLKIQRTQQEDSAVYL	CASSPRRPHDEQYF	GPGTRLTVT	TRBV7-8*01	TRBD2*01	TRBJ2-7*01	287	0.0003
HA2-B	TRB	DTGVSQDPRHKITKRGQNVTFRCDPI	SEHNR	LYWYRQTLGQGPEFLTY	FQNEAQ	LEKSRLLSDRFSAERPKGSFSTLEIQRTEQGDSAMYL	CASSSPQGTPYNEQFF	GPGTRLTVL	TRBV7-9*03	TRBD1*01	TRBJ2-1*01	287	0.0003
HA2-B	TRB	KAGVTQTPRYLIKTRGQQVTLSCSPI	SGHRS	VSWYQQTPGQGLQFLFE	YFSETQ	RNKGNFPGRFSGRQFSNSRSEMNVSTLELGDSALYL	CASSRQGPAAGETQYF	GPGTRLLVL	TRBV5-1*01	TRBD2*02	TRBJ2-5*01	287	0.0003
HA2-B	TRB	DAGITQSPRHKVTETGTPVTLRCHQT	ENHRY	MYWYRQDPGHGLRLIHY	SYGVKD	TDKGEVSDGYSVSRSKTEDFLLTLESATSSQTSVYF	CAIPDRTGYGYTF	GSGTRLTVV	TRBV10-3*02		TRBJ1-2*01	287	0.0003
HA2-B	TRB	DSGVTQTPKHLITATGQRVTLRCSPR	SGDLS	VYWYQQSLDQGLQFLIQ	YYNGEE	RAKGNILERFSAQQFPDLHSELNLSSLELGDSALYF	CASSVTGQSNQPQHF	GDGTRLSIL	TRBV9*01	TRBD1*01	TRBJ1-5*01	287	0.0003
HA2-B	TRB	SQTIHQWPATLVQPVGSPLSLECTVE	GTSNPN	LYWYRQAAGRGLQLLFY	SVGIG	QISSEVPQNLSASRPQDRQFILSSKKLLLSDSGFYL	CAWSVVVDSDAFF	GQGTRLTVV	TRBV30*01		TRBJ1-1*01	286	0.0003
HA2-B	TRB	DVKVTQSSRYLVKRTGEKVFLECVQD	MDHEN	MFWYRQDPGLGLRLIYF	SYDVKM	KEKGDIPEGYSVSREKKERFSLILESASTNQTSMYL	CASSSPVQLRTTDTQYF	GPGTRLTVL	TRBV28*01	TRBD1*01	TRBJ2-3*01	286	0.0003
HA2-B	TRB	DTGVSQDPRHKITKRGQNVTFRCDPI	SEHNR	LYWYRQTLGQGPEFLTY	FQNEAQ	LEKSRLLSDRFSAERPKGSFSTLEIQRTEQGDSAMYL	CASSSPSGANTGELFF	GEGSRLTVL	TRBV7-9*03	TRBD2*01	TRBJ2-2*01	286	0.0003
HA2-B	TRB	DAGVIQSPRHEVTEMGQEVTLRCKPI	SGHNS	LFWYRQTMMRGLELLIY	FNNNVP	IDDSGMPEDRFSAKMPNASFSTLKIQPSEPRDSAVYF	CASSPGRTSPQYF	GPGTRLTVL	TRBV12-3*01	TRBD2*02	TRBJ2-3*01	286	0.0003
HA2-B	TRB	SQTIHQWPATLVQPVGSPLSLECTVE	GTSNPN	LYWYRQAAGRGLQLLFY	SVGIG	QISSEVPQNLSASRPQDRQFILSSKKLLLSDSGFYL	CAWRSGDEQYF	GPGTRLTVT	TRBV30*01	TRBD1*01	TRBJ2-7*01	286	0.0003
HA2-B	TRB	KAGVTQTPRYLIKTRGQQVTLSCSPI	SGHRS	VSWYQQTPGQGLQFLFE	YFSETQ	RNKGNFPGRFSGRQFSNSRSEMNVSTLELGDSALYL	CASSLSDRSADTQYF	GPGTRLTVL	TRBV5-1*01	TRBD1*01	TRBJ2-3*01	285	0.0003
HA2-B	TRB	KAGVTQTPRYLIKTRGQQVTLSCSPI	SGHRS	VSWYQQTPGQGLQFLFE	YFSETQ	RNKGNFPGRFSGRQFSNSRSEMNVSTLELGDSALYL	CASSLVQATKNIQYF	GAGTRLSVL	TRBV5-1*01	TRBD1*01	TRBJ2-4*01	285	0.0003
HA2-B	TRB	EPEVTQTPSHQVTQMGQEVILRCVPI	SNHLY	FYWYRQILGQKVEFLVS	FYNNEI	SEKSEIFDDQFSVERPDGSNFTLKIRSTKLEDSAMYF	CASSVIDSGGPNTGELFF	GEGSRLTVL	TRBV2*01	TRBD2*01	TRBJ2-2*01	285	0.0003
HA2-B	TRB	DADVTQTPRNRITKTGKRIMLECSQT	KGHDR	MYWYRQDPGLGLRLIYY	SFDVKD	INKGEISDGYSVSRQAQAKFSLSLESAIPNQTALYF	CATSGTGLVYGYTF	GSGTRLTVV	TRBV24-1*01	TRBD1*01	TRBJ1-2*01	285	0.0003
HA2-B	TRB	DAGVTQSPTHLIKTRGQHVTLRCSPI	SGHKS	VSWYQQVLGQGPQFIFQ	YYEKEE	RGRGNFPDRFSARQFPNYSSELNVNALLLGDSALYL	CASSFGSQGTGELFF	GEGSRLTVL	TRBV5-5*01	TRBD1*01	TRBJ2-2*01	285	0.0003
HA2-B	TRB	NAGVTQTPKFQVLKTGQSMTLQCAQD	MNHEY	MSWYRQDPGMGLRLIHY	SVGAGI	TDQGEVPNGYNVSRSTTEDFPLRLLSAAPSQTSVYF	CASSYQRGPYNEQFF	GPGTRLTVL	TRBV6-5*01	TRBD2*01	TRBJ2-1*01	285	0.0003
HA2-B	TRB	EAGVTQFPSHSVIEKGQTVTLRCDPI	SGHDN	LYWYRRVMGKEIKFLLH	FVKESK	QDESGMPNNRFLAERTGGTYSTLKVQPAELEDSGVYF	CASSLNRETLHF	GNGTRLTVT	TRBV14*01	TRBD1*01	TRBJ1-6*02	285	0.0003
HA2-B	TRB	DAGVTQSPTHLIKTRGQHVTLRCSPI	SGHKS	VSWYQQVLGQGPQFIFQ	YYEKEE	RGRGNFPDRFSARQFPNYSSELNVNALLLGDSALYL	CASIGAGSGYNEQFF	GPGTRLTVL	TRBV5-5*02	TRBD1*01	TRBJ2-1*01	285	0.0003
HA2-B	TRB	KAGVTQTPRYLIKTRGQQVTLSCSPI	SGHRS	VSWYQQTPGQGLQFLFE	YFSETQ	RNKGNFPGRFSGRQFSNSRSEMNVSTLELGDSALYL	CASSLNVVAGEQFF	GPGTRLTVL	TRBV5-1*01	TRBD2*02	TRBJ2-1*01	285	0.0003
HA2-B	TRB	EAQVTQNPRYLITVTGKKLTVTCSQN	MNHEY	MSWYRQDPGLGLRQIYY	SMNVEV	TDKGDVPEGYKVSRKEKRNFPLILESPSPNQTSLYF	CASSLSNPDTQYF	GPGTRLTVL	TRBV27*01		TRBJ2-3*01	284	0.0003
HA2-B	TRB	DTEVTQTPKHLVMGMTNKKSLKCEQH	MGHRA	MYWYKQKAKKPPELMFV	YSYEKL	SINESVPSRFSPECPNSSLLNLHLHALQPEDSALYL	CASSQDRAGANTGELFF	GEGSRLTVL	TRBV4-1*01	TRBD1*01	TRBJ2-2*01	284	0.0003
HA2-B	TRB	GAVVSQHPSWVICKSGTSVKIECRSL	DFQATT	MFWYRQFPKQSLMLMAT	SNEGSKA	TYEQGVEKDKFLINHASLTLSTLTVTSAHPEDSSFYI	CSARDQAGGRETQYF	GPGTRLLVL	TRBV20-1*01	TRBD2*01	TRBJ2-5*01	284	0.0003
HA2-B	TRB	DAGVIQSPRHEVTEMGQEVTLRCKPI	SGHNS	LFWYRQTMMRGLELLIY	FNNNVP	IDDSGMPEDRFSAKMPNASFSTLKIQPSEPRDSAVYF	CASSLLSTGELFF	GEGSRLTVL	TRBV12-3*01		TRBJ2-2*01	284	0.0003
HA2-B	TRB	EPEVTQTPSHQVTQMGQEVILRCVPI	SNHLY	FYWYRQILGQKVEFLVS	FYNNEI	SEKSEIFDDQFSVERPDGSNFTLKIRSTKLEDSAMYF	CASSDTLNNEQFF	GPGTRLTVL	TRBV2*01		TRBJ2-1*01	284	0.0003
HA2-B	TRB	EAGVAQSPRYKIIEKRQSVAFWCNPI	SGHAT	LYWYQQILGQGPKLLIQ	FQNNGV	VDDSQLPKDRFSAERLKGVDSTLKIQPAKLEDSAVYL	CASSLGASGQETQYF	GPGTRLLVL	TRBV11-2*03	TRBD2*01	TRBJ2-5*01	284	0.0003
HA2-B	TRB	DTGVSQDPRHKITKRGQNVTFRCDPI	SEHNR	LYWYRQTLGQGPEFLTY	FQNEAQ	LEKSRLLSDRFSAERPKGSFSTLEIQRTEQGDSAMYL	CASSFPGGNYGYTF	GSGTRLTVV	TRBV7-9*03	TRBD2*01	TRBJ1-2*01	284	0.0003
HA2-B	TRB	NAGVTQTPKFRVLKTGQSMTLLCAQD	MNHEY	MYWYRQDPGMGLRLIHY	SVGEGT	TAKGEVPDGYNVSRLKKQNFLLGLESAAPSQTSVYF	CASSYYRDEQFF	GPGTRLTVL	TRBV6-2*01	TRBD1*01	TRBJ2-1*01	284	0.0003
HA2-B	TRB	ETGVTQTPRHLVMGMTNKKSLKCEQH	LGHNA	MYWYKQSAKKPLELMFV	YNFKEQ	TENNSVPSRFSPECPNSSHLFLHLHTLQPEDSALYL	CASSQGSGWGAPPNEQFF	GPGTRLTVL	TRBV4-2*01	TRBD1*01	TRBJ2-1*01	283	0.0003
HA2-B	TRB	DAGVTQSPTHLIKTRGQQVTLRCSPK	SGHDT	VSWYQQALGQGPQFIFQ	YYEEEE	RQRGNFPDRFSGHQFPNYSSELNVNALLLGDSALYL	CASSWRQGIPTNEKLFF	GSGTQLSVL	TRBV5-6*01	TRBD1*01	TRBJ1-4*01	283	0.0003
HA2-B	TRB	IAGITQAPTSQILAAGRRMTLRCTQD	MRHNA	MYWYRQDLGLGLRLIHY	SNTAGT	TGKGEVPDGYSVSRANTDDFPLTLASAVPSQTSVYF	CASSDSSGGANEQFF	GPGTRLTVL	TRBV6-4*01	TRBD2*01	TRBJ2-1*01	283	0.0003
HA2-B	TRB	DAGITQSPRYKITETGRQVTLMCHQT	WSHSY	MFWYRQDLGHGLRLIYY	SAAADI	TDKGEVPDGYVVSRSKTENFPLTLESATRSQTSVYF	CASSARGLNTEAFF	GQGTRLTVV	TRBV10-2*01	TRBD2*01	TRBJ1-1*01	283	0.0003
HA2-B	TRB	DTGVSQDPRHKITKRGQNVTFRCDPI	SEHNR	LYWYRQTLGQGPEFLTY	FQNEAQ	LEKSRLLSDRFSAERPKGSFSTLEIQRTEQGDSAMYL	CASRFDSNYGYTF	GSGTRLTVV	TRBV7-9*03		TRBJ1-2*01	283	0.0003
HA2-B	TRB	DAEITQSPRHKITETGRQVTLACHQT	WNHNN	MFWYRQDLGHGLRLIHY	SYGVQD	TNKGEVSDGYSVSRSNTEDLPLTLESAASSQTSVYF	CASSEAGQSYNEQFF	GPGTRLTVL	TRBV10-1*01	TRBD1*01	TRBJ2-1*01	283	0.0003
HA2-B	TRB	NAGVTQTPKFQVLKTGQSMTLQCAQD	MNHNS	MYWYRQDPGMGLRLIYY	SASEGT	TDKGEVPNGYNVSRLNKREFSLRLESAAPSQTSVYF	CASNSGGAGTQYF	GPGTRLLVL	TRBV6-1*01	TRBD2*01	TRBJ2-5*01	283	0.0003
HA2-B	TRB	SAVISQKPSRDICQRGTSLTIQCQVD	SQVTM	MFWYRQQPGQSLTLIAT	ANQGSEA	TYESGFVIDKFPISRPNLTFSTLTVSNMSPEDSSIYL	CSVGTYPRGGELFF	GEGSRLTVL	TRBV29-1*01	TRBD2*01	TRBJ2-2*01	283	0.0003
HA2-B	TRB	DTEVTQTPKHLVMGMTNKKSLKCEQH	MGHRA	MYWYKQKAKKPPELMFV	YSYEKL	SINESVPSRFSPECPNSSLLNLHLHALQPEDSALYL	CASSQAGTGADTQYF	GPGTRLTVL	TRBV4-1*01	TRBD1*01	TRBJ2-3*01	283	0.0003
HA2-B	TRB	NAGVTQTPKFQVLKTGQSMTLQCAQD	MNHNS	MYWYRQDPGMGLRLIYY	SASEGT	TDKGEVPNGYNVSRLNKREFSLRLESAAPSQTSVYF	CASSERLGGGKQPQHF	GDGTRLSIL	TRBV6-1*01	TRBD2*02	TRBJ1-5*01	282	0.0003
HA2-B	TRB	ETGVTQTPRHLVMGMTNKKSLKCEQH	LGHNA	MYWYKQSAKKPLELMFV	YNFKEQ	TENNSVPSRFSPECPNSSHLFLHLHTLQPEDSALYL	CASSQLVATSGHGYTF	GSGTRLTVV	TRBV4-2*01	TRBD1*01	TRBJ1-2*01	282	0.0003
HA2-B	TRB	DTEVTQTPKHLVMGMTNKKSLKCEQH	MGHRA	MYWYKQKAKKPPELMFV	YSYEKL	SINESVPSRFSPECPNSSLLNLHLHALQPEDSALYL	CASSQEARLGKEKLFF	GSGTQLSVL	TRBV4-1*01		TRBJ1-4*01	282	0.0003
HA2-B	TRB	IAGITQAPTSQILAAGRRMTLRCTQD	MRHNA	MYWYRQDLGLGLRLIHY	SNTAGT	TGKGEVPDGYSVSRANTDDFPLTLASAVPSQTSVYF	CASSPGSGANVLTF	GAGSRLTVL	TRBV6-4*01		TRBJ2-6*01	282	0.0003
HA2-B	TRB	NAGVTQTPKFQVLKTGQSMTLQCAQD	MNHEY	MSWYRQDPGMGLRLIHY	SVGAGI	TDQGEVPNGYNVSRSTTEDFPLRLLSAAPSQTSVYF	CASSYGERHYEQYF	GPGTRLTVT	TRBV6-5*01	TRBD2*02	TRBJ2-7*01	282	0.0003
HA2-B	TRB	KAGVTQTPRYLIKTRGQQVTLSCSPI	SGHRS	VSWYQQTPGQGLQFLFE	YFSETQ	RNKGNFPGRFSGRQFSNSRSEMNVSTLELGDSALYL	CASSWDAGNTIYF	GEGSWLTVV	TRBV5-1*01		TRBJ1-3*01	282	0.0003
HA2-B	TRB	DTEVTQTPKHLVMGMTNKKSLKCEQH	MGHRA	MYWYKQKAKKPPELMFV	YSYEKL	SINESVPSRFSPECPNSSLLNLHLHALQPEDSALYL	CASSPYRGLRNEQFF	GPGTRLTVL	TRBV4-1*01	TRBD1*01	TRBJ2-1*01	282	0.0003
HA2-B	TRB	GAVVSQHPSWVICKSGTSVKIECRSL	DFQATT	MFWYRQFPKQSLMLMAT	SNEGSKA	TYEQGVEKDKFLINHASLTLSTLTVTSAHPEDSSFYI	CSARDLDRDSSPQHF	GDGTRLSIL	TRBV20-1*01	TRBD2*01	TRBJ1-5*01	282	0.0003
HA2-B	TRB	DAGVIQSPRHEVTEMGQEVTLRCKPI	SGHNS	LFWYRQTMMRGLELLIY	FNNNVP	IDDSGMPEDRFSAKMPNASFSTLKIQPSEPRDSAVYF	CASRPTGPETEAFF	GQGTRLTVV	TRBV12-3*01	TRBD1*01	TRBJ1-1*01	282	0.0003
HA2-B	TRB	NAGVTQTPKFRILKIGQSMTLQCTQD	MNHNY	MYWYRQDPGMGLKLIYY	SVGAGI	TDKGEVPNGYNVSRSTTEDFPLRLELAAPSQTSVYF	CASSASRLAEAFF	GQGTRLTVV	TRBV6-6*01		TRBJ1-1*01	282	0.0003
HA2-B	TRB	EPEVTQTPSHQVTQMGQEVILRCVPI	SNHLY	FYWYRQILGQKVEFLVS	FYNNEI	SEKSEIFDDQFSVERPDGSNFTLKIRSTKLEDSAMYF	CASTGWGTQETQYF	GPGTRLLVL	TRBV2*01	TRBD1*01	TRBJ2-5*01	282	0.0003
HA2-B	TRB	DTGVSQDPRHKITKRGQNVTFRCDPI	SEHNR	LYWYRQTLGQGPEFLTY	FQNEAQ	LEKSRLLSDRFSAERPKGSFSTLEIQRTEQGDSAMYL	CASSHDRNSGNTIYF	GEGSWLTVV	TRBV7-9*03	TRBD1*01	TRBJ1-3*01	281	0.0003
HA2-B	TRB	DADVTQTPRNRITKTGKRIMLECSQT	KGHDR	MYWYRQDPGLGLRLIYY	SFDVKD	INKGEISDGYSVSRQAQAKFSLSLESAIPNQTALYF	CATSDPGASSYNEQFF	GPGTRLTVL	TRBV24-1*01	TRBD1*01	TRBJ2-1*01	281	0.0003
HA2-B	TRB	EAGVAQSPRYKIIEKRQSVAFWCNPI	SGHAT	LYWYQQILGQGPKLLIQ	FQNNGV	VDDSQLPKDRFSAERLKGVDSTLKIQPAKLEDSAVYL	CASSLGVGSSYNEQFF	GPGTRLTVL	TRBV11-2*01		TRBJ2-1*01	281	0.0003
HA2-B	TRB	EAQVTQNPRYLITVTGKKLTVTCSQN	MNHEY	MSWYRQDPGLGLRQIYY	SMNVEV	TDKGDVPEGYKVSRKEKRNFPLILESPSPNQTSLYF	CASSYDEGGEQYF	GPGTRLTVT	TRBV27*01	TRBD1*01	TRBJ2-7*01	281	0.0003
HA2-B	TRB	DTAVSQTPKYLVTQMGNDKSIKCEQN	LGHDT	MYWYKQDSKKFLKIMFS	YNNKEL	IINETVPNRFSPKSPDKAHLNLHINSLELGDSAVYF	CASSQDGDNNSPLHF	GNGTRLTVT	TRBV3-1*01		TRBJ1-6*02	281	0.0003
HA2-B	TRB	DTEVTQTPKHLVMGMTNKKSLKCEQH	MGHRA	MYWYKQKAKKPPELMFV	YSYEKL	SINESVPSRFSPECPNSSLLNLHLHALQPEDSALYL	CASSQDVGTDTQYF	GPGTRLTVL	TRBV4-1*01		TRBJ2-3*01	281	0.0003
HA2-B	TRB	DADVTQTPRNRITKTGKRIMLECSQT	KGHDR	MYWYRQDPGLGLRLIYY	SFDVKD	INKGEISDGYSVSRQAQAKFSLSLESAIPNQTALYF	CATSVAGELFF	GEGSRLTVL	TRBV24-1*01		TRBJ2-2*01	281	0.0003
HA2-B	TRB	NAGVTQTPKFRVLKTGQSMTLLCAQD	MNHEY	MYWYRQDPGMGLRLIHY	SVGEGT	TAKGEVPDGYNVSRLKKQNFLLGLESAAPSQTSVYF	CASSHGFDRGTEAFF	GQGTRLTVV	TRBV6-2*01	TRBD1*01	TRBJ1-1*01	280	0.0003
HA2-B	TRB	DAMVIQNPRYQVTQFGKPVTLSCSQT	LNHNV	MYWYQQKSSQAPKLLFH	YYDKDF	NNEADTPDNFQSRRPNTSFCFLDIRSPGLGDAAMYL	CATSRDHGQSGETQYF	GPGTRLLVL	TRBV15*02	TRBD1*01	TRBJ2-5*01	280	0.0003
HA2-B	TRB	EPEVTQTPSHQVTQMGQEVILRCVPI	SNHLY	FYWYRQILGQKVEFLVS	FYNNEI	SEKSEIFDDQFSVERPDGSNFTLKIRSTKLEDSAMYF	CASSVGSWLIYEQYF	GPGTRLTVT	TRBV2*01		TRBJ2-7*01	280	0.0003
HA2-B	TRB	DSGVTQTPKHLITATGQRVTLRCSPR	SGDLS	VYWYQQSLDQGLQFLIQ	YYNGEE	RAKGNILERFSAQQFPDLHSELNLSSLELGDSALYF	CASSVEDYDNEQFF	GPGTRLTVL	TRBV9*01		TRBJ2-1*01	280	0.0003
HA2-B	TRB	NAGVTQTPKFRILKIGQSMTLQCTQD	MNHNY	MYWYRQDPGMGLKLIYY	SVGAGI	TDKGEVPNGYNVSRSTTEDFPLRLELAAPSQTSVYF	CASSFGLAEQFF	GPGTRLTVL	TRBV6-6*01	TRBD2*01	TRBJ2-1*01	280	0.0003
HA2-B	TRB	DSGVTQTPKHLITATGQRVTLRCSPR	SGDLS	VYWYQQSLDQGLQFLIQ	YYNGEE	RAKGNILERFSAQQFPDLHSELNLSSLELGDSALYF	CASSSTGFPNEKLFF	GSGTQLSVL	TRBV9*01	TRBD1*01	TRBJ1-4*01	280	0.0003
HA2-B	TRB	DADVTQTPRNRITKTGKRIMLECSQT	KGHDR	MYWYRQDPGLGLRLIYY	SFDVKD	INKGEISDGYSVSRQAQAKFSLSLESAIPNQTALYF	CATSDRYEQYF	GPGTRLTVT	TRBV24-1*01		TRBJ2-7*01	280	0.0003
HA2-B	TRB	NAGVTQTPKFRVLKTGQSMTLLCAQD	MNHEY	MYWYRQDPGMGLRLIHY	SVGEGT	TAKGEVPDGYNVSRLKKQNFLLGLESAAPSQTSVYF	CASSYLGGEQYF	GPGTRLTVT	TRBV6-2*01	TRBD2*02	TRBJ2-7*01	280	0.0003
HA2-B	TRB	NAGVTQTPKFQVLKTGQSMTLQCAQD	MNHEY	MSWYRQDPGMGLRLIHY	SVGAGI	TDQGEVPNGYNVSRSTTEDFPLRLLSAAPSQTSVYF	CASSYSGYEQYF	GPGTRLTVT	TRBV6-5*01		TRBJ2-7*01	279	0.0003
HA2-B	TRB	GAGVSQSPSNKVTEKGKDVELRCDPI	SGHTA	LYWYRQRLGQGLEFLIY	FQGNSA	PDKSGLPSDRFSAERTGESVSTLTIQRTQQEDSAVYL	CASSLRAGGNTIYF	GEGSWLTVV	TRBV7-2*02	TRBD1*01	TRBJ1-3*01	279	0.0003
HA2-B	TRB	GAVVSQHPSRVICKSGTSVKIECRSL	DFQATT	MFWYRQFPKKSLMLMAT	SNEGSKA	TYEQGVEKDKFLINHASLTLSTLTVTSAHPEDSSFYI	CSASLRRVNTEAFF	GQGTRLTVV	TRBV20-1*05	TRBD2*02	TRBJ1-1*01	279	0.0003
HA2-B	TRB	DSGVTQTPKHLITATGQRVTLRCSPR	SGDLS	VYWYQQSLDQGLQFLIQ	YYNGEE	RAKGNILERFSAQQFPDLHSELNLSSLELGDSALYF	CASSPGQGAYEQYF	GPGTRLTVT	TRBV9*01	TRBD1*01	TRBJ2-7*01	279	0.0003
HA2-B	TRB	DAGVIQSPRHEVTEMGQEVTLRCKPI	SGHNS	LFWYRQTMMRGLELLIY	FNNNVP	IDDSGMPEDRFSAKMPNASFSTLKIQPSEPRDSAVYF	CASSPEGGTQTAYEQYF	GPGTRLTVT	TRBV12-3*01	TRBD1*01	TRBJ2-7*01	279	0.0003
HA2-B	TRB	EAQVTQNPRYLITVTGKKLTVTCSQN	MNHEY	MSWYRQDPGLGLRQIYY	SMNVEV	TDKGDVPEGYKVSRKEKRNFPLILESPSPNQTSLYF	CASKGTKGGGTDTQYF	GPGTRLTVL	TRBV27*01		TRBJ2-3*01	279	0.0003
HA2-B	TRB	GAGVSQSPRYKVAKRGQDVALRCDPI	SGHVS	LFWYQQALGQGPEFLTY	FQNEAQ	LDKSGLPSDRFFAERPEGSVSTLKIQRTQQEDSAVYL	CASSRDRTSNQPQHF	GDGTRLSIL	TRBV7-8*03	TRBD1*01	TRBJ1-5*01	279	0.0003
HA2-B	TRB	SAVISQKPSRDICQRGTSLTIQCQVD	SQVTM	MFWYRQQPGQSLTLIAT	ANQGSEA	TYESGFVIDKFPISRPNLTFSTLTVSNMSPEDSSIYL	CSVEGGQNYEQYF	GPGTRLTVT	TRBV29-1*01	TRBD1*01	TRBJ2-7*01	279	0.0003
HA2-B	TRB	DTGVSQDPRHKITKRGQNVTFRCDPI	SEHNR	LYWYRQTLGQGPEFLTY	FQNEAQ	LEKSRLLSDRFSAERPKGSFSTLEIQRTEQGDSAMYL	CASSLGQGHSNQPQHF	GDGTRLSIL	TRBV7-9*03	TRBD1*01	TRBJ1-5*01	279	0.0003
HA2-B	TRB	DVKVTQSSRYLVKRTGEKVFLECVQD	MDHEN	MFWYRQDPGLGLRLIYF	SYDVKM	KEKGDIPEGYSVSREKKERFSLILESASTNQTSMYL	CASSLSDRASGELFF	GEGSRLTVL	TRBV28*01	TRBD1*01	TRBJ2-2*01	279	0.0003
HA2-B	TRB	DAGVTQSPTHLIKTRGQHVTLRCSPI	SGHKS	VSWYQQVLGQGPQFIFQ	YYEKEE	RGRGNFPDRFSARQFPNYSSELNVNALLLGDSALYL	CASSFGSSYEQYF	GPGTRLTVT	TRBV5-5*01		TRBJ2-7*01	279	0.0003
HA2-B	TRB	KAGVTQTPRYLIKTRGQQVTLSCSPI	SGHRS	VSWYQQTPGQGLQFLFE	YFSETQ	RNKGNFPGRFSGRQFSNSRSEMNVSTLELGDSALYL	CASNIQGLVNEQFF	GPGTRLTVL	TRBV5-1*01	TRBD1*01	TRBJ2-1*01	278	0.0003
HA2-B	TRB	DTGVSQDPRHKITKRGQNVTFRCDPI	SEHNR	LYWYRQTLGQGPEFLTY	FQNEAQ	LEKSRLLSDRFSAERPKGSFSTLEIQRTEQGDSAMYL	CASSVGGTGELFF	GEGSRLTVL	TRBV7-9*03		TRBJ2-2*01	278	0.0003
HA2-B	TRB	DTEVTQTPKHLVMGMTNKKSLKCEQH	MGHRA	MYWYKQKAKKPPELMFV	YSYEKL	SINESVPSRFSPECPNSSLLNLHLHALQPEDSALYL	CASSQDRPTTPKLFF	GSGTQLSVL	TRBV4-1*01	TRBD1*01	TRBJ1-4*01	278	0.0003
HA2-B	TRB	ETGVTQTPRHLVMGMTNKKSLKCEQH	LGHNA	MYWYKQSAKKPLELMFV	YNFKEQ	TENNSVPSRFSPECPNSSHLFLHLHTLQPEDSALYL	CASSQDRGVSKQYF	GPGTRLTVT	TRBV4-2*01	TRBD1*01	TRBJ2-7*01	278	0.0003
HA2-B	TRB	DAGVIQSPRHEVTEMGQEVTLRCKPI	SGHNS	LFWYRQTMMRGLELLIY	FNNNVP	IDDSGMPEDRFSAKMPNASFSTLKIQPSEPRDSAVYF	CASTPGQVDEKLFF	GSGTQLSVL	TRBV12-3*01	TRBD1*01	TRBJ1-4*01	277	0.0003
HA2-B	TRB	ETGVTQTPRHLVMGMTNKKSLKCEQH	LGHNA	MYWYKQSAKKPLELMFV	YNFKEQ	TENNSVPSRFSPECPNSSHLFLHLHTLQPEDSALYL	CASSQATSGSYNEQFF	GPGTRLTVL	TRBV4-2*01	TRBD2*02	TRBJ2-1*01	277	0.0003
HA2-B	TRB	DVKVTQSSRYLVKRTGEKVFLECVQD	MDHEN	MFWYRQDPGLGLRLIYF	SYDVKM	KEKGDIPEGYSVSREKKERFSLILESASTNQTSMYL	CASSLPSWTGDGNTEAFF	GQGTRLTVV	TRBV28*01	TRBD1*01	TRBJ1-1*01	277	0.0003
HA2-B	TRB	AAGVIQSPRHLIKEKRETATLKCYPI	SRHDT	VYWYQQGPGQDPQFLIS	FYEKMQ	SDKGSIPDRFSAQQFSDYHSELNMSSLELGDSALYF	CASSTGTPPYEQYF	GPGTRLTVT	TRBV13*01	TRBD1*01	TRBJ2-7*01	277	0.0003
HA2-B	TRB	DAGVIQSPRHEVTEMGQEVTLRCKPI	LGHNS	LFWYRQTMMRGLELLIY	FNNNVP	IDDSGMPEDRFSAKMPNASFSTLKIQPSEPRDSAVYF	CASSSDRGRINQPQHF	GDGTRLSIL	TRBV12-3*01	TRBD1*01	TRBJ1-5*01	277	0.0003
HA2-B	TRB	GAVVSQHPSRVICKSGTSVKIECRSL	DFQATT	MFWYRQFPKKSLMLMAT	SNEGSKA	TYEQGVEKDKFLINHASLTLSTLTVTSAHPEDSSFYI	CSAAGGLTVYEQYF	GPGTRLTVT	TRBV20-1*05	TRBD2*02	TRBJ2-7*01	277	0.0003
HA2-B	TRB	EAGVAQSPRYKIIEKRQSVAFWCNPI	SGHAT	LYWYQQILGQGPKLLIQ	FQNNGV	VDDSQLPKDRFSAERLKGVDSTLKIQPAKLEDSAVYL	CASSLYEQYF	GPGTRLTVT	TRBV11-2*03		TRBJ2-7*01	277	0.0003
HA2-B	TRB	NAGVTQTPKFQVLKTGQSMTLQCAQD	MNHEY	MSWYRQDPGMGLRLIHY	SVGAGI	TDQGEVPNGYNVSRSTTEDFPLRLLSAAPSQTSVYF	CASSYGTNGPYEQYF	GPGTRLTVT	TRBV6-5*01	TRBD1*01	TRBJ2-7*01	277	0.0003
HA2-B	TRB	NAGVTQTPKFQVLKTGQSMTLQCAQD	MNHEY	MSWYRQDPGMGLRLIHY	SVGAGI	TDQGEVPNGYNVSRSTTEDFPLRLLSAAPSQTSVYF	CASSYPEGAAFTEAFF	GQGTRLTVV	TRBV6-5*01	TRBD1*01	TRBJ1-1*01	277	0.0003
HA2-B	TRB	EAQVTQNPRYLITVTGKKLTVTCSQN	MNHEY	MSWYRQDPGLGLRQIYY	SMNVEV	TDKGDVPEGYKVSRKEKRNFPLILESPSPNQTSLYF	CASSLLGQGYSGNTIYF	GEGSWLTVV	TRBV27*01	TRBD1*01	TRBJ1-3*01	276	0.0003
HA2-B	TRB	NAGVTQTPKFRILKIGQSMTLQCTQD	MNHNY	MYWYRQDPGMGLKLIYY	SVGAGI	TDKGEVPNGYNVSRSTTEDFPLRLELAAPSQTSVYF	CASGLSSNTEAFF	GQGTRLTVV	TRBV6-6*01		TRBJ1-1*01	276	0.0003
HA2-B	TRB	GAGVSQSPRYKVAKRGQDVALRCDPI	SGHVS	LFWYQQALGQGPEFLTY	FQNEAQ	LDKSGLPSDRFFAERPEGSVSTLKIQRTQQEDSAVYL	CASSLEGHQTGNTIYF	GEGSWLTVV	TRBV7-8*01	TRBD1*01	TRBJ1-3*01	276	0.0003
HA2-B	TRB	DADVTQTPRNRITKTGKRIMLECSQT	KGHDR	MYWYRQDPGLGLRLIYY	SFDVKD	INKGEISDGYSVSRQAQAKFSLSLESAIPNQTALYF	CATSDVTGGTDTQYF	GPGTRLTVL	TRBV24-1*01	TRBD1*01	TRBJ2-3*01	276	0.0003
HA2-B	TRB	GAVVSQHPSWVICKSGTSVKIECRSL	DFQATT	MFWYRQFPKQSLMLMAT	SNEGSKA	TYEQGVEKDKFLINHASLTLSTLTVTSAHPEDSSFYI	CSDNLSDRLRTEAFF	GQGTRLTVV	TRBV20-1*01	TRBD1*01	TRBJ1-1*01	276	0.0003
HA2-B	TRB	DADVTQTPRNRITKTGKRIMLECSQT	KGHDR	MYWYRQDPGLGLRLIYY	SFDVKD	INKGEISDGYSVSRQAQAKFSLSLESAIPNQTALYF	CATSDRGGYQYF	GPGTRLLVL	TRBV24-1*01	TRBD2*01	TRBJ2-5*01	276	0.0003
HA2-B	TRB	EPEVTQTPSHQVTQMGQEVILRCVPI	SNHLY	FYWYRQILGQKVEFLVS	FYNNEI	SEKSEIFDDQFSVERPDGSNFTLKIRSTKLEDSAMYF	CASSGTGGYVGELFF	GEGSRLTVL	TRBV2*01	TRBD1*01	TRBJ2-2*01	275	0.0003
HA2-B	TRB	SAVISQKPSRDICQRGTSLTIQCQVD	SQVTM	MFWYRQQPGQSLTLIAT	ANQGSEA	TYESGFVIDKFPISRPNLTFSTLTVSNMSPEDSSIYL	CSGRQGEGYTF	GSGTRLTVV	TRBV29-1*01	TRBD1*01	TRBJ1-2*01	275	0.0003
HA2-B	TRB	KAGVTQTPRYLIKTRGQQVTLSCSPI	SGHRS	VSWYQQTPGQGLQFLFE	YFSETQ	RNKGNFPGRFSGRQFSNSRSEMNVSTLELGDSALYL	CASSLDPASYEQYF	GPGTRLTVT	TRBV5-1*01		TRBJ2-7*01	275	0.0003
HA2-B	TRB	DTGVSQDPRHKITKRGQNVTFRCDPI	SEHNR	LYWYRQTLGQGPEFLTY	FQNEAQ	LEKSRLLSDRFSAERPKGSFSTLEIQRTEQGDSAMYL	CASSSGSVSVGNQPQHF	GDGTRLSIL	TRBV7-9*03	TRBD1*01	TRBJ1-5*01	275	0.0003
HA2-B	TRB	DTGVSQDPRHKITKRGQNVTFRCDPI	SEHNR	LYWYRQTLGQGPEFLTY	FQNEAQ	LEKSRLLSDRFSAERPKGSFSTLEIQRTEQGDSAMYL	CASGEESHSYEQYF	GPGTRLTVT	TRBV7-9*03	TRBD2*01	TRBJ2-7*01	275	0.0003
HA2-B	TRB	DAGITQSPRHKVTETGTPVTLRCHQT	ENHRY	MYWYRQDPGHGLRLIHY	SYGVKD	TDKGEVSDGYSVSRSKTEDFLLTLESATSSQTSVYF	CAISEFLGQDGTEAFF	GQGTRLTVV	TRBV10-3*01	TRBD1*01	TRBJ1-1*01	275	0.0003
HA2-B	TRB	DAGVIQSPRHEVTEMGQEVTLRCKPI	SGHDY	LFWYRQTMMRGLELLIY	FNNNVP	IDDSGMPEDRFSAKMPNASFSTLKIQPSEPRDSAVYF	CASRHRTGGEAFF	GQGTRLTVV	TRBV12-4*01	TRBD1*01	TRBJ1-1*01	275	0.0003
HA2-B	TRB	KAGVTQTPRYLIKTRGQQVTLSCSPI	SGHRS	VSWYQQTPGQGLQFLFE	YFSETQ	RNKGNFPGRFSGRQFSNSRSEMNVSTLELGDSALYL	CASSLGGAFTEAFF	GQGTRLTVV	TRBV5-1*01	TRBD1*01	TRBJ1-1*01	275	0.0003
HA2-B	TRB	DGGITQSPKYLFRKEGQNVTLSCEQN	LNHDA	MYWYRQDPGQGLRLIYY	SQIVND	FQKGDIAEGYSVSREKKESFPLTVTSAQKNPTAFYL	CASRRGNQPQHF	GDGTRLSIL	TRBV19*01		TRBJ1-5*01	275	0.0003
HA2-B	TRB	DVKVTQSSRYLVKRTGEKVFLECVQD	MDHEN	MFWYRQDPGLGLRLIYF	SYDVKM	KEKGDIPEGYSVSREKKERFSLILESASTNQTSMYL	CASSLYPLRDTQYF	GPGTRLTVL	TRBV28*01		TRBJ2-3*01	275	0.0003
HA2-B	TRB	EAGVAQSPRYKIIEKRQSVAFWCNPI	SGHAT	LYWYQQILGQGPKLLIQ	FQNNGV	VDDSQLPKDRFSAERLKGVDSTLKIQPAKLEDSAVYL	CASSLILGSYNEQFF	GPGTRLTVL	TRBV11-2*01		TRBJ2-1*01	275	0.0003
HA2-B	TRB	DAGVTQSPTHLIKTRGQQVTLRCSPK	SGHDT	VSWYQQALGQGPQFIFQ	YYEEEE	RQRGNFPDRFSGHQFPNYSSELNVNALLLGDSALYL	CASSPPGVGAPYNEQFF	GPGTRLTVL	TRBV5-6*01	TRBD2*01	TRBJ2-1*01	275	0.0003
HA2-B	TRB	KAGVTQTPRYLIKTRGQQVTLSCSPI	SGHRS	VSWYQQTPGQGLQFLFE	YFSETQ	RNKGNFPGRFSGRQFSNSRSEMNVSTLELGDSALYL	CASSLIGGGSYEQYF	GPGTRLTVT	TRBV5-1*01		TRBJ2-7*01	275	0.0003
HA2-B	TRB	DAGITQSPRHKVTETGTPVTLRCHQT	ENHRY	MYWYRQDPGHGLRLIHY	SYGVKD	TDKGEVSDGYSVSRSKTEDFLLTLESATSSQTSVYF	CAISGKGLDPYEQYF	GPGTRLTVT	TRBV10-3*02	TRBD2*01	TRBJ2-7*01	275	0.0003
HA2-B	TRB	KAGVTQTPRYLIKTRGQQVTLSCSPI	SGHRS	VSWYQQTPGQGLQFLFE	YFSETQ	RNKGNFPGRFSGRQFSNSRSEMNVSTLELGDSALYL	CASSLTGFDGQFF	GPGTRLTVL	TRBV5-1*01	TRBD1*01	TRBJ2-1*01	275	0.0003
HA2-B	TRB	DTEVTQTPKHLVMGMTNKKSLKCEQH	MGHRA	MYWYKQKAKKPPELMFV	YSYEKL	SINESVPSRFSPECPNSSLLNLHLHALQPEDSALYL	CASSQWLSGGTSTDTQYF	GPGTRLTVL	TRBV4-1*01	TRBD2*01	TRBJ2-3*01	274	0.0003
HA2-B	TRB	EAQVTQNPRYLITVTGKKLTVTCSQN	MNHEY	MSWYRQDPGLGLRQIYY	SMNVEV	TDKGDVPEGYKVSRKEKRNFPLILESPSPNQTSLYF	CASSLGQGYGYTF	GSGTRLTVV	TRBV27*01	TRBD1*01	TRBJ1-2*01	274	0.0003
HA2-B	TRB	NAGVTQTPKFQVLKTGQSMTLQCAQD	MNHEY	MSWYRQDPGMGLRLIHY	SVGAGI	TDQGEVPNGYNVSRSTTEDFPLRLLSAAPSQTSVYF	CASSYRGIPTSSYEQYF	GPGTRLTVT	TRBV6-5*01	TRBD2*02	TRBJ2-7*01	274	0.0003
HA2-B	TRB	DVKVTQSSRYLVKRTGEKVFLECVQD	MDHEN	MFWYRQDPGLGLRLIYF	SYDVKM	KEKGDIPEGYSVSREKKERFSLILESASTNQTSMYL	CASSNARESSYNSPLHF	GNGTRLTVT	TRBV28*01	TRBD1*01	TRBJ1-6*01	274	0.0003
HA2-B	TRB	DAGVTQSPTHLIKTRGQQVTLRCSPK	SGHDT	VSWYQQALGQGPQFIFQ	YYEEEE	RQRGNFPDRFSGHQFPNYSSELNVNALLLGDSALYL	CASSYRTDRSGNTIYF	GEGSWLTVV	TRBV5-6*01	TRBD1*01	TRBJ1-3*01	274	0.0003
HA2-B	TRB	DADVTQTPRNRITKTGKRIMLECSQT	KGHDR	MYWYRQDPGLGLRLIYY	SFDVKD	INKGEISDGYSVSRQAQAKFSLSLESAIPNQTALYF	CATSDDRAFGYTF	GSGTRLTVV	TRBV24-1*01	TRBD1*01	TRBJ1-2*01	274	0.0003
HA2-B	TRB	GAGVSQSPSNKVTEKGKDVELRCDPI	SGHTA	LYWYRQRLGQGLEFLIY	FQGNSA	PDKSGLPSDRFSVERTGESVSTLTIQRTQQEDSAVYL	CASSLNTVRGQSYGYTF	GSGTRLTVV	TRBV7-2*02	TRBD1*01	TRBJ1-2*01	274	0.0003
HA2-B	TRB	DSGVTQTPKHLITATGQRVTLRCSPR	SGDLS	VYWYQQSLDQGLQFLIQ	YYNGEE	RAKGNILERFSAQQFPDLHSELNLSSLELGDSALYF	CASSVGTSSTDTQYF	GPGTRLTVL	TRBV9*01	TRBD2*01	TRBJ2-3*01	273	0.0003
HA2-B	TRB	GAVVSQHPSRVICKSGTSVKIECRSL	DFQATT	MFWYRQFPKKSLMLMAT	SNEGSKA	TYEQGVEKDKFLINHASLTLSTLTVTSAHPEDSSFYI	CSASHGYNEKLFF	GSGTQLSVL	TRBV20-1*05		TRBJ1-4*01	273	0.0003
HA2-B	TRB	DSGVTQTPKHLITATGQRVTLRCSPR	SGDLS	VYWYQQSLDQGLQFLIQ	YYNGEE	RAKGNILERFSAQQFPDLHSELNLSSLELGDSALYF	CASSVGGVSGNEQFF	GPGTRLTVL	TRBV9*01	TRBD2*01	TRBJ2-1*01	273	0.0003
HA2-B	TRB	GAGVSQSPSNKVTEKGKDVELRCDPI	SGHTA	LYWYRQRLGQGLEFLIY	FQGNSA	PDKSGLPSDRFSAERTGESVSTLTIQRTQQEDSAVYL	CASSLKGGQNEAFF	GQGTRLTVV	TRBV7-2*02	TRBD1*01	TRBJ1-1*01	273	0.0003
HA2-B	TRB	DVKVTQSSRYLVKRTGEKVFLECVQD	MDHEN	MFWYRQDPGLGLRLIYF	SYDVKM	KEKGDIPEGYSVSREKKERFSLILESASTNQTSMYL	CASRASGFYEQYF	GPGTRLTVT	TRBV28*01	TRBD2*01	TRBJ2-7*01	273	0.0003
HA2-B	TRB	DAGITQSPRHKVTETGTPVTLRCHQT	ENHRY	MYWYRQDPGHGLRLIHY	SYGVKD	TDKGEVSDGYSVSRSKTEDFLLTLESATSSQTSVYF	CAISEGTGSEKLFF	GSGTQLSVL	TRBV10-3*01	TRBD1*01	TRBJ1-4*01	273	0.0003
HA2-B	TRB	KAGVTQTPRYLIKTRGQQVTLSCSPI	SGHRS	VSWYQQTPGQGLQFLFE	YFSETQ	RNKGNFPGRFSGRQFSNSRSEMNVSTLELGDSALYL	CASSLEQGMGYEQYF	GPGTRLTVT	TRBV5-1*01	TRBD1*01	TRBJ2-7*01	273	0.0003
HA2-B	TRB	DAGVTQSPTHLIKTRGQQVTLRCSPK	SGHDT	VSWYQQALGQGPQFIFQ	YYEEEE	RQRGNFPDRFSGHQFPNYSSELNVNALLLGDSALYL	CASSPGSAGGDTQYF	GPGTRLTVL	TRBV5-6*01	TRBD2*02	TRBJ2-3*01	272	0.0003
HA2-B	TRB	DVKVTQSSRYLVKRTGEKVFLECVQD	MDHEN	MFWYRQDPGLGLRLIYF	SYDVKM	KEKGDIPEGYSVSREKKERFSLILESASTNQTSMYL	CASSGSGQQETQYF	GPGTRLLVL	TRBV28*01	TRBD1*01	TRBJ2-5*01	272	0.0003
HA2-B	TRB	DGGITQSPKYLFRKEGQNVTLSCEQN	LNHDA	MYWYRQDPGQGLRLIYY	SQIVND	FQKGDIAEGYSVSREKKESFPLTVTSAQKNPTAFYL	CATQEYSNQPQHF	GDGTRLSIL	TRBV19*01		TRBJ1-5*01	272	0.0003
HA2-B	TRB	DTKVTQRPRLLVKASEQKAKMDCVPI	KAHSY	VYWYRKKLEEELKFLVY	FQNEEL	IQKAEIINERFLAQCSKNSSCTLEIQSTESGDTALYF	CASSKALGSPRETQYF	GPGTRLLVL	TRBV21-1*01	TRBD2*01	TRBJ2-5*01	272	0.0003
HA2-B	TRB	EPEVTQTPSHQVTQMGQEVILRCVPI	SNHLY	FYWYRQILGQKVEFLVS	FYNNEI	SEKSEIFDDQFSVERPDGSNFTLKIRSTKLEDSAMYF	CASNRPHGELFF	GEGSRLTVL	TRBV2*01		TRBJ2-2*01	272	0.0003
HA2-B	TRB	DTGVSQDPRHKITKRGQNVTFRCDPI	SEHNR	LYWYRQTLGQGPEFLTY	FQNEAQ	LEKSRLLSDRFSAERPKGSFSTLEIQRTEQGDSAMYL	CASSRVPEADTQYF	GPGTRLTVL	TRBV7-9*03	TRBD1*01	TRBJ2-3*01	272	0.0003
HA2-B	TRB	GAGVSQSPSNKVTEKGKDVELRCDPI	SGHTA	LYWYRQRLGQGLEFLIY	FQGNSA	PDKSGLPSDRFSAERTGESVSTLTIQRTQQEDSAVYL	CASSRTGTGVKRAYEQYF	GPGTRLTVT	TRBV7-2*02	TRBD1*01	TRBJ2-7*01	272	0.0003
HA2-B	TRB	GAGVSQSPSNKVTEKGKDVELRCDPI	SGHTA	LYWYRQRLGQGLEFLIY	FQGNSA	PDKSGLPSDRFSAERTGESVSTLTIQRTQQEDSAVYL	CASSLELLSYEQYF	GPGTRLTVT	TRBV7-2*02		TRBJ2-7*01	271	0.0003
HA2-B	TRB	EPEVTQTPSHQVTQMGQEVILRCVPI	SNHLY	FYWYRQILGQKVEFLVS	FYNNEI	SEKSEIFDDQFSVERPDGSNFTLKIRSTKLEDSAMYF	CASSLTGELFF	GEGSRLTVL	TRBV2*01		TRBJ2-2*01	271	0.0003
HA2-B	TRB	EAQVTQNPRYLITVTGKKLTVTCSQN	MNHEY	MSWYRQDPGLGLRQIYY	SMNVEV	TDKGDVPEGYKVSRKEKRNFPLILESPSPNQTSLYF	CASSPSLSYEQYF	GPGTRLTVT	TRBV27*01	TRBD2*01	TRBJ2-7*01	271	0.0003
HA2-B	TRB	GAGVSQSPSNKVTEKGKDVELRCDPI	SGHTA	LYWYRQRLGQGLEFLIY	FQGNSA	PDKSGLPSDRFSAERTGESVSTLTIQRTQQEDSAVYL	CASSHGATSSYGYTF	GSGTRLTVV	TRBV7-2*02	TRBD1*01	TRBJ1-2*01	271	0.0003
HA2-B	TRB	DTEVTQTPKHLVMGMTNKKSLKCEQH	MGHRA	MYWYKQKAKKPPELMFV	YSYEKL	SINESVPSRFSPECPNSSLLNLHLHALQPEDSALYL	CASTRDRKAFF	GQGTRLTVV	TRBV4-1*01		TRBJ1-1*01	271	0.0003
HA2-B	TRB	DAGITQSPRYKITETGRQVTLMCHQT	WSHSY	MFWYRQDLGHGLRLIYY	SAAADI	TDKGEVPDGYVVSRSKTENFPLTLESATRSQTSVYF	CASLSGRRQETQYF	GPGTRLLVL	TRBV10-2*01	TRBD2*02	TRBJ2-5*01	271	0.0003
HA2-B	TRB	EAQVTQNPRYLITVTGKKLTVTCSQN	MNHEY	MSWYRQDPGLGLRQIYY	SMNVEV	TDKGDVPEGYKVSRKEKRNFPLILESPSPNQTSLYF	CASSLSGRWNEKLFF	GSGTQLSVL	TRBV27*01	TRBD1*01	TRBJ1-4*01	271	0.0003
HA2-B	TRB	DVKVTQSSRYLVKRTGEKVFLECVQD	MDHEN	MFWYRQDPGLGLRLIYF	SYDVKM	KEKGDIPEGYSVSREKKERFSLILESASTNQTSMYL	CASQSGGNTGELFF	GEGSRLTVL	TRBV28*01	TRBD2*01	TRBJ2-2*01	270	0.0003
HA2-B	TRB	NAGVTQTPKFRILKIGQSMTLQCTQD	MNHNY	MYWYRQDPGMGLKLIYY	SVGAGI	TDKGEVPNGYNVSRSTTEDFPLRLELAAPSQTSVYF	CASSYGGSGNQPQHF	GDGTRLSIL	TRBV6-6*01	TRBD2*02	TRBJ1-5*01	270	0.0003
HA2-B	TRB	ETGVTQSPTHLIKTRGQQVTLRCSSQ	SGHNT	VSWYQQALGQGPQFIFQ	YYREEE	NGRGNFPPRFSGLQFPNYSSELNVNALELDDSALYL	CASSDERRGTGELFF	GEGSRLTVL	TRBV5-4*01	TRBD2*02	TRBJ2-2*01	270	0.0003
HA2-B	TRB	DAGVIQSPRHEVTEMGQEVTLRCKPI	SGHNS	LFWYRQTMMRGLELLIY	FNNNVP	IDDSGMPEDRFSAKMPNASFSTLKIQPSEPRDSAVYF	CASESQQLSEQYF	GPGTRLTVT	TRBV12-3*01		TRBJ2-7*01	270	0.0003
HA2-B	TRB	GAGVSQSPRYKVTKRGQDVALRCDPI	SGHVS	LYWYRQALGQGPEFLTY	FNYEAQ	QDKSGLPNDRFSAERPEGSISTLTIQRTEQRDSAMYR	CASSLGASGTYEQYF	GPGTRLTVT	TRBV7-6*01	TRBD2*02	TRBJ2-7*01	270	0.0003
HA2-B	TRB	DAGITQSPRHKVTETGTPVTLRCHQT	ENHRY	MYWYRQDPGHGLRLIHY	SYGVKD	TDKGEVSDGYSVSRSKTEDFLLTLESATSSQTSVYF	CASRKLQGLGLAGGYNEQFF	GPGTRLTVL	TRBV10-3*02	TRBD2*01	TRBJ2-1*01	270	0.0003
HA2-B	TRB	DTGVSQDPRHKITKRGQNVTFRCDPI	SEHNR	LYWYRQTLGQGPEFLTY	FQNEAQ	LEKSRLLSDRFSAERPKGSFSTLEIQRTEQGDSAMYL	CASSADSEEKLFF	GSGTQLSVL	TRBV7-9*03		TRBJ1-4*01	270	0.0003
HA2-B	TRB	NAGVMQNPRHLVRRRGQEARLRCSPM	KGHSH	VYWYRQLPEEGLKFMVY	LQKENI	IDESGMPKERFSAEFPKEGPSILRIQQVVRGDSAAYF	CASSPRTVAGGYEQYF	GPGTRLTVT	TRBV18*01	TRBD2*02	TRBJ2-7*01	270	0.0003
HA2-B	TRB	NAGVTQTPKFQVLKTGQSMTLQCAQD	MNHNS	MYWYRQDPGMGLRLIYY	SASEGT	TDKGEVPNGYNVSRLNKREFSLRLESAAPSQTSVYF	CAGGGQRTRPQHF	GDGTRLSIL	TRBV6-1*01	TRBD1*01	TRBJ1-5*01	270	0.0003
HA2-B	TRB	DAGVIQSPRHEVTEMGQEVTLRCKPI	SGHNS	LFWYRQTMMRGLELLIY	FNNNVP	IDDSGMPEDRFSAKMPNASFSTLKIQPSEPRDSAVYF	CASSPQGAIAGNTIYF	GEGSWLTVV	TRBV12-3*01	TRBD1*01	TRBJ1-3*01	269	0.0003
HA2-B	TRB	DSGVTQTPKHLITATGQRVTLRCSPR	SGDLS	VYWYQQSLDQGLQFLIQ	YYNGEE	RAKGNILERFSAQQFPDLHSELNLSSLELGDSALYF	CASSAVDWGKQFF	GPGTRLTVL	TRBV9*01	TRBD1*01	TRBJ2-1*01	269	0.0003
HA2-B	TRB	NAGVTQTPKFQVLKTGQSMTLQCAQD	MNHEY	MSWYRQDPGMGLRLIHY	SVGAGI	TDQGEVPNGYNVSRSTTEDFPLRLLSAAPSQTSVYF	CASSYIRDSPLHF	GNGTRLTVT	TRBV6-5*01	TRBD1*01	TRBJ1-6*02	269	0.0003
HA2-B	TRB	DAGITQSPRHKVTETGTPVTLRCHQT	ENHRY	MYWYRQDPGHGLRLIHY	SYGVKD	TDKGEVSDGYSVSRSKTEDFLLTLESATSSQTSVYF	CAISARLDEKLFF	GSGTQLSVL	TRBV10-3*02		TRBJ1-4*01	269	0.0003
HA2-B	TRB	KAGVTQTPRYLIKTRGQQVTLSCSPI	SGHRS	VSWYQQTPGQGLQFLFE	YFSETQ	RNKGNFPGRFSGRQFSNSRSEMNVSTLELGDSALYL	CASSLTVYTGELFF	GEGSRLTVL	TRBV5-1*01		TRBJ2-2*01	269	0.0003
HA2-B	TRB	DAGITQSPRHKVTETGTPVTLRCHQT	ENHRY	MYWYRQDPGHGLRLIHY	SYGVKD	TDKGEVSDGYSVSRSKTEDFLLTLESATSSQTSVYF	CAIRAASGASSTDTQYF	GPGTRLTVL	TRBV10-3*02	TRBD2*01	TRBJ2-3*01	269	0.0003
HA2-B	TRB	ETGVTQSPTHLIKTRGQQVTLRCSSQ	SGHNT	VSWYQQALGQGPQFIFQ	YYREEE	NGRGNFPPRFSGLQFPNYSSELNVNALELDDSALYL	CASGRDYSYEQYF	GPGTRLTVT	TRBV5-4*01	TRBD2*01	TRBJ2-7*01	268	0.0003
HA2-B	TRB	DTAVSQTPKYLVTQMGNDKSIKCEQN	LGHDT	MYWYKQDSKKFLKIMFS	YNNKEL	IINETVPNRFSPKSPDKAHLNLHINSLELGDSAVYF	CASSQDGGGPYEQYF	GPGTRLTVT	TRBV3-1*01	TRBD2*01	TRBJ2-7*01	268	0.0003
HA2-B	TRB	EPEVTQTPSHQVTQMGQEVILRCVPI	SNHLY	FYWYRQILGQKVEFLVS	FYNNEI	SEKSEIFDDQFSVERPDGSNFTLKIRSTKLEDSAMYF	CASTNRVSYEQYF	GPGTRLTVT	TRBV2*01	TRBD1*01	TRBJ2-7*01	268	0.0003
HA2-B	TRB	NAGVMQNPRHLVRRRGQEARLRCSPM	KGHSH	VYWYRQLPEEGLKFMVY	LQKENI	IDESGMPKERFSAEFPKEGPSILRIQQVVRGDSAAYF	CASSPPDRSLYEQYF	GPGTRLTVT	TRBV18*01		TRBJ2-7*01	268	0.0003
HA2-B	TRB	EAQVTQNPRYLITVTGKKLTVTCSQN	MNHEY	MSWYRQDPGLGLRQIYY	SMNVEV	TDKGDVPEGYKVSRKEKRNFPLILESPSPNQTSLYF	CASSLSGRTGQTGELFF	GEGSRLTVL	TRBV27*01	TRBD1*01	TRBJ2-2*01	268	0.0003
HA2-B	TRB	EPEVTQTPSHQVTQMGQEVILRCVPI	SNHLY	FYWYRQILGQKVEFLVS	FYNNEI	SEKSEIFDDQFSVERPDGSNFTLKIRSTKLEDSAMYF	CASKASGGLSTDTQYF	GPGTRLTVL	TRBV2*01	TRBD2*01	TRBJ2-3*01	268	0.0003
HA2-B	TRB	DTAVSQTPKYLVTQMGNDKSIKCEQN	LGHDT	MYWYKQDSKKFLKIMFS	YNNKEL	IINETVPNRFSPKSPDKAHLNLHINSLELGDSAVYF	CASSQATATNEKLFF	GSGTQLSVL	TRBV3-1*01		TRBJ1-4*01	268	0.0003
HA2-B	TRB	DTAVSQTPKYLVTQMGNDKSIKCEQN	LGHDT	MYWYKQDSKKFLKIMFS	YNNKEL	IINETVPNRFSPKSPDKAHLNLHINSLELGDSAVYF	CASSRVTSGRYNEQFF	GPGTRLTVL	TRBV3-1*01	TRBD2*02	TRBJ2-1*01	268	0.0003
HA2-B	TRB	DTGVSQDPRHKITKRGQNVTFRCDPI	SEHNR	LYWYRQTLGQGPEFLTY	FQNEAQ	LEKSRLLSDRFSAERPKGSFSTLEIQRTEQGDSAMYL	CASSYWGRKQETQYF	GPGTRLLVL	TRBV7-9*03	TRBD1*01	TRBJ2-5*01	268	0.0003
HA2-B	TRB	EADIYQTPRYLVIGTGKKITLECSQT	MGHDK	MYWYQQDPGMELHLIHY	SYGVNS	TEKGDLSSESTVSRIRTEHFPLTLESARPSHTSQYL	CASRKDGAVQETQYF	GPGTRLLVL	TRBV25-1*01	TRBD1*01	TRBJ2-5*01	267	0.0003
HA2-B	TRB	DTEVTQTPKHLVMGMTNKKSLKCEQH	MGHRA	MYWYKQKAKKPPELMFV	YSYEKL	SINESVPSRFSPECPNSSLLNLHLHALQPEDSALYL	CASSQSFGETSYEQYF	GPGTRLTVT	TRBV4-1*01	TRBD2*01	TRBJ2-7*01	267	0.0003
HA2-B	TRB	GAGVSQSPSNKVTEKGKDVELRCDPI	SGHTA	LYWYRQRLGQGLEFLIY	FQGNSA	PDKSGLPSDRFSAERTGESVSTLTIQRTQQEDSAVYL	CASSLVGHSNEKLFF	GSGTQLSVL	TRBV7-2*02	TRBD1*01	TRBJ1-4*01	267	0.0003
HA2-B	TRB	NAGVMQNPRHLVRRRGQEARLRCSPM	KGHSH	VYWYRQLPEEGLKFMVY	LQKENI	IDESGMPKERFSAEFPKEGPSILRIQQVVRGDSAAYF	CASSSSAEEQYF	GPGTRLTVT	TRBV18*01		TRBJ2-7*01	267	0.0003
HA2-B	TRB	DAGITQSPRHKVTETGTPVTLRCHQT	ENHRY	MYWYRQDPGHGLRLIHY	SYGVKD	TDKGEVSDGYSVSRSKTEDFLLTLESATSSQTSVYF	CAISDGGMNYGYTF	GSGTRLTVV	TRBV10-3*01	TRBD2*02	TRBJ1-2*01	267	0.0003
HA2-B	TRB	SAVISQKPSRDICQRGTSLTIQCQVD	SQVTM	MFWYRQQPGQSLTLIAT	ANQGSEA	TYESGFVIDKFPISRPNLTFSTLTVSNMSPEDSSIYL	CSVASGDYNEQFF	GPGTRLTVL	TRBV29-1*01	TRBD2*01	TRBJ2-1*01	267	0.0003
HA2-B	TRB	NAGVTQTPKFQVLKTGQSMTLQCAQD	MNHEY	MSWYRQDPGMGLRLIHY	SVGAGI	TDQGEVPNGYNVSRSTTEDFPLRLLSAAPSQTSVYF	CASSTGTGGVRPLHF	GNGTRLTVT	TRBV6-5*01	TRBD1*01	TRBJ1-6*02	267	0.0003
HA2-B	TRB	DVKVTQSSRYLVKRTGEKVFLECVQD	MDHEN	MFWYRQDPGLGLRLIYF	SYDVKM	KEKGDIPEGYSVSREKKERFSLILESASTNQTSMYL	CASSFVGQGANVLTF	GAGSRLTVL	TRBV28*01	TRBD2*02	TRBJ2-6*01	267	0.0003
HA2-B	TRB	DTEVTQTPKHLVMGMTNKKSLKCEQH	MGHRA	MYWYKQKAKKPPELMFV	YSYEKL	SINESVPSRFSPECPNSSLLNLHLHALQPEDSALYL	CASSQLAGGYNEQFF	GPGTRLTVL	TRBV4-1*01	TRBD2*01	TRBJ2-1*01	267	0.0003
HA2-B	TRB	EAGVAQSPRYKIIEKRQSVAFWCNPI	SGHAT	LYWYQQILGQGPKLLIQ	FQNNGV	VDDSQLPKDRFSAERLKGVDSTLKIQPAKLEDSAVYL	CASSLESGTRHTGELFF	GEGSRLTVL	TRBV11-2*03	TRBD1*01	TRBJ2-2*01	267	0.0003
HA2-B	TRB	DAGITQSPRHKVTETGTPVTLRCHQT	ENHRY	MYWYRQDPGHGLRLIHY	SYGVKD	TDKGEVSDGYSVSRSKTEDFLLTLESATSSQTSVYF	CAISALAGSSYNSPLHF	GNGTRLTVT	TRBV10-3*01		TRBJ1-6*01	267	0.0003
HA2-B	TRB	GAGVSQSPSNKVTEKGKDVELRCDPI	SGHTA	LYWYRQRLGQGLEFLIY	FQGNSA	PDKSGLPSDRFSAERTGESVSTLTIQRTQQEDSAVYL	CASSLVLEGNQPQHF	GDGTRLSIL	TRBV7-2*02	TRBD2*02	TRBJ1-5*01	267	0.0003
HA2-B	TRB	KAGVTQTPRYLIKTRGQQVTLSCSPI	SGHRS	VSWYQQTPGQGLQFLFE	YFSETQ	RNKGNFPGRFSGRQFSNSRSEMNVSTLELGDSALYL	CASSIRDGRGTEAFF	GQGTRLTVV	TRBV5-1*01	TRBD1*01	TRBJ1-1*01	267	0.0003
HA2-B	TRB	GAVVSQHPSWVICKSGTSVKIECRSL	DFQATT	MFWYRQFPKQSLMLMAT	SNEGSKA	TYEQGVEKDKFLINHASLTLSTLTVTSAHPEDSSFYI	CSARSTSGGTEFNNEQFF	GPGTRLTVL	TRBV20-1*01	TRBD2*01	TRBJ2-1*01	266	0.0003
HA2-B	TRB	DTEVTQTPKHLVMGMTNKKSLKCEQH	MGHRA	MYWYKQKAKKPPELMFV	YSYEKL	SINESVPSRFSPECPNSSLLNLHLHALQPEDSALYL	CASSQEELAGTYEQYF	GPGTRLTVT	TRBV4-1*01	TRBD2*02	TRBJ2-7*01	266	0.0003
HA2-B	TRB	DTAVSQTPKYLVTQMGNDKSIKCEQN	LGHDT	MYWYKQDSKKFLKIMFS	YNNKEL	IINETVPNRFSPKSPDKAHLNLHINSLELGDSAVYF	CASSQSGTGISGELFF	GEGSRLTVL	TRBV3-1*01	TRBD1*01	TRBJ2-2*01	266	0.0003
HA2-B	TRB	DAGVIQSPRHEVTEMGQEVTLRCKPI	SGHNS	LFWYRQTMMRGLELLIY	FNNNVP	IDDSGMPEDRFSAKMPNASFSTLKIQPSEPRDSAVYF	CASILPGLAGYNEQFF	GPGTRLTVL	TRBV12-3*01	TRBD2*02	TRBJ2-1*01	266	0.0003
HA2-B	TRB	DAGVTQSPTHLIKTRGQQVTLRCSPK	SGHDT	VSWYQQALGQGPQFIFQ	YYEEEE	RQRGNFPDRFSGHQFPNYSSELNVNALLLGDSALYL	CASSGGLQSSYEQYF	GPGTRLTVT	TRBV5-6*01		TRBJ2-7*01	266	0.0003
HA2-B	TRB	DTEVTQTPKHLVMGMTNKKSLKCEQH	MGHRA	MYWYKQKAKKPPELMFV	YSYEKL	SINESVPSRFSPECPNSSLLNLHLHALQPEDSALYL	CASSQAASGSYEQFF	GPGTRLTVL	TRBV4-1*01	TRBD2*02	TRBJ2-1*01	266	0.0003
HA2-B	TRB	GAVVSQHPSWVICKSGTSVKIECRSL	DFQATT	MFWYRQFPKQSLMLMAT	SNEGSKA	TYEQGVEKDKFLINHASLTLSTLTVTSAHPEDSSFYI	CSARDGDSYEQYF	GPGTRLTVT	TRBV20-1*01		TRBJ2-7*01	266	0.0003
HA2-B	TRB	GAVVSQHPSWVICKSGTSVKIECRSL	DFQATT	MFWYRQFPKQSLMLMAT	SNEGSKA	TYEQGVEKDKFLINHASLTLSTLTVTSAHPEDSSFYI	CSAGTGGAGQYF	GPGTRLLVL	TRBV20-1*01	TRBD1*01	TRBJ2-5*01	266	0.0003
HA2-B	TRB	DAGITQSPRHKVTETGTPVTLRCHQT	ENHRY	MYWYRQDPGHGLRLIHY	SYGVKD	TDKGEVSDGYSVSRSKTEDFLLTLESATSSQTSVYF	CAINRLAGVSNEQFF	GPGTRLTVL	TRBV10-3*01	TRBD2*02	TRBJ2-1*01	265	0.0003
HA2-B	TRB	NAGVTQTPKFQVLKTGQSMTLQCAQD	MNHEY	MSWYRQDPGMGLRLIHY	SVGAGI	TDQGEVPNGYNVSRSTTEDFPLRLLSAAPSQTSVYF	CASSTRIMNTEAFF	GQGTRLTVV	TRBV6-5*01		TRBJ1-1*01	265	0.0003
HA2-B	TRB	GAVVSQHPSWVICKSGTSVKIECRSL	DFQATT	MFWYRQFPKQSLMLMAT	SNEGSKA	TYEQGVEKDKFLINHASLTLSTLTVTSAHPEDSSFYI	CSARDRDTEAFF	GQGTRLTVV	TRBV20-1*01	TRBD1*01	TRBJ1-1*01	265	0.0003
HA2-B	TRB	DADVTQTPRNRITKTGKRIMLECSQT	KGHDR	MYWYRQDPGLGLRLIYY	SFDVKD	INKGEISDGYSVSRQAQAKFSLSLESAIPNQTALYF	CATSDSSSGDSNTGELFF	GEGSRLTVL	TRBV24-1*01	TRBD2*01	TRBJ2-2*01	265	0.0003
HA2-B	TRB	ETGVTQTPRHLVMGMTNKKSLKCEQH	LGHNA	MYWYKQSAKKPLELMFV	YNFKEQ	TENNSVPSRFSPECPNSSHLFLHLHTLQPEDSALYL	CASSQEREPQETQYF	GPGTRLLVL	TRBV4-2*01	TRBD2*02	TRBJ2-5*01	265	0.0003
HA2-B	TRB	NAGVTQTPKFQVLKTGQSMTLQCAQD	MNHNS	MYWYRQDPGMGLRLIYY	SASEGT	TDKGEVPNGYNVSRLNKREFSLRLESAAPSQTSVYF	CASSDWSGYEQYF	GPGTRLTVT	TRBV6-1*01	TRBD1*01	TRBJ2-7*01	265	0.0003
HA2-B	TRB	EAGVAQSPRYKIIEKRQSVAFWCNPI	SGHAT	LYWYQQILGQGPKLLIQ	FQNNGV	VDDSQLPKDRFSAERLKGVDSTLKIQPAKLEDSAVYL	CASSFGQGGSYNEQFF	GPGTRLTVL	TRBV11-2*01	TRBD1*01	TRBJ2-1*01	265	0.0003
HA2-B	TRB	DAGVIQSPRHEVTEMGQEVTLRCKPI	SGHDY	LFWYRQTMMRGLELLIY	FNNNVP	IDDSGMPEDRFSAKMPNASFSTLKIQPSEPRDSAVYF	CASRGTASKNGYTF	GSGTRLTVV	TRBV12-4*01	TRBD1*01	TRBJ1-2*01	265	0.0003
HA2-B	TRB	EPEVTQTPSHQVTQMGQEVILRCVPI	SNHLY	FYWYRQILGQKVEFLVS	FYNNEI	SEKSEIFDDQFSVERPDGSNFTLKIRSTKLEDSAMYF	CASSEGTGHNEQFF	GPGTRLTVL	TRBV2*01		TRBJ2-1*01	265	0.0003
HA2-B	TRB	DAGVTQSPTHLIKTRGQQVTLRCSPK	SGHDT	VSWYQQALGQGPQFIFQ	YYEEEE	RQRGNFPDRFSGHQFPNYSSELNVNALLLGDSALYL	CASSLAIYF	GPGTRLTVL	TRBV5-6*01		TRBJ2-1*01	264	0.0003
HA2-B	TRB	EAQVTQNPRYLITVTGKKLTVTCSQN	MNHEY	MSWYRQDPGLGLRQIYY	SMNVEV	TDKGDVPEGYKVSRKEKRNFPLILESPSPNQTSLYF	CASRLTGNTEAFF	GQGTRLTVV	TRBV27*01	TRBD1*01	TRBJ1-1*01	264	0.0003
HA2-B	TRB	EAGVVQSPRYKIIEKKQPVAFWCNPI	SGHNT	LYWYRQNLGQGPELLIR	YENEEA	VDDSQLPKDRFSAERLKGVDSTLKIQPAELGDSAVYL	CASTTRTANTGELFF	GEGSRLTVL	TRBV11-3*04		TRBJ2-2*01	264	0.0003
HA2-B	TRB	DAGVIQSPRHEVTEMGQEVTLRCKPI	SGHDY	LFWYRQTMMRGLELLIY	FNNNVP	IDDSGMPEDRFSAKMPNASFSTLKIQPSEPRDSAVYF	CASSPDRGQREKLFF	GSGTQLSVL	TRBV12-4*01	TRBD1*01	TRBJ1-4*01	264	0.0003
HA2-B	TRB	KAGVTQTPRYLIKTRGQQVTLSCSPI	SGHRS	VSWYQQTPGQGLQFLFE	YFSETQ	RNKGNFPGRFSGRQFSNSRSEMNVSTLELGDSALYL	CASSQRQTYEQYF	GPGTRLTVT	TRBV5-1*01		TRBJ2-7*01	264	0.0003
HA2-B	TRB	GAVVSQHPSWVICKSGTSVKIECRSL	DFQATT	MFWYRQFPKQSLMLMAT	SNEGSKA	TYEQGVEKDKFLINHASLTLSTLTVTSAHPEDSSFYI	CSARGLTGSGNTIYF	GEGSWLTVV	TRBV20-1*01	TRBD1*01	TRBJ1-3*01	264	0.0003
HA2-B	TRB	DTGVSQDPRHKITKRGQNVTFRCDPI	SEHNR	LYWYRQTLGQGPEFLTY	FQNEAQ	LEKSRLLSDRFSAERPKGSFSTLEIQRTEQGDSAMYL	CASSWHHGKNTGELFF	GEGSRLTVL	TRBV7-9*03	TRBD1*01	TRBJ2-2*01	264	0.0003
HA2-B	TRB	GAVVSQHPSRVICKSGTSVKIECRSL	DFQATT	MFWYRQFPKKSLMLMAT	SNEGSKA	TYEQGVEKDKFLINHASLTLSTLTVTSAHPEDSSFYI	CSARDLGGDNSPLHF	GNGTRLTVT	TRBV20-1*05	TRBD2*01	TRBJ1-6*01	264	0.0003
HA2-B	TRB	NAGVTQTPKFRILKIGQSMTLQCTQD	MNHNY	MYWYRQDPGMGLKLIYY	SVGAGI	TDKGEVPNGYNVSRSTTEDFPLRLELAAPSQTSVYF	CASSSGQGAETQYF	GPGTRLLVL	TRBV6-6*01	TRBD1*01	TRBJ2-5*01	263	0.0003
HA2-B	TRB	DVKVTQSSRYLVKRTGEKVFLECVQD	MDHEN	MFWYRQDPGLGLRLIYF	SYDVKM	KEKGDIPEGYSVSREKKERFSLILESASTNQTSMYL	CASSKTGVNSYEQYF	GPGTRLTVT	TRBV28*01	TRBD1*01	TRBJ2-7*01	263	0.0003
HA2-B	TRB	DAGVIQSPRHEVTEMGQEVTLRCKPI	SGHDY	LFWYRQTMMRGLELLIY	FNNNVP	IDDSGMPEDRFSAKMPNASFSTLKIQPSEPRDSAVYF	CASSLSLGGNQPQHF	GDGTRLSIL	TRBV12-4*01	TRBD1*01	TRBJ1-5*01	263	0.0003
HA2-B	TRB	DTGVSQDPRHKITKRGQNVTFRCDPI	SEHNR	LYWYRQTLGQGPEFLTY	FQNEAQ	LEKSRLLSDRFSAERPKGSFSTLEIQRTEQGDSAMYL	CASSGNRGFSYEQYF	GPGTRLTVT	TRBV7-9*03	TRBD1*01	TRBJ2-7*01	263	0.0003
HA2-B	TRB	DSGVTQTPKHLITATGQRVTLRCSPR	SGDLS	VYWYQQSLDQGLQFLIQ	YYNGEE	RAKGNILERFSAQQFPDLHSELNLSSLELGDSALYF	CASSGNWDRAGGGYTF	GSGTRLTVV	TRBV9*01	TRBD1*01	TRBJ1-2*01	263	0.0003
HA2-B	TRB	DAGITQSPRYKITETGRQVTLMCHQT	WSHSY	MFWYRQDLGHGLRLIYY	SAAADI	TDKGEVPDGYVVSRSKTENFPLTLESATRSQTSVYF	CASSEFARVHEQYF	GPGTRLTVT	TRBV10-2*01	TRBD1*01	TRBJ2-7*01	263	0.0003
HA2-B	TRB	DTEVTQTPKHLVMGMTNKKSLKCEQH	MGHRA	MYWYKQKAKKPPELMFV	YSYEKL	SINESVPSRFSPECPNSSLLNLHLHALQPEDSALYL	CASSQPTRRNTIYF	GEGSWLTVV	TRBV4-1*01		TRBJ1-3*01	263	0.0003
HA2-B	TRB	NAGVTQTPKFQVLKTGQSMTLQCAQD	MNHEY	MSWYRQDPGMGLRLIHY	SVGAGI	TDQGEVPNGYNVSRSTTEDFPLRLLSAAPSQTSVYF	CASSYSIPRDQPQHF	GDGTRLSIL	TRBV6-5*01	TRBD1*01	TRBJ1-5*01	263	0.0003
HA2-B	TRB	EAQVTQNPRYLITVTGKKLTVTCSQN	MNHEY	MSWYRQDPGLGLRQIYY	SMNVEV	TDKGDVPEGYKVSRKEKRNFPLILESPSPNQTSLYF	CASKLAGRLYNEQFF	GPGTRLTVL	TRBV27*01		TRBJ2-1*01	263	0.0003
HA2-B	TRB	EPEVTQTPSHQVTQMGQEVILRCVPI	SNHLY	FYWYRQILGQKVEFLVS	FYNNEI	SEKSEIFDDQFSVERPDGSNFTLKIRSTKLEDSAMYF	CASSEGNTEAFF	GQGTRLTVV	TRBV2*01		TRBJ1-1*01	263	0.0003
HA2-B	TRB	DTEVTQTPKHLVMGMTNKKSLKCEQH	MGHRA	MYWYKQKAKKPPELMFV	YSYEKL	SINESVPSRFSPECPNSSLLNLHLHALQPEDSALYL	CASSPTRSSYNEQFF	GPGTRLTVL	TRBV4-1*01		TRBJ2-1*01	262	0.0003
HA2-B	TRB	DTGVSQDPRHKITKRGQNVTFRCDPI	SEHNR	LYWYRQTLGQGPEFLTY	FQNEAQ	LEKSRLLSDRFSAERPKGSFSTLEIQRTEQGDSAMYL	CASSSTTGGGIYEQYF	GPGTRLTVT	TRBV7-9*03	TRBD1*01	TRBJ2-7*01	262	0.0003
HA2-B	TRB	KAGVTQTPRYLIKTRGQQVTLSCSPI	SGHRS	VSWYQQTPGQGLQFLFE	YFSETQ	RNKGNFPGRFSGRQFSNSRSEMNVSTLELGDSALYL	CASSPGPGTGELFF	GEGSRLTVL	TRBV5-1*01	TRBD1*01	TRBJ2-2*01	262	0.0003
HA2-B	TRB	NAGVTQTPKFRILKIGQSMTLQCTQD	MNHNY	MYWYRQDPGMGLKLIYY	SVGAGI	TDKGEVPNGYNVSRSTTEDFPLRLELAAPSQTSVYF	CASSYSPETSNSPLHF	GNGTRLTVT	TRBV6-6*01		TRBJ1-6*01	262	0.0003
HA2-B	TRB	GAVVSQHPSRVICKSGTSVKIECRSL	DFQATT	MFWYRQFPKKSLMLMAT	SNEGSKA	TYEQGVEKDKFLINHASLTLSTLTVTSAHPEDSSFYI	CSAGTGADTEAFF	GQGTRLTVV	TRBV20-1*05	TRBD1*01	TRBJ1-1*01	262	0.0003
HA2-B	TRB	KAGVTQTPRYLIKTRGQQVTLSCSPI	SGHRS	VSWYQQTPGQGLQFLFE	YFSETQ	RNKGNFPGRFSGRQFSNSRSEMNVSTLELGDSALYL	CASSTSGSYNEQFF	GPGTRLTVL	TRBV5-1*01	TRBD2*01	TRBJ2-1*01	262	0.0003
HA2-B	TRB	DTEVTQTPKHLVMGMTNKKSLKCEQH	MGHRA	MYWYKQKAKKPPELMFV	YSYEKL	SINESVPSRFSPECPNSSLLNLHLHALQPEDSALYL	CASSQDPGLAADTQYF	GPGTRLTVL	TRBV4-1*01	TRBD1*01	TRBJ2-3*01	262	0.0003
HA2-B	TRB	GAVVSQHPSWVICKSGTSVKIECRSL	DFQATT	MFWYRQFPKQSLMLMAT	SNEGSKA	TYEQGVEKDKFLINHASLTLSTLTVTSAHPEDSSFYI	CSAREPAGFSYNEQFF	GPGTRLTVL	TRBV20-1*01	TRBD2*01	TRBJ2-1*01	262	0.0003
HA2-B	TRB	NAGVTQTPKFQVLKTGQSMTLQCAQD	MNHEY	MSWYRQDPGMGLRLIHY	SVGAGI	TDQGEVPNGYNVSRSTTEDFPLRLLSAAPSQTSVYF	CASSFSLGGVRELFF	GEGSRLTVL	TRBV6-5*01		TRBJ2-2*01	262	0.0003
HA2-B	TRB	DTEVTQTPKHLVMGMTNKKSLKCEQH	MGHRA	MYWYKQKAKKPPELMFV	YSYEKL	SINESVPSRFSPECPNSSLLNLHLHALQPEDSALYL	CASSQDSPGRSPLHF	GNGTRLTVT	TRBV4-1*01	TRBD1*01	TRBJ1-6*02	261	0.0003
HA2-B	TRB	DAGVTQSPTHLIKTRGQHVTLRCSPI	SGHKS	VSWYQQVLGQGPQFIFQ	YYEKEE	RGRGNFPDRFSARQFPNYSSELNVNALLLGDSALYL	CASSLGPFFEQYF	GPGTRLTVT	TRBV5-5*01		TRBJ2-7*01	261	0.0003
HA2-B	TRB	GAGVSQTPSNKVTEKGKYVELRCDPI	SGHTA	LYWYRQSLGQGPEFLIY	FQGTGA	ADDSGLPNDRFFAVRPEGSVSTLKIQRTERGDSAVYL	CASSLMGAENTGELFF	GEGSRLTVL	TRBV7-3*01	TRBD1*01	TRBJ2-2*01	261	0.0003
HA2-B	TRB	GAVVSQHPSRVICKSGTSVKIECRSL	DFQATT	MFWYRQFPKKSLMLMAT	SNEGSKA	TYEQGVEKDKFLINHASLTLSTLTVTSAHPEDSSFYI	CSARQGGHEQYF	GPGTRLTVT	TRBV20-1*05	TRBD1*01	TRBJ2-7*01	261	0.0003
HA2-B	TRB	EAQVTQNPRYLITVTGKKLTVTCSQN	MNHEY	MSWYRQDPGLGLRQIYY	SMNVEV	TDKGDVPEGYKVSRKEKRNFPLILESPSPNQTSLYF	CASSHRGFGATDTQYF	GPGTRLTVL	TRBV27*01	TRBD2*01	TRBJ2-3*01	261	0.0003
HA2-B	TRB	GAGVSQTPSNKVTEKGKYVELRCDPI	SGHTA	LYWYRQSLGQGPEFLIY	FQGTGA	ADDSGLPNDRFFAVRPEGSVSTLKIQRTERGDSAVYL	CASRWGGSNTGELFF	GEGSRLTVL	TRBV7-3*01	TRBD1*01	TRBJ2-2*01	261	0.0003
HA2-B	TRB	DADVTQTPRNRITKTGKRIMLECSQT	KGHDR	MYWYRQDPGLGLRLIYY	SFDVKD	INKGEISDGYSVSRQAQAKFSLSLESAIPNQTALYF	CATSSGGPHKPQHF	GDGTRLSIL	TRBV24-1*01	TRBD2*01	TRBJ1-5*01	261	0.0003
HA2-B	TRB	DSGVTQTPKHLITATGQRVTLRCSPR	SGDLS	VYWYQQSLDQGLQFLIQ	YYNGEE	RAKGNILERFSAQQFPDLHSELNLSSLELGDSALYF	CASSVAPTQIGATYEQYF	GPGTRLTVT	TRBV9*01	TRBD1*01	TRBJ2-7*01	261	0.0003
HA2-B	TRB	IAGITQAPTSQILAAGRRMTLRCTQD	MRHNA	MYWYRQDLGLGLRLIHY	SNTAGT	TGKGEVPDGYSVSRANTDDFPLTLASAVPSQTSVYF	CASSATSGDGTDTQYF	GPGTRLTVL	TRBV6-4*01	TRBD2*01	TRBJ2-3*01	261	0.0003
HA2-B	TRB	SAVISQKPSRDICQRGTSLTIQCQVD	SQVTM	MFWYRQQPGQSLTLIAT	ANQGSEA	TYESGFVIDKFPISRPNLTFSTLTVSNMSPEDSSIYL	CSVEVPYSNQPQHF	GDGTRLSIL	TRBV29-1*01		TRBJ1-5*01	260	0.0003
HA2-B	TRB	GAGVSQSPRYKVAKRGQDVALRCDPI	SGHVS	LFWYQQALGQGPEFLTY	FQNEAQ	LDKSGLPSDRFFAERPEGSVSTLKIQRTQQEDSAVYL	CASSTLETSGGGANTGELFF	GEGSRLTVL	TRBV7-8*01	TRBD2*01	TRBJ2-2*01	260	0.0003
HA2-B	TRB	GAVVSQHPSWVICKSGTSVKIECRSL	DFQATT	MFWYRQFPKQSLMLMAT	SNEGSKA	TYEQGVEKDKFLINHASLTLSTLTVTRAHPEDSSFYI	CSARTGFETQYF	GPGTRLLVL	TRBV20-1*01	TRBD1*01	TRBJ2-5*01	260	0.0003
HA2-B	TRB	DARVTQTPRDKVTEMGQEVTMRCQPI	LGHNT	VFWYRQTMMQGLELLAY	FRNRAP	LDDSGMPKDRFSAEMPDATLATLKIQPSEPRDSAVYF	CASAPGQGFETQYF	GPGTRLLVL	TRBV12-5*01	TRBD1*01	TRBJ2-5*01	260	0.0003
HA2-B	TRB	EAQVTQNPRYLITVTGKKLTVTCSQN	MNHEY	MSWYRQDPGLGLRQIYY	SMNVEV	TDKGDVPEGYKVSRKEKRNFPLILESPSPNQTSLYF	CASRDTTHSRQFF	GPGTRLTVL	TRBV27*01		TRBJ2-1*01	260	0.0003
HA2-B	TRB	DSGVTQTPKHLITATGQRVTLRCSPR	SGDLS	VYWYQQSLDQGLQFLIQ	YYNGEE	RAKGNILERFSAQQFPDLHSELNLSSLELGDSALYF	CASSVEGLSWETQYF	GPGTRLLVL	TRBV9*01		TRBJ2-5*01	260	0.0003
HA2-B	TRB	GAGVSQSPRYKVAKRGQDVALRCDPI	SGHVS	LFWYQQALGQGPEFLTY	FQNEAQ	LDKSGLPSDRFFAERPEGSVSTLKIQRTQQEDSAVYL	CASSLDLGRVIGELFF	GEGSRLTVL	TRBV7-8*01	TRBD2*02	TRBJ2-2*01	260	0.0003
HA2-B	TRB	NAGVTQTPKFQVLKTGQSMTLQCAQD	MNHEY	MSWYRQDPGMGLRLIHY	SVGAGI	TDQGEVPNGYNVSRSTTEDFPLRLLSAAPSQTSVYF	CASGRIRGYGYTF	GSGTRLTVV	TRBV6-5*01	TRBD2*01	TRBJ1-2*01	260	0.0003
HA2-B	TRB	DAGITQSPRHKVTETGTPVTLRCHQT	ENHRY	MYWYRQDPGHGLRLIHY	SYGVKD	TDKGEVSDGYSVSRSKTEDFLLTLESATSSQTSVYF	CAIREGVGTEAFF	GQGTRLTVV	TRBV10-3*01		TRBJ1-1*01	260	0.0003
HA2-B	TRB	DTEVTQTPKHLVMGMTNKKSLKCEQH	MGHRA	MYWYKQKAKKPPELMFV	YSYEKL	SINESVPSRFSPECPNSSLLNLHLHALQPEDSALYL	CASTLGGGGSTDTQYF	GPGTRLTVL	TRBV4-1*01	TRBD2*02	TRBJ2-3*01	260	0.0003
HA2-B	TRB	EADIYQTPRYLVIGTGKKITLECSQT	MGHDK	MYWYQQDPGMELHLIHY	SYGVNS	TEKGDLSSESTVSRIRTEHFPLTLESARPSHTSQYL	CASSDGGNFQPQHF	GDGTRLSIL	TRBV25-1*01	TRBD2*01	TRBJ1-5*01	259	0.0003
HA2-B	TRB	DAGVIQSPRHEVTEMGQEVTLRCKPI	SGHNS	LFWYRQTMMRGLELLIY	FNNNVP	IDDSGMPEDRFSAKMPNASFSTLKIQPSEPRDSAVYF	CASSLGAAGTDTQYF	GPGTRGRCV	TRBV12-3*01	TRBD2*01	TRBJ2-3*01	259	0.0003
HA2-B	TRB	EAGVAQSPRYKIIEKRQSVAFWCNPI	SGHAT	LYWYQQILGQGPKLLIQ	FQNNGV	VDDSQLPKDRFSAERLKGVDSTLKIQPAKLEDSAVYL	CATHRRGQETQYF	GPGTRLLVL	TRBV11-2*03	TRBD2*02	TRBJ2-5*01	259	0.0003
HA2-B	TRB	DADVTQTPRNRITKTGKRIMLECSQT	KGHDR	MYWYRQDPGLGLRLIYY	SFDVKD	INKGEISDGYSVSRQAQAKFSLSLESAIPNQTALYF	CATSEGGSNTDTQYF	GPGTRLTVL	TRBV24-1*01	TRBD2*02	TRBJ2-3*01	259	0.0003
HA2-B	TRB	EAGVAQSPRYKIIEKRQSVAFWCNPI	SGHAT	LYWYQQILGQGPKLLIQ	FQNNGV	VDDSQLPKDRFSAERLKGVDSTLKIQPAKLEDSAVYL	CASSLSGDNQPQHF	GDGTRLSIL	TRBV11-2*01	TRBD2*01	TRBJ1-5*01	259	0.0003
HA2-B	TRB	DTEVTQTPKHLVMGMTNKKSLKCEQH	MGHRA	MYWYKQKAKKPPELMFV	YSYEKL	SINESVPSRFSPECPNSSLLNLHLHALQPEDSALYL	CASLVIQGTHGYTF	GSGTRLTVV	TRBV4-1*01	TRBD1*01	TRBJ1-2*01	259	0.0003
HA2-B	TRB	DSGVTQTPKHLITATGQRVTLRCSPR	SGDLS	VYWYQQSLDQGLQFLIQ	YYNGEE	RAKGNILERFSAQQFPDLHSELNLSSLELGDSALYF	CASSGDRYGYTF	GSGTRLTVV	TRBV9*01		TRBJ1-2*01	258	0.0003
HA2-B	TRB	NAGVTQTPKFQVLKTGQSMTLQCAQD	MNHNS	MYWYRQDPGMGLRLIYY	SASEGT	TDKGEVPNGYNVSRLNKREFSLRLESAAPSQTSVYF	CASSAFRAPGTDTQYF	GPGTRLTVL	TRBV6-1*01	TRBD2*01	TRBJ2-3*01	258	0.0003
HA2-B	TRB	NAGVTQTPKFQVLKTGQSMTLQCAQD	MNHEY	MSWYRQDPGMGLRLIHY	SVGAGI	TDQGEVPNGYNVSRSTTEDFPLRLLSAAPSQTSVYF	CASSYSRDRASEAFF	GQGTRLTVV	TRBV6-5*01	TRBD1*01	TRBJ1-1*01	258	0.0003
HA2-B	TRB	KAGVTQTPRYLIKTRGQQVTLSCSPI	SGHRS	VSWYQQTPGQGLQFLFE	YFSETQ	RNKGNFPGRFSGRQFSNSRSEMNVSTLELGDSALYL	CASSIADPRGEKLFF	GSGTQLSVL	TRBV5-1*01	TRBD2*01	TRBJ1-4*01	258	0.0003
HA2-B	TRB	DSGVTQTPKHLITATGQRVTLRCSPR	SGDLS	VYWYQQSLDQGLQFLIQ	YYNGEE	RAKGNILERFSAQQFPDLHSELNLSSLELGDSALYF	CASSFSRLRGGQETQYF	GPGTRLLVL	TRBV9*01	TRBD2*02	TRBJ2-5*01	258	0.0003
HA2-B	TRB	GAVVSQHPSWVICKSGTSVKIECRSL	DFQATT	MFWYRQFPKQSLMLMAT	SNEGSKA	TYEQGVEKDKFLINHASLTLSTLTVTSAHPEDSSFYI	CSDARDRVNSPLHF	GNGTRLTVT	TRBV20-1*01	TRBD1*01	TRBJ1-6*02	258	0.0003
HA2-B	TRB	GAVVSQHPSRVICKSGTSVKIECRSL	DFQATT	MFWYRQFPKKSLMLMAT	SNEGSKA	TYEQGVEKDKFLINHASLTLSTLTVTSAHPEDSSFYI	CSAEDSFPEAFF	GQGTRLTVV	TRBV20-1*05	TRBD1*01	TRBJ1-1*01	258	0.0003
HA2-B	TRB	DAGITQSPRHKVTETGTPVTLRCHQT	ENHRY	MYWYRQDPGHGLRLIHY	SYGVKD	TDKGEVSDGYSVSRSKTEDFLLTLESATSSQTSVYF	CASRKTGTGGNEQFF	GPGTRLTVL	TRBV10-3*01	TRBD1*01	TRBJ2-1*01	258	0.0003
HA2-B	TRB	DTEVTQTPKHLVMGMTNKKSLKCEQH	MGHRA	MYWYKQKAKKPPELMFV	YSYEKL	SINESVPSRFSPECPNSSLLNLHLHALQPEDSALYL	CASSSGPQGLLREQYF	GPGTRLTVT	TRBV4-1*01	TRBD1*01	TRBJ2-7*01	257	0.0003
HA2-B	TRB	IAGITQAPTSQILAAGRRMTLRCTQD	MRHNA	MYWYRQDLGLGLRLIHY	SNTAGT	TGKGEVPDGYSVSRANTDDFPLTLASAVPSQTSVYF	CASSANAGGLDTQYF	GPGTRLTVL	TRBV6-4*01	TRBD2*01	TRBJ2-3*01	257	0.0003
HA2-B	TRB	DTEVTQTPKHLVMGMTNKKSLKCEQH	MGHRA	MYWYKQKAKKPPELMFV	YSYEKL	SINESVPSRFSPECPNSSLLNLHLHALQPEDSALYL	CASSQDLRQSYNEQFF	GPGTRLTVL	TRBV4-1*01	TRBD1*01	TRBJ2-1*01	257	0.0003
HA2-B	TRB	DAMVIQNPRYQVTQFGKPVTLSCSQT	LNHNV	MYWYQQKSSQAPKLLFH	YYDKDF	NNEADTPDNFQSRRPNTSFCFLDIRSPGLGDAAMYL	CATSRDTSPGVSLHF	GNGTRLTVT	TRBV15*02	TRBD1*01	TRBJ1-6*02	257	0.0003
HA2-B	TRB	KAGVTQTPRYLIKTRGQQVTLSCSPI	SGHRS	VSWYQQTPGQGLQFLFE	YFSETQ	RNKGNFPGRFSGRQFSNSRSEMNVSTLELGDSALYL	CASSSQKTGGGRTEAFF	GQGTRLTVV	TRBV5-1*01	TRBD1*01	TRBJ1-1*01	257	0.0003
HA2-B	TRB	DTAVSQTPKYLVTQMGNDKSIKCEQN	LGHDT	MYWYKQDSKKFLKIMFS	YNNKEL	IINETVPNRFSPKSPDKAHLNLHINSLELGDSAVYF	CASSRQGSEQYF	GPGTRLTVT	TRBV3-1*01		TRBJ2-7*01	257	0.0003
HA2-B	TRB	GAVVSQHPSRVICKSGTSVKIECRSL	DFQATT	MFWYRQFPKKSLMLMAT	SNEGSKA	TYEQGVEKDKFLINHASLTLSTLTVTSAHPEDSSFYI	CSAGRGTSGVLREQYF	GPGTRLTVT	TRBV20-1*05	TRBD2*01	TRBJ2-7*01	257	0.0003
HA2-B	TRB	GAGVSQSPRYKVAKRGQDVALRCDPI	SGHVS	LFWYQQALGQGPEFLTY	FQNEAQ	LDKSGLPSDCFFAERPEGSVSTLKIQRTQQEDSAVYL	CASSSGQNYGYTF	GSGTRLTVV	TRBV7-8*01	TRBD1*01	TRBJ1-2*01	257	0.0003
HA2-B	TRB	DARVTQTPRDKVTEMGQEVTMRCQPI	LGHNT	VFWYRQTMMQGLELLAY	FRNRAP	LDDSGMPKDRFSAEMPDATLATLKIQPSEPRDSAVYF	CASANALTGELFF	GEGSRLTVL	TRBV12-5*01		TRBJ2-2*01	257	0.0003
HA2-B	TRB	NAGVTQTPKFQVLKTGQSMTLQCAQD	MNHNS	MYWYRQDPGMGLRLIYY	SASEGT	TDKGEVPNGYNVSRLNKREFSLRLESAAPSQTSVYF	CASRNSLGNTEAFF	GQGTRLTVV	TRBV6-1*01		TRBJ1-1*01	257	0.0003
HA2-B	TRB	DADVTQTPRNRITKTGKRIMLECSQT	KGHDR	MYWYRQDPGLGLRLIYY	SFDVKD	INKGEISDGYSVSRQAQAKFSLSLESAIPNQTALYF	CATSEVQTNTDTQYF	GPGTRLTVL	TRBV24-1*01		TRBJ2-3*01	257	0.0003
HA2-B	TRB	DSGVTQTPKHLITATGQRVTLRCSPR	SGDLS	VYWYQQSLDQGLQFLIQ	YYNGEE	RAKGNILERFSAQQFPDLHSELNLSSLELGDSALYF	CASSVVAGAYNEQFF	GPGTRLTVL	TRBV9*01	TRBD2*01	TRBJ2-1*01	257	0.0003
HA2-B	TRB	GAGVSQSPRYKVAKRGQDVALRCDPI	SGHVS	LFWYQQALGQGPEFLTY	FQNEAQ	LDKSGLPSDRFFAERPEGSVSTLKIQRTQQEDSAVYL	CASNFLSGTTDTQYF	GPGTRLTVL	TRBV7-8*01	TRBD2*02	TRBJ2-3*01	257	0.0003
HA2-B	TRB	DTAVSQTPKYLVTQMGNDKSIKCEQN	LGHDT	MYWYKQDSKKFLKIMFS	YNNKEL	IINETVPNRFSPKSPDKAHLNLHINSLELGDSAVYF	CASSQGHGGTEAFF	GQGTRLTVV	TRBV3-1*01	TRBD1*01	TRBJ1-1*01	257	0.0003
HA2-B	TRB	GAGVSQSPSNKVTEKGKDVELRCDPI	SGHTA	LYWYRQRLGQGLEFLIY	FQGNSA	PDKSGLPSDRFSAERTGESVSTLTIQRTQQEDSAVYL	CASSPLPGGTDTQYF	GPGTRLTVL	TRBV7-2*02	TRBD2*01	TRBJ2-3*01	256	0.0003
HA2-B	TRB	GAVVSQHPSWVICKSGTSVKIECRSL	DFQATT	MFWYRQFPKQSLMLMAT	SNEGSKA	TYEQGVEKDKFLINHASLTLSTLTVTSAHPEDSSFYI	CSASGPFTDTQYF	GPGTRLTVL	TRBV20-1*01		TRBJ2-3*01	256	0.0003
HA2-B	TRB	EADIYQTPRYLVIGTGKKITLECSQT	MGHDK	MYWYQQDPGMELHLIHY	SYGVNS	TEKGDLSSESTVSRIRTEHFPLTLESARPSHTSQYL	CASSATPDYPLRPIDTQYF	GPGTRLTVL	TRBV25-1*01	TRBD2*01	TRBJ2-3*01	256	0.0003
HA2-B	TRB	NAGVMQNPRHLVRRRGQEARLRCSPM	KGHSH	VYWYRQLPEEGLKFMVY	LQKENI	IDESGMPKERFSAEFPKEGPSILRIQQVVRGDSAAYF	CASSGTGDLNTEAFF	GQGTRLTVV	TRBV18*01	TRBD1*01	TRBJ1-1*01	256	0.0003
HA2-B	TRB	NAGVTQTPKFRILKIGQSMTLQCTQD	MNHNY	MYWYRQDPGMGLKLIYY	SVGAGI	TDKGEVPNGYNVSRSTTEDFPLRLELAAPSQTSVYF	CASSYSRDSHLAFF	GQGTRLTVV	TRBV6-6*01	TRBD2*01	TRBJ1-1*01	256	0.0003
HA2-B	TRB	EAQVTQNPRYLITVTGKKLTVTCSQN	MNHEY	MSWYRQDPGLGLRQIYY	SMNVEV	TDKGDVPEGYKVSRKEKRNFPLILESPSPNQTSLYF	CASSFFGGEQYF	GPGTRLTVT	TRBV27*01	TRBD1*01	TRBJ2-7*01	256	0.0003
HA2-B	TRB	DTAVSQTPKYLVTQMGNDKSIKCEQN	LGHDT	MYWYKQDSKKFLKIMFS	YNNKEL	IINETVPNRFSPKSPDKAHLNLHINSLELGDSAVYF	CASSLRGPEGGYTEAFF	GQGTRLTVV	TRBV3-1*01	TRBD2*01	TRBJ1-1*01	256	0.0003
HA2-B	TRB	DTKVTQRPRLLVKASEQKAKMDCVPI	KAHSY	VYWYRKKLEEELKFLVY	FQNEEL	IQKAEIINERFLAQCSKNSSCTLEIQSTESGDTALYF	CASSRTAGLAGADTQYF	GPGTRLTVL	TRBV21-1*01	TRBD2*02	TRBJ2-3*01	256	0.0003
HA2-B	TRB	EAQVTQNPRYLITVTGKKLTVTCSQN	MNHEY	MSWYRQDPGLGLRQIYY	SMNVEV	TDKGDVPEGYKVSRKEKRNFPLILESPSPNQTSLYF	CASSLGTGAYEQYF	GPGTRLTVT	TRBV27*01	TRBD1*01	TRBJ2-7*01	255	0.0003
HA2-B	TRB	NAGVTQTPKFQVLKTGQSMTLQCAQD	MNHEY	MSWYRQDPGMGLRLIHY	SVGAGI	TDQGEVPNGYNVSRSTTEDFPLRLLSAAPSQTSVYF	CASSPHSSEQFF	GPGTRLTVL	TRBV6-5*01	TRBD2*01	TRBJ2-1*01	255	0.0003
HA2-B	TRB	GAGVSQSPSNKVTEKGKDVELRCDPI	SGHTA	LYWYRQRLGQGLEFLIY	FQGNSA	PDKSGLPSDRFSAERTGESVSTLTIQRTQQEDSAVYL	CASSLNPSGRPGELFF	GEGSRLTVL	TRBV7-2*02	TRBD2*02	TRBJ2-2*01	255	0.0003
HA2-B	TRB	NAGVTQTPKFRILKIGQSMTLQCTQD	MNHNY	MYWYRQDPGMGLKLIYY	SVGAGI	TDKGEVPNGYNVSRSTTEDFPLRLELAAPSQTSVYF	CASNEYWGPVYEQYF	GPGTRLTVT	TRBV6-6*01	TRBD2*01	TRBJ2-7*01	255	0.0003
HA2-B	TRB	KAGVTQTPRYLIKTRGQQVTLSCSPI	SGHRS	VSWYQQTPGQGLQFLFE	YFSETQ	RNKGNFPGRFSGRQFSNSRSEMNVSTLELGDSALYL	CASSLAPGQETQYF	GPGTRLLVL	TRBV5-1*01	TRBD1*01	TRBJ2-5*01	255	0.0003
HA2-B	TRB	DAGVIQSPRHEVTEMGQEVTLRCKPI	SGHNS	LFWYRQTMMRGLELLIY	FNNNVP	IDDSGMPEDRFSAKMPNASFSTLKIQPSEPRDSAVYF	CASGGHEQYF	GPGTRLTVT	TRBV12-3*01	TRBD1*01	TRBJ2-7*01	255	0.0003
HA2-B	TRB	KAGVTQTPRYLIKTRGQQVTLSCSPI	SGHRS	VSWYQQTPGQGLQFLFE	YFSETQ	RNKGNFPGRFSGRQFSNSRSEMNVSTLELGDSALYL	CASSEGLAGGLYEQYF	GPGTRLTVT	TRBV5-1*01	TRBD2*02	TRBJ2-7*01	255	0.0003
HA2-B	TRB	DTGVSQDPRHKITKRGQNVTFRCDPI	SEHNR	LYWYRQTLGQGPEFLTY	FQNEAQ	LEKSRLLSDRFSAERPKGSFSTLEIQRTEQGDSAMYL	CASSNPGQGVESEQYF	GPGTRLTVT	TRBV7-9*03	TRBD1*01	TRBJ2-7*01	255	0.0003
HA2-B	TRB	DTGVSQDPRHKITKRGQNVTFRCDPI	SEHNR	LYWYRQTLGQGPEFLTY	FQNEAQ	LEKSRLLSDRFSAERPKGSFSTLEIQRTEQGDSAMYL	CASSLSGQVDNQPQHF	GDGTRLSIL	TRBV7-9*03	TRBD1*01	TRBJ1-5*01	255	0.0003
HA2-B	TRB	NAGVTQTPKFQVLKTGQSMTLQCAQD	MNHEY	MSWYRQDPGMGLRLIHY	SVGAGI	TDQGEVPNGYNVSRSTTEDFPLRLLSAAPSQTSVYF	CASTSGTEAFF	GQGTRLTVV	TRBV6-5*01	TRBD2*01	TRBJ1-1*01	255	0.0003
HA2-B	TRB	DSGVTQTPKHLITATGQRVTLRCSPR	SGDLS	VYWYQQSLDQGLQFLIQ	YYNGEE	RAKGNILERFSAQQFPDLHSELNLSSLELGDSALYF	CASSAGTGSYEQYF	GPGTRLTVT	TRBV9*01	TRBD2*01	TRBJ2-7*01	255	0.0003
HA2-B	TRB	GAVVSQHPSWVICKSGTSVKIECRSL	DFQATT	MFWYRQFPKQSLMLMAT	SNEGSKA	TYEQGVEKDKFLINHASLTLSTLTVTSAHPEDSSFYI	CSARDRDGALFYEQYF	GPGTRLTVT	TRBV20-1*01	TRBD2*02	TRBJ2-7*01	255	0.0003
HA2-B	TRB	NAGVTQTPKFQVLKTGQSMTLQCAQD	MNHEY	MSWYRQDPGMGLRLIHY	SVGAGI	TDQGEVPNGYNVSRSTTEDFPLRLLSAAPSQTSVYF	CASSYREGLYEQYF	GPGTRLTVT	TRBV6-5*01	TRBD2*02	TRBJ2-7*01	255	0.0003
HA2-B	TRB	DAGVIQSPRHEVTEMGQEVTLRCKPI	SGHNS	LFWYRQTMMRGLELLIY	FNNNVP	IDDSGMPEDRFSAKMPNASFSTLKIQPSEPRDSAVYF	CASSTVGQPQHF	GDGTRLSIL	TRBV12-3*01		TRBJ1-5*01	255	0.0003
HA2-B	TRB	DAGVIQSPRHEVTEMGQEVTLRCKPI	SGHDY	LFWYRQTMMRGLELLIY	FNNNVP	IDDSGMPEDRFSAKMPNASFSTLKIQPSEPRDSAVYF	CASSQLRDIIYEQYF	GPGTRLTVT	TRBV12-4*01	TRBD1*01	TRBJ2-7*01	255	0.0003
HA2-B	TRB	NAGVTQTPKFRVLKTGQSMTLLCAQD	MNHEY	MYWYRQDPGMGLRLIHY	SVGEGT	TAKGEVPDGYNVSRLKKQNFLLGLESAAPSQTSVYF	CASSYEAENTGELFF	GEGSRLTVL	TRBV6-2*01	TRBD2*01	TRBJ2-2*01	255	0.0003
HA2-B	TRB	GAVVSQHPSWVICKSGTSVKIECRSL	DFQATT	MFWYRQFPKQSLMLMAT	SNEGSKA	TYEQGVEKDKFLINHASLTLSTLTVTSAHPEDSSFYI	CSASTDTQYF	GPGTRLTVL	TRBV20-1*01		TRBJ2-3*01	254	0.0003
HA2-B	TRB	GAVVSQHPSWVICKSGTSVKIECRSL	DFQATT	MFWYRQFPKQSLMLMAT	SNEGSKA	TYEQGVEKDKFLINHASLTLSTLTVTSAHPEDSSFYI	CSARGRRQNTGELFF	GEGSRLTVL	TRBV20-1*01		TRBJ2-2*01	254	0.0003
HA2-B	TRB	SAVISQKPSRDICQRGTSLTIQCQVD	SQVTM	MFWYRQQPGQSLTLIAT	ANQGSEA	TYESGFVIDKFPISRPNLTFSTLTVSNMSPEDSSIYL	CSAPLQGFTDTQYF	GPGTRLTVL	TRBV29-1*01	TRBD1*01	TRBJ2-3*01	254	0.0003
HA2-B	TRB	DAGITQSPRHKVTETGTPVTLRCHQT	ENHRY	MYWYRQDPGHGLRLIHY	SYGVKD	TDKGEVSDGYSVSRSKTEDFLLTLESATSSQTSVYF	CAISESSGDTDTQYF	GPGTRLTVL	TRBV10-3*02	TRBD1*01	TRBJ2-3*01	254	0.0003
HA2-B	TRB	DSGVTQTPKHLITATGQRVTLRCSPR	SGDLS	VYWYQQSLDQGLQFLIQ	YYNGEE	RAKGNILERFSAQQFPDLHSELNLSSLELGDSALYF	CASSGRAGNEQFF	GPGTRLTVL	TRBV9*01	TRBD2*02	TRBJ2-1*01	254	0.0003
HA2-B	TRB	DAGVTQSPTHLIKTRGQHVTLRCSPI	SGHKS	VSWYQQVLGQGPQFIFQ	YYEKEE	RGRGNFPDRFSARQFPNYSSELNVNALLLGDSALYL	CASSLGLEQETQYF	GPGTRLLVL	TRBV5-5*01		TRBJ2-5*01	253	0.0003
HA2-B	TRB	DAMVIQNPRYQVTQFGKPVTLSCSQT	LNHNV	MYWYQQKSSQAPKLLFH	YYDKDF	NNEADTPDNFQSRRPNTSFCFLDIRSPGLGDAAMYL	CATSRNGQGTANEKLFF	GSGTQLSVL	TRBV15*02	TRBD1*01	TRBJ1-4*01	253	0.0003
HA2-B	TRB	GAGVSQSPSNKVTEKGKDVELRCDPI	SGHTA	LYWYRQRLGQGLEFLIY	FQGNSA	PDKSGLPSDRFSAERTGESVSTLTIQRTQQEDSAVYL	CASRLSPLAGGHEQYF	GPGTRLTVT	TRBV7-2*02	TRBD2*01	TRBJ2-7*01	253	0.0003
HA2-B	TRB	EPEVTQTPSHQVTQMGQEVILRCVPI	SNHLY	FYWYRQILGQKVEFLVS	FYNNEI	SEKSEIFDDQFSVERPDGSNFTLKIRSTKLEDSAMYF	CASSEDRGRDEKLFF	GSGTQLSVL	TRBV2*01	TRBD1*01	TRBJ1-4*01	253	0.0003
HA2-B	TRB	DTEVTQTPKHLVMGMTNKKSLKCEQH	MGHRA	MYWYKQKAKKPPELMFV	YSYEKL	SINESVPSRFSPECPNSSLLNLHLHALQPEDSALYL	CASSSGQGVHEQYF	GPGTRLTVT	TRBV4-1*01	TRBD1*01	TRBJ2-7*01	253	0.0003
HA2-B	TRB	IAGITQAPTSQILAAGRRMTLRCTQD	MRHNA	MYWYRQDLGLGLRLIHY	SNTAGT	TGKGEVPDGYSVSRANTDDFPLTLASAVPSQTSVYF	CASAPGEGGTDTQYF	GPGTRLTVL	TRBV6-4*01	TRBD1*01	TRBJ2-3*01	253	0.0003
HA2-B	TRB	NAGVTQTPKFQVLKTGQSMTLQCAQD	MNHEY	MSWYRQDPGMGLRLIHY	SVGAGI	TDQGEVPNGYNVSRSTTEDFPLRLLSAAPSQTSVYF	CASSPTGPLNYGYTF	GSGTRLTVV	TRBV6-5*01	TRBD2*01	TRBJ1-2*01	253	0.0003
HA2-B	TRB	GAGVSQSPRYKVAKRGQDVALRCDPI	SGHVS	LFWYQQALGQGPEFLTY	FQNEAQ	LDKSGLPSDRFFAERPEGSVSTLKIQRTQQEDSAVYL	CASSPGVGNPSYEQYF	GPGTRLTVT	TRBV7-8*01	TRBD1*01	TRBJ2-7*01	253	0.0003
HA2-B	TRB	NAGVTQTPKFRVLKTGQSMTLLCAQD	MNHEY	MYWYRQDPGMGLRLIHY	SVGEGT	TAKGEVPDGYNVSRLKKQNFLLGLESAAPSQTSVYF	CASSYSTGGGNEQFF	GPGTRLTVL	TRBV6-2*01	TRBD2*01	TRBJ2-1*01	253	0.0003
HA2-B	TRB	DTGVSQDPRHKITKRGQNVTFRCDPI	SEHNR	LYWYRQTLGQGPEFLTY	FQNEAQ	LEKSRLLSDRFSAERPKGSFSTLEIQRTEQGDSAMYL	CASSSRTSGGTDTQYF	GPGTRLTVL	TRBV7-9*03	TRBD2*01	TRBJ2-3*01	253	0.0003
HA2-B	TRB	GAVVSQHPSRVICKSGTSVKIECRSL	DFQATT	MFWYRQFPKKSLMLMAT	SNEGSKA	TYEQGVEKDKFLINHASLTLSTLTVTSAHPEDSSFYI	CSASGTSGYNEQFF	GPGTRLTVL	TRBV20-1*05	TRBD2*01	TRBJ2-1*01	252	0.0003
HA2-B	TRB	GAVVSQHPSWVICKSGTSVKIECRSL	DFQATT	MFWYRQFPKQSLMLMAT	SNEGSKA	TYEQGVEKDKFLINHASLTLSTLTVTSAHPEDSSFYI	CSASLQGGYTF	GSGTRLTVV	TRBV20-1*01	TRBD1*01	TRBJ1-2*01	252	0.0003
HA2-B	TRB	DAMVIQNPRYQVTQFGKPVTLSCSQT	LNHNV	MYWYQQKSSQAPKLLFH	YYDKDF	NNEADTPDNFQSRRPNTSFCFLDIRSPGLGDAAMYL	CATSRSRLEDTQYF	GPGTRLTVL	TRBV15*02	TRBD1*01	TRBJ2-3*01	252	0.0003
HA2-B	TRB	NAGVTQTPKFRILKIGQSMTLQCTQD	MNHNY	MYWYRQDPGMGLKLIYY	SVGAGI	TDKGEVPNGYNVSRSTTEDFPLRLELAAPSQTSVYF	CASSYATGSGELFF	GEGSRLTVL	TRBV6-6*01	TRBD1*01	TRBJ2-2*01	252	0.0003
HA2-B	TRB	GAVVSQHPSWVICKSGTSVKIECRSL	DFQATT	MFWYRQFPKQSLMLMAT	SNEGSKA	TYEQGVEKDKFLINHASLTLSTLTVTSAHPEDSSFYI	CSAAPEYQPQHF	GDGTRLSIL	TRBV20-1*01	TRBD1*01	TRBJ1-5*01	252	0.0003
HA2-B	TRB	NAGVTQTPKFQVLKTGQSMTLQCAQD	MNHNS	MYWYRQDPGMGLRLIYY	SASEGT	TDKGEVPNGYNVSRLNKREFSLRLESAAPSQTSVYF	CASTRGRDKNIQYF	GAGTRLSVL	TRBV6-1*01	TRBD1*01	TRBJ2-4*01	252	0.0003
HA2-B	TRB	DTAVSQTPKYLVTQMGNDKSIKCEQN	LGHDT	MYWYKQDSKKFLKIMFS	YNNKEL	IINETVPNRFSPKSPDKAHLNLHINSLELGDSAVYF	CASSQPPGLAGEETQYF	GPGTRLLVL	TRBV3-1*01	TRBD2*02	TRBJ2-5*01	252	0.0003
HA2-B	TRB	ETGVTQTPRHLVMGMTNKKSLKCEQH	LGHNA	MYWYKQSAKKPLELMFV	YNFKEQ	TENNSVPSRFSPECPNSSHLFLHLHTLQPEDSALYL	CASSQVQRGTGELFF	GEGSRLTVL	TRBV4-2*01	TRBD2*01	TRBJ2-2*01	252	0.0003
HA2-B	TRB	SQTIHQWPATLVQPVGSPLSLECTVE	GTSNPN	LYWYRQAAGRGLQLLFY	SVGIG	QISSEVPQNLSASRPQDRQFILSSKKLLLSDSGFYL	CAWTSGGPGETQYF	GPGTRLLVL	TRBV30*01	TRBD2*01	TRBJ2-5*01	252	0.0003
HA2-B	TRB	GAVVSQHPSRVICKSGTSVKIECRSL	DFQATT	MFWYRQFPKKSLMLMAT	SNEGSKA	TYEQGVEKDKFLINHASLTLSTLTVTSAHPEDSSFYI	CSARTDLREVYNEQFF	GPGTRLTVL	TRBV20-1*05		TRBJ2-1*01	252	0.0003
HA2-B	TRB	DSGVTQTPKHLITATGQRVTLRCSPR	SGDLS	VYWYQQSLDQGLQFLIQ	YYNGEE	RAKGNILERFSAQQFPDLHSELNLSSLELGDSALYF	CASSVGTGDYGYTF	GSGTRLTVV	TRBV9*01	TRBD1*01	TRBJ1-2*01	251	0.0003
HA2-B	TRB	DVKVTQSSRYLVKRTGEKVFLECVQD	MDHEN	MFWYRQDPGLGLRLIYF	SYDVKM	KEKGDIPEGYSVSREKKERFSLILESASTNQTSMYL	CASSLLGDLGQGGADTQYF	GPGTRLTVL	TRBV28*01	TRBD1*01	TRBJ2-3*01	251	0.0003
HA2-B	TRB	DTEVTQTPKHLVMGMTNKKSLKCEQH	MGHRA	MYWYKQKAKKPPELMFV	YSYEKL	SINESVPSRFSPECPNSSLLNLHLHALQPEDSALYL	CASSLGPGSEQYF	GPGTRLTVT	TRBV4-1*01	TRBD1*01	TRBJ2-7*01	251	0.0003
HA2-B	TRB	GAGVSQSPSNKVTEKGKDVELRCDPI	SGHTA	LYWYRQRLGQGLEFLIY	FQGNSA	PDKSGLPSDRFSAERTGESVSTLTIQRTQQEDSAVYL	CASSLAHFVYEQYF	GPGTRLTVT	TRBV7-2*02		TRBJ2-7*01	251	0.0003
HA2-B	TRB	DAGVIQSPRHEVTEMGQEVTLRCKPI	SGHNS	LFWYRQTMMRGLELLIY	FNNNVP	IDDSGMPEDRFSAKMPNASFSTLKIQPSEPRDSAVYF	CASSFVAGRNTQYF	GPGTRLTVL	TRBV12-3*01	TRBD2*02	TRBJ2-3*01	251	0.0003
HA2-B	TRB	DTGVSQDPRHKITKRGQNVTFRCDPI	SEHNR	LYWYRQTLGQGPEFLTY	FQNEAQ	LEKSRLLSDRFSAERPKGSFSTLEIQRTEQGDSAMYL	CASSEGPGGKYF	GPGTRLTVT	TRBV7-9*03	TRBD1*01	TRBJ2-7*01	251	0.0003
HA2-B	TRB	KAGVTQTPRYLIKTRGQQVTLSCSPI	SGHRS	VSWYQQTPGQGLQFLFE	YFSETQ	RNKGNFPGRFSGRQFSNSRSEMNVSTLELGDSALYL	CASSLEQGRDEQFF	GPGTRLTVL	TRBV5-1*01	TRBD1*01	TRBJ2-1*01	251	0.0003
HA2-B	TRB	SAVISQKPSRDICQRGTSLTIQCQVD	SQVTM	MFWYRQQPGQSLTLIAT	ANQGSEA	TYESGFVIDKFPISRPNLTFSTLTVSNMSPEDSSIYL	CSVESSGTSTDTQYF	GPGTRLTVL	TRBV29-1*01	TRBD2*02	TRBJ2-3*01	251	0.0003
HA2-B	TRB	ETGVTQTPRHLVMGMTNKKSLKCEQH	LGHNA	MYWYKQSAKKPLELMFV	YNFKEQ	TENNSVPSRFSPECPNSSHLFLHLHTLQPEDSALYL	CASSPSVGGSNEQFF	GPGTRLTVL	TRBV4-2*01	TRBD2*02	TRBJ2-1*01	251	0.0003
HA2-B	TRB	KAGVTQTPRYLIKTRGQQVTLSCSPI	SGHRS	VSWYQQTPGQGLQFLFE	YFSETQ	RNKGNFPGRFSGRQFSNSRSEMNVSTLELGDSALYL	CASSLLTGGPYEQYF	GPGTRLTVT	TRBV5-1*01	TRBD1*01	TRBJ2-7*01	251	0.0003
HA2-B	TRB	NAGVTQTPKFQVLKTGQSMTLQCAQD	MNHEY	MSWYRQDPGMGLRLIHY	SVGAGI	TDQGEVPNGYNVSRSTTEDFPLRLLSAAPSQTSVYF	CASKNNSPLHF	GNGTRLTVT	TRBV6-5*01		TRBJ1-6*02	251	0.0003
HA2-B	TRB	DAGVIQSPRHEVTEMGQEVTLRCKPI	SGHNS	LFWYRQTMMRGLELLIY	FNNNVP	IDDSGMPEDRFSAKMPNASFSTLKIQPSEPRDSAVYF	CASSFQGVGAGELFF	GEGSRLTVL	TRBV12-3*01	TRBD1*01	TRBJ2-2*01	251	0.0003
HA2-B	TRB	DAGVIQSPRHEVTEMGQEVTLRCKPI	SGHDY	LFWYRQTMMRGLELLIY	FNNNVP	IDDSGMPEDRFSAKMPNASFSTLKIQPSEPRDSAVYF	CASRETGSGSPLHF	GNGTRLTVT	TRBV12-4*01	TRBD1*01	TRBJ1-6*01	250	0.0003
HA2-B	TRB	NAGVTQTPKFRVLKTGQSMTLLCAQD	MNHEY	MYWYRQDPGMGLRLIHY	SVGEGT	TAKGEVPDGYNVSRLKKQNFLLGLESAAPSQTSVYF	CASANGGWGTEAFF	GQGTRLTVV	TRBV6-2*01	TRBD1*01	TRBJ1-1*01	250	0.0003
HA2-B	TRB	DSGVTQTPKHLITATGQRVTLRCSPR	SGDLS	VYWYQQSLDQGLQFLIQ	YYNGEE	RAKGNILERFSAQQFPDLHSELNLSSLELGDSALYF	CASPPLNTEAFF	GQGTRLTVV	TRBV9*01	TRBD2*02	TRBJ1-1*01	250	0.0003
HA2-B	TRB	GAVVSQHPSRVICKSGTSVKIECRSL	DFQATT	MFWYRQFPKKSLMLMAT	SNEGSKA	TYEQGVEKDKFLINHASLTLSTLTVTSAHPEDSSFYI	CSARDGQRPINEKLFF	GSGTQLSVL	TRBV20-1*05	TRBD1*01	TRBJ1-4*01	250	0.0003
HA2-B	TRB	DTAVSQTPKYLVTQMGNDKSIKCEQN	LGHDT	MYWYKQDSKKFLKIMFS	YNNKEL	IINETVPNRFSPKSPDKAHLNLHINSLELGDSAVYF	CASSRTVNEQFF	GPGTRLTVL	TRBV3-1*01	TRBD1*01	TRBJ2-1*01	250	0.0003
HA2-B	TRB	AAGVIQSPRHLIKEKRETATLKCYPI	SRHDT	VYWYQQGPGQDPQFLIS	FYEKMQ	SDKGSIPDRFSAQQFSDYHSELNMSSLELGDSALYF	CASSRREYYEQYF	GPGTRLTVT	TRBV13*01		TRBJ2-7*01	250	0.0003
HA2-B	TRB	EAQVTQNPRYLITVTGKKLTVTCSQN	MNHEY	MSWYRQDPGLGLRQIYY	SMNVEV	TDKGDVPEGYKVSRKEKRNFPLILESPSPNQTSLYF	CASSLFLGNHEQYF	GPGTRLTVT	TRBV27*01		TRBJ2-7*01	250	0.0003
HA2-B	TRB	DTEVTQTPKHLVMGMTNKKSLKCEQH	MGHRA	MYWYKQKAKKPPELMFV	YSYEKL	SINESVPSRFSPECPNSSLLNLHLHALQPEDSALYL	CASSQVSRQGWTPLHF	GNGTRLTVT	TRBV4-1*01	TRBD1*01	TRBJ1-6*02	250	0.0003
HA2-B	TRB	AAGVIQSPRHLIKEKRETATLKCYPI	SRHDT	VYWYQQGPGQDPQFLIS	FYEKMQ	SDKGSIPDRFSAQQFSDYHSELNMSSLELGDSALYF	CASSFRTGDYEQYF	GPGTRLTVT	TRBV13*01	TRBD1*01	TRBJ2-7*01	250	0.0003
HA2-B	TRB	DTEVTQTPKHLVMGMTNKKSLKCEQH	MGHRA	MYWYKQKAKKPPELMFV	YSYEKL	SINESVPSRFSPECPNSSLLNLHLHALQPEDSALYL	CASSQHPGSGEQFF	GPGTRLTVL	TRBV4-1*01	TRBD1*01	TRBJ2-1*01	250	0.0003
HA2-B	TRB	NAGVTQTPKFRILKIGQSMTLQCTQD	MNHNY	MYWYRQDPGMGLKLIYY	SVGAGI	TDKGEVPNGYNVSRSTTEDFPLRLELAAPSQTSVYF	CASSYLGQRSSYEQYF	GPGTRLTVT	TRBV6-6*01	TRBD1*01	TRBJ2-7*01	249	0.0003
HA2-B	TRB	GAGVSQSPSNKVTEKGKDVELRCDPI	SGHTA	LYWYRQRLGQGLEFLIY	FQGNSA	PDKSGLPSDRFSAERTGESVSTLTIQRTQQEDSAVYL	CASSPPRAQSRETQYF	GPGTRLLVL	TRBV7-2*02	TRBD2*01	TRBJ2-5*01	249	0.0003
HA2-B	TRB	DTAVSQTPKYLVTQMGNDKSIKCEQN	LGHDT	MYWYKQDSKKFLKIMFS	YNNKEL	IINETVPNRFSPKSPDKAHLNLHINSLELGDSAVYF	CASSQGDNQPQHF	GDGTRLSIL	TRBV3-1*01		TRBJ1-5*01	249	0.0003
HA2-B	TRB	DTGVSQDPRHKITKRGQNVTFRCDPI	SEHNR	LYWYRQTLGQGPEFLTY	FQNEAQ	LEKSRLLSDRSSAERPKGSFSTLEIQRTEQGDSAMYL	CASHSGGSENEKLFF	GSGTQLSVL	TRBV7-9*03	TRBD2*01	TRBJ1-4*01	249	0.0003
HA2-B	TRB	EAQVTQNPRYLITVTGKKLTVTCSQN	MNHEY	MSWYRQDPGLGLRQIYY	SMNVEV	TDKGDVPEGYKVSRKEKRNFPLILESPSPNQTSLYF	CASSLVRSQDRQFF	GPGTRLTVL	TRBV27*01	TRBD1*01	TRBJ2-1*01	249	0.0003
HA2-B	TRB	EAQVTQNPRYLITVTGKKLTVTCSQN	MNHEY	MSWYRQDPGLGLRQIYY	SMNVEV	TDKGDVPEGYKVSRKEKRNFPLILESPSPNQTSLYF	CATSHWRANEQFF	GPGTRLTVL	TRBV27*01	TRBD2*02	TRBJ2-1*01	249	0.0003
HA2-B	TRB	GAGVSQSPRYKVTKRGQDVALRCDPI	SGHVS	LYWYRQALGQGPEFLTY	FNYEAQ	QDKSGLPNDRFSAERPEGSISTLTIQRTEQRDSAMYR	CASSLDSNVETQYF	GPGTRLLVL	TRBV7-6*01		TRBJ2-5*01	249	0.0003
HA2-B	TRB	DTGVSQDPRHKITKRGQNVTFRCDPI	SEHNR	LYWYRQTLGQGPEFLTY	FQNEAQ	LEKSRLLSDRFSAERPKGSFSTLEIQRTEQGDSAMYL	CASGRQGLVEKLFF	GSGTQLSVL	TRBV7-9*03	TRBD1*01	TRBJ1-4*01	249	0.0003
HA2-B	TRB	IAGITQAPTSQILAAGRRMTLRCTQD	MRHNA	MYWYRQDLGLGLRLIHY	SNTAGT	TGKGEVPDGYSVSRANTDDFPLTLASAVPSQTSVYF	CASSGSSGNTDTQYF	GPGTRLTVL	TRBV6-4*01	TRBD2*02	TRBJ2-3*01	249	0.0003
HA2-B	TRB	EAGVVQSPRYKIIEKKQPVAFWCNPI	SGHNT	LYWYRQNLGQGPELLIR	YENEEA	VDDSQLPKDRFSAERLKGVDSTLKIQPAELGDSAVYL	CASSFSGGVWEQYF	GPGTRLTVT	TRBV11-3*04	TRBD2*01	TRBJ2-7*01	248	0.0003
HA2-B	TRB	KAGVTQTPRYLIKTRGQQVTLSCSPI	SGHRS	VSWYQQTPGQGLQFLFE	YFSETQ	RNKGNFPGRFSGRQFSNSRSEMNVSTLELGDSALYL	CASSPTQGGTQYF	GPGTRLLVL	TRBV5-1*01	TRBD1*01	TRBJ2-5*01	248	0.0003
HA2-B	TRB	DSGVTQTPKHLITATGQRVTLRCSPR	SGDLS	VYWYQQSLDQGLQFLIQ	YYNGEE	RAKGNILERFSAQQFPDLHSELNLSSLELGDSALYF	CASSVMGGAQETQYF	GPGTRLLVL	TRBV9*01	TRBD2*01	TRBJ2-5*01	248	0.0003
HA2-B	TRB	DAGVTQSPTHLIKTRGQQVTLRCSPK	SGHDT	VSWYQQALGQGPQFIFQ	YYEEEE	RQRGNFPDRFSGHQFPNYSSELNVNALLLGDSALYL	CASSSVISFYEQYF	GPGTRLTVT	TRBV5-6*01		TRBJ2-7*01	248	0.0003
HA2-B	TRB	GAVVSQHPSWVICKSGTSVKIECRSL	DFQATT	MFWYRQFPKQSLMLMAT	SNEGSKA	TYEQGVEKDKFLINHASLTLSTLTVTSAHPEDSSFYI	CSASTSGAYEQYF	GPGTRLTVT	TRBV20-1*01	TRBD2*01	TRBJ2-7*01	248	0.0003
HA2-B	TRB	NAGVTQTPKFQVLKTGQSMTLQCAQD	MNHEY	MSWYRQDPGMGLRLIHY	SVGAGI	TDQGEVPNGYNVSRSTTEDFPLRLLSAAPSQTSVYF	CASGQGSTNTIYF	GEGSWLTVV	TRBV6-5*01	TRBD1*01	TRBJ1-3*01	248	0.0003
HA2-B	TRB	GAVVSQHPSRVICKSGTSVKIECRSL	DFQATT	MFWYRQFPKKSLMLMAT	SNEGSKA	TYEQGVEKDKFLINHASLTLSTLTVTSAHPEDSSFYI	CRARDRFSGRTNEQFF	GPGTRLTVL	TRBV20-1*05	TRBD2*02	TRBJ2-1*01	248	0.0003
HA2-B	TRB	DVKVTQSSRYLVKRTGEKVFLECVQD	MDHEN	MFWYRQDPGLGLRLIYF	SYDVKM	KEKGDIPEGYSVSREKKERFSLILESASTNQTSMYL	CASSPVRLNYGYTF	GSGTRLTVV	TRBV28*01		TRBJ1-2*01	248	0.0003
HA2-B	TRB	DAMVIQNPRYQVTQFGKPVTLSCSQT	LNHNV	MYWYQQKSSQAPKLLFH	YYDKDF	NNEADTPDNFQSRRPNTSFCFLDIRSPGLGDAAMYL	CATSREPGTGELFF	GEGSRLTVL	TRBV15*02	TRBD1*01	TRBJ2-2*01	248	0.0003
HA2-B	TRB	EAGVVQSPRYKIIEKKQPVAFWCNPI	SGHNT	LYWYLQNLGQGPELLIR	YENEEA	VDDSQLPKDRFSAERLKGVDSTLKIQPAELGDSAVYL	CASSFGQGVGETQYF	GPGTRLLVL	TRBV11-3*01	TRBD1*01	TRBJ2-5*01	248	0.0003
HA2-B	TRB	ETGVTQTPRHLVMGMTNKKSLKCEQH	LGHNA	MYWYKQSAKKPLELMFV	YNFKEQ	TENNSVPSRFSPECPNSSHLFLHLHTLQPEDSALYL	CASSRGTSGPNEQFF	GPGTRLTVL	TRBV4-2*01	TRBD2*01	TRBJ2-1*01	248	0.0003
HA2-B	TRB	GAVVSQHPSWVICKSGTSVKIECRSL	DFQATT	MFWYRQFPKQSLMLMAT	SNEGSKA	TYEQGVEKDKFLINHASLTLSTLTVTSAHPEDSSFYI	CSARGRLAGPHVADTQYF	GPGTRLTVL	TRBV20-1*01	TRBD2*01	TRBJ2-3*01	248	0.0003
HA2-B	TRB	EAGVAQSPRYKIIEKRQSVAFWCNPI	SGHAT	LYWYQQILGQGPKLLIQ	FQNNGV	VDDSQLPKDRFSAERLKGVDSTLKIQPAKLEDSAVYL	CASSLDSGSSYNEQFF	GPGTRLTVL	TRBV11-2*01		TRBJ2-1*01	247	0.0003
HA2-B	TRB	DTEVTQTPKHLVMGMTNKKSLKCEQH	MGHRA	MYWYKQKAKKPPELMFV	YSYEKL	SINESVPSRFSPECPNSSLLNLHLHALQPEDSALYL	CASSPGVRRGNQETQYF	GPGTRLLVL	TRBV4-1*01	TRBD1*01	TRBJ2-5*01	247	0.0003
HA2-B	TRB	DTAVSQTPKYLVTQMGNDKSIKCEQN	LGHDT	MYWYKQDSKKFLKIMFS	YNNKEL	IINETVPNRFSPKSPDKAHLNLHINSLELGDSAVYF	CASSQDELAGYGGELFF	GEGSRLTVL	TRBV3-1*01	TRBD2*02	TRBJ2-2*01	247	0.0003
HA2-B	TRB	DAGVIQSPRHEVTEMGQEVTLRCKPI	SGHDY	LFWYRQTMMRGLELLIY	FNNNVP	IDDSGMPEDRFSAKMPNASFSTLKIQPSEPRDSAVYF	CASSSDNEQFF	GPGTRLTVL	TRBV12-4*01		TRBJ2-1*01	247	0.0003
HA2-B	TRB	SAVISQKPSRDICQRGTSLTIQCQVD	SQVTM	MFWYRQQPGQSLTLIAT	ANQGSEA	TYESGFVIDKFPISRPNLTFSTLTVSNMSPEDSSIYL	CSGNRGQETQYF	GPGTRLLVL	TRBV29-1*01	TRBD1*01	TRBJ2-5*01	247	0.0003
HA2-B	TRB	DTGVSQDPRHKITKRGQNVTFRCDPI	SEHNR	LYWYRQTLGQGPEFLTY	FQNEAQ	LEKSRLLSDRFSAERPKGSFSTLEIQRTEQGDSAMYL	CASSLDAGFDEKLFF	GSGTQLSVL	TRBV7-9*03	TRBD2*01	TRBJ1-4*01	247	0.0003
HA2-B	TRB	DAEITQSPRHKITETGRQVTLACHQT	WNHNN	MFWYRQDLGHGLRLIHY	SYGVQD	TNKGEVSDGYSVSRSNTEDLPLTLESAASSQTSVYF	CASSDISRGIQYF	GAGTRLSVL	TRBV10-1*01	TRBD2*01	TRBJ2-4*01	247	0.0003
HA2-B	TRB	DTEVTQTPKHLVMGMTNKKSLKCEQH	MGHRA	MYWYKQKAKKPPELMFV	YSYEKL	SINESVPSRFSPECPNSSLLNLHLHALQPEDSALYL	CASSQTGGVNQPQHF	GDGTRLSIL	TRBV4-1*01	TRBD2*02	TRBJ1-5*01	247	0.0003
HA2-B	TRB	EAGVVQSPRYKIIEKKQPVAFWCNPI	SGHNT	LYWYRQNLGQGPELLIR	YENEEA	VDDSQLPKDRFSAERLKGVDSTLKIQPAELGDSAVYL	CASSLGDLVADTQYF	GPGTRLTVL	TRBV11-3*04	TRBD2*01	TRBJ2-3*01	247	0.0003
HA2-B	TRB	DSGVTQTPKHLITATGQRVTLRCSPR	SGDLS	VYWYQQSLDQGLQFLIQ	YYNGEE	RAKGNILERFSAQQFPDLHSELNLSSLELGDSALYF	CASSAQDNLLDTEAFF	GQGTRLTVV	TRBV9*01	TRBD1*01	TRBJ1-1*01	247	0.0003
HA2-B	TRB	DAGVIQSPRHEVTEMGQEVTLRCKPI	SGHDY	LFWYRQTMMRGLELLIY	FNNNVP	IDDSGMPEDRFSAKMPNASFSTLKIQPSEPRDSAVYF	CASSSNSPKPRNVLTDTQYF	GPGTRLTVL	TRBV12-4*01		TRBJ2-3*01	247	0.0003
HA2-B	TRB	DTEVTQTPKHLVMGMTNKKSLKCEQH	MGHRA	MYWYKQKAKKPPELMFV	YSYEKL	SINESVPSRFSPECPNSSLLNLHLHALQPEDSALYL	CASSPKPTSTDTQYF	GPGTRLTVL	TRBV4-1*01		TRBJ2-3*01	246	0.0003
HA2-B	TRB	KAGVTQTPRYLIKTRGQQVTLSCSPI	SGHRS	VSWYQQTPGQGLQFLFE	YFSETQ	RNKGNFPGRFSGRQFSNSRSEMNVSTLELGDSALYL	CASYESEWSHTDTQYF	GPGTRLTVL	TRBV5-1*01		TRBJ2-3*01	246	0.0003
HA2-B	TRB	DTGVSQDPRHKITKRGQNVTFRCDPI	SEHNR	LYWYRQTLGQGPEFLTY	FQNEAQ	LEKSRLLSDRFSAERPKGSFSTLEIQRTEQGDSAMYL	CASSFEGVLHYGYTF	GSGTRLTVV	TRBV7-9*03	TRBD1*01	TRBJ1-2*01	246	0.0003
HA2-B	TRB	SAVISQKPSRDICQRGTSLTIQCQVD	SQVTM	MFWYRQQPGQSLTLIAT	ANQGSEA	TYESGFVIDKFPISRPNLTFSTLTVSNMSPEDSSIYL	CSVALEGSVSYNEQFF	GPGTRLTVL	TRBV29-1*01	TRBD2*02	TRBJ2-1*01	246	0.0003
HA2-B	TRB	EPEVTQTPSHQVTQMGQEVILRCVPI	SNHLY	FYWYRQILGQKVEFLVS	FYNNEI	SEKSEIFDDQFSVERPDGSNFTLKIRSTKLEDSAMYF	CASNREANTGELFF	GEGSRLTVL	TRBV2*01	TRBD1*01	TRBJ2-2*01	246	0.0003
HA2-B	TRB	DTGVSQDPRHKITKRGQNVTFRCDPI	SEHNR	LYWYRQTLGQGPEFLTY	FQNEAQ	LEKSRLLSDRFSAERPKGSFSTLEIQRTEQGDSAMYL	CASSLLSGGAGEQFF	GPGTRLTVL	TRBV7-9*03	TRBD2*01	TRBJ2-1*01	246	0.0003
HA2-B	TRB	DAGVTQSPTHLIKTRGQQVTLRCSPK	SGHDT	VSWYQQALGQGPQFIFQ	YYEEEE	RQRGNFPDRFSGHQFPNYSSELNVNALLLGDSALYL	CASSLGGNEAFF	GQGTRLTVV	TRBV5-6*01	TRBD2*02	TRBJ1-1*01	245	0.0003
HA2-B	TRB	DTEVTQTPKHLVMGMTNKKSLKCEQH	MGHRA	MYWYKQKAKKPPELMFV	YSYEKL	SINESVPSRFSPECPNSSLLNLHLHALQPEDSALYL	CASSQGSPGTEAFF	GQGTRLTVV	TRBV4-1*01	TRBD1*01	TRBJ1-1*01	245	0.0003
HA2-B	TRB	DVKVTQSSRYLVKRTGEKVFLECVQD	MDHEN	MFWYRQDPGLGLRLIYF	SYDVKM	KEKGDIPEGYSVSREKKERFSLILESASTNQTSMYL	CASSFGDTDTQYF	GPGTRLTVL	TRBV28*01	TRBD2*01	TRBJ2-3*01	245	0.0003
HA2-B	TRB	DTGVSQDPRHKITKRGQNVTFRCDPI	SEHNR	LYWYRQTLGQGPEFLTY	FQNEAQ	LEKSRLLSDRFSAERPKGSFSTLEIQRTEQGDSAMYL	CASSFSRTSGDTDTQYF	GPGTRLTVL	TRBV7-9*03	TRBD2*01	TRBJ2-3*01	245	0.0003
HA2-B	TRB	DADVTQTPRNRITKTGKRIMLECSQT	KGHDR	MYWYRQDPGLGLRLIYY	SFDVKD	INKGEISDGYSVSRQAQAKFSLSLESAIPNQTALYF	CATSEDSSTDTQYF	GPGTRLTVL	TRBV24-1*01	TRBD1*01	TRBJ2-3*01	245	0.0003
HA2-B	TRB	GAGVSQSPSNKVTEKGKDVELRCDPI	SGHTA	LYWYRQRLGQGLEFLIY	FQGNSA	PDKSGLPSDRFSAERTGESVSTLTIQRTQQEDSAVYL	CASSLVGQQNQPQHF	GDGTRLSIL	TRBV7-2*02		TRBJ1-5*01	244	0.0003
HA2-B	TRB	NAGVTQTPKFQVLKTGQSMTLQCAQD	MNHNS	MYWYRQDPGMGLRLIYY	SASEGT	TDKGEVPNGYNVSRLNKREFSLRLESAAPSQTSVYF	CASSWNTGELFF	GEGSRLTVL	TRBV6-1*01		TRBJ2-2*01	244	0.0003
HA2-B	TRB	NAGVTQTPKFQVLKTGQSMTLQCAQD	MNHEY	MSWYRQDPGMGLRLIHY	SVGAGI	TDQGEVPNGYNVSRSTTEDFPLRLLSAAPSQTSVYF	CASKVTGTSMNEAFF	GQGTRLTVV	TRBV6-5*01	TRBD2*01	TRBJ1-1*01	244	0.0003
HA2-B	TRB	GAGVSQSPSNKVTEKGKDVELRCDPI	SGHTA	LYWYRQRLGQGLEFLIY	FQGNSA	PDKSGLPSDRFSAERTGESVSTLTIQRTQQEDSAVYL	CASSLSANTEAFF	GQGTRLTVV	TRBV7-2*02		TRBJ1-1*01	244	0.0003
HA2-B	TRB	DTAVSQTPKYLVTQMGNDKSIKCEQN	LGHDT	MYWYKQDSKKFLKIMFS	YNNKEL	IINETVPNRFSPKSPDKAHLNLHINSLELGDSAVYF	CASRKGLEQYF	GPGTRLTVT	TRBV3-1*01		TRBJ2-7*01	244	0.0003
HA2-B	TRB	SAVISQKPSRDICQRGTSLTIQCQVD	SQVTM	MFWYRQQPGQSLTLIAT	ANQGSEA	TYESGFVIDKFPISRPNLTFSTLTVSNMSPEDSSIYL	CSVDGEQFF	GPGTRLTVL	TRBV29-1*01		TRBJ2-1*01	244	0.0003
HA2-B	TRB	IAGITQAPTSQILAAGRRMTLRCTQD	MRHNA	MYWYRQDLGLGLRLIHY	SNTAGT	TGKGEVPDGYSVSRANTDDFPLTLASAVPSQTSVYF	CASSAGPQETQYF	GPGTRLLVL	TRBV6-4*01	TRBD2*02	TRBJ2-5*01	244	0.0003
HA2-B	TRB	DVKVTQSSRYLVKRTGEKVFLECVQD	MDHEN	MFWYRQDPGLGLRLIYF	SYDVKM	KEKGDIPEGYSVSREKKERFSLILESASTNQTSMYL	CASRPGTVTDTQYF	GPGTRLTVL	TRBV28*01	TRBD1*01	TRBJ2-3*01	243	0.0003
HA2-B	TRB	DTEVTQTPKHLVMGMTNKKSLKCEQH	MGHRA	MYWYKQKAKKPPELMFV	YSYEKL	SINESVPSRFSPECPNSSLLNLHLHALQPEDSALYL	CASSQISSPLHF	GNGTRLTVT	TRBV4-1*01		TRBJ1-6*02	243	0.0003
HA2-B	TRB	KAGVTQTPRYLIKTRGQQVTLSCSPI	SGHRS	VSWYQQTPGQGLQFLFE	YFSETQ	RNKGNFPGRFSGRQFSNSRSEMNVSTLELGDSALYL	CASSLGSMNTEAFF	GQGTRLTVV	TRBV5-1*01		TRBJ1-1*01	243	0.0003
HA2-B	TRB	DSGVTQTPKHLITATGQRVTLRCSPR	SGDLS	VYWYQQSLDQGLQFLIQ	YYNGEE	RAKGNILERFSAQQFPDLHSELNLSSLELGDSALYF	CASSPLLGASETQYF	GPGTRLLVL	TRBV9*01	TRBD1*01	TRBJ2-5*01	243	0.0003
HA2-B	TRB	GAGVSQTPSNKVTEKGKYVELRCDPI	SGHTA	LYWYRQSLGQGPEFLIY	FQGTGA	ADDSGLPNDRFFAVRPEGSVSTLKIQRTERGDSAVYL	CASSPTGGYGYTF	GSGTRLTVV	TRBV7-3*01		TRBJ1-2*01	243	0.0003
HA2-B	TRB	GAVVSQHPSWVICKSGTSVKIECRSL	DFQATT	MFWYRQFPKQSLMLMAT	SNEGSKA	TYEQGVEKDKFLINHASLTLSTLTVTSAHPEDSSFYI	CSARAADEQYF	GPGTRLTVT	TRBV20-1*01		TRBJ2-7*01	243	0.0003
HA2-B	TRB	GAVVSQHPSRVICKSGTSVKIECRSL	DFQATT	MFWYRQFPKKSLMLMAT	SNEGSKA	TYEQGVEKDKFLINHASLTLSTLTVTSAHPEDSSFYI	CSAVGQGREQFF	GPGTRLTVL	TRBV20-1*05	TRBD1*01	TRBJ2-1*01	243	0.0003
HA2-B	TRB	NAGVTQTPKFQVLKTGQSMTLQCAQD	MNHNS	MYWYRQDPGMGLRLIYY	SASEGT	TDKGEVPNGYNVSRLNKREFSLRLESAAPSQTSVYF	CASSEEGARSYEQYF	GPGTRLTVT	TRBV6-1*01	TRBD1*01	TRBJ2-7*01	243	0.0003
HA2-B	TRB	EAQVTQNPRYLITVTGKKLTVTCSQN	MNHEY	MSWYRQDPGLGLRQIYY	SMNVEV	TDKGDVPEGYKVSRKEKRNFPLILESPSPNQTSLYF	CASSSRLAGKSTDTQYF	GPGTRLTVL	TRBV27*01	TRBD2*01	TRBJ2-3*01	243	0.0003
HA2-B	TRB	GAVVSQHPSWVICKSGTSVKIECRSL	DFQATT	MFWYRQFPKQSLMLMAT	SNEGSKA	TYEQGVEKDKFLINHASLTLSTLTVTSAHPEDSSFYI	CSAETGGPQQPQHF	GDGTRLSIL	TRBV20-1*01	TRBD1*01	TRBJ1-5*01	243	0.0003
HA2-B	TRB	DVKVTQSSRYLVKRTGEKVFLECVQD	MDHEN	MFWYRQDPGLGLRLIYF	SYDVKM	KEKGDIPEGYSVSREKKERFSLILESASTNQTSMYL	CASSSPGGGRTYNEQFF	GPGTRLTVL	TRBV28*01	TRBD1*01	TRBJ2-1*01	243	0.0003
HA2-B	TRB	EPEVTQTPSHQVTQMGQEVILRCVPI	SNHLY	FYWYRQILGQKVEFLVS	FYNNEI	SEKSEIFDDQFSVERPDGSNFTLKIRSTKLEDSAMYF	CASSGAGGSSFTEAFF	GQGTRLTVV	TRBV2*01	TRBD1*01	TRBJ1-1*01	243	0.0003
HA2-B	TRB	DAGITQSPRHKVTETGTPVTLRCHQT	ENHRY	MYWYRQDPGHGLRLIHY	SYGVKD	TDKGEVSDGYSVSRSKTEDFLLTLESATSSQTSVYF	CAISDPSPLHF	GNGTRLTVT	TRBV10-3*02		TRBJ1-6*02	243	0.0003
HA2-B	TRB	GAVVSQHPSRVICKSGTSVKIECRSL	DFQATT	MFWYRQFPKKSLMLMAT	SNEGSKA	TYEQGVEKDKFLINHASLTLSTLTVTSAHPEDSSFYI	CSARGSGMRETQYF	GPGTRLLVL	TRBV20-1*05	TRBD2*01	TRBJ2-5*01	243	0.0003
HA2-B	TRB	GAGVSQTPSNKVTEKGKYVELRCDPI	SGHTA	LYWYRQSLGQGPEFLIY	FQGTGA	ADDSGLPNDRFFAVRPEGSVSTLKIQRTERGDSAVYL	CASSLNLVSEQYF	GPGTRLTVT	TRBV7-3*01	TRBD2*01	TRBJ2-7*01	242	0.0003
HA2-B	TRB	GAVVSQHPSRVICKSGTSVKIECRSL	DFQATT	MFWYRQFPKKSLMLMAT	SNEGSKA	TYEQGVEKDKFLINHASLTLSTLTVTSAHPEDSSFYI	CSARVDGGYTF	GSGTRLTVV	TRBV20-1*05		TRBJ1-2*01	242	0.0003
HA2-B	TRB	DAMVIQNPRYQVTQFGKPVTLSCSQT	LNHNV	MYWYQQKSSQAPKLLFH	YYDKDF	NNEADTPDNFQSRRPNTSFCFLDIRSPGLGDAAMYL	CATSRDVTGKETQYF	GPGTRLLVL	TRBV15*02	TRBD1*01	TRBJ2-5*01	242	0.0003
HA2-B	TRB	DTGVSQDPRHKITKRGQNVTFRCDPI	SEHNR	LYWYRQTLGQGPEFLTY	FQNEAQ	LEKSRLLSDRFSAERPKGSFSTLEIQRTEQGDSAMYL	CASSFGMGGEQYF	GPGTRLTVT	TRBV7-9*03	TRBD2*01	TRBJ2-7*01	242	0.0003
HA2-B	TRB	KAGVTQTPRYLIKTRGQQVTLSCSPI	SGHRS	VSWYQQTPGQGLQFLFE	YFSETQ	RNKGNFPGRFSGRQFSNSRSEMNVSTLELGDSALYL	CASSLFSGSYNEQFF	GPGTRLTVL	TRBV5-1*01	TRBD2*01	TRBJ2-1*01	242	0.0003
HA2-B	TRB	KAGVTQTPRYLIKTRGQQVTLSCSPI	SGHRS	VSWYQQTPGQGLQFLFE	YFSETQ	RNKGNFPGRFSGRQFSNSRSEMNVSTLELGDSALYL	CASSSVILANRGDTGELFF	GEGSRLTVL	TRBV5-1*01	TRBD1*01	TRBJ2-2*01	242	0.0003
HA2-B	TRB	EAQVTQNPRYLITVTGKKLTVTCSQN	MNHEY	MSWYRQDPGLGLRQIYY	SMNVEV	TDKGDVPEGYKVSRKEKRNFPLILESPSPNQTSLYF	CASSLFGGNQPQHF	GDGTRLSIL	TRBV27*01	TRBD2*01	TRBJ1-5*01	242	0.0003
HA2-B	TRB	EPEVTQTPSHQVTQMGQEVILRCVPI	SNHLY	FYWYRQILGQKVEFLVS	FYNNEI	SEKSEIFDDQFSVERPDGSNFTLKIRSTKLEDSAMYF	CARGQIGSYEQYF	GPGTRLTVT	TRBV2*01	TRBD1*01	TRBJ2-7*01	242	0.0003
HA2-B	TRB	DAMVIQNPRYQVTQFGKPVTLSCSQT	LNHNV	MYWYQQKSSQAPKLLFH	YYDKDF	NNEADTPDNFQSRRPNTSFCFLDIRSPGLGDAAMYL	CATSNDPTSDSADTQYF	GPGTRLTVL	TRBV15*02		TRBJ2-3*01	241	0.0003
HA2-B	TRB	EAQVTQNPRYLITVTGKKLTVTCSQN	MNHEY	MSWYRQDPGLGLRQIYY	SMNVEV	TDKGDVPEGYKVSRKEKRNFPLILESPSPNQTSLYF	CASSLSTGHYEQYF	GPGTRLTVT	TRBV27*01		TRBJ2-7*01	241	0.0003
HA2-B	TRB	DAGVTQSPTHLIKTRGQQVTLRCSPK	SGHDT	VSWYQQALGQGPQFIFQ	YYEEEE	RQRGNFPDRFSGHQFPNYSSELNVNALLLGDSALYL	CASSLRDTTFNTEAFF	GQGTRLTVV	TRBV5-6*01	TRBD1*01	TRBJ1-1*01	241	0.0003
HA2-B	TRB	DVKVTQSSRYLVKRTGEKVFLECVQD	MDHEN	MFWYRQDPGLGLRLIYF	SYDVKM	KEKGDIPEGYSVSREKKERFSLILESASTNQTSMYL	CASTNTAYEQYF	GPGTRLTVT	TRBV28*01		TRBJ2-7*01	241	0.0003
HA2-B	TRB	DTEVTQTPKHLVMGMTNKKSLKCEQH	MGHRA	MYWYKQKAKKPPELMFV	YSYEKL	SINESVPSRFSPECPNSSLLNLHLHALQPEDSALYL	CASSQEGAGGTDAGNTIYF	GEGSWLTVV	TRBV4-1*01	TRBD2*01	TRBJ1-3*01	241	0.0003
HA2-B	TRB	ETGVTQTPRHLVMGMTNKKSLKCEQH	LGHNA	MYWYKQSAKKPLELMFV	YNFKEQ	TENNSVPSRFSPECPNSSHLFLHLHTLQPEDSALYL	CASSQLLAGGWYEQYF	GPGTRLTVT	TRBV4-2*01	TRBD2*02	TRBJ2-7*01	241	0.0003
HA2-B	TRB	DTGVSQDPRHKITKRGQNVTFRCDPI	SEHNR	LYWYRQTLGQGPEFLTY	FQNEAQ	LEKSRLLSDRFSAERPKGSFSTLEIQRTEQGDSAMYL	CASSKAGSNQPQHF	GDGTRLSIL	TRBV7-9*03		TRBJ1-5*01	241	0.0003
HA2-B	TRB	EAQVTQNPRYLITVTGKKLTVTCSQN	MNHEY	MSWYRQDPGLGLRQIYY	SMNVEV	TDKGDVPEGYKVSRKEKRNFPLILESPSPNQTSLYF	CASSLSNSPLHF	GNGTRLTVT	TRBV27*01		TRBJ1-6*02	241	0.0003
HA2-B	TRB	DAMVIQNPRYQVTQFGKPVTLSCSQT	LNHNV	MYWYQQKSSQAPKLLFH	YYDKDF	NNEADTPDNFQSRRPNTSFCFLDIRSPGLGDAAMYL	CATSREPGAAYDYTF	GSGTRLTVV	TRBV15*02	TRBD2*01	TRBJ1-2*01	241	0.0003
HA2-B	TRB	DAGITQSPRHKVTETGTPVTLRCHQT	ENHRY	MYWYRQDPGHGLRLIHY	SYGVKD	TDKGEVSDGYSVSRSKTEDFLLTLESATSSQTSVYF	CAISDLNQPQHF	GDGTRLSIL	TRBV10-3*02		TRBJ1-5*01	241	0.0003
HA2-B	TRB	DAGITQSPRHKVTETGTPVTLRCHQT	ENHRY	MYWYRQDPGHGLRLIHY	SYGVKD	TDKGEVSDGYSVSRSKTEDFLLTLESATSSQTSVYF	CAISDVRQQAYEQYF	GPGTRLTVT	TRBV10-3*02	TRBD1*01	TRBJ2-7*01	241	0.0003
HA2-B	TRB	SQTIHQWPATLVQPVGSPLSLECTVE	GTSNPN	LYWYRQAAGRGLQLLFY	SVGIG	QISSEVPQNLSASRPQDRQFILSSKKLLLSDSGFYL	CAWSLGTGELFF	GEGSRLTVL	TRBV30*01		TRBJ2-2*01	240	0.0003
HA2-B	TRB	EAQVTQNPRYLITVTGKKLTVTCSQN	MNHEY	MSWYRQDPGLGLRQIYY	SMNVEV	TDKGDVPEGYKVSRKEKRNFPLILESPSPNQTSLYF	CASSSQTRQADTQYF	GPGTRLTVL	TRBV27*01	TRBD1*01	TRBJ2-3*01	240	0.0003
HA2-B	TRB	IAGITQAPTSQILAAGRRMTLRCTQD	MRHNA	MYWYRQDLGLGLRLIHY	SNTAGT	TGKGEVPDGYSVSRANTDDFPLTLASAVPSQTSVYF	CASGTNTGELFF	GEGSRLTVL	TRBV6-4*01		TRBJ2-2*01	240	0.0003
HA2-B	TRB	GAVVSQHPSRVICKSGTSVKIECRSL	DFQATT	MFWYRQFPKKSLMLMAT	SNEGSKA	TYEQGVEKDKFLINHASLTLSTLTVTSAHPEDSSFYI	CSARDQGFISPLHF	GNGTRLTVT	TRBV20-1*05		TRBJ1-6*01	240	0.0003
HA2-B	TRB	GAGVSQTPSNKVTEKGKYVELRCDPI	SGHTA	LYWYRQSLGQGPEFLIY	FQGTGA	ADDSGLPNDRFFAVRPEGSVSTLKIQRTERGDSAVYL	CASSLTANTGELFF	GEGSRLTVL	TRBV7-3*01		TRBJ2-2*01	240	0.0003
HA2-B	TRB	DAGVIQSPRHEVTEMGQEVTLRCKPI	SGHNS	LFWYRQTMMRGLELLIY	FNNNVP	IDDSGMPEDRFSAKMPNASFSTLKIQPSEPRDSAVYF	CASSRTGDAGGWNEQFF	GPGTRLTVL	TRBV12-3*01	TRBD1*01	TRBJ2-1*01	240	0.0003
HA2-B	TRB	DAMVIQNPRYQVTQFGKPVTLSCSQT	LNHNV	MYWYQQKSSQAPKLLFH	YYDKDF	NNEADTPDNFQSRRPNTSFCFLDIRSPGLGDAAMYL	CATSRGGRSREQYF	GPGTRLTVT	TRBV15*02	TRBD2*02	TRBJ2-7*01	240	0.0003
HA2-B	TRB	GAGVSQTPSNKVTEKGKYVELRCDPI	SGHTA	LYWYRQSLGQGPEFLIY	FQGTGA	ADDSGLPNDRFFAVRPEGSVSTLKIQRTERGDSAVYL	CASSRTSGGTKNIQYF	GAGTRLSVL	TRBV7-3*01	TRBD1*01	TRBJ2-4*01	240	0.0003
HA2-B	TRB	AAGVIQSPRHLIKEKRETATLKCYPI	PRHDT	VYWYQQGPGQDPQFLIS	FYEKMQ	SDKGSIPDRFSAQQFSDYHSELNMSSLELGDSALYF	CASSSPTRGQFF	GPGTRLTVL	TRBV13*01	TRBD2*01	TRBJ2-1*01	240	0.0003
HA2-B	TRB	GAVVSQHPSWVICKSGTSVKIECRSL	DFQATT	MFWYRQFPKQSLMLMAT	SNEGSKA	TYEQGVEKDKFLINHASLTLSTLTVTSAHPEDSSFYI	CSADTGTSDYNEQFF	GPGTRLTVL	TRBV20-1*01	TRBD2*01	TRBJ2-1*01	240	0.0003
HA2-B	TRB	GAVVSQHPSRVICKSGTSVKIECRSL	DFQATT	MFWYRQFPKKSLMLMAT	SNEGSKA	TYEQGVEKDKFLINHASLTLSTLTVTSAHPEDSSFYI	CSASGTITGELFF	GEGSRLTVL	TRBV20-1*05	TRBD2*01	TRBJ2-2*01	240	0.0003
HA2-B	TRB	EAQVTQNPRYLITVTGKKLTVTCSQN	MNHEY	MSWYRQDPGLGLRQIYY	SMNVEV	TDKGDVPEGYKVSRKEKRNFPLILESPSPNQTSLYF	CASNTGPPRGNQPQHF	GDGTRLSIL	TRBV27*01	TRBD2*02	TRBJ1-5*01	240	0.0003
HA2-B	TRB	NAGVMQNPRHLVRRRGQEARLRCSPM	KGHSH	VYWYRQLPEEGLKFMVY	LQKENI	IDESGMPKERFSAEFPKEGPSILRIQQVVRGDSAAYF	CASSPEAKNIQYF	GAGTRLSVL	TRBV18*01		TRBJ2-4*01	240	0.0003
HA2-B	TRB	SAVISQKPSRDICQRGTSLTIQCQVD	SQVTM	MFWYRQQPGQSLTLIAT	ANQGSEA	TYESGFVIDKFPISRPNLTFSTLTVSNMSPEDSSIYL	CSVGKSGTEAFF	GQGTRLTVV	TRBV29-1*01		TRBJ1-1*01	239	0.0003
HA2-B	TRB	GAVVSQHPSWVICKSGTSVKIECRSL	DFQATT	MFWYRQFPKQSLMLMAT	SNEGSKA	TYEQGVEKDKFLINHASLTLSTLTVTSAHPEDSSFYI	CSALDEKLFF	GSGTQLSVL	TRBV20-1*01		TRBJ1-4*01	239	0.0003
HA2-B	TRB	DTEVTQTPKHLVMGMTNKKSLKCEQH	MGHRA	MYWYKQKAKKPPELMFV	YSYEKL	SINESVPSRFSPECPNSSLLNLHLHALQPEDSALYL	CASSQRSPDGQYF	GPGTRLTVT	TRBV4-1*01		TRBJ2-7*01	239	0.0003
HA2-B	TRB	KAGVTQTPRYLIKTRGQQVTLSCSPI	SGHRS	VSWYQQTPGQGLQFLFE	YFSETQ	RNKGNFPGRFSGRQFSNSRSEMNVSTLELGDSALYL	CASSLGGVNTEAFF	GQGTRLTVV	TRBV5-1*01	TRBD1*01	TRBJ1-1*01	239	0.0003
HA2-B	TRB	GAGVSQSPSNKVTEKGKDVELRCDPI	SGHTA	LYWYRQRLGQGLEFLIY	FQGNSA	PDKSGLPSDRFSAERTGESVSTLTIQRTQQEDSAVYL	CASSSADGPYEQYF	GPGTRLTVT	TRBV7-2*02		TRBJ2-7*01	239	0.0003
HA2-B	TRB	DTGVSQDPRHKITKRGQNVTFRCDPI	SEHNR	LYWYRQTLGQGPEFLTY	FQNEAQ	LEKSRLLSDRFSAERPKGSFSTLEIQRTEQGDSAMYL	CASSYYAGSPDTQYF	GPGTRLTVL	TRBV7-9*03	TRBD2*02	TRBJ2-3*01	239	0.0003
HA2-B	TRB	DAGVIQSPRHEVTEMGQEVTLRCKPI	SGHNS	LFWYRQTMMRGLELLIY	FNNNVP	IDDSGMPEDRFSAKMPNASFSTLKIQPSEPRDSAVYF	CASFSGISAEQFF	GPGTRLTVL	TRBV12-3*01	TRBD2*02	TRBJ2-1*01	238	0.0003
HA2-B	TRB	GAGVSQSPSNKVTEKGKDVELRCDPI	SGHTA	LYWYRQRLGQGLEFLIY	FQGNSA	PDKSGLPSDRFSAERTGESVSTLTIQRTQQEDSAVYL	CASSLVGGANEQFF	GPGTRLTVL	TRBV7-2*02	TRBD2*01	TRBJ2-1*01	238	0.0003
HA2-B	TRB	DAMVIQNPRYQVTQFGKPVTLSCSQT	LNHNV	MYWYQQKSSQAPKLLFH	YYDKDF	NNEADTPDNFQSRRPNTSFCFLDIRSPGLGDAAMYL	CATSRDTGAVRVKLFF	GSGTQLSVL	TRBV15*02	TRBD1*01	TRBJ1-4*01	238	0.0003
HA2-B	TRB	DAGVIQSPRHEVTEMGQEVTLRCKPI	SGHNS	LFWYRQTMMRGLELLIY	FNNNVP	IDDSGMPEDRFSAKMPNASFSTLKIQPSEPRDSAVYF	CASRARGEQYF	GPGTRLTVT	TRBV12-3*01	TRBD2*01	TRBJ2-7*01	238	0.0003
HA2-B	TRB	NAGVTQTPKFQVLKTGQSMTLQCAQD	MNHEY	MSWYRQDPGMGLRLIHY	SVGAGI	TDQGEVPNGYNVSRSTTEDFPLRLLSAAPSQTSVYF	CASSYRTSGNEQFF	GPGTRLTVL	TRBV6-5*01	TRBD2*01	TRBJ2-1*01	238	0.0003
HA2-B	TRB	DSGVTQTPKHLITATGQRVTLRCSPR	SGDLS	VYWYQQSLDQGLQFLIQ	YYNGEE	RAKGNILERFSAQQFPDLHSELNLSSLELGDSALYF	CASSALAGETQYF	GPGTRLLVL	TRBV9*01	TRBD2*01	TRBJ2-5*01	238	0.0003
HA2-B	TRB	NAGVTQTPKFQVLKTGQSMTLQCAQD	MNHNS	MYWYRQDPGMGLRLIYY	SASEGT	TDKGEVPNGYNVSRLNKREFSLRLESAAPSQTSVYF	CASSYSGNQPQHF	GDGTRLSIL	TRBV6-1*01		TRBJ1-5*01	238	0.0003
HA2-B	TRB	DTAVSQTPKYLVTQMGNDKSIKCEQN	LGHDT	MYWYKQDSKKFLKIMFS	YNNKEL	IINETVPNRFSPKSPDKAHLNLHINSLELGDSAVYF	CASSQSGYEQYF	GPGTRLTVT	TRBV3-1*01	TRBD2*01	TRBJ2-7*01	237	0.0003
HA2-B	TRB	DAGITQSPRHKVTETGTPVTLRCHQT	ENHRY	MYWYRQDPGHGLRLIHY	SYGVKD	TDKGEVSDGYSVSRSKTEDFLLTLESATSSQTSVYF	CAISAVKGNEQFF	GPGTRLTVL	TRBV10-3*01		TRBJ2-1*01	237	0.0003
HA2-B	TRB	NAGVTQTPKFQVLKTGQSMTLQCAQD	MNHEY	MSWYRQDPGMGLRLIHY	SVGAGI	TDQGEVPNGYNVSRSTTEDFPLRLLSAAPSQTSVYF	CASSYSISGSGANVLTF	GAGSRLTVL	TRBV6-5*01		TRBJ2-6*01	237	0.0003
HA2-B	TRB	DSGVTQTPKHLITATGQRVTLRCSPR	SGDLS	VYWYQQSLDQGLQFLIQ	YYNGEE	RAKGNILERFSAQQFPDLHSELNLSSLELGDSALYF	CASSVVTGLGGYTF	GSGTRLTVV	TRBV9*01		TRBJ1-2*01	237	0.0003
HA2-B	TRB	DAMVIQNPRYQVTQFGKPVTLSCSQT	LNHNV	MYWYQQKSSQAPKLLFH	YYDKDF	NNEADTPDNFQSRRPNTSFCFLDIRSPGLGDAAMYL	CATSRVWWEQETQYF	GPGTRLLVL	TRBV15*02		TRBJ2-5*01	237	0.0003
HA2-B	TRB	NAGVTQTPKFRILKIGQSMTLQCTQD	MNHNY	MYWYRQDPGMGLKLIYY	SVGAGI	TDKGEVPNGYNVSRSTTEDFPLRLELAAPSQTSVYF	CASSYRSEKLFF	GSGTQLSVL	TRBV6-6*01		TRBJ1-4*01	237	0.0003
HA2-B	TRB	DTEVTQTPKHLVMGMTNKKSLKCEQH	MGHRA	MYWYKQKAKKPPELMFV	YSYEKL	SINESVPSRFSPECPNSSLLNLHLHALQPEDSALYL	CASSQDRGTQIQETQYF	GPGTRLLVL	TRBV4-1*01	TRBD2*02	TRBJ2-5*01	237	0.0003
HA2-B	TRB	NAGVMQNPRHLVRRRGQEARLRCSPM	KGHSH	VYWYRQLPEEGLKFMVY	LQKENI	IDESGMPKERFSAEFPKEGPSILRIQQVVRGDSAAYF	CASSPQTGLNQPQHF	GDGTRLSIL	TRBV18*01	TRBD1*01	TRBJ1-5*01	237	0.0003
HA2-B	TRB	KAGVTQTPRYLIKTRGQQVTLSCSPI	SGHRS	VSWYQQTPGQGLQFLFE	YFSETQ	RNKGNFPGRFSGRQFSNSRSEMNVSTLELGDSALYL	CASSLAATGELFF	GEGSRLTVL	TRBV5-1*01		TRBJ2-2*01	237	0.0003
HA2-B	TRB	DTEVTQTPKHLVMGMTNKKSLKCEQH	MGHRA	MYWYKQKAKKPPELMFV	YSYEKL	SINESVPSRFSPECPNSSLLNLHLHALQPEDSALYL	CASSQGWAGRETQYF	GPGTRLLVL	TRBV4-1*01	TRBD2*01	TRBJ2-5*01	236	0.0003
HA2-B	TRB	GAGVSQTPSNKVTEKGKYVELRCDPI	SGHTA	LYWYRQSLGQGPEFLIY	FQGTGA	ADDSGLPNDRFFAVRPEGSVSTLKIQRTERGDSAVYL	CASRRGAHGYTF	GSGTRLTVV	TRBV7-3*01	TRBD2*01	TRBJ1-2*01	236	0.0003
HA2-B	TRB	DTAVSQTPKYLVTQMGNDKSIKCEQN	LGHDT	MYWYKQDSKKFLKIMFS	YNNKEL	IINETVPNRFSPKSPDKAHLNLHINSLELGDSAVYF	CASSQFSSYEQYF	GPGTRLTVT	TRBV3-1*01		TRBJ2-7*01	236	0.0003
HA2-B	TRB	DAGVTQSPTHLIKTRGQQVTLRCSPK	SGHDT	VSWYQQALGQGPQFIFQ	YYEEEE	RQRGNFPDRFSGHQFPNYSSELNVNALLLGDSALYL	CASSLPHQETQYF	GPGTRLLVL	TRBV5-6*01		TRBJ2-5*01	236	0.0003
HA2-B	TRB	DSGVTQTPKHLITATGQRVTLRCSPR	SGDLS	VYWYQQSLDQGLQFLIQ	YYNGEE	RAKGNILERFSAQQFPDLHSELNLSSLELGDSALYF	CASSVGLAGVSEQFF	GPGTRLTVL	TRBV9*01	TRBD2*01	TRBJ2-1*01	236	0.0003
HA2-B	TRB	DVKVTQSSRYLVKRTGEKVFLECVQD	MDHEN	MFWYRQDPGLGLRLIYF	SYDVKM	KEKGDIPEGYSVSREKKERFSLILESASTNQTSMYL	CASSLRQQGPHEQFF	GPGTRLTVL	TRBV28*01	TRBD1*01	TRBJ2-1*01	236	0.0003
HA2-B	TRB	KAGVTQTPRYLIKTRGQQVTLSCSPI	SGHRS	VSWYQQTPGQGLQFLFE	YFSETQ	RNKGNFPGRFSGRQFSNSRSEMNVSTLELGDSALYL	CASRSRGENTEAFF	GQGTRLTVV	TRBV5-1*01	TRBD2*01	TRBJ1-1*01	236	0.0003
HA2-B	TRB	EAQVTQNPRYLITVTGKKLTVTCSQN	MNHEY	MSWYRQDPGLGLRQIYY	SMNVEV	TDKGDVPEGYKVSRKEKRNFPLILESPSPNQTSLYF	CASSFLPSQEKLFF	GSGTQLSVL	TRBV27*01	TRBD2*02	TRBJ1-4*01	236	0.0003
HA2-B	TRB	DTGVSQDPRHKITKRGQNVTFRCDPI	SEHNR	LYWYRQTLGQGPEFLTY	FQNEAQ	LEKSRLLSDRFSAERPKGSFSTLEIQRTEQGDSAMYL	CASSRTGQGDWATEAFF	GQGTRLTVV	TRBV7-9*03	TRBD1*01	TRBJ1-1*01	235	0.0003
HA2-B	TRB	EAQVTQNPRYLITVTGKKLTVTCSQN	MNHEY	MSWYRQDPGLGLRQIYY	SMNVEV	TDKGDVPEGYKVSRKEKRNFPLILESPSPNQTSLYF	CASTWTSGANVLTF	GAGSRLTVL	TRBV27*01	TRBD2*01	TRBJ2-6*01	235	0.0003
HA2-B	TRB	DTGVSQDPRHKITKRGQNVTFRCDPI	SEHNR	LYWYRQTLGQGPEFLTY	FQNEAQ	LEKSRLLSDRFSAERPKGSFSTLEIQRTEQGDSAMYL	CASSLVTGYEQYF	GPGTRLTVT	TRBV7-9*03	TRBD1*01	TRBJ2-7*01	235	0.0003
HA2-B	TRB	NAGVTQTPKFQVLKTGQSMTLQCAQD	MNHEY	MSWYRQDPGMGLRLIHY	SVGAGI	TDQGEVPNGYNVSRSTTEDFPLRLLSAAPSQTSVYF	CASSQRANPVNSPLHF	GNGTRLTVT	TRBV6-5*01	TRBD1*01	TRBJ1-6*02	235	0.0003
HA2-B	TRB	EAQVTQNPRYLITVTGKKLTVTCSQN	MNHEY	MSWYRQDPGLGLRQIYY	SMNVEV	TDKGDVPEGYKVSRKEKRNFPLILESPSPNQTSLYF	CASSFFAPDSYNEQFF	GPGTRLTVL	TRBV27*01	TRBD2*02	TRBJ2-1*01	235	0.0003
HA2-B	TRB	SAVISQKPSRDICQRGTSLTIQCQVD	SQVTM	MFWYRQQPGQSLTLIAT	ANQGSEA	TYESGFVIDKFPISRPNLTFSTLTVSNMSPEDSSIYL	CSVSSGGQETQYF	GPGTRLLVL	TRBV29-1*01	TRBD1*01	TRBJ2-5*01	235	0.0003
HA2-B	TRB	EAQVTQNPRYLITVTGKKLTVTCSQN	MNHEY	MSWYRQDPGLGLRQIYY	SMNVEV	TDKGDVPEGYKVSRKEKRNFPLILESPSPNQTSLYF	CASSLNNEQFF	GPGTRLTVL	TRBV27*01		TRBJ2-1*01	235	0.0003
HA2-B	TRB	DTGVSQDPRHKITKRGQNVTFRCDPI	SEHNR	LYWYRQTLGQGPEFLTY	FQNEAQ	LEKSRLLSDRFSAERPKGSFSTLEIQRTEQGDSAMYL	CASSLEGRGTAFF	GQGTRLTVV	TRBV7-9*03	TRBD1*01	TRBJ1-1*01	235	0.0003
HA2-B	TRB	DSGVTQTPKHLITATGQRVTLRCSPR	SGDLS	VYWYQQSLDQGLQFLIQ	YYNGEE	RAKGNILERFSAQQFPDLHSELNLSSLELGDSALYF	CASSQSTGFNYGYTF	GSGTRLTVV	TRBV9*01	TRBD1*01	TRBJ1-2*01	235	0.0003
HA2-B	TRB	KAGVTQTPRYLIKTRGQQVTLSCSPI	SGHRS	VSWYQQTPGQGLQFLFE	YFSETQ	RNKGNFPGRFSGRQFSNSRSEMNVSTLELGDSALYL	CASSKGPQEYEQYF	GPGTRLTVT	TRBV5-1*01	TRBD1*01	TRBJ2-7*01	235	0.0003
HA2-B	TRB	DAGVIQSPRHEVTEMGQEVTLRCKPI	SGHNS	LFWYRQTMMRGLELLIY	FNNNVP	IDDSGMPEDRFSAKMPNASFSTLKIQPSEPRDSAVYF	CASSHRGRGTGELFF	GEGSRLTVL	TRBV12-3*01	TRBD1*01	TRBJ2-2*01	235	0.0003
HA2-B	TRB	NAGVTQTPKFRVLKTGQSMTLLCAQD	MNHEY	MYWYRQDPGMGLRLIHY	SVGEGT	TAKGEVPDGYNVSRLKKQNFLLGLESAAPSQTSVYF	CASSYRGSIGTEAFF	GQGTRLTVV	TRBV6-2*01	TRBD2*01	TRBJ1-1*01	235	0.0003
HA2-B	TRB	DTEVTQTPKHLVMGMTNKKSLKCEQH	MGHRA	MYWYKQKAKKPPELMFV	YSYEKL	SINESVPSRFSPECPNSSLLNLHLHALQPEDSALYL	CASSQASSGGTQYF	GPGTRLLVL	TRBV4-1*01	TRBD1*01	TRBJ2-5*01	235	0.0003
HA2-B	TRB	NAGVTQTPKFQVLKTGQSMTLQCAQD	MNHEY	MSWYRQDPGMGLRLIHY	SVGAGI	TDQGEVPNGYNVSRSTTEDFPLRLLSAAPSQTSVYF	CASSLGTFSGAQETQYF	GPGTRLLVL	TRBV6-5*01	TRBD2*01	TRBJ2-5*01	235	0.0003
HA2-B	TRB	DAGVIQSPRHEVTEMGQEVTLRCKPI	SGHDY	LFWYRQTMMRGLELLIY	FNNNVP	IDDSGMPEDRFSAKMPNASFSTLKIQPSEPRDSAVYF	CASRVTGLNTEAFF	GQGTRLTVV	TRBV12-4*01	TRBD1*01	TRBJ1-1*01	234	0.0003
HA2-B	TRB	DTAVSQTPKYLVTQMGNDKSIKCEQN	LGHDT	MYWYKQDSKKFLKIMFS	YNNKEL	IINETVPNRFSPKSPDKAHLNLHINSLELGDSAVYF	CASSQTGREAFF	GQGTRLTVV	TRBV3-1*01	TRBD2*01	TRBJ1-1*01	234	0.0003
HA2-B	TRB	DTGVSQDPRHKITKRGQNVTFRCDPI	SEHNR	LYWYRQTLGQGPEFLTY	FQNEAQ	LEKSRLLSDRFSAERPKGSFSTLEIQRTEQGDSAMYL	CASSFPLAGTSYNEQFF	GPGTRLTVL	TRBV7-9*03	TRBD2*01	TRBJ2-1*01	234	0.0003
HA2-B	TRB	NAGVTQTPKFQVLKTGQSMTLQCAQD	MNHNS	MYWYRQDPGMGLRLIYY	SASEGT	TDKGEVPNGYNVSRLNKREFSLRLESAAPSQTSVYF	CATGYSQEGLLRAMDGANVLTF	GAGSRLTVL	TRBV6-1*01	TRBD2*02	TRBJ2-6*01	234	0.0003
HA2-B	TRB	KAGVTQTPRYLIKTRGQQVTLSCSPI	SGHRS	VSWYQQTPGQGLQFLFE	YFSETQ	RNKGNFPGRFSGRQFSNSRSEMNVSTLELGDSALYL	CASSFGTGVTDTQYF	GPGTRLTVL	TRBV5-1*01	TRBD1*01	TRBJ2-3*01	234	0.0003
HA2-B	TRB	DAGITQSPRHKVTETGTPVTLRCHQT	ENHRY	MYWYRQDPGHGLRLIHY	SYGVKD	TDKGEVSDGYSVSRSKTEDFLLTLESATSSQTSVYF	CAIQPSMNTEAFF	GQGTRLTVV	TRBV10-3*01		TRBJ1-1*01	234	0.0003
HA2-B	TRB	DAGVTQSPTHLIKTRGQHVTLRCSPI	SGHKS	VSWYQQVLGQGPQFIFQ	YYEKEE	RGRGNFPDRFSARQFPNYSSELNVNALLLGDSALYL	CASTDRDRVSYEQYF	GPGTRLTVT	TRBV5-5*02	TRBD1*01	TRBJ2-7*01	234	0.0003
HA2-B	TRB	DAGVTQSPTHLIKTRGQHVTLRCSPI	SGHKS	VSWYQQVLGQGPQFIFQ	YYEKEE	RGRGNFPDRFSARQFPNYSSELNVNALLLGDSALYL	CASSRIGQGADSPLHF	GNGTRLTVT	TRBV5-5*02	TRBD1*01	TRBJ1-6*01	234	0.0003
HA2-B	TRB	DAMVIQNPRYQVTQFGKPVTLSCSQT	LNHNV	MYWYQQKSSQAPKLLFH	YYDKDF	NNEADTPDNFQSRRPNTSFCFLDIRSPGLGDAAMYL	CATSRAVKETQYF	GPGTRLLVL	TRBV15*02	TRBD1*01	TRBJ2-5*01	233	0.0003
HA2-B	TRB	KAGVTQTPRYLIKTRGQQVTLSCSPI	SGHRS	VSWYQQTPGQGLQFLFE	YFSETQ	RNKGNFPGRFSGRQFSNSRSEMNVSTLELGDSALYL	CASKIGTGGDTQYF	GPGTRLTVL	TRBV5-1*01	TRBD1*01	TRBJ2-3*01	233	0.0003
HA2-B	TRB	GAGVSQSPSNKVTEKGKDVELRCDPI	SGHTA	LYWYRQRLGQGLEFLIY	FQGNSA	PDKSGLPSDRFSAERTGESVSTLTIQRTQQEDSAVYL	CASSPGTLLYGYTF	GSGTRLTVV	TRBV7-2*02	TRBD1*01	TRBJ1-2*01	233	0.0003
HA2-B	TRB	NAGVTQTPKFQVLKTGQSMTLQCAQD	MNHEY	MSWYRQDPGMGLRLIHY	SVGAGI	TDQGEVPNGYNVSRSTTEDFPLRLLSAAPSQTSVYF	CASSYDLGRQETQYF	GPGTRLLVL	TRBV6-5*01		TRBJ2-5*01	233	0.0003
HA2-B	TRB	IAGITQAPTSQILAAGRRMTLRCTQD	MRHNA	MYWYRQDLGLGLRLIHY	SNTAGT	TGKGEVPDGYSVSRANTDDFPLTLASAVPSQTSVYF	CASSEQSTDTQYF	GPGTRLTVL	TRBV6-4*01		TRBJ2-3*01	233	0.0003
HA2-B	TRB	DTGVSQDPRHKITKRGQNVTFRCDPI	SEHNR	LYWYRQTLGQGPEFLTY	FQNEAQ	LEKSRLLSDRFSAERPKGSFSTLEIQRTEQGDSAMYL	CASSLLRFSNIQYF	GAGTRLSVL	TRBV7-9*03		TRBJ2-4*01	233	0.0003
HA2-B	TRB	KAGVTQTPRYLIKTRGQQVTLSCSPI	SGHRS	VSWYQQTPGQGLQFLFE	YFSETQ	RNKGNFPGRFSGRQFSNSRSEMNVSTLELGDSALYL	CASSLMRSVGTEAFF	GQGTRLTVV	TRBV5-1*01		TRBJ1-1*01	233	0.0003
HA2-B	TRB	NAGVTQTPKFRILKIGQSMTLQCTQD	MNHNY	MYWYRQDPGMGLKLIYY	SVGAGI	TDKGEVPNGYNVSRSTTEDFPLRLELAAPSQTSVYF	CASSYPRQGNTGELFF	GEGSRLTVL	TRBV6-6*01	TRBD1*01	TRBJ2-2*01	233	0.0003
HA2-B	TRB	GAVVSQHPSRVICKSGTSVKIECRSL	DFQATT	MFWYRQFPKKSLMLMAT	SNEGSKA	TYEQGVEKDKFLINHASLTLSTLTVTSAHPEDSSFYI	CSAFGIATGHNEQFF	GPGTRLTVL	TRBV20-1*05	TRBD2*01	TRBJ2-1*01	233	0.0003
HA2-B	TRB	DAMVIQNPRYQVTQFGKPVTLSCSQT	LNHNV	MYWYQQKSSQAPKLLFH	YYDKDF	NNEADTPDNFQSRRPNTSFCFLDIRSPGLGDAAMYL	CATSRDAGTETYEQYF	GPGTRLTVT	TRBV15*02	TRBD1*01	TRBJ2-7*01	233	0.0003
HA2-B	TRB	GAGVSQSPRYKVTKRGQDVTLRCDPI	SSHAT	LYWYQQALGQGPEFLTY	FNYEAQ	PDKSGLPSDRFSAERPEGSISTLTIQRTEQRDSAMYR	CASSPTRSGTTDTQYF	GPGTRLTVL	TRBV7-7*01	TRBD2*02	TRBJ2-3*01	233	0.0003
HA2-B	TRB	DTGVSQDPRHKITKRGQNVTFRCDPI	SEHNR	LYWYRQTLGQGPEFLTY	FQNEAQ	LEKSRLLSDRFSAERPKGSFSTLEIQRTEQGDSAMYL	CASSLQGGTSVRSYNEQFF	GPGTRLTVL	TRBV7-9*03	TRBD2*01	TRBJ2-1*01	233	0.0003
HA2-B	TRB	DADVTQTPRNRITKTGKRIMLECSQT	KGHDR	MYWYRQDPGLGLRLIYY	SFDVKD	INKGEISDGYSVSRQAQAKFSLSLESAIPNQTALYF	CATSAQGASYEQYF	GPGTRLTVT	TRBV24-1*01	TRBD1*01	TRBJ2-7*01	233	0.0003
HA2-B	TRB	EAQVTQNPRYLITVTGKKLTVTCSQN	MNHEY	MSWYRQDPGLGLRQIYY	SMNVEV	TDKGDVPEGYKVSRKEKRNFPLILESPSPNQTSLYF	CASSLLAGVAGELFF	GEGSRLTVL	TRBV27*01	TRBD2*02	TRBJ2-2*01	233	0.0003
HA2-B	TRB	DVKVTQSSRYLVKRTGEKVFLECVQD	MDHEN	MFWYRQDPGLGLRLIYF	SYDVKM	KEKGDIPEGYSVSREKKERFSLILESASTNQTSMYL	CASSSFRRERGSPLHF	GNGTRLTVT	TRBV28*01	TRBD1*01	TRBJ1-6*01	232	0.0003
HA2-B	TRB	NAGVTQTPKFQVLKTGQSMTLQCAQD	MNHNS	MYWYRQDPGMGLRLIYY	SASEGT	TDKGEVPNGYNVSRLNKREFSLRLESAAPSQTSVYF	CASRPLGSTYEQYF	GPGTRLTVT	TRBV6-1*01		TRBJ2-7*01	232	0.0003
HA2-B	TRB	GAGVSQSPSNKVTEKGKDVELRCDPI	SGHTA	LYWYRQRLGQGLEFLIY	FQGNSA	PDKSGLPSDRFSAERTGESVSTLTIQRTQQEDSAVYL	CASSRDPGTANGYTF	GSGTRLTVV	TRBV7-2*02	TRBD1*01	TRBJ1-2*01	232	0.0003
HA2-B	TRB	GAGVSQSPSNKVTEKGKDVELRCDPI	SGHTA	LYWYRQRLGQGLEFLIY	FQGNSA	PDKSGLPSDRFSAERTGESVSTLTIQRTQQEDSAVYL	CASSLSPPPSEQYF	GPGTRLTVT	TRBV7-2*02	TRBD2*01	TRBJ2-7*01	232	0.0003
HA2-B	TRB	IAGITQAPTSQILAAGRRMTLRCTQD	MRHNA	MYWYRQDLGLGLRLIHY	SNTAGT	TGKGEVPDGYSVSRANTDDFPLTLASAVPSQTSVYF	CASSDRSGNTIYF	GEGSWLTVV	TRBV6-4*01		TRBJ1-3*01	232	0.0003
HA2-B	TRB	DAMVIQNPRYQVTQFGKPVTLSCSQT	LNHNV	MYWYQQKSSQAPKLLFH	YYDKDF	NNEADTPDNFQSRRPNTSFCFLDIRSPGLGDAAMYL	CATSSFFSGANVLTF	GAGSRLTVL	TRBV15*02		TRBJ2-6*01	232	0.0003
HA2-B	TRB	DTEVTQTPKHLVMGMTNKKSLKCEQH	MGHRA	MYWYKQKAKKPPELMFV	YSYEKL	SINESVPSRFSPECPNSSLLNLHLHALQPEDSALYL	CASSQETYPGPQNNEQFF	GPGTRLTVL	TRBV4-1*01	TRBD1*01	TRBJ2-1*01	232	0.0003
HA2-B	TRB	DTAVSQTPKYLVTQMGNDKSIKCEQN	LGHDT	MYWYKQDSKKFLKIMFS	YNNKEL	IINETVPNRFSPKSPDKAHLNLHINSLELGDSAVYF	CASSPGLPEQYF	GPGTRLTVT	TRBV3-1*01	TRBD2*01	TRBJ2-7*01	232	0.0003
HA2-B	TRB	EAGVTQFPSHSVIEKGQTVTLRCDPI	SGHDN	PYWYRRVMGKEIKFLLH	FVKESK	QDESGMPNNRFLAERTGGTYSTLKVQPAELEDSGVYF	CASRGQVSSTDTQYF	GPGTRLTVL	TRBV14*01	TRBD1*01	TRBJ2-3*01	232	0.0003
HA2-B	TRB	DTGVSQDPRHKITKRGQNVTFRCDPI	SEHNR	LYWYRQTLGQGPEFLTY	FQNEAQ	LEKSRLLSDRFSAERPKGSFSTLEIQRTEQGDSAMYL	CASSPPGQGNTEAFF	GQGTRLTVV	TRBV7-9*03	TRBD1*01	TRBJ1-1*01	232	0.0003
HA2-B	TRB	GAVVSQHPSWVICKSGTSVKIECRSL	DFQATT	MFWYRQFPKQSLMLMAT	SNEGSKA	TYEQGVEKDKFLINHASLTLSTLTVTSAHPEDSSFYI	CSASRPSGELFF	GEGSRLTVL	TRBV20-1*01		TRBJ2-2*01	231	0.0003
HA2-B	TRB	GAGVSQSPSNKVTEKGKDVELRCDPI	SGHTA	LYWYRQRLGQGLEFLIY	FQGNSA	PDKSGLPSDRFSAERTGESVSTLTIQRTQQEDSAVYL	CASSLEVASTDTQYF	GPGTRLTVL	TRBV7-2*02		TRBJ2-3*01	231	0.0003
HA2-B	TRB	KAGVTQTPRYLIKTRGQQVTLSCSPI	SGHRS	VSWYQQTPGQGLQFLFE	YFSETQ	RNKGNFPGRFSGRQFSNSRSEMNVSTLELGDSALYL	CASSGSSGTYNEQFF	GPGTRLTVL	TRBV5-1*01	TRBD2*01	TRBJ2-1*01	231	0.0003
HA2-B	TRB	DTGVSQDPRHKITKRGQNVTFRCDPI	SEHNR	LYWYRQTLGQGPEFLTY	FQNEAQ	LEKSRLLSDRFSAERPKGSFSTLEIQRTEQGDSAMYL	CASSLGTGVDTEAFF	GQGTRLTVV	TRBV7-9*03	TRBD1*01	TRBJ1-1*01	231	0.0003
HA2-B	TRB	EAQVTQNPRYLITVTGKKLTVTCSQN	MNHEY	MSWYRQDPGLGLRQIYY	SMNVEV	TDKGDVPEGYKVSRKEKRNFPLILESPSPNQTSLYF	CASSRRQAATTNSPLHF	GNGTRLTVT	TRBV27*01	TRBD1*01	TRBJ1-6*02	231	0.0003
HA2-B	TRB	EADIYQTPRYLVIGTGKKITLECSQT	MGHDK	MYWYQQDPGMELHLIHY	SYGVNS	TEKGDLSSESTVSRIRTEHFPLTLESARPSHTSQYL	CASSASGEQYF	GPGTRLTVT	TRBV25-1*01		TRBJ2-7*01	231	0.0003
HA2-B	TRB	GAVVSQHPSRVICKSGTSVKIECRSL	DFQATT	MFWYRQFPKKSLMLMAT	SNEGSKA	TYEQGVEKDKFLINHASLTLSTLTVTSAHPEDSSFYI	CSAGRYGTSGRGNEQFF	GPGTRLTVL	TRBV20-1*05	TRBD2*02	TRBJ2-1*01	231	0.0003
HA2-B	TRB	DVKVTQSSRYLVKRTGEKVFLECVQD	MDHEN	MFWYRQDPGLGLRLIYF	SYDVKM	KEKGDIPEGYSVSREKKERFSLILESASTNQTSMYL	CASSLLTGELFF	GEGSRLTVL	TRBV28*01		TRBJ2-2*01	231	0.0003
HA2-B	TRB	DTGVSQDPRHKITKRGQNVTFRCDPI	SEHNR	LYWYRQTLGQGPEFLTY	FQNEAQ	LEKSRLLSDRFSAERPKGSFSTLEIQRTEQGDSAMYL	CASSLAGAGYEQYF	GPGTRLTVT	TRBV7-9*03	TRBD2*01	TRBJ2-7*01	231	0.0003
HA2-B	TRB	EAQVTQNPRYLITVTGKKLTVTCSQN	MNHEY	MSWYRQDPGLGLRQIYY	SMNVEV	TDKGDVPEGYKVSRKEKRNFPLILESPSPNQTSLYF	CASRTSGRYEQYF	GPGTRLTVT	TRBV27*01	TRBD2*02	TRBJ2-7*01	231	0.0003
HA2-B	TRB	NAGVTQTPKFQVLKTGQSMTLQCAQD	MNHNS	MYWYRQDPGMGLRLIYY	SASEGT	TDKGEVPNGYNVSRLNKREFSLRLESAAPSQTSVYF	CASSEADMIFEQYF	GPGTRLTVT	TRBV6-1*01		TRBJ2-7*01	231	0.0003
HA2-B	TRB	DTAVSQTPKYLVTQMGNDKSIKCEQN	LGHDT	MYWYKQDSKKFLKIMFS	YNNKEL	IINETVPNRFSPKSPDKAHLNLHINSLELGDSAVYF	CASSLRQGNNEKLFF	GSGTQLSVL	TRBV3-1*01	TRBD1*01	TRBJ1-4*01	231	0.0003
HA2-B	TRB	GAGVSQTPSNKVTEKGKYVELRCDPI	SGHTA	LYWYRQSLGQGPEFLIY	FQGTGA	ADDSGLPNDRFFAVRPEGSVSTLKIQRTERGDSAVYL	CASSLGGNTGELFF	GEGSRLTVL	TRBV7-3*01		TRBJ2-2*01	231	0.0003
HA2-B	TRB	EAQVTQNPRYLITVTGKKLTVTCSQN	MNHEY	MSWYRQDPGLGLRQIYY	SMNVEV	TDKGDVPEGYKVSRKEKRNFPLILESPSPNQTSLYF	CASSLSSSGYNEQFF	GPGTRLTVL	TRBV27*01	TRBD2*01	TRBJ2-1*01	231	0.0003
HA2-B	TRB	DAMVIQNPRYQVTQFGKPVTLSCSQT	LNHNV	MYWYQQKSSQAPKLLFH	YYDKDF	NNEADTPDNFQSRRPNTSFCFLDIRSPGLGDAAMYL	CATSRDPVSGANVLTF	GAGSRLTVL	TRBV15*02	TRBD1*01	TRBJ2-6*01	231	0.0003
HA2-B	TRB	DTGVSQDPRHKITKRGQNVTFRCDPI	SEHNR	LYWYRQTLGQGPEFLTY	FQNEAQ	LEKSRLLSDRFSAERPKGSFSTLEIQRTEQGDSAMYL	CASSTDTYYNSPLHF	GNGTRLTVT	TRBV7-9*03		TRBJ1-6*02	231	0.0003
HA2-B	TRB	DTGVSQDPRHKITKRGQNVTFRCDPI	SEHNR	LYWYRQTLGQGPEFLTY	FQNEAQ	LEKSRLLSDRFSAERPKGSFSTLEIQRTEQGDSAMYL	CASSLEGSYEQYF	GPGTRLTVT	TRBV7-9*03		TRBJ2-7*01	231	0.0003
HA2-B	TRB	DTGVSQDPRHKITKRGQNVTFRCDPI	SEHNR	LYWYRQTLGQGPEFLTY	FQNEAQ	LEKSRLLSDRFSAERPKGSFSTLEIQRTEQGDSAMYL	CASSLVQSYEQYF	GPGTRLTVT	TRBV7-9*03		TRBJ2-7*01	230	0.0003
HA2-B	TRB	EADIYQTPRYLVIGTGKKITLECSQT	MGHDK	MYWYQQDPGMELHLIHY	SYGVNS	TEKGDLSSESTVSRIRTEHFPLTLESARPSHTSQYL	CASSESWDDNQPQHF	GDGTRLSIL	TRBV25-1*01	TRBD1*01	TRBJ1-5*01	230	0.0003
HA2-B	TRB	DAGVTQSPTHLIKTRGQQVTLRCSPK	SGHDT	VSWYQQALGQGPQFIFQ	YYEEEE	RQRGNFPDRFSGHQFPNYSSELNVNALLLGDSALYL	CASSPGDRIMNTEAFF	GQGTRLTVV	TRBV5-6*01	TRBD1*01	TRBJ1-1*01	230	0.0003
HA2-B	TRB	GAGVSQSPSNKVTEKGKDVELRCDPI	SGHTA	LYWYRQRLGQGLEFLIY	FQGNSA	PDKSGLPSDRFSAERTGESVSTLTIQRTQQEDSAVYL	CASSSTPTSSARPFF	GPGTRLTVL	TRBV7-2*02	TRBD2*01	TRBJ2-1*01	230	0.0003
HA2-B	TRB	ETGVTQTPRHLVMGMTNKKSLKCEQH	LGHNA	MYWYKQSAKKPLELMFV	YNFKEQ	TENNSVPSRFSPECPNSSHLFLHLHTLQPEDSALYL	CASSQSTGNTGELFF	GEGSRLTVL	TRBV4-2*01	TRBD1*01	TRBJ2-2*01	230	0.0003
HA2-B	TRB	GAVVSQHPSRVICKSGTSVKIECRSL	DFQATT	MFWYRQFPKKSLMLMAT	SNEGSKA	TYEQGVEKDKFLINHASLTLSTLTVTSAHPEDSGFYI	CSARETGANTEAFF	GQGTRLTVV	TRBV20-1*05	TRBD1*01	TRBJ1-1*01	230	0.0003
HA2-B	TRB	DTEVTQTPKHLVMGMTNKKSLKCEQH	MGHRA	MYWYKQKAKKPPELMFV	YSYEKL	SINESVPSRFSPECPNSSLLNLHLHALQPEDSALYL	CASSQDQKVIPNYGYTF	GSGTRLTVV	TRBV4-1*01		TRBJ1-2*01	230	0.0003
HA2-B	TRB	ETGVTQTPRHLVMGMTNKKSLKCEQH	LGHNA	MYWYKQSAKKPLELMFV	YNFKEQ	TENNSVPSRFSPECPNSSHLFLHLHTLQPEDSALYL	CASSQDGDRGNSPLHF	GNGTRLTVT	TRBV4-2*01	TRBD1*01	TRBJ1-6*01	229	0.0003
HA2-B	TRB	DSGVTQTPKHLITATGQRVTLRCSPR	SGDLS	VYWYQQSLDQGLQFLIQ	YYNGEE	RAKGNILERFSAQQFPDLHSELNLSSLELGDSALYF	CASSAIPGSGNEQFF	GPGTRLTVL	TRBV9*01	TRBD1*01	TRBJ2-1*01	229	0.0003
HA2-B	TRB	NAGVTQTPKFQVLKTGQSMTLQCAQD	MNHEY	MSWYRQDPGMGLRLIHY	SVGAGI	TDQGEVPNGYNVSRSTTEDFPLRLLSAAPSQTSVYF	CASSTISRYYSGNTIYF	GEGSWLTVV	TRBV6-5*01		TRBJ1-3*01	229	0.0003
HA2-B	TRB	EPEVTQTPSHQVTQMGQEVILRCVPI	SNHLY	FYWYRQILGQKVEFLVS	FYNNEI	SEKSEIFDDQFSVERPDGSNFTLKIRSTKLEDSAMYF	CASVIRGRTEAFF	GQGTRLTVV	TRBV2*01	TRBD1*01	TRBJ1-1*01	229	0.0003
HA2-B	TRB	GAGVSQSPSNKVTEKGKDVELRCDPI	SGHTA	LYWYRQRLGQGLEFLIY	FQGNSA	PDKSGLPSDRFSAERTGESVSTLTIQRTQQEDSAVYL	CASSPSGLAGELFF	GEGSRLTVL	TRBV7-2*02	TRBD2*01	TRBJ2-2*01	229	0.0003
HA2-B	TRB	DADVTQTPRNRITKTGKRIMLECSQT	KGHDR	MYWYRQDPGLGLRLIYY	SFDVKD	INKGEISDGYSVSRQAQAKFSLSLESAIPNQTALYF	CATSFEFLQGFPQETQYF	GPGTRLLVL	TRBV24-1*01	TRBD1*01	TRBJ2-5*01	229	0.0003
HA2-B	TRB	NAGVTQTPKFQVLKTGQSMTLQCAQD	MNHNS	MYWYRQDPGMGLRLIYY	SASEGT	TDKGEVPNGYNVSRLNKREFSLRLESAAPSQTSVYF	CASSEAWGNYGYTF	GSGTRLTVV	TRBV6-1*01	TRBD1*01	TRBJ1-2*01	229	0.0003
HA2-B	TRB	DAMVIQNPRYQVTQFGKPVTLSCSQT	LNHNV	MYWYQQKSSQAPKLLFH	YYDKDF	NNEADTPDNFQSRRPNTSFCFLDIRSPGLGDAAMYL	CATSRIQGTGANVLTF	GAGSRLTVL	TRBV15*02	TRBD1*01	TRBJ2-6*01	229	0.0003
HA2-B	TRB	NAGVTQTPKFRVLKTGQSMTLLCAQD	MNHEY	MYWYRQDPGMGLRLIHY	SVGEGT	TAKGEVPDGYNVSRLKKQNFLLGLESAAPSQTSVYF	CASKDLAGAAYEQYF	GPGTRLTVT	TRBV6-2*01	TRBD1*01	TRBJ2-7*01	229	0.0003
HA2-B	TRB	DAGVTQSPTHLIKTRGQQVTLRCSPK	SGHDT	VSWYQQALGQGPQFIFQ	YYEEEE	RQRGNFPDRFSGHQFPNYSSELNVNALLLGDSALYL	CASSSLGTGEAGANVLTF	GAGSRLTVL	TRBV5-6*01	TRBD1*01	TRBJ2-6*01	229	0.0003
HA2-B	TRB	DARVTQTPRHKVTEMGQEVTMRCQPI	LGHNT	VFWYRQTMMQGLELLAY	FRNRAP	LDDSGMPKDRFSAEMPDATLATLKIQPSEPRDSAVYF	CASGLWGAGDTEAFF	GQGTRLTVV	TRBV12-5*01	TRBD1*01	TRBJ1-1*01	229	0.0003
HA2-B	TRB	DTGVSQDPRHKITKRGQNVTFRCDPI	SEHNR	LYWYRQTLGQGPEFLTY	FQNEAQ	LEKSRLLSDRFSAERPKGSFSTLEIQRTEQGDSAMYL	CASTSSVGEAFF	GQGTRLTVV	TRBV7-9*03		TRBJ1-1*01	229	0.0003
HA2-B	TRB	DAGITQSPRHKVTETGTPVTLRCHQT	ENHRY	MYWYRQDPGHGLRLIHY	SYGVKD	TDKGEVSDGYSVSRSKTEDFLLTLESATSSQTSVYF	CAISRVGEFKPDTQYF	GPGTRLTVL	TRBV10-3*01	TRBD1*01	TRBJ2-3*01	229	0.0003
HA2-B	TRB	GAGVSQSPRYKVTKRGQDVALRCDPI	SGHVS	LYWYRQALGQGPEFLTY	FNYEAQ	QDKSGLPNDRFSAERPEGSISTLTIQRTEQRDSAMYR	CASSPRGVGYGYTF	GSGTRLTVV	TRBV7-6*01	TRBD2*01	TRBJ1-2*01	229	0.0003
HA2-B	TRB	DAGVIQSPRHEVTEMGQEVTLRCKPI	SGHNS	LFWYRQTMMRGLELLIY	FNNNVP	IDDSGMPEDRFSAKMPNASFSTLKIQPSEPRDSAVYF	CASSSKQGSPNSPLHF	GNGTRLTVT	TRBV12-3*01		TRBJ1-6*02	229	0.0003
HA2-B	TRB	KAGVTQTPRYLIKTRGQQVTLSCSPI	SGHRS	VSWYQQTPGQGLQFLFE	YFSETQ	RNKGNFPGRFSGRQFSNSRSEMNVSTLELGDSALYL	CASSLALHTDTQYF	GPGTRLTVL	TRBV5-1*01		TRBJ2-3*01	228	0.0003
HA2-B	TRB	DAGITQSPRYKITETGRQVTLMCHQT	WSHSY	MFWYRQDLGHGLRLIYY	SAAADI	TDKGEVPDGYVVSRSKTENFPLTLESATRSQTSVYF	CASSGRGGGSSYEQYF	GPGTRLTVT	TRBV10-2*01	TRBD1*01	TRBJ2-7*01	228	0.0003
HA2-B	TRB	GAVVSQHPSWVICKSGTSVKIECRSL	DFQATT	MFWYRQFPKQSLMLMAT	SNEGSKA	TYEQGVEKDKFLINHASLTLSTLTVTSAHPEDSSFYI	CSAGLAGDVGEQYF	GPGTRLTVT	TRBV20-1*01	TRBD2*01	TRBJ2-7*01	228	0.0003
HA2-B	TRB	DSGVTQTPKHLITATGQRVTLRCSPR	SGDLS	VYWYQQSLDQGLQFLIQ	YYNGEE	RAKGNILERFSAQQFPDLHSELNLSSLELGDSALYF	CASSVYQGATGELFF	GEGSRLTVL	TRBV9*01	TRBD1*01	TRBJ2-2*01	228	0.0003
HA2-B	TRB	GAVVSQHPSRVICKSGTSVKIECRSL	DFQATT	MFWYRQFPKKSLMLMAT	SNEGSKA	TYEQGVEKDKFLINHASLTLSTLTVTSAHPEDSSFYI	CSVSSSLGQSNQPQHF	GDGTRLSIL	TRBV20-1*05	TRBD1*01	TRBJ1-5*01	228	0.0003
HA2-B	TRB	DTEVTQTPKHLVMGMTNKKSLKCEQH	MGHRA	MYWYKQKAKKPPELMFV	YSYEKL	SINESVPSRFSPECPNSSLLNLHLHALQPEDSALYL	CASSQVTGEQYF	GPGTRLTVT	TRBV4-1*01		TRBJ2-7*01	228	0.0003
HA2-B	TRB	DTGVSQDPRHKITKRGQNVTFRCDPI	SEHNR	LYWYRQTLGQGPEFLTY	FQNEAQ	LEKSRLLSDRFSAERPKGSFSTLEIQRTEQGDSAMYL	CASSPGTFSSYNEQFF	GPGTRLTVL	TRBV7-9*03	TRBD2*01	TRBJ2-1*01	228	0.0003
HA2-B	TRB	GAVVSQHPSRVICKSGTSVKIECRSL	DFQATT	MFWYRQFPKKSLMLMAT	SNEGSKA	TYEQGVEKDKFLINHASLTLSTLTVTSAHPEDSSFYI	CSAKEDSSSVNTEAFF	GQGTRLTVV	TRBV20-1*05	TRBD1*01	TRBJ1-1*01	228	0.0003
HA2-B	TRB	EADIYQTPRYLVIGTGKKITLECSQT	MGHDK	MYWYQQDPGMELHLIHY	SYGVNS	TEKGDLSSESTVSRIRTEHFPLTLESARPSHTSQYL	CANQLEVLGYEQYF	GPGTRLTVT	TRBV25-1*01		TRBJ2-7*01	227	0.0003
HA2-B	TRB	EAGVAQSPRYKIIEKRQSVAFWCNPI	SGHAT	LYWYQQILGQGPKLLIQ	FQNNGV	VDDSQLPKDRFSAERLKGVDSTLKIQPAKLEDSAVYL	CASSLAGRQKRTEAFF	GQGTRLTVV	TRBV11-2*03	TRBD1*01	TRBJ1-1*01	227	0.0003
HA2-B	TRB	EAGVVQSPRYKIIEKKQPVAFWCNPI	SGHNT	LYWYRQNLGQGPELLIR	YENEEA	VDDSQLPKDRFSAERLKGVDSTLKIQPAELGDSAVYL	CASTTGLGSGANVLTF	GAGSRLTVL	TRBV11-3*04	TRBD2*01	TRBJ2-6*01	227	0.0003
HA2-B	TRB	DAGVTQSPTHLIKTRGQQVTLRCSPK	SGHDT	VSWYQQALGQGPQFIFQ	YYEEEE	RQRGNFPDRFSGHQFPNYSSELNVNALLLGDSALYL	CASSLEQGYTEAFF	GQGTRLTVV	TRBV5-6*01	TRBD1*01	TRBJ1-1*01	227	0.0003
HA2-B	TRB	DTEVTQTPKHLVMGMTNKKSLKCEQH	MGHRA	MYWYKQKAKKPPELMFV	YSYEKL	SINESVPSRFSPECPNSSLLNLHLHALQPEDSALYL	CASSQLGRAPNTGELFF	GEGSRLTVL	TRBV4-1*01	TRBD2*02	TRBJ2-2*01	227	0.0003
HA2-B	TRB	NAGVTQTPKFQVLKTGQSMTLQCAQD	MNHNS	MYWYRQDPGMGLRLIYY	SASEGT	TDKGEVPNGYNVSRLNKREFSLRLESAAPSQTSVYF	CAVSGTSTTKLFF	GSGTQLSVL	TRBV6-1*01	TRBD1*01	TRBJ1-4*01	227	0.0003
HA2-B	TRB	DADVTQTPRNRITKTGKRIMLECSQT	KGHDR	MYWYRQDPGLGLRLIYY	SFDVKD	INKGEISDGYSVSRQAQAKFSLSLESAIPNQTALYF	CATSAGTDTQYF	GPGTRLTVL	TRBV24-1*01	TRBD1*01	TRBJ2-3*01	227	0.0003
HA2-B	TRB	DTGVSQDPRHKITKRGQNVTFRCDPI	SEHNR	LYWYRQTLGQGPEFLTY	FQNEAQ	LEKSRLLSDRFSAERPKGSFSTLEIQRTEQGDSAMYL	CASSPRQGKHTEAFF	GQGTRLTVV	TRBV7-9*03	TRBD1*01	TRBJ1-1*01	227	0.0003
HA2-B	TRB	DSGVTQTPKHLITATGQRVTLRCSPR	SGDLS	VYWYQQSLDQGLQFLIQ	YYNGEE	RAKGNILERFSAQQFPDLHSELNLSSLELGDSALYF	CASSGGDYNEQFF	GPGTRLTVL	TRBV9*01		TRBJ2-1*01	227	0.0003
HA2-B	TRB	DAGITQSPRHKVTETGTPVTLRCHQT	ENHRY	MYWYRQDPGHGLRLIHY	SYGVKD	TDKGEVSDGYSVSRSKTEDFLLTLESATSSQTSVYF	CAISAGYEQYF	GPGTRLTVT	TRBV10-3*02		TRBJ2-7*01	227	0.0003
HA2-B	TRB	NAGVTQTPKFQVLKTGQSMTLQCAQD	MNHEY	MSWYRQDPGMGLRLIHY	SVGAGI	TDQGEVPNGYNVSRSTTEDFPLRLLSAAPSQTSVYF	CASRAAGGNQPQHF	GDGTRLSIL	TRBV6-5*01		TRBJ1-5*01	227	0.0003
HA2-B	TRB	GAVVSQHPSRVICKSGTSVKIECRSL	DFQATT	MFWYRQFPKKSLMLMAT	SNEGSKA	TYEQGVEKDKFLINHASLTLSTLTVTSAHPEDSSFYI	CSASASGHTDTQYF	GPGTRLTVL	TRBV20-1*05	TRBD2*01	TRBJ2-3*01	226	0.0003
HA2-B	TRB	NAGVTQTPKFHILKTGQSMTLQCAQD	MNHGY	LSWYRQDPGMGLRRIHY	SVAAGI	TDKGEVPDGYNVSRSNTEDFPLRLESAAPSQTSVYF	CAATFRGMNTEAFF	GQGTRLTVV	TRBV6-9*01	TRBD1*01	TRBJ1-1*01	226	0.0003
HA2-B	TRB	GAVVSQHPSWVICKSGTSVKIECRSL	DFQATT	MFWYRQFPKQSLMLMAT	SNEGSKA	TYEQGVEKDKFLINHASLTLSTLTVTSAHPEDSSFYI	CSARVAGGNTGELFF	GEGSRLTVL	TRBV20-1*01	TRBD1*01	TRBJ2-2*01	226	0.0003
HA2-B	TRB	DVKVTQSSRYLVKRTGEKVFLECVQD	MDHEN	MFWYRQDPGLGLRLIYF	SYDVKM	KEKGDIPEGYSVSREKKERFSLILESASTNQTSMYL	CASSGRGGLIYEQYF	GPGTRLTVT	TRBV28*01	TRBD2*02	TRBJ2-7*01	226	0.0003
HA2-B	TRB	EAQVTQNPRYLITVTGKKLTVTCSQN	MNHEY	MSWYRQDPGLGLRQIYY	SMNVEV	TDKGDVPEGYKVSRKEKRNFPLILESPSPNQTSLYF	CASRDRGLPSEQYF	GPGTRLTVT	TRBV27*01	TRBD1*01	TRBJ2-7*01	226	0.0003
HA2-B	TRB	SAVISQKPSRDICQRGTSLTIQCQVD	SQVTM	MFWYRQQPGQSLTLIAT	ANQGSEA	TYESGFVIDKFPISRPNLTFSTLTVSNMSPEDSSIYL	CSVEGGTGEMETQYF	GPGTRLLVL	TRBV29-1*01	TRBD1*01	TRBJ2-5*01	226	0.0003
HA2-B	TRB	DTEVTQTPKHLVMGMTNKKSLKCEQH	MGHRA	MYWYKQKAKKPPELMFV	YSYEKL	SINESVPSRFSPECPNSSLLNLHLHALQPEDSALYL	CASSQDGSTDTQYF	GPGTRLTVL	TRBV4-1*01		TRBJ2-3*01	226	0.0003
HA2-B	TRB	GAVVSQHPSWVICKSGTSVKIECRSL	DFQATT	MFWYRQFPKQSLMLMAT	SNEGSKA	TYEQGVEKDKFLINHASLTLSTLTVTSAHPEDSSFYI	CSALGLMNTEAFF	GQGTRLTVV	TRBV20-1*01	TRBD2*01	TRBJ1-1*01	226	0.0003
HA2-B	TRB	NAGVTQTPKFRVLKTGQSMTLLCAQD	MNHEY	MYWYRQDPGMGLRLIHY	SVGEGT	TAKGEVPDGYNVSRLKKQNFLLGLESAAPSQTSVYF	CASSPPLAGNTEQYF	GPGTRLTVT	TRBV6-2*01	TRBD2*02	TRBJ2-7*01	225	0.0003
HA2-B	TRB	EAGVVQSPRYKIIEKKQPVAFWCNPI	SGHNT	LYWYRQNLGQGPELLIR	YENEEA	VDDSQLPKDRFSAERLKGVDSTLKIQPAELGDSAVYL	CASSFVEGSRELFF	GEGSRLTVL	TRBV11-3*04	TRBD2*01	TRBJ2-2*01	225	0.0003
HA2-B	TRB	DAGITQSPRYKITETGRQVTLMCHQT	WSHSY	MFWYRQDLGHGLRLIYY	SAAADI	TDKGEVPDGYVVSRSKTENFPLTLESATRSQTSVYF	CASRYATGTGGRETQYF	GPGTRLLVL	TRBV10-2*01	TRBD1*01	TRBJ2-5*01	225	0.0003
HA2-B	TRB	GAVVSQHPSWVICKSGTSVKIECRSL	DFQATT	MFWYRQFPKQSLMLMAT	SNEGSKA	TYEQGVEKDKFLINHASLTLSTLTVTSAHPEDSSFYI	CSANSEGRFHEQFF	GPGTRLTVL	TRBV20-1*01	TRBD2*02	TRBJ2-1*01	225	0.0003
HA2-B	TRB	DTGVSQDPRHKITKRGQNVTFRCDPI	SEHNR	LYWYRQTLGQGPEFLTY	FQNEAQ	LEKSRLLSDRFSAERPKGSFSTLEIQRTEQGDSAMYL	CASSPRLRQGNTGELFF	GEGSRLTVL	TRBV7-9*03	TRBD1*01	TRBJ2-2*01	225	0.0003
HA2-B	TRB	KAGVTQTPRYLIKTRGQQVTLSCSPI	SGHRS	VSWYQQTPGQGLQFLFE	YFSETQ	RNKGNFPGRFSGRQFSNSRSEMNVSTLELGDSALYL	CASMGQNYNEQFF	GPGTRLTVL	TRBV5-1*01	TRBD2*01	TRBJ2-1*01	225	0.0003
HA2-B	TRB	DVKVTQSSRYLVKRTGEKVFLECVQD	MDHEN	MFWYRQDPGLGLRLIYF	SYDVKM	KEKGDIPEGYSVSREKKERFSLILESASTNQTSMYL	CASSFGGYGANVLTF	GAGSRLTVL	TRBV28*01		TRBJ2-6*01	225	0.0003
HA2-B	TRB	IAGITQAPTSQILAAGRRMTLRCTQD	MRHNA	MYWYRQDLGLGLRLIHY	SNTAGT	TGKGEVPDGYSVSRANTDDFPLTLASAVPSQTSVYF	CASSRLAGDTDTQYF	GPGTRLTVL	TRBV6-4*01	TRBD2*01	TRBJ2-3*01	225	0.0003
HA2-B	TRB	EAQVTQNPRYLITVTGKKLTVTCSQN	MNHEY	MSWYRQDPGLGLRQIYY	SMNVEV	TDKGDVPEGYKVSRKEKRNFPLILESPSPNQTSLYF	CASSGGEKLFF	GSGTQLSVL	TRBV27*01		TRBJ1-4*01	225	0.0003
HA2-B	TRB	GAVVSQHPSRVICKSGTSVKIECRSL	DFQATT	MFWYRQFPKKSLMLMAT	SNEGSKA	TYEQGVEKDKFLINHASLTLSTLTVTSAHPEDSSFYI	CSYEGKHTEAFF	GQGTRLTVV	TRBV20-1*05		TRBJ1-1*01	224	0.0003
HA2-B	TRB	GAGVSQSPSNKVTEKGKDVELRCDPI	SGHTA	LYWYRQRLGQGLEFLIY	FQGNSA	PDKSGLPSDRFSAERTGESVSTLTIQRTQQEDSAVYL	CASRPGHTSNQPQHF	GDGTRLSIL	TRBV7-2*02	TRBD1*01	TRBJ1-5*01	224	0.0003
HA2-B	TRB	NAGVTQTPKFQVLKTGQSMTLQCAQD	MNHNS	MYWYRQDPGMGLRLIYY	SASEGT	TDKGEVPNGYNVSRLNKREFSLRLESAAPSQTSVYF	CASTLGQGNEKLFF	GSGTQLSVL	TRBV6-1*01	TRBD1*01	TRBJ1-4*01	224	0.0003
HA2-B	TRB	NAGVTQTPKFQVLKTGQSMTLQCAQD	MNHEY	MSWYRQDPGMGLRLIHY	SVGAGI	TDQGEVPNGYNVSRSTTEDFPLRLLSAAPSQTSVYF	CASSYTGLGAYNEQFF	GPGTRLTVL	TRBV6-5*01		TRBJ2-1*01	224	0.0003
HA2-B	TRB	SAVISQKPSRDICQRGTSLTIQCQVD	SQVTM	MFWYRQQPGQSLTLIAT	ANQGSEA	TYESGFVIDKFPISRPNLTFSTLTVSNMSPEDSSIYL	CSVEPQVGGTQYF	GPGTRLLVL	TRBV29-1*01	TRBD1*01	TRBJ2-5*01	224	0.0003
HA2-B	TRB	GAGVSQSPRYKVAKRGRDVALRCDSI	SGHVT	LYWYRQTLGQGSEVLTY	SQSDAQ	RDKSGRPSGRFSAERPERSVSTLKIQRTEQGDSAVYL	CASSLFDGGENEQFF	GPGTRLTVL	TRBV7-4*01	TRBD2*01	TRBJ2-1*01	224	0.0003
HA2-B	TRB	NAGVTQTPKFQVLKTGQSMTLQCAQD	MNHNS	MYWYRQDPGMGLRLIYY	SASEGT	TDKGEVPNGYNVSRLNKREFSLRLESAAPSQTSVYF	CASRVIRELFF	GEGSRLTVL	TRBV6-1*01		TRBJ2-2*01	224	0.0003
HA2-B	TRB	GAVVSQHPSWVICKSGTSVKIECRSL	DFQATT	MFWYRQFPKQSLMLMAT	SNEGSKA	TYEQGVEKDKFLINHASLTLSTLTVTSAHPEDSSFYI	CSARAGTRRAYEQYF	GPGTRLTVT	TRBV20-1*01	TRBD2*01	TRBJ2-7*01	224	0.0003
HA2-B	TRB	DTEVTQTPKHLVMGMTNKKSLKCEQH	MGHRA	MYWYKQKAKKPPELMFV	YSYEKL	SINESVPSRFSPECPNSSLLNLHLHALQPEDSALYL	CASSQSEQGNTEAFF	GQGTRLTVV	TRBV4-1*01	TRBD1*01	TRBJ1-1*01	223	0.0003
HA2-B	TRB	EAQVTQNPRYLITVTGKKLTVTCSQN	MNHEY	MSWYRQDPGLGLRQIYY	SMNVEV	TDKGDVPEGYKVSRKEKRNFPLILESPSPNQTSLYF	CASSLSPGLNQPQHF	GDGTRLSIL	TRBV27*01	TRBD1*01	TRBJ1-5*01	223	0.0003
HA2-B	TRB	DTAVSQTPKYLVTQMGNDKSIKCEQN	LGHDT	MYWYKQDSKKFLKIMFS	YNNKEL	IINETVPNRFSPKSPDKAHLNLHINSLELGDSAVYF	CASSQGTFIIGELFF	GEGSRLTVL	TRBV3-1*01		TRBJ2-2*01	223	0.0003
HA2-B	TRB	DVKVTQSSRYLVKRTGEKVFLECVQD	MDHEN	MFWYRQDPGLGLRLIYF	SYDVKM	KEKGDIPEGYSVSREKKERFSLILESASTNQTSMYL	CASSRLSGPPETQYF	GPGTRLLVL	TRBV28*01	TRBD2*01	TRBJ2-5*01	223	0.0003
HA2-B	TRB	EPEVTQTPSHQVTQMGQEVILRCVPI	SNHLY	FYWYRQILGQKVEFLVS	FYNNEI	SEKSEIFDDQFSVERPDGSNFTLKIRSTKLEDSAMYF	CATIKEPDPDNSPLHF	GNGTRLTVT	TRBV2*01		TRBJ1-6*02	223	0.0003
HA2-B	TRB	GAVVSQHPSRVICKSGTSVKIECRSL	DFQATT	MFWYRQFPKKSLMLMAT	SNEGSKA	TYEQGVEKDKFLINHASLTLSTLTVTSAHPEDSSFYI	CSARVGDRGFF	GPGTRLTVL	TRBV20-1*05	TRBD1*01	TRBJ2-1*01	223	0.0003
HA2-B	TRB	DTEVTQTPKHLVMGMTNKKSLKCEQH	MGHRA	MYWYKQKAKKPPELMFV	YSYEKL	SINESVPSRFSPECPNSSLLNLHLHALQPEDSALYL	CASSQTSGRSHNEQFF	GPGTRLTVL	TRBV4-1*01	TRBD2*01	TRBJ2-1*01	223	0.0003
HA2-B	TRB	KAGVTQTPRYLIKTRGQQVTLSCSPI	SGHRS	VSWYQQTPGQGLQFLFE	YFSETQ	RNKGNFPGRFSGRQFSNSRSEMNVSTLELGDSALYL	CASSLRPSTSGPYNEQFF	GPGTRLTVL	TRBV5-1*01	TRBD2*01	TRBJ2-1*01	223	0.0003
HA2-B	TRB	NAGVTQTPKFQVLKTGQSMTLQCAQD	MNHNS	MYWYRQDPGMGLRLIYY	SASEGT	TDKGEVPNGYNVSRLNKREFSLRLESAAPSQTSVYF	CASSEVVWEKELFF	GSGTQLSVL	TRBV6-1*01	TRBD2*02	TRBJ1-4*01	223	0.0003
HA2-B	TRB	DAMVIQNPRYQVTQFGKPVTLSCSQT	LNHNV	MYWYQQKSSQAPKLLFH	YYDKDF	NNEADTPDNFQSRRPNTSFCFLDIRSPGLGDAAMYL	CATSSRDRGYEQYF	GPGTRLTVT	TRBV15*02	TRBD1*01	TRBJ2-7*01	222	0.0003
HA2-B	TRB	DSGVTQTPKHLITATGQRVTLRCSPR	SGDLS	VYWYQQSLDQGLQFLIQ	YYNGEE	RAKGNILERFSAQQFPDLHSELNLSSLELGDSALYF	CASSVTPGTGYGEQYF	GPGTRLTVT	TRBV9*01	TRBD1*01	TRBJ2-7*01	222	0.0003
HA2-B	TRB	KAGVTQTPRYLIKTRGQQVTLSCSPI	SGHRS	VSWYQQTPGQGLQFLFE	YFSETQ	RNKGNFPGRFSGRQFSNSRSEMNVSTLELGDSALYL	CASSLDYREVAKNIQYF	GAGTRLSVL	TRBV5-1*01	TRBD2*02	TRBJ2-4*01	222	0.0003
HA2-B	TRB	NAGVTQTPKFQVLKTGQSMTLQCAQD	MNHEY	MSWYRQDPGMGLRLIHY	SVGAGI	TDQGEVPNGYNVSRSTTEDFPLRLLSAAPSQTSVYF	CASSKPGLAGPSSYEQYF	GPGTRLTVT	TRBV6-5*01	TRBD2*02	TRBJ2-7*01	222	0.0003
HA2-B	TRB	DAGITQSPRHKVTETGTPVTLRCHQT	ENHRY	MYWYRQDPGHGLRLIHY	SYGVKD	TDKGEVSDGYSVSRSKTEDFLLTLESATSSQTSVYF	CAISELAERYNEQFF	GPGTRLTVL	TRBV10-3*01	TRBD2*01	TRBJ2-1*01	222	0.0003
HA2-B	TRB	EAGVAQSPRYKIIEKRQSVAFWCNPI	SGHAT	LYWYQQILGQGPKLLIQ	FQNNGV	VDDSQLPKDRFSAERLKGVDSTLKIQPAKLEDSAVYL	CASSLVGTGFGLPGYTF	GSGTRLTVV	TRBV11-2*01	TRBD1*01	TRBJ1-2*01	222	0.0003
HA2-B	TRB	DAGVIQSPRHEVTEMGQEVTLRCKPI	SGHNS	LFWYRQTMMRGLELLIY	FNNNVP	IDDSGMPEDRFSAKMPNASFSTLKIQPSEPRDSAVYF	CASSPLAGGRTGELFF	GEGSRLTVL	TRBV12-3*01	TRBD2*02	TRBJ2-2*01	222	0.0003
HA2-B	TRB	EADIYQTPRYLVIGTGKKITLECSQT	MGHDK	MYWYQQDPGMELHLIHY	SYGVNS	TEKGDLSSESTVSRIRTEHFPLTLESARPSHTSQYL	CASSQPQGTVEKLFF	GSGTQLSVL	TRBV25-1*01	TRBD1*01	TRBJ1-4*01	222	0.0003
HA2-B	TRB	DAGVTQSPTHLIKTRGQQVTLRCSPK	SGHDT	VSWYQQALGQGPQFIFQ	YYEEEE	RQRGNFPDRFSGHQFPNYSSELNVNALLLGDSALYL	CASSYDEKLFF	GSGTQLSVL	TRBV5-6*01		TRBJ1-4*01	222	0.0003
HA2-B	TRB	DAGITQSPRHKVTETGTPVTLRCHQT	ENHRY	MYWYRQDPGHGLRLIHY	SYGVKD	TDKGEVSDGYSVSRSKTEDFLLTLESATSSQTSVYF	CAIRTGTGGADTQYF	GPGTRLTVL	TRBV10-3*01	TRBD1*01	TRBJ2-3*01	222	0.0003
HA2-B	TRB	DAGVIQSPRHEVTEMGQEVTLRCKPI	SGHNS	LFWYRQTMMRGLELLIY	FNNNVP	IDDSGMPEDRFSAKMPNASFSTLKIQPSEPRDSAVYF	CASRDSGTSIFNEQFF	GPGTRLTVL	TRBV12-3*01	TRBD2*01	TRBJ2-1*01	222	0.0003
HA2-B	TRB	KAGVTQTPRYLIKTRGQQVTLSCSPI	SGHRS	VSWYQQTPGQGLQFLFE	YFSETQ	RNKGNFPGRFSGRQFSNSRSEMNVSTLELGDSALYL	CASSPSGSSYNEQFF	GPGTRLTVL	TRBV5-1*01	TRBD2*01	TRBJ2-1*01	222	0.0003
HA2-B	TRB	DAGVIQSPRHEVTEMGQEVTLRCKPI	SGHNS	LFWYRQTMMRGLELLIY	FNNNVP	IDDSGMPEDRFSAKMPNASFSTLKIQPSEPRDSAVYF	CASSLHLQTEQYF	GPGTRLTVT	TRBV12-3*01		TRBJ2-7*01	222	0.0003
HA2-B	TRB	KAGVTQTPRYLIKTRGQQVTLSCSPI	SGHRS	VSWYQQTPGQGLQFLFE	YFSETQ	RNKGNFPGRFSGRQFSNSRSEMNVSTLELGDSALYL	CATRLGGNNEQFF	GPGTRLTVL	TRBV5-1*01	TRBD2*02	TRBJ2-1*01	222	0.0003
HA2-B	TRB	ETGVTQTPRHLVMGMTNKKSLKCEQH	LGHNA	MYWYKQSAKKPLELMFV	YNFKEQ	TENNSVPSRFSPECPNSSHLFLHLHTLQPEDSALYL	CASKESTGIVSGANVLTF	GAGSRLTVL	TRBV4-2*01		TRBJ2-6*01	221	0.0003
HA2-B	TRB	DAMVIQNPRYQVTQFGKPVTLSCSQT	LNHNV	MYWYQQKSSQAPKLLFH	YYDKDF	NNEADTPDNFQSRRPNTSFCFLDIRSPGLGDAAMYL	CATSRDRSNSYNEQFF	GPGTRLTVL	TRBV15*02		TRBJ2-1*01	221	0.0003
HA2-B	TRB	EAQVTQNPRYLITVTGKKLTVTCSQN	MNHEY	MSWYRQDPGLGLRQIYY	SMNVEV	TDKGDVPEGYKVSRKEKRNFPLILESPSPNQTSLYF	CASGQNNQPQHF	GDGTRLSIL	TRBV27*01		TRBJ1-5*01	221	0.0003
HA2-B	TRB	NAGVTQTPKFQVLKTGQSMTLQCAQD	MNHNS	MYWYRQDPGMGLRLIYY	SASEGT	TDKGEVPNGYNVSRLNKREFSLRLESAAPSQTSVYF	CASSPAGAETQYF	GPGTRLLVL	TRBV6-1*01	TRBD2*01	TRBJ2-5*01	221	0.0003
HA2-B	TRB	NAGVMQNPRHLVRRRGQEARLRCSPM	KGHSH	VYWYRQLPEEGLKFMVY	LQKENI	IDESGMPKERFSAEFPKEGPSILRIQQVVRGDSAAYF	CASSPTDGYTF	GSGTRLTVV	TRBV18*01		TRBJ1-2*01	221	0.0003
HA2-B	TRB	DTAVSQTPKYLVTQMGNDKSIKCEQN	LGHDT	MYWYKQDSKKFLKIMFS	YNNKEL	IINETVPNRFSPKSPDKAHLNLHINSLELGDSAVYF	CASSQRAGGGGGNTIYF	GEGSWLTVV	TRBV3-1*01	TRBD2*01	TRBJ1-3*01	221	0.0003
HA2-B	TRB	KAGVTQTPRYLIKTRGQQVTLSCSPI	SGHRS	VSWYQQTPGQGLQFLFE	YFSETQ	RNKGNFPGRFSGRQFSNSRSEMNVSTLELGDSALYL	CASSLGPGGNNEQFF	GPGTRLTVL	TRBV5-1*01	TRBD1*01	TRBJ2-1*01	221	0.0003
HA2-B	TRB	DSGVTQTPKHLITATGQRVTLRCSPR	SGDLS	VYWYQQSLDQGLQFLIQ	YYNGEE	RAKGNILERFSAQQFPDLHSELNLSSLELGDSALYF	CASSPPFRMDTQYF	GPGTRLTVL	TRBV9*01	TRBD2*01	TRBJ2-3*01	221	0.0003
HA2-B	TRB	GAGVSQSPRYKVAKRGQDVALRCDPI	SGHVS	LFWYQQALGQGPEFLTY	FQNEAQ	LDKSGLPSDRFFAERPEGSVSTLKIQRTQQEDSAVYL	CASSQFPDRLNTEAFF	GQGTRLTVV	TRBV7-8*01	TRBD1*01	TRBJ1-1*01	221	0.0003
HA2-B	TRB	DTGVSQDPRHKITKRGQNVTFRCDPI	SEHNR	LYWYRQTLGQGPEFLTY	FQNEAQ	LEKSRLLSDRFSAERPKGSFSTLEIQRTEQGDSAMYL	CASSLALYEQYF	GPGTRLTVT	TRBV7-9*03		TRBJ2-7*01	221	0.0003
HA2-B	TRB	DAGITQSPRHKVTETGTPVTLRCHQT	ENHRY	MYWYRQDPGHGLRLIHY	SYGVKD	TDKGEVSDGYSVSRSKTEDFLLTLESATSSQTSVYF	CAISEGRGYGELFF	GEGSRLTVL	TRBV10-3*02	TRBD1*01	TRBJ2-2*01	221	0.0003
HA2-B	TRB	EAQVTQNPRYLITVTGKKLTVTCSQN	MNHEY	MSWYRQDPGLGLRQIYY	SMNVEV	TDKGDVPEGYKVSRKEKRNFPLILESPSPNQTSLYF	CASSLPGVNQPQHF	GDGTRLSIL	TRBV27*01	TRBD2*01	TRBJ1-5*01	221	0.0003
HA2-B	TRB	DAMVIQNPRYQVTQFGKPVTLSCSQT	LNHNV	MYWYQQKSSQAPKLLFH	YYDKDF	NNEADTPDNFQSRRPNTSFCFLDIRSPGLGDAAMYL	CATSIPGANTGELFF	GEGSRLTVL	TRBV15*02	TRBD1*01	TRBJ2-2*01	220	0.0003
HA2-B	TRB	DTGVSQDPRHKITKRGQNVTFRCDPI	SEHNR	LYWYRQTLGQGPEFLTY	FQNEAQ	LEKSRLLSDRFSAERPKGSFSTLEIQRTEQGDSAMYL	CASSLLDEQFF	GPGTRLTVL	TRBV7-9*03		TRBJ2-1*01	220	0.0003
HA2-B	TRB	EAQVTQNPRYLITVTGKKLTVTCSQN	MNHEY	MSWYRQDPGLGLRQIYY	SMNVEV	TDKGDVPEGYKVSRKEKRNFPLILESPSPNQTSLYF	CASRTGGKTQYF	GPGTRLLVL	TRBV27*01	TRBD1*01	TRBJ2-5*01	220	0.0003
HA2-B	TRB	DTGVSQDPRHKITKRGQNVTFRCDPI	SEHNR	LYWYRQTLGQGPEFLTY	FQNEAQ	LEKSRLLSDRFSAERPKGSFSTLEIQRTEQGDSAMYL	CASSFFRDRASEQYF	GPGTRLTVT	TRBV7-9*03	TRBD1*01	TRBJ2-7*01	220	0.0003
HA2-B	TRB	DADVTQTPRNRITKTGKRIMLECSQT	KGHDR	MYWYRQDPGLGLRLIYY	SFDVKD	INKGEISDGYSVSRQAQAKFSLSLESAIPNQTALYF	CATSDPRGGLSYNEQFF	GPGTRLTVL	TRBV24-1*01	TRBD2*01	TRBJ2-1*01	220	0.0003
HA2-B	TRB	DADVTQTPRNRITKTGKRIMLECSQT	KGHDR	MYWYRQDPGLGLRLIYY	SFDVKD	INKGEISDGYSVSRQAQAKFSLSLESAIPNQTALYF	CATSDRTGGIQETQYF	GPGTRLLVL	TRBV24-1*01	TRBD1*01	TRBJ2-5*01	220	0.0003
HA2-B	TRB	DAGVTQSPTHLIKTRGQQVTLRCSPK	SGHDT	VSWYQQALGQGPQFIFQ	YYEEEE	RQRGNFPDRFSGHQFPNYSSELNVNALLLGDSALYL	CASSLRRRAYEQYF	GPGTRLTVT	TRBV5-6*01		TRBJ2-7*01	219	0.0003
HA2-B	TRB	DAGVIQSPRHEVTEMGQEVTLRCKPI	SGHDY	LFWYRQTMMRGLELLIY	FNNNVP	IDDSGMPEDRFSAKMPNASFSTLKIQPSEPRDSAVYF	CASSPRQGNTEAFF	GQGTRLTVV	TRBV12-4*01	TRBD1*01	TRBJ1-1*01	219	0.0003
HA2-B	TRB	DGGITQSPKYLFRKEGQNVTLSCEQN	LNHDA	MYWYRQDPGQGLRLIYY	SQIVND	FQKGDIAEGYSVSREKKESFPLTVTSAQKNPTAFYL	CASSISGQLIFYGYTF	GSGTRLTVV	TRBV19*01	TRBD1*01	TRBJ1-2*01	219	0.0003
HA2-B	TRB	DAGVIQSPRHEVTEMGQEVTLRCKPI	SGHNS	LFWYRQTMMRGLELLIY	FNNNVP	IDDSGMPEDRFSAKMPNASFSTLKIQPSEPRDSAVYF	CASRQNGAEQETQYF	GPGTRLLVL	TRBV12-3*01	TRBD1*01	TRBJ2-5*01	219	0.0003
HA2-B	TRB	DTEVTQTPKHLVMGMTNKKSLKCEQH	MGHRA	MYWYKQKAKKPPELMFV	YSYEKL	SINESVPSRFSPECPNSSLLNLHLHALQPEDSALYL	CASSLGGDRGLGANVLTF	GAGSRLTVL	TRBV4-1*01	TRBD1*01	TRBJ2-6*01	219	0.0003
HA2-B	TRB	GAGVSQTPSNKVTEKGKYVELRCDPI	SGHTA	LYWYRQSLGQGPEFLIY	FQGTGA	ADDSGLPNDRFFAVRPEGSVSTLKIQRTERGDSAVYL	CASSPSGGDQETQYF	GPGTRLLVL	TRBV7-3*01	TRBD2*01	TRBJ2-5*01	219	0.0003
HA2-B	TRB	GAGVSQSPSNKVTEKGKDVELRCDPI	SGHTA	LYWYRQRLGQGLEFLIY	FQGNSA	PDKSGLPSDRFSAERTGESVSTLTIQRTQQEDSAVYL	CASSWTGSYEQYF	GPGTRLTVT	TRBV7-2*02	TRBD1*01	TRBJ2-7*01	219	0.0003
HA2-B	TRB	DVKVTQSSRYLVKRTGEKVFLECVQD	MDHEN	MFWYRQDPGLGLRLIYF	SYDVKM	KEKGDIPEGYSVSREKKERFSLILESASTNQTSMYL	CASSPPPYRGRTDTQYF	GPGTRLTVL	TRBV28*01	TRBD1*01	TRBJ2-3*01	219	0.0003
HA2-B	TRB	IAGITQAPTSQILAAGRRMTLRCTQD	MRHNA	MYWYRQDLGLGLRLIHY	SNTAGT	TGKGEVPDGYSVSRANTDDFPLTLASAVPSQTSVYF	CASSAGQGAGELFF	GEGSRLTVL	TRBV6-4*01	TRBD1*01	TRBJ2-2*01	219	0.0003
HA2-B	TRB	DAGVTQSPTHLIKTRGQQVTLRCSPK	SGHDT	VSWYQQALGQGPQFIFQ	YYEEEE	RQRGNFPDRFSGHQFPNYSSELNVNALLLGDSALYL	CASSLFAGGPGGTDTQYF	GPGTRLTVL	TRBV5-6*01	TRBD2*02	TRBJ2-3*01	218	0.0003
HA2-B	TRB	DSGVTQTPKHLITATGQRVTLRCSPR	SGDLS	VYWYQQSLDQGLQFLIQ	YYNGEE	RAKGNILERFSAQQFPDLHSELNLSSLELGDSALYF	CASSVEGRNTGELFF	GEGSRLTVL	TRBV9*01	TRBD1*01	TRBJ2-2*01	218	0.0003
HA2-B	TRB	DADVTQTPRNRITKTGKRIMLECSQT	KGHDR	MYWYRQDPGLGLRLIYY	SFDVKD	INKGEISDGYSVSRQAQAKFSLSLESAIPNQTALYF	CATSDRPRTGGSYGYTF	GSGTRLTVV	TRBV24-1*01	TRBD1*01	TRBJ1-2*01	218	0.0003
HA2-B	TRB	EADIYQTPRYLVIGTGKKITLECSQT	MGHDK	MYWYQQDPGMELHLIHY	SYGVNS	TEKGDLSSESTVSRIRTEHFPLTLESARPSHTSQYL	CASSFAGETQYF	GPGTRLLVL	TRBV25-1*01		TRBJ2-5*01	218	0.0003
HA2-B	TRB	KAGVTQTPRYLIKTRGQQVTLSCSPI	SGHRS	VSWYQQTPGQGLQFLFE	YFSETQ	RNKGNFPGRFSGRQFSNSRSEMNVSTLELGDSALYL	CASSLANTGELFF	GEGSRLTVL	TRBV5-1*01		TRBJ2-2*01	218	0.0003
HA2-B	TRB	GAVVSQHPSWVICKSGTSVKIECRSL	DFQATT	MFWYRQFPKQSLMLMAT	SNEGSKA	TYEQGVEKDKFLINHASLTLSTLTVTSAHPEDSSFYI	CSARYLAGSSDTQYF	GPGTRLTVL	TRBV20-1*01	TRBD2*01	TRBJ2-3*01	218	0.0003
HA2-B	TRB	GAVVSQHPSRVICKSGTSVKIECRSL	DFQATT	MFWYRQFPKKSLMLMAT	SNEGSKA	TYEQGVEKDKFLINHASLTLSTLTVTSAHPEDSSFYI	CSALDRVDSPLHF	GNGTRLTVT	TRBV20-1*05	TRBD1*01	TRBJ1-6*01	218	0.0003
HA2-B	TRB	NAGVTQTPKFRILKIGQSMTLQCTQD	MNHNY	MYWYRQDPGMGLKLIYY	SVGAGI	TDKGEVPNGYNVSRSTTEDFPLRLELAAPSQTSVYF	CASIFGTGLAGGYLSSYNEQFF	GPGTRLTVL	TRBV6-6*01	TRBD2*01	TRBJ2-1*01	218	0.0003
HA2-B	TRB	GAVVSQHPSRVICKSGTSVKIECRSL	DFQATT	MFWYRQFPKKSLMLMAT	SNEGSKA	TYEQGVEKDKFLINHASLTLSTLTVTSAHPEDSSFYI	CSARAGDGNYGYTF	GSGTRLTVV	TRBV20-1*05	TRBD1*01	TRBJ1-2*01	218	0.0003
HA2-B	TRB	GAVVSQHPSRVICKSGTSVKIECRSL	DFQATT	MFWYRQFPKKSLMLMAT	SNEGSKA	TYEQGVEKDKFLINHASLTLSTLTVTSAHPEDSSFYI	CSARNGGNEQFF	GPGTRLTVL	TRBV20-1*05	TRBD2*01	TRBJ2-1*01	218	0.0003
HA2-B	TRB	GAVVSQHPSWVICKSGTSVKIECRSL	DFQATT	MFWYRQFPKQSLMLMAT	SNEGSKA	TYEQGVEKDKFLINHASLTLSTLTVTSAHPEDSSFYI	CSARLAGGQETQYF	GPGTRLLVL	TRBV20-1*01	TRBD2*01	TRBJ2-5*01	218	0.0003
HA2-B	TRB	GAGVSQTPSNKVTEKGKYVELRCDPI	SGHTA	LYWYRQSLGQGPEFLIY	FQGTGA	ADDSGLPNDRFFAVRPEGSVSTLKIQRTERGDSAVYL	CASSQIAEDTQYF	GPGTRLTVL	TRBV7-3*01	TRBD2*01	TRBJ2-3*01	218	0.0003
HA2-B	TRB	GAVVSQHPSRVICKSGTSVKIECRSL	DFQATT	MFWYRQFPKKSLMLMAT	SNEGSKA	TYEQGVEKDKFLINHASLTLSTLTVTSAHPEDSSFYI	CSAGVQGPGELFF	GEGSRLTVL	TRBV20-1*05		TRBJ2-2*01	217	0.0003
HA2-B	TRB	DAGITQSPRHKVTETGTPVTLRCHQT	ENHRY	MYWYRQDPGHGLRLIHY	SYGVKD	TDKGEVSDGYSVSRSKTEDFLLTLESATSSQTSVYF	CAITNGQAYEQYF	GPGTRLTVT	TRBV10-3*02	TRBD1*01	TRBJ2-7*01	217	0.0003
HA2-B	TRB	GAVVSQHPSWVICKSGTSVKIECRSL	DFQATT	MFWYRQFPKQSLMLMAT	SNEGSKA	TYEQGVEKDKFLINHASLTLSTLTVTSAHPEDSSFYI	CSASTGGNTDTQYF	GPGTRLTVL	TRBV20-1*01	TRBD2*01	TRBJ2-3*01	217	0.0003
HA2-B	TRB	KAGVTQTPRYLIKTRGQQVTLSCSPI	SGHRS	VSWYQQTPGQGLQFLFE	YFSETQ	RNKGNFPGRFSGRQFSNSRSEMNVSTLELGDSALYL	CASSLAGGNTEAFF	GQGTRLTVV	TRBV5-1*01	TRBD1*01	TRBJ1-1*01	217	0.0003
HA2-B	TRB	DAEITQSPRHKITETGRQVTLACHQT	WNHNN	MFWYRQDLGHGLRLIHY	SYGVQD	TNKGEVSDGYSVSRSNTEDLPLTLESAASSQTSVYF	CASSVSRPGELFF	GEGSRLTVL	TRBV10-1*01		TRBJ2-2*01	217	0.0003
HA2-B	TRB	GAGVSQTPSNKVTEKGKYVELRCDPI	SGHTA	LYWYRQSLGQGPEFLIY	FQGTGA	ADDSGLPNDRFFAVRPEGSVSTLKIQRTERGDSAVYL	CASSPLGGGGYTF	GSGTRLTVV	TRBV7-3*01	TRBD2*01	TRBJ1-2*01	217	0.0003
HA2-B	TRB	DARVTQTPRHKVTEMGQEVTMRCQPI	LGHNT	VFWYRQTMMQGLELLAY	FRNRAP	LDDSGMPKDRFSAEMPDATLATLKIQPSEPRDSAVYF	CASGVFPGFPYEQYF	GPGTRLTVT	TRBV12-5*01	TRBD1*01	TRBJ2-7*01	217	0.0003
HA2-B	TRB	DAMVIQNPRYQVTQFGKPVTLSCSQT	LNHNV	MYWYQQKSSQAPKLLFH	YYDKDF	NNEADTPDNFQSRRPNTSFCFLDIRSPGLGDAAMYL	CATSKLPPGRKIQETQYF	GPGTRLLVL	TRBV15*02		TRBJ2-5*01	217	0.0003
HA2-B	TRB	SAVISQKPSRDICQRGTSLTIQCQVD	SQVTM	MFWYRQQPGQSLTLIAT	ANQGSEA	TYESGFVIDKFPISRPNLTFSTLTVSNMSPEDSSIYL	CSVGQGDEQYF	GPGTRLTVT	TRBV29-1*01	TRBD1*01	TRBJ2-7*01	217	0.0003
HA2-B	TRB	GAGVSQTPSNKVTEKGKYVELRCDPI	SGHTA	LYWYRQSLGQGPEFLIY	FQGTGA	ADDSGLPNDRFFAVRPEGSVSTLKIQRTERGDSAVYL	CASSLFPGTGLVNEQFF	GPGTRLTVL	TRBV7-3*01	TRBD1*01	TRBJ2-1*01	217	0.0003
HA2-B	TRB	NAGVTQTPKFQVLKTGQSMTLQCAQD	MNHEY	MSWYRQDPGMGLRLIHY	SVGAGI	TDQGEVPNGYNVSRSTTEDFPLRLLSAAPSQTSVYF	CASSYSWDEQYF	GPGTRLTVT	TRBV6-5*01		TRBJ2-7*01	217	0.0003
HA2-B	TRB	EAQVTQNPRYLITVTGKKLTVTCSQN	MNHEY	MSWYRQDPGLGLRQIYY	SMNVEV	TDKGDVPEGYKVSRKEKRNFPLILESPSPNQTSLYF	CASSLGSALYNEQFF	GPGTRLTVL	TRBV27*01		TRBJ2-1*01	216	0.0003
HA2-B	TRB	NAGVTQTPKFRVLKTGQSMTLLCAQD	MNHEY	MYWYRQDPGMGLRLIHY	SVGEGT	TAKGEVPDGYNVSRLKKQNFLLGLESAAPSQTSVYF	CASGGSGLSYEQYF	GPGTRLTVT	TRBV6-2*01	TRBD2*01	TRBJ2-7*01	216	0.0003
HA2-B	TRB	DTEVTQTPKHLVMGMTNKKSLKCEQH	MGHRA	MYWYKQKAKKPPELMFV	YSYEKL	SINESVPSRFSPECPNSSLLNLHLHALQPEDSALYL	CASSQGGASYSGNTIYF	GEGSWLTVV	TRBV4-1*01	TRBD2*01	TRBJ1-3*01	216	0.0003
HA2-B	TRB	ETGVTQTPRHLVMGMTNKKSLKCEQH	LGHNA	MYWYKQSAKKPLELMFV	YNFKEQ	TENNSVPSRFSPECPNSSHLFLHLHTLQPEDSALYL	CASSQEGRKKGGYTF	GSGTRLTVV	TRBV4-2*01		TRBJ1-2*01	216	0.0003
HA2-B	TRB	SAVISQKPSRDICQRGTSLTIQCQVD	SQVTM	MFWYRQQPGQSLTLIAT	ANQGSEA	TYESGFVIDKFPISRPNLTFSTLTVSNMSPEDSSIYL	CSVLPAGGDTQYF	GPGTRLTVL	TRBV29-1*01	TRBD2*02	TRBJ2-3*01	216	0.0003
HA2-B	TRB	EAGVAQSPRYKIIEKRQSVAFWCNPI	SGHAT	LYWYQQILGQGPKLLIQ	FQNNGV	VDDSQLPKDRFSAERLKGVDSTLKIQPAKLEDSAVYL	CASSPGDRAYGANVLTF	GAGSRLTVL	TRBV11-2*03	TRBD1*01	TRBJ2-6*01	216	0.0003
HA2-B	TRB	GAVVSQHPSWVICKSGTSVKIECRSL	DFQATT	MFWYRQFPKQSLMLMAT	SNEGSKA	TYEQGVEKDKFLINHASLTLSTLTVTSAHPEDSSFYI	CSARAGLAIYEQYF	GPGTRLTVT	TRBV20-1*01	TRBD2*01	TRBJ2-7*01	216	0.0003
HA2-B	TRB	EAGVVQSPRYKIIEKKQPVAFWCNPI	SGHNT	LYWYRQNLGQGPELLIR	YENEEA	VDDSQLPKDRFSAERLKGVDSTLKIQPAELGDSAVYL	CASSDPGQGGMYGYTF	GSGTRLTVV	TRBV11-3*04	TRBD1*01	TRBJ1-2*01	216	0.0003
HA2-B	TRB	GAGVSQSPRYKVAKRGQDVALRCDPI	SGHVS	LFWYQQALGQGPEFLTY	FQNEAQ	LDKSGLPSDRFFAERPEGSVSTLKIQRTQQEDSAVYL	CASSSTTRASNQPQHF	GDGTRLSIL	TRBV7-8*01	TRBD2*02	TRBJ1-5*01	216	0.0003
HA2-B	TRB	DADVTQTPRNRITKTGKRIMLECSQT	KGHDR	MYWYRQDPGLGLRLIYY	SFDVKD	INKGEISDGYSVSRQAQAKFSLSLESAIPNQTALYF	CATSDRLMNTGELFF	GEGSRLTVL	TRBV24-1*01		TRBJ2-2*01	215	0.0003
HA2-B	TRB	DSGVTQTPKHLITATGQRVTLRCSPR	SGDLS	VYWYQQSLDQGLQFLIQ	YYNGEE	RAKGNILERFSAQQFPDLHSELNLSSLELGDSALYF	CASSPPGQGASEQYF	GPGTRLTVT	TRBV9*01	TRBD1*01	TRBJ2-7*01	215	0.0003
HA2-B	TRB	NAGVTQTPKFRILKIGQSMTLQCTQD	MNHNY	MYWYRQDPGMGLKLIYY	SVGAGI	TDKGEVPNGYNVSRSTTEDFPLRLELAAPSQTSVYF	CASSQAFHARAGTKETQYF	GPGTRLLVL	TRBV6-6*01	TRBD1*01	TRBJ2-5*01	215	0.0003
HA2-B	TRB	GAGVSQSPSNKVTEKGKDVELRCDPI	SGHTA	LYWYRQRLGQGLEFLIY	FQGNSA	PDKSGLPSDRFSAERTGESVSTLTIQRTQQEDSAVYL	CASSWPLAGANTGELFF	GEGSRLTVL	TRBV7-2*02	TRBD2*01	TRBJ2-2*01	215	0.0003
HA2-B	TRB	ETGVTQTPRHLVMGMTNKKSLKCEQH	LGHNA	MYWYKQSAKKPLELMFV	YNFKEQ	TENNSVPSRFSPECPNSSHLFLHLHTLQPEDSALYL	CASSQDVGGGAEETQYF	GPGTRLLVL	TRBV4-2*01	TRBD2*01	TRBJ2-5*01	215	0.0003
HA2-B	TRB	DAGVTQSPTHLIKTRGQQVTLRCSPK	SGHDT	VSWYQQALGQGPQFIFQ	YYEEEE	RQRGNFPDRFSGHQFPNYSSELNVNALLLGDSALYL	CASSPDVLVETQYF	GPGTRLLVL	TRBV5-6*01		TRBJ2-5*01	215	0.0003
HA2-B	TRB	DTAVSQTPKYLVTQMGNDKSIKCEQN	LGHDT	MYWYKQDSKKFLKIMFS	YNNKEL	IINETVPNRFSPKSPDKAHLNLHINSLELGDSAVYF	CASSQDLGVQGRGYNEQFF	GPGTRLTVL	TRBV3-1*01	TRBD2*02	TRBJ2-1*01	215	0.0003
HA2-B	TRB	GAVVSQHPSWVICKSGTSVKIECRSL	DFQATT	MFWYRQFPKQSLMLMAT	SNEGSKA	TYEQGVEKDKFLINHASLTLSTLTVTSAHPEDSSFYI	CSAREGGASGANVLTF	GAGSRLTVL	TRBV20-1*01	TRBD2*01	TRBJ2-6*01	215	0.0003
HA2-B	TRB	GAVVSQHPSWVICKSGTSVKIECRSL	DFQATT	MFWYRQFPKQSLMLMAT	SNEGSKA	TYEQGVEKDKFLINHASLTLSTLTVTSAHPEDSSFYI	CSAGRLAGGPETQYF	GPGTRLLVL	TRBV20-1*01	TRBD2*01	TRBJ2-5*01	215	0.0003
HA2-B	TRB	AAGVIQSPRHLIKEKRETATLKCYPI	SRHDT	VYWYQQGPGQDPQFLIS	FYEKMQ	SDKGSIPDRFSAQQFSDYHSELNMSSLELGDSALYF	CASSVPASPTTYEQYF	GPGTRLTVT	TRBV13*01	TRBD2*01	TRBJ2-7*01	215	0.0003
HA2-B	TRB	SAVISQKPSRDICQRGTSLTIQCQVD	SQVTM	MFWYRQQPGQSLTLIAT	ANQGSEA	TYESGFVIDKFPISRPNLTFSTLTVSNMSPEDSSIYL	CSTLEAVGTIYEQYF	GPGTRLTVT	TRBV29-1*01	TRBD2*01	TRBJ2-7*01	215	0.0003
HA2-B	TRB	EAQVTQNPRYLITVTGKKLTVTCSQN	MNHEY	MSWYRQDPGLGLRQIYY	SMNVEV	TDKGDVPEGYKVSRKEKRNFPLILESPSPNQTSLYF	CASSLSRGGAYNEQFF	GPGTRLTVL	TRBV27*01	TRBD2*01	TRBJ2-1*01	215	0.0003
HA2-B	TRB	EAQVTQNPRYLITVTGKKLTVTCSQN	MNHEY	MSWYRQDPGLGLRQIYY	SMNVEV	TDKGDVPEGYKVSRKEKRNFPLILESPSPNQTSLYF	CASSTPNTGELFF	GEGSRLTVL	TRBV27*01	TRBD1*01	TRBJ2-2*01	215	0.0003
HA2-B	TRB	IAGITQAPTSQILAAGRRMTLRCTQD	MRHNA	MYWYRQDLGLGLRLIHY	STAGT	TGKGEVPDGYSVSRANTDDFPLTLASAVPSQTSVYF	CASSDSSGGANEQFF	GPGTRLTVL	TRBV6-4*01	TRBD2*01	TRBJ2-1*01	215	0.0003
HA2-B	TRB	DAGVIQSPRHEVTEMGQEVTLRCKPI	SGHNS	LFWYRQTMMRGLELLIY	FNNNVP	IDDSGMPEDRFSAKMPNASFSTLKIQPSEPRDSAVYF	CASSNAGAGTDTQYF	GPGTRLTVL	TRBV12-3*01	TRBD2*01	TRBJ2-3*01	215	0.0003
HA2-B	TRB	DSGVTQTPKHLITATGQRVTLRCSPR	SGDLS	VYWYQQSLDQGLQFLIQ	YYNGEE	RAKGNILERFSAQQFPDLHSELNLSSLELGDSALYF	CASSVEGLAGLTDTQYF	GPGTRLTVL	TRBV9*01	TRBD2*01	TRBJ2-3*01	214	0.0003
HA2-B	TRB	DVKVTQSSRYLVKRTGEKVFLECVQD	MDHEN	MFWYRQDPGLGLRLIYF	SYDVKM	KEKGDIPEGYSVSREKKERFSLILESASTNQTSMYL	CASSLTQGLGYEQYF	GPGTRLTVT	TRBV28*01	TRBD1*01	TRBJ2-7*01	214	0.0003
HA2-B	TRB	GAGVSQSPSNKVTEKGKDVELRCDPI	SGHTA	LYWYRQRLGQGLEFLIY	FQGNSA	PDKSGLPSDRFSAERTGESVSTLTIQRTQQEDSAVYL	CASSLYSGMNTEAFF	GQGTRLTVV	TRBV7-2*02	TRBD2*01	TRBJ1-1*01	214	0.0003
HA2-B	TRB	EPEVTQTPSHQVTQMGQEVILRCVPI	SNHLY	FYWYRQILGQKVEFLVS	FYNNEI	SEKSEIFDDQFSVERPDGSNFTLKIRSTKLEDSAMYF	CASSDPQGASDEQFF	GPGTRLTVL	TRBV2*01	TRBD1*01	TRBJ2-1*01	214	0.0003
HA2-B	TRB	GAVVSQHPSRVICKSGTSVKIECRSL	DFQATT	MFWYRQFPKKSLMLMAT	SNEGSKA	TYEQGVEKDKFLINHASLTLSTLTVTSAHPEDSSFYI	CSARPPRGGPYNEQFF	GPGTRLTVL	TRBV20-1*05	TRBD2*01	TRBJ2-1*01	214	0.0003
HA2-B	TRB	KAGVTQTPRYLIKTRGQQVTLSCSPI	SGHRS	VSWYQQTPGQGLQFLFE	YFSETQ	RNKGNFPGRFSGRQFSNSRSEMNVSTLELGDSALYL	CASSSLDRVSDTQYF	GPGTRLTVL	TRBV5-1*01	TRBD1*01	TRBJ2-3*01	214	0.0003
HA2-B	TRB	NAGVTQTPKFQVLKTGQSMTLQCAQD	MNHEY	MSWYRQDPGMGLRLIHY	SVGAGI	TDQGEVPNGYNVSRSTTEDFPLRLLSAAPSQTSVYF	CASSYRGDGYTF	GSGTRLTVV	TRBV6-5*01	TRBD2*01	TRBJ1-2*01	214	0.0003
HA2-B	TRB	EPEVTQTPSHQVTQMGQEVILRCVPI	SNHLY	FYWYRQILGQKVEFLVS	FYNNEI	SEKSEIFDDQFSVERPDGSNFTLKIRSTKLEDSAMYF	CASSLRDRLNSPLHF	GNGTRLTVT	TRBV2*01	TRBD1*01	TRBJ1-6*01	214	0.0003
HA2-B	TRB	DTEVTQTPKHLVMGMTNKKSLKCEQH	MGHRA	MYWYKQKAKKPPELMFV	YSYEKL	SINESVPSRFSPECPNSSLLNLHLHALQPEDSALYL	CASSQARFGGTEAFF	GQGTRLTVV	TRBV4-1*01	TRBD2*01	TRBJ1-1*01	213	0.0002
HA2-B	TRB	DTGVSQDPRHKITKRGQNVTFRCDPI	SEHNR	LYWYRQTLGQGPEFLTY	FQNEAQ	LEKSRLLSDRFSAERPKGSFSTLEIQRTEQGDSAMYL	CASSATGAGGSVEQYF	GPGTRLTVT	TRBV7-9*03	TRBD2*01	TRBJ2-7*01	213	0.0002
HA2-B	TRB	KAGVTQTPRYLIKTRGQQVTLSCSPI	SGHRS	VSWYQQTPGQGLQFLFE	YFSETQ	RNKGNFPGRFSGRQFSNSRSEMNVSTLELGDSALYL	CASSPNRAGYTF	GSGTRLTVV	TRBV5-1*01	TRBD1*01	TRBJ1-2*01	213	0.0002
HA2-B	TRB	EAQVTQNPRYLITVTGKKLTVTCSQN	MNHEY	MSWYRQDPGLGLRQIYY	SMNVEV	TDKGDVPEGYKVSRKEKRNFPLILESPSPNQTSLYF	CASGITGLGDTQYF	GPGTRLTVL	TRBV27*01	TRBD2*01	TRBJ2-3*01	213	0.0002
HA2-B	TRB	KAGVTQTPRYLIKTRGQQVTLSCSPI	SGHRS	VSWYQQTPGQGLQFLFE	YFSETQ	RNKGNFPGRFSGRQFSNSRSEMNVSTLELGDSALYL	CASSTSGSSYEQYF	GPGTRLTVT	TRBV5-1*01	TRBD2*01	TRBJ2-7*01	213	0.0002
HA2-B	TRB	GAVVSQHPSRVICKSGTSVKIECRSL	DFQATT	MFWYRQFPKKSLMLMAT	SNEGSKA	TYEQGVEKDKFLINHASLTLSTLTVTSAHPEDSSFYI	CSAPQGDTQYF	GPGTRLTVL	TRBV20-1*05	TRBD1*01	TRBJ2-3*01	213	0.0002
HA2-B	TRB	GAGVSQTPSNKVTEKGKYVELRCDPI	SGHTA	LYWYRQSLGQGPEFLIY	FQGTGA	ADDSGLPNDRFFAVRPEGSVSTLKIQRTERGDSAVYL	CASSPLAGVYNEQFF	GPGTRLTVL	TRBV7-3*01	TRBD2*01	TRBJ2-1*01	213	0.0002
HA2-B	TRB	EAQVTQNPRYLITVTGKKLTVTCSQN	MNHEY	MSWYRQDPGLGLRQIYY	SMNVEV	TDKGDVPEGYKVSRKEKRNFPLILESPSPNQTSLYF	CASRSSADTQYF	GPGTRLTVL	TRBV27*01		TRBJ2-3*01	213	0.0002
HA2-B	TRB	DAGVTQSPTHLIKTRGQHVTLRCSPI	SGHKS	VSWYQQVLGQGPQFIFQ	YYEKEE	RGRGNFPDRFSARQFPNYSSELNVNALLLGDSALYL	CASSLGLLAENTGELFF	GEGSRLTVL	TRBV5-5*01	TRBD2*01	TRBJ2-2*01	213	0.0002
HA2-B	TRB	DSGVTQTPKHLITATGQRVTLRCSPR	SGDLS	VYWYQQSLDQGLQFLIQ	YYNGEE	RAKGNILERFSAQQFPDLHSELNLSSLELGDSALYF	CASSVDRVNTEAFF	GQGTRLTVV	TRBV9*01	TRBD1*01	TRBJ1-1*01	213	0.0002
HA2-B	TRB	DSGVTQTPKHLITATGQRVTLRCSPR	SGDLS	VYWYQQSLDQGLQFLIQ	YYNGEE	RAKGNILERFSAQQFPDLHSELNLSSLELGDSALYF	CASSVGSGNEQFF	GPGTRLTVL	TRBV9*01	TRBD1*01	TRBJ2-1*01	213	0.0002
HA2-B	TRB	DSGVTQTPKHLITATGQRVTLRCSPR	SGDLS	VYWYQQSLDQGLQFLIQ	YYNGEE	RAKGNILERFSAQQFPDLHSELNLSSLELGDSALYF	CASSPQGQRNTGELFF	GEGSRLTVL	TRBV9*01	TRBD1*01	TRBJ2-2*01	213	0.0002
HA2-B	TRB	GAGVSQTPSNKVTEKGKYVELRCDPI	SGHTA	LYWYRQSLGQGPEFLIY	FQGTGA	ADDSGLPNDRFFAVRPEGSVSTLKIQRTERGDSAVYL	CASSLGYEQYF	GPGTRLTVT	TRBV7-3*01		TRBJ2-7*01	212	0.0002
HA2-B	TRB	DSGVTQTPKHLITATGQRVTLRCSPR	SGDLS	VYWYQQSLDQGLQFLIQ	YYNGEE	RAKGNILERFSAQQFPDLHSELNLSSLELGDSALYF	CASSTNRAYTF	GSGTRLTVV	TRBV9*01	TRBD1*01	TRBJ1-2*01	212	0.0002
HA2-B	TRB	GAGVSQTPSNKVTEKGKYVELRCDPI	SGHTA	LYWYRQSLGQGPEFLIY	FQGTGA	ADDSGLPNDRFFAVRPEGSVSTLKIQRTERGDSAVYL	CASSLGRGEYNEQFF	GPGTRLTVL	TRBV7-3*01	TRBD2*02	TRBJ2-1*01	212	0.0002
HA2-B	TRB	KAGVTQTPRYLIKTRGQQVTLSCSPI	SGHRS	VSWYQQTPGQGLQFLFE	YFSETQ	RNKGNFPGRFSGRQFSNSRSEMNVSTLELGDSALYL	CASSPDRGLRLAPGELFF	GEGSRLTVL	TRBV5-1*01	TRBD1*01	TRBJ2-2*01	212	0.0002
HA2-B	TRB	NAGVTQTPKFQVLKTGQSMTLQCAQD	MNHNS	MYWYRQDPGMGLRLIYY	SASEGT	TDKGEVPNGYNVSRLNKREFSLRLESAAPSQTSVYF	CASRQDPESHGYTF	GSGTRLTVV	TRBV6-1*01	TRBD1*01	TRBJ1-2*01	212	0.0002
HA2-B	TRB	DAGVTQSPTHLIKTRGQQVTLRCSPK	SGHDT	VSWYQQALGQGPQFIFQ	YYEEEE	RQRGNFPDRFSGHQFPNYSSELNVNALLLGDSALYL	CASSPGLAGVDTQYF	GPGTRLTVL	TRBV5-6*01	TRBD2*02	TRBJ2-3*01	212	0.0002
HA2-B	TRB	DAGVIQSPRHEVTEMGQEVTLRCKPI	SGHNS	LFWYRQTMMRGLELLIY	FNNNVP	IDDSGMPEDRFSAKMPNASFSTLKIQPSEPRDSAVYF	CASSSEASGFAYNEQFF	GPGTRLTVL	TRBV12-3*01	TRBD2*01	TRBJ2-1*01	212	0.0002
HA2-B	TRB	EAQVTQNPRYLITVTGKKLTVTCSQN	MNHEY	MSWYRQDPGLGLRQIYY	SMNVEV	TDKGDVPEGYKVSRKEKRNFPLILESPSPNQTSLYF	CASSFTGTSYEQYF	GPGTRLTVT	TRBV27*01	TRBD2*01	TRBJ2-7*01	212	0.0002
HA2-B	TRB	DTGVSQDPRHKITKRGQNVTFRCDPI	SEHNR	LYWYRQTLGQGPEFLTY	FQNEAQ	LEKSRLLSDRFSAERPKGSFSTLEIQRTEQGDSAMYL	CASSLLGGGGNTIYF	GEGSWLTVV	TRBV7-9*03	TRBD1*01	TRBJ1-3*01	212	0.0002
HA2-B	TRB	KAGVTQTPRYLIKTRGQQVTLSCSPI	SGHRS	VSWYQQTPGQGLQFLFE	YFSETQ	RNKGNFPGRFSGRQFSNSRSEMNVSTLELGDSALYL	CASSLTGGYGYTF	GSGTRLTVV	TRBV5-1*01	TRBD2*01	TRBJ1-2*01	212	0.0002
HA2-B	TRB	GAGVSQTPSNKVTEKGKYVELRCDPI	SGHTA	LYWYRQSLGQGPEFLIY	FQGTGA	ADDSGLPNDRFFAVRPEGSVSTLKIQRTERGDSAVYL	CASSFDF	GPGTRLTVT	TRBV7-3*01		TRBJ2-7*01	212	0.0002
HA2-B	TRB	GAVVSQHPSWVICKSGTSVKIECRSL	DFQATT	MFWYRQFPKQSLMLMAT	SNEGSKA	TYEQGVEKDKFLINHASLTLSTLTVTSAHPEDSSFYI	CSASGTFYTGELFF	GEGSRLTVL	TRBV20-1*01	TRBD1*01	TRBJ2-2*01	212	0.0002
HA2-B	TRB	AAGVIQSPRHLIKEKRETATLKCYPI	PRHDT	VYWYQQGPGQDPQFLIS	FYEKMQ	SDKGSIPDRFSAQQFSDYHSELNMSSLELGDSALYF	CASHSLGGRTYNEQFF	GPGTRLTVL	TRBV13*01		TRBJ2-1*01	212	0.0002
HA2-B	TRB	EAGVAQSPRYKIIEKRQSVAFWCNPI	SGHAT	LYWYQQILGQGPKLLIQ	FQNNGV	VDDSQLPKDRFSAERLKGVDSTLKIQPAKLEDSAVYL	CASRILAGALGELFF	GEGSRLTVL	TRBV11-2*01	TRBD2*02	TRBJ2-2*01	212	0.0002
HA2-B	TRB	DAGVIQSPRHEVTEMGQEVTLRCKPI	SGHNS	LFWYRQTMMRGLELLIY	FNNNVP	IDDSGMPEDRFSAKMPNASFSTLKIQPSEPRDSAVYF	CASRGTEANYEQYF	GPGTRLTVT	TRBV12-3*01	TRBD1*01	TRBJ2-7*01	212	0.0002
HA2-B	TRB	EPEVTQTPSHQVTQMGQEVILRCVPI	SNHLY	FYWYRQILGQKVEFLVS	FYNNEI	SEKSEIFDDQFSVERPDGSNFTLKIRSTKLEDSAMYF	CASSGGRVLAFF	GQGTRLTVV	TRBV2*01	TRBD2*01	TRBJ1-1*01	212	0.0002
HA2-B	TRB	DTGVSQDPRHKITKRGQNVTFRCDPI	SEHNR	LYWYRQTLGQGPEFLTY	FQNEAQ	LEKSRLLSDRFSAERPKGSFSTLEIQRTEQGDSAMYL	CASSPRYSNQPQHF	GDGTRLSIL	TRBV7-9*03		TRBJ1-5*01	211	0.0002
HA2-B	TRB	IAGITQAPTSQILAAGRRMTLRCTQD	MRHNA	MYWYRQDLGLGLRLIHY	SNTAGT	TGKGEVPDGYSVSRANTDDFPLTLASAVPSQTSVYF	CASSDASGGTDTQYF	GPGTRLTVL	TRBV6-4*01	TRBD2*01	TRBJ2-3*01	211	0.0002
HA2-B	TRB	IAGITQAPTSQILAAGRRMTLRCTQD	MRHNA	MYWYRQDLGLGLRLIHY	SNTAGT	TGKGEVPDGYSVSRANTDDFPLTLASAVPSQTSVYF	CASSARTSGNTDTQYF	GPGTRLTVL	TRBV6-4*01	TRBD2*02	TRBJ2-3*01	211	0.0002
HA2-B	TRB	EAQVTQNPRYLITVTGKKLTVTCSQN	MNHEY	MSWYRQDPGLGLRQIYY	SMNVEV	TDKGDVPEGYKVSRKEKRNFPLILESPSPNQTSLYF	CASSSRDRGNTEAFF	GQGTRLTVV	TRBV27*01	TRBD1*01	TRBJ1-1*01	211	0.0002
HA2-B	TRB	DAGITQSPRHKVTETGTPVTLRCHQT	ENHRY	MYWYRQDPGHGLRLIHY	SYGVKD	TDKGEVSDGYSVSRSKTEDFLLTLESATSSQTSVYF	CAIRGTGASYEQYF	GPGTRLTVT	TRBV10-3*02		TRBJ2-7*01	211	0.0002
HA2-B	TRB	DTGVSQDPRHKITKRGQNVTFRCDPI	SEHNR	LYWYRQTLGQGPEFLTY	FQNEAQ	LEKSRLLSDRFSAERPKGSFSTLEIQRTEQGDSAMYL	CASSKEEIFAGFSNTQYF	GPGTRLTVL	TRBV7-9*03	TRBD2*01	TRBJ2-3*01	211	0.0002
HA2-B	TRB	DAGVIQSPRHEVTEMGQEVTLRCKPI	SGHNS	LFWYRQTMMRGLELLIY	FNNNVP	IDDSGMPEDRFSAKMPNASFSTLKIQPSEPRDSAVYF	CASSRRTDLNEQFF	GPGTRLTVL	TRBV12-3*01	TRBD2*01	TRBJ2-1*01	211	0.0002
HA2-B	TRB	EADIYQTPRYLVIGTGKKITLECSQT	MGHDK	MYWYQQDPGMELHLIHY	SYGVNS	TEKGDLSSESTVSRIRTEHFPLTLESARPSHTSQYL	CASSLSGPDTQYF	GPGTRLTVL	TRBV25-1*01		TRBJ2-3*01	211	0.0002
HA2-B	TRB	DTEVTQTPKHLVMGMTNKKSLKCEQH	MGHRA	MYWYKQKAKKPPELMFV	YSYEKL	SINESVPSRFSPECPNSSLLNLHLHALQPEDSALYL	CASSQTTDSSYEQYF	GPGTRLTVT	TRBV4-1*01		TRBJ2-7*01	211	0.0002
HA2-B	TRB	SQTIHQWPATLVQPVGSPLSLECTVE	GTSNPN	LYWYRQAAGRGLQLLFY	SVGIG	QISSEVPQNLSASRPQDRQFILSSKKLLLSDSGFYL	CAWSVPGGTQYF	GPGTRLTVL	TRBV30*01	TRBD1*01	TRBJ2-3*01	211	0.0002
HA2-B	TRB	AAGVIQSPRHLIKEKRETATLKCYPI	PRHDT	VYWYQQGPGQDPQFLIS	FYEKMQ	SDKGSIPDRFSAQQFSDYHSELNMSSLELGDSALYF	CASSRGLAGPAEQFF	GPGTRLTVL	TRBV13*01	TRBD2*02	TRBJ2-1*01	210	0.0002
HA2-B	TRB	NAGVTQTPKFQVLKTGQSMTLQCAQD	MNHEY	MSWYRQDPGMGLRLIHY	SVGAGI	TDQGEVPNGYNVSRSTTEDFPLRLLSAAPSQTSVYF	CASSYTDRVGYEQFF	GPGTRLTVL	TRBV6-5*01	TRBD1*01	TRBJ2-1*01	210	0.0002
HA2-B	TRB	DAGVIQSPRHEVTEMGQEVTLRCKPI	SGHNS	LFWYRQTMMRGLELLIY	FNNNVP	IDDSGMPEDRFSAKMPNASFSTLKIQPSEPRDSAVYF	CASSSGQGRVQPQHF	GDGTRLSIL	TRBV12-3*01	TRBD1*01	TRBJ1-5*01	210	0.0002
HA2-B	TRB	EAQVTQNPRYLITVTGKKLTVTCSQN	MNHEY	MSWYRQDPGLGLRQIYY	SMNVEV	TDKGDVPEGYKVSRKEKRNFPLILESPSPNQTSLYF	CASSPGGVYQPQHF	GDGTRLSIL	TRBV27*01	TRBD2*01	TRBJ1-5*01	210	0.0002
HA2-B	TRB	NAGVTQTPKFQVLKTGQSMTLQCAQD	MNHNS	MYWYRQDPGMGLRLIYY	SASEGT	TDKGEVPNGYNVSRLNKREFSLRLESAAPSQTSVYF	CASSGAGGSDIQYF	GAGTRLSVL	TRBV6-1*01	TRBD2*02	TRBJ2-4*01	210	0.0002
HA2-B	TRB	GAGVSQTPSNKVTEKGKYVELRCDPI	SGHTA	LYWYRQSLGQGPEFLIY	FQGTGA	ADDSGLPNDRFFAVRPEGSVSTLKIQRTERGDSAVYL	CASSNRDAYEQYF	GPGTRLTVT	TRBV7-3*01	TRBD1*01	TRBJ2-7*01	210	0.0002
HA2-B	TRB	EPEVTQTPSHQVTQMGQEVILRCVPI	SNHLY	FYWYRQILGQKVEFLVS	FYNNEI	SEKSEIFDDQFSVERPDGSNFTLKIRSTKLEDSAMYF	CASSRGGGTQETQYF	GPGTRLLVL	TRBV2*01	TRBD2*01	TRBJ2-5*01	210	0.0002
HA2-B	TRB	EPEVTQTPSHQVTQMGQEVILRCVPI	SNHLY	FYWYRQILGQKVEFLVS	FYNNEI	SEKSEIFDDQFSVERPDGSNFTLKIRSTKLEDSAMYF	CASSEEDSSNTEAFF	GQGTRLTVV	TRBV2*01	TRBD1*01	TRBJ1-1*01	210	0.0002
HA2-B	TRB	ETGVTQTPRHLVMGMTNKKSLKCEQH	LGHNA	MYWYKQSAKKPLELMFV	YNFKEQ	TENNSVPSRFSPECPNSSHLFLHLHTLQPEDSALYL	CASSPLFFGDTEAFF	GQGTRLTVV	TRBV4-2*01		TRBJ1-1*01	210	0.0002
HA2-B	TRB	NAGVTQTPKFQVLKTGQSMTLQCAQD	MNHEY	MSWYRQDPGMGLRLIHY	SVGAGI	TDQGEVPNGYNVSRSTTEDFPLRLLSAAPSQTSVYF	CASSYSPGVGKETQYF	GPGTRLLVL	TRBV6-5*01	TRBD1*01	TRBJ2-5*01	210	0.0002
HA2-B	TRB	GAVVSQHPSWVICKSGTSVKIECRSL	DFQATT	MFWYRQFPKQSLMLMAT	SNEGSKA	TYEQGVEKDKFLINHASLTLSTLTVTSAHPEDSSFYI	CSAHRDRGYEQYF	GPGTRLTVT	TRBV20-1*01	TRBD1*01	TRBJ2-7*01	209	0.0002
HA2-B	TRB	DTEVTQTPKHLVMGMTNKKSLKCEQH	MGHRA	MYWYKQKAKKPPELMFV	YSYEKL	SINESVPSRFSPECPNSSLLNLHLHALQPEDSALYL	CASSQGDSIETQYF	GPGTRLLVL	TRBV4-1*01	TRBD1*01	TRBJ2-5*01	209	0.0002
HA2-B	TRB	NAGVTQTPKFQVLKTGQSMTLQCAQD	MNHEY	MSWYRQDPGMGLRLIHY	SVGAGI	TDQGEVPNGYNVSRSTTEDFPLRLLSAAPSQTSVYF	CASRSYSNQPQHF	GDGTRLSIL	TRBV6-5*01		TRBJ1-5*01	209	0.0002
HA2-B	TRB	EPEVTQTPSHQVTQMGQEVILRCVPI	SNHLY	FYWYRQILGQKVEFLVS	FYNNEI	SEKSEIFDDQFSVERPDGSNFTLKIRSTKLEDSAMYF	CASSEAGMGNTIYF	GEGSWLTVV	TRBV2*01		TRBJ1-3*01	209	0.0002
HA2-B	TRB	EAGVAQSPRYKIIEKRQSVAFWCNPI	SGHAT	LYWYQQILGQGPKLLIQ	FQNNGV	VDDSQLPKDRFSAERLKGVDSTLKIQPAKLEDSAVYL	CASSPYGNLYEQYF	GPGTRLTVT	TRBV11-2*01		TRBJ2-7*01	209	0.0002
HA2-B	TRB	EADIYQTPRYLVIGTGKKITLECSQT	MGHDK	MYWYQQDPGMELHLIHY	SYGVNS	TEKGDLSSESTVSRIRTEHFPLTLESARPSHTSQYL	CASSDAGKNYEQYF	GPGTRLTVT	TRBV25-1*01	TRBD1*01	TRBJ2-7*01	209	0.0002
HA2-B	TRB	SAVISQKPSRDICQRGTSLTIQCQVD	SQVTM	MFWYRQQPGQSLTLIAT	ANQGSEA	TYESGFVIDKFPISRPNLTFSTLTVSNMSPEDSSIYL	CSVVGGTVAKNIQYF	GAGTRLSVL	TRBV29-1*01	TRBD1*01	TRBJ2-4*01	209	0.0002
HA2-B	TRB	IAGITQAPTSQILAAGRRMTLRCTQD	MRHNA	MYWYRQDLGLGLRLIHY	SNTAGT	TGKGEVPDGYSVSRANTDDFPLTLASAVPSQTSVYF	CASVVAGYNEQFF	GPGTRLTVL	TRBV6-4*01	TRBD2*01	TRBJ2-1*01	209	0.0002
HA2-B	TRB	GAGVSQSPSNKVTEKGKDVELRCDPI	SGHTA	LYWYRQRLGQGLEFLIY	FQGNSA	PDKSGLPSDRFSAERTGESVSTLTIQRTQQEDSAVYL	CASNMASDSGRTQYF	GPGTRLTVL	TRBV7-2*02	TRBD1*01	TRBJ2-3*01	209	0.0002
HA2-B	TRB	NAGVTQTPKFQVLKTGQSMTLQCAQD	MNHEY	MSWYRQDPGMGLRLIHY	SVGAGI	TDQGEVPNGYNVSRSTTEDFPLRLLSAAPSQTSVYF	CASSYREGRETQYF	GPGTRLLVL	TRBV6-5*01	TRBD2*02	TRBJ2-5*01	208	0.0002
HA2-B	TRB	GAGVSQSPSNKVTEKGKDVELRCDPI	SGHTA	LYWYRQRLGQGLEFLIY	FQGNSA	PDKSGLPSDRFSAERTGESVSTLTIQRTQQEDSAVYL	CASSLARGGEEQYF	GPGTRLTVT	TRBV7-2*02	TRBD2*01	TRBJ2-7*01	208	0.0002
HA2-B	TRB	DTGVSQDPRHKITKRGQNVTFRCDPI	SEHNR	LYWYRQTLGQGPEFLTY	FQNEAQ	LEKSRLLSDRFSAERPKGSFSTLEIQRTEQGDSAMYL	CASSSNLQGGEQFF	GPGTRLTVL	TRBV7-9*03	TRBD2*02	TRBJ2-1*01	208	0.0002
HA2-B	TRB	DVKVTQSSRYLVKRTGEKVFLECVQD	MDHEN	MFWYRQDPGLGLRLIYF	SYDVKM	KEKGDIPEGYSVSREKKERFSLILESASTNQTSMYL	CASGRGGAYEQYF	GPGTRLTVT	TRBV28*01	TRBD2*01	TRBJ2-7*01	208	0.0002
HA2-B	TRB	DAGVTQSPTHLIKTRGQHVTLRCSPI	SGHKS	VSWYQQVLGQGPQFIFQ	YYEKEE	RGRGNFPDRFSARQFPNYSSELNVNALLLGDSALYL	CASSWDGEYYEQYF	GPGTRLTVT	TRBV5-5*01		TRBJ2-7*01	208	0.0002
HA2-B	TRB	DADVTQTPRNRITKTGKRIMLECSQT	KGHDR	MYWYRQDPGLGLRLIYY	SFDVKD	INKGEISDGYSVSRQAQAKFSLSLESAIPNQTALYF	CATSDFSEQFF	GPGTRLTVL	TRBV24-1*01		TRBJ2-1*01	208	0.0002
HA2-B	TRB	GAVVSQHPSRVICKSGTSVKIECRSL	DFQATT	MFWYRQFPKKSLMLMAT	SNEGSKA	TYEQGVEKDKFLINHASLTLSTLTVTSAHPEDSSFYI	CSARDLYSGTGGNEQFF	GPGTRLTVL	TRBV20-1*05	TRBD1*01	TRBJ2-1*01	208	0.0002
HA2-B	TRB	DSGVTQTPKHLITATGQRVTLRCSPR	SGDLS	VYWYQQSLDQGLQFLIQ	YYNGEE	RAKGNILERFSAQQFPDLHSELNLSSLELGDSALYF	CASSVAGGGYNEQFF	GPGTRLTVL	TRBV9*01	TRBD2*01	TRBJ2-1*01	208	0.0002
HA2-B	TRB	GAVVSQHPSWVICKSGTSVKIECRSL	DFQATT	MFWYRQFPKQSLMLMAT	SNEGSKA	TYEQGVEKDKFLINHASLTLSTLTVTSAHPEDSSFYI	CSARERGGTQPQHF	GDGTRLSIL	TRBV20-1*01	TRBD2*01	TRBJ1-5*01	208	0.0002
HA2-B	TRB	EAGVAQSPRYKIIEKRQSVAFWCNPI	SGHAT	LYWYQQILGQGPKLLIQ	FQNNGV	VDDSQLPKDRFSAERLKGVDSTLKIQPAKLEDSAVYL	CASSLDHPGMNTEAFF	GQGTRLTVV	TRBV11-2*01	TRBD1*01	TRBJ1-1*01	208	0.0002
HA2-B	TRB	GAGVSQSPSNKVTEKGKDVELRCDPI	SGHTA	LYWYRQRLGQGLEFLIY	FQGNSA	PDKSGLPSDRFSAERTGESVSTLTIQRTQQEDSAVYL	CASSFRGQPQHF	GDGTRLSIL	TRBV7-2*02	TRBD1*01	TRBJ1-5*01	208	0.0002
HA2-B	TRB	GAGVSQSPRYKVTKRGQDVALRCDPI	SGHVS	LYWYRQALGQGPEFLTY	FNYEAQ	QDKSGLPNDRFSAERPEGSISTLTIQRTEQRDSAMYR	CAGRTGGSPLHF	GNGTRLTVT	TRBV7-6*01	TRBD1*01	TRBJ1-6*02	208	0.0002
HA2-B	TRB	GAGVSQSPRYKVAKRGQDVALRCDPI	SGHVS	LFWYQQALGQGPEFLTY	FQNEAQ	LDKSGLPSDRFFAERPEGSVSTLKIQRTQQEDSAVYL	CASSSRQGQPQHF	GDGTRLSIL	TRBV7-8*01	TRBD1*01	TRBJ1-5*01	208	0.0002
HA2-B	TRB	DAGVIQSPRHEVTEMGQEVTLRCKPI	SGHNS	LFWYRQTMMRGLELLIY	FNNNVP	IDDSGMPEDRFSAKMPNASFSTLKIQPSEPRDSAVYF	CASSSRDGSVETQYF	GPGTRLLVL	TRBV12-3*01	TRBD2*02	TRBJ2-5*01	208	0.0002
HA2-B	TRB	DAGITQSPRHKVTETGTPVTLRCHQT	ENHRY	MYWYRQDPGHGLRLIHY	SYGVKD	TDKGEVSDGYSVSRSKTEDFLLTLESATSSQTSVYF	CAISESTQSQDKTQYF	GPGTRLTVL	TRBV10-3*02		TRBJ2-3*01	208	0.0002
HA2-B	TRB	DSGVTQTPKHLITATGQRVTLRCSPR	SGDLS	VYWYQQSLDQGLQFLIQ	YYNGEE	RAKGNILERFSAQQFPDLHSELNLSSLELGDSALYF	CASSVRGLDLFF	GPGTRLTVL	TRBV9*01	TRBD2*01	TRBJ2-1*01	208	0.0002
HA2-B	TRB	KAGVTQTPRYLIKTRGQQVTLSCSPI	SGHRS	VSWYQQTPGQGLQFLFE	YFSETQ	RNKGNFPGRFSGRQFSNSRSEMNVSTLELGDSALYL	CASSLKAGDFYEQYF	GPGTRLTVT	TRBV5-1*01	TRBD2*02	TRBJ2-7*01	207	0.0002
HA2-B	TRB	GAGVSQSPRYKVAKRGQDVALRCDPI	SGHVS	LFWYQQALGQGPEFLTY	FQNEAQ	LDKSGLPSDRFFAERPEGSVSTLKIQRTQQEDSAVYL	CASSSYSGGPPGELFF	GEGSRLTVL	TRBV7-8*01	TRBD2*02	TRBJ2-2*01	207	0.0002
HA2-B	TRB	EAGVAQSPRYKIIEKRQSVAFWCNPI	SGHAT	LYWYQQILGQGPKLLIQ	FQNNGV	VDDSQLPKDRFSAERLKGVDSTLKIQPAKLEDSAVYL	CASSSRGLANTGELFF	GEGSRLTVL	TRBV11-2*03	TRBD1*01	TRBJ2-2*01	207	0.0002
HA2-B	TRB	DAGVTQSPTHLIKTRGQHVTLRCSPI	SGHKS	VSWYQQVLGQGPQFIFQ	YYEKEE	RGRGNFPDRFSARQFPNYSSELNVNALLLGDSALYL	CASSVKVLEYEQYF	GPGTRLTVT	TRBV5-5*02		TRBJ2-7*01	207	0.0002
HA2-B	TRB	SAVISQKPSRDICQRGTSLTIQCQVD	SQVTM	MFWYRQQPGQSLTLIAT	ANQGSEA	TYESGFVIDKFPISRPNLTFSTLTVSNMSPEDSSIYL	CSAAGQTPLDEQFF	GPGTRLTVL	TRBV29-1*01	TRBD1*01	TRBJ2-1*01	207	0.0002
HA2-B	TRB	EAGVAQSPRYKIIEKRQSVAFWCNPI	SGHAT	LYWYQQILGQGPKLLIQ	FQNNGV	VDDSQLPKDRFSAERLKGVDSTLKIQPAKLEDSAVYL	CASGVYTEAFF	GQGTRLTVV	TRBV11-2*03		TRBJ1-1*01	207	0.0002
HA2-B	TRB	GAGVSQSPRYKVTKRGQDVALRCDPI	SGHVS	LYWYRQALGQGPEFLTY	FNYEAQ	QDKSGLPNDRFSAERPEGSISTLTIQRTEQRDSAMYR	CASSARQGSSQPQHF	GDGTRLSIL	TRBV7-6*01	TRBD1*01	TRBJ1-5*01	207	0.0002
HA2-B	TRB	DAGVIQSPRHEVTEMGQEVTLRCKPI	SGHNS	LFWYRQTMMRGLELLIY	FNNNVP	IDDSGMPEDRFSAKMPNASFSTLKIQPSEPRDSAVYF	CASSLLLGSSYEQYF	GPGTRLTVT	TRBV12-3*01		TRBJ2-7*01	207	0.0002
HA2-B	TRB	EAQVTQNPRYLITVTGKKLTVTCSQN	MNHEY	MSWYRQDPGLGLRQIYY	SMNVEV	TDKGDVPEGYKVSRKEKRNFPLILESPSPNQTSLYF	CATTNDRGHDTQYF	GPGTRLTVL	TRBV27*01	TRBD1*01	TRBJ2-3*01	207	0.0002
HA2-B	TRB	NAGVTQTPKFQVLKTGQSMTLQCAQD	MNHNS	MYWYRQDPGMGLRLIYY	SASEGT	TDKGEVPNGYNVSRLNKREFSLRLESAAPSQTSVYF	CASSEDGYTF	GSGTRLTVV	TRBV6-1*01		TRBJ1-2*01	207	0.0002
HA2-B	TRB	DTEVTQTPKHLVMGMTNKKSLKCEQH	MGHRA	MYWYKQKAKKPPELMFV	YSYEKL	SINESVPSRFSPECPNSSLLNLHLHALQPEDSALYL	CASSRTGTGDRGYTF	GSGTRLTVV	TRBV4-1*01	TRBD1*01	TRBJ1-2*01	207	0.0002
HA2-B	TRB	DAGVIQSPRHEVTEMGQEVTLRCKPI	SGHNS	LFWYRQTMMRGLELLIY	FNNNVP	IDDSGMPEDRFSAKMPNASFSTLKIQPSEPRDSAVYF	CASGGRTDSPGELFF	GEGSRLTVL	TRBV12-3*01	TRBD1*01	TRBJ2-2*01	207	0.0002
HA2-B	TRB	DTKVTQRPRLLVKASEQKAKMDCVPI	KAHSY	VYWYRKKLEEELKFLVY	FQNEEL	IQKAEIINERFLAQCSKNSSCTLEIQSTESGDTALYF	CASSNCLGEQYF	GPGTRLTVT	TRBV21-1*01		TRBJ2-7*01	207	0.0002
HA2-B	TRB	KAGVTQTPRYLIKTRGQQVTLSCSPI	SGHRS	VSWYQQTPGQGLQFLFE	YFSETQ	RNKGNFPGRFSGRQFSNSRSEMNVSTLELGDSALYL	CASSFRTSLEQYF	GPGTRLTVT	TRBV5-1*01	TRBD2*01	TRBJ2-7*01	206	0.0002
HA2-B	TRB	EPEVTQTPSHQVTQMGQEVILRCVPI	SNHLY	FYWYRQILGQKVEFLVS	FYNNEI	SEKSEIFDDQFSVERPDGSNFTLKIRSTKLEDSAMYF	CASRILESVGELFF	GEGSRLTVL	TRBV2*01		TRBJ2-2*01	206	0.0002
HA2-B	TRB	DAGVTQSPTHLIKTRGQHVTLRCSPI	SGHKS	VSWYQQVLGQGPQFIFQ	YYEKEE	RGRGNFPDRFSARQFPNYSSELNVNALLLGDSALYL	CASSLAGQNQPQHF	GDGTRLSIL	TRBV5-5*01	TRBD1*01	TRBJ1-5*01	206	0.0002
HA2-B	TRB	GAGVSQSPSNKVTEKGKDVELRCDPI	SGHTA	LYWYRQRLGQGLEFLIY	FQGNSA	PDKSGLPSDRFSAERTGESVSTLTIQRTQQEDSAVYL	CASRVGPNTEAFF	GQGTRLTVV	TRBV7-2*02	TRBD1*01	TRBJ1-1*01	206	0.0002
HA2-B	TRB	DTEVTQTPKHLVMGMTNKKSLKCEQH	MGHRA	MYWYKQKAKKPPELMFV	YSYEKL	SINESVPSRFSPECPNSSLLNLHLHALQPEDSALYL	CASSHPDLGGFLVDEQYF	GPGTRLTVT	TRBV4-1*01	TRBD2*01	TRBJ2-7*01	206	0.0002
HA2-B	TRB	NAGVTQTPKFQVLKTGQSMTLQCAQD	MNHEY	MSWYRQDPGMGLRLIHY	SVGAGI	TDQGEVPNGYNVSRSTTEDFPLRLLSAAPSQTSVYF	CASSRPGQMTYEQYF	GPGTRLTVT	TRBV6-5*01	TRBD1*01	TRBJ2-7*01	206	0.0002
HA2-B	TRB	EAEVAQSPRYKITEKSQAVAFWCDPI	SGHAT	LYWYRQILGQGPELLVQ	FQDESV	VDDSQLPKDRFSAERLKGVDSTLKIQPAELGDSAMYL	CASSLDRRPHNEQFF	GPGTRLTVL	TRBV11-1*01	TRBD1*01	TRBJ2-1*01	206	0.0002
HA2-B	TRB	DVKVTQSSRYLVKRTGEKVFLECVQD	MDHEN	MFWYRQDPGLGLRLIYF	SYDVKM	KEKGDIPEGYSVSREKKERFSLILESASTNQTSMYL	CASSLSGGTYNEQFF	GPGTRLTVL	TRBV28*01	TRBD2*01	TRBJ2-1*01	206	0.0002
HA2-B	TRB	GAGVSQSPSNKVTEKGKDVELRCDPI	SGHTA	LYWYRQRLGQGLEFLIY	FQGNSA	PDKSGLPSDRFSAERTGESVSTLTIQRTQQEDSAVYL	CASSSLFSRNTIYF	GEGSWLTVV	TRBV7-2*02		TRBJ1-3*01	206	0.0002
HA2-B	TRB	DSGVTQTPKHLITATGQRVTLRCSPR	SGDLS	VYWYQQSLDQGLQFLIQ	YYNGEE	RAKGNILERFSAQQFPDLHSELNLSSLELGDSALYF	CASSVGSSGGLEGQETQYF	GPGTRLLVL	TRBV9*01	TRBD2*01	TRBJ2-5*01	206	0.0002
HA2-B	TRB	KAGVTQTPRYLIKTRGQQVTLSCSPI	SGHRS	VSWYQQTPGQGLQFLFE	YFSETQ	RNKGNFPGRFSGRQFSNSRSEMNVSTLELGDSALYL	CASSLAVEQFF	GPGTRLTVL	TRBV5-1*01		TRBJ2-1*01	206	0.0002
HA2-B	TRB	DTGVSQDPRHKITKRGQNVTFRCDPI	SEHNR	LYWYRQTLGQGPEFLTY	FQNEAQ	LEKSRLLSDRFSAERPKGSFSTLEIQRTEQGDSAMYL	CASSLVREQYF	GPGTRLTVT	TRBV7-9*03		TRBJ2-7*01	205	0.0002
HA2-B	TRB	DAGVIQSPRHEVTEMGQEVTLRCKPI	SGHDY	LFWYRQTMMRGLELLIY	FNNNVP	IDDSGMPEDRFSAKMPNASFSTLKIQPSEPRDSAVYF	CASSSRDRGGTQYF	GPGTRLLVL	TRBV12-4*01	TRBD1*01	TRBJ2-5*01	205	0.0002
HA2-B	TRB	GAGVSQSPRYKVAKRGQDVALRCDPI	SGHVS	LFWYQQALGQGPEFLTY	FQNEAQ	LDKSGLPSDRFFAERPEGSVSTLKIQRTQQEDSAVYL	CASSLPKPTGEQYF	GPGTRLTVT	TRBV7-8*01		TRBJ2-7*01	205	0.0002
HA2-B	TRB	GAGVSQSPRYKVTKRGQDVALRCDPI	SGHVS	LYWYRQALGQGPEFLTY	FNYEAQ	QDKSGLPNDRFSAERPEGSISTLTIQRTEQRDSAMYR	CASSLSLRELFF	GEGSRLTVL	TRBV7-6*01		TRBJ2-2*01	205	0.0002
HA2-B	TRB	NAGVTQTPKFQVLKTGQSMTLQCAQD	MNHEY	MSWYRQDPGMGLRLIHY	SVGAGI	TDQGEVPNGYNVSRSTTEDFPLRLLSAAPSQTSVYF	CASRLAVTETQYF	GPGTRLLVL	TRBV6-5*01	TRBD2*01	TRBJ2-5*01	205	0.0002
HA2-B	TRB	EAQVTQNPRYLITVTGKKLTVTCSQN	MNHEY	MSWYRQDPGLGLRQIYY	SMNVEV	TDKGDVPEGYKVSRKEKRNFPLILESPSPNQTSLYF	CASSFQGMNTEAFF	GQGTRLTVV	TRBV27*01	TRBD1*01	TRBJ1-1*01	205	0.0002
HA2-B	TRB	DTGVSQDPRHKITKRGQNVTFRCDPI	SEHNR	LYWYRQTLGQGPEFLTY	FQNEAQ	LEKSRLLSDRFSAERPKGSFSTLEIQRTEQGDSAMYL	CASRLGLAGVDEQFF	GPGTRLTVL	TRBV7-9*03	TRBD2*02	TRBJ2-1*01	205	0.0002
HA2-B	TRB	EPEVTQTPSHQVTQMGQEVILRCVPI	SNHLY	FYWYRQILGQKVEFLVS	FYNNEI	SEKSEIFDDQFSVERPDGSNFTLKIRSTKLEDSAMYF	CASSHNLADTQYF	GPGTRLTVL	TRBV2*01		TRBJ2-3*01	204	0.0002
HA2-B	TRB	NAGVTQTPKFQVLKTGQSMTLQCAQD	MNHNS	MYWYRQDPGMGLRLIYY	SASEGT	TDKGEVPNGYNVSRLNKREFSLRLESAAPSQTSVYF	CASTLLGSANTGELFF	GEGSRLTVL	TRBV6-1*01		TRBJ2-2*01	204	0.0002
HA2-B	TRB	DTGVSQDPRHKITKRGQNVTFRCDPI	SEHNR	LYWYRQTLGQGPEFLTY	FQNEAQ	LEKSRLLSDRFSAERPKGSFSTLEIQRTEQGDSAMYL	CASDGETYEQYF	GPGTRLTVT	TRBV7-9*03		TRBJ2-7*01	204	0.0002
HA2-B	TRB	NAGVMQNPRHLVRRRGQEARLRCSPM	KGHSH	VYWYRQLPEEGLKFMVY	LQKENI	IDESGMPKERFSAEFPKEGPSILRIQQVVRGDSAAYF	CASSPAGSYGYTF	GSGTRLTVV	TRBV18*01		TRBJ1-2*01	204	0.0002
HA2-B	TRB	GAVVSQHPSWVICKSGTSVKIECRSL	DFQATT	MFWYRQFPKQSLMLMAT	SNEGSKA	TYEQGVEKDKFLINHASLTLSTLTVTSAHPEDSSFYI	CSASFAGDTQYF	GPGTRLTVL	TRBV20-1*01	TRBD2*01	TRBJ2-3*01	204	0.0002
HA2-B	TRB	GAVVSQHPSWVICKSGTSVKIECRSL	DFQATT	MFWYRQFPKQSLMLMAT	SNEGSKA	TYEQGVEKDKFLINHASLTLSTLTVTSAHPEDSSFYI	CSGELGQNSYEQYF	GPGTRLTVT	TRBV20-1*01	TRBD1*01	TRBJ2-7*01	204	0.0002
HA2-B	TRB	DTGVSQDPRHKITKRGQNVTFRCDPI	SEHNR	LYWYRQTLGQGPEFLTY	FQNEAQ	LEKSRLLSDRFSAERPKGSFSTLEIQRTEQGDSAMYL	CASVGGNYEQYF	GPGTRLTVT	TRBV7-9*03	TRBD2*02	TRBJ2-7*01	204	0.0002
HA2-B	TRB	DTGVSQDPRHKITKRGQNVTFRCDPI	SEHNR	LYWYRQTLGQGPEFLTY	FQNEAQ	LEKSRLLSDRFSAERPKGSFSTLEIQRTEQGDSAMYL	CASSRQSGELFF	GEGSRLTVL	TRBV7-9*03	TRBD1*01	TRBJ2-2*01	204	0.0002
HA2-B	TRB	SQTIHQWPATLVQPVGSPLSLECTVE	GTSNPN	LYWYRQAAGRGLQLLFY	SVGIG	QISSEVPQNLSASRPQDRQFILSSKKLLLSDSGFYL	CAWSVGTEGTQYF	GPGTRLLVL	TRBV30*01	TRBD1*01	TRBJ2-5*01	204	0.0002
HA2-B	TRB	DAGVIQSPRHEVTEMGQEVTLRCKPI	SGHDY	LFWYRQTMMRGLELLIY	FNNNVP	IDDSGMPEDRFSAKMPNASFSTLKIQPSEPRDSAVYF	CASSLNRNGYTF	GSGTRLTVV	TRBV12-4*01	TRBD1*01	TRBJ1-2*01	204	0.0002
HA2-B	TRB	DVKVTQSSRYLVKRTGEKVFLECVQD	MDHEN	MFWYRQDPGLGLRLIYF	SYDVKM	KEKGDIPEGYSVSREKKERFSLILESASTNQTSMYL	CASSFPGRFLYGYTF	GSGTRLTVV	TRBV28*01	TRBD1*01	TRBJ1-2*01	204	0.0002
HA2-B	TRB	SAVISQKPSRDICQRGTSLTIQCQVD	SQVTM	MFWYRQQPGQSLTLIAT	ANQGSEA	TYESGFVIDKFPISRPNLTFSTLTVSNMSPEDSSIYL	CSVEGQGGYEQYF	GPGTRLTVT	TRBV29-1*01	TRBD1*01	TRBJ2-7*01	204	0.0002
HA2-B	TRB	DVKVTQSSRYLVKRTGEKVFLECVQD	MDHEN	MFWYRQDPGLGLRLIYF	SYDVKM	KEKGDIPEGYSVSREKKERFSLILESASTNQTSMYL	CASSFPAFTEAFF	GQGTRLTVV	TRBV28*01	TRBD1*01	TRBJ1-1*01	204	0.0002
HA2-B	TRB	EAQVTQNPRYLITVTGKKLTVTCSQN	MNHEY	MSWYRQDPGLGLRQIYY	SMNVEV	TDKGDVPEGYKVSRKEKRNFPLILESPSPNQTSLYF	CASSLLPQAHNQPQHF	GDGTRLSIL	TRBV27*01	TRBD1*01	TRBJ1-5*01	204	0.0002
HA2-B	TRB	GAVVSQHPSRVICKSGTSVKIECRSL	DFQATT	MFWYRQFPKKSLMLMAT	SNEGSKA	TYEQGVEKDKFLINHASLTLSTLTVTSAHPEDSSFYI	CSAQTSYNEQFF	GPGTRLTVL	TRBV20-1*05	TRBD2*01	TRBJ2-1*01	204	0.0002
HA2-B	TRB	DAGVTQSPTHLIKTRGQQVTLRCSPK	SGHDT	VSWYQQALGQGPQFIFQ	YYEEEE	RQRGNFPDRFSGHQFPNYSSELNVNALLLGDSALYL	CASSRPSLAGDTGELFF	GEGSRLTVL	TRBV5-6*01	TRBD2*02	TRBJ2-2*01	204	0.0002
HA2-B	TRB	EAGVAQSPRYKIIEKRQSVAFWCNPI	SGHAT	LYWYQQILGQGPKLLIQ	FQNNGV	VDDSQLPKDRFSAERLKGVDSTLKIQPAKLEDSAVYL	CASSPRLDPLETDTQYF	GPGTRLTVL	TRBV11-2*03	TRBD1*01	TRBJ2-3*01	203	0.0002
HA2-B	TRB	SAVISQKPSRDICQRGTSLTIQCQVD	SQVTM	MFWYRQQPGQSLTLIAT	ANQGSEA	TYESGFVIDKFPISRPNLTFSTLTVSNMSPEDSSIYL	CSVVGGSFYNEQFF	GPGTRLTVL	TRBV29-1*01	TRBD2*02	TRBJ2-1*01	203	0.0002
HA2-B	TRB	EAGVTQFPSHSVIEKGQTVTLRCDPI	SGHDN	LYWYRRVMGKEIKFLLH	FVKESK	QDESGMPNNRFLAERTGGTYSTLKVQPAELEDSGVYF	CASSQRQGGPKLIYF	GEGSWLTVV	TRBV14*01	TRBD1*01	TRBJ1-3*01	203	0.0002
HA2-B	TRB	DTEVTQTPKHLVMGMTNKKSLKCEQH	MGHRA	MYWYKQKAKKPPELMFV	YSYEKL	SINESVPSRFSPECPNSSLLNLHLHALQPEDSALYL	CASSQDKTRRDKNTGELFF	GEGSRLTVL	TRBV4-1*01	TRBD2*02	TRBJ2-2*01	203	0.0002
HA2-B	TRB	DADVTQTPRNRITKTGKRIMLECSQT	KGHDR	MYWYRQDPGLGLRLIYY	SFDVKD	INKGEISDGYSVSRQAQAKFSLSLESAIPNQTALYF	CATSDYDEQFF	GPGTRLTVL	TRBV24-1*01		TRBJ2-1*01	203	0.0002
HA2-B	TRB	DTGVSQDPRHKITKRGQNVTFRCDPI	SEHNR	LYWYRQTLGQGPEFLTY	FQNEAQ	LEKSRLLSDRFSAERPKGSFSTLEIQRTEQGDSAMYL	CASSLEGGHEQFF	GPGTRLTVL	TRBV7-9*03	TRBD1*01	TRBJ2-1*01	203	0.0002
HA2-B	TRB	KAGVTQTPRYLIKTRGQQVTLSCSPI	SGHRS	VSWYQQTPGQGLQFLFE	YFSETQ	RNKGNFPGRFSGRQFSNSRSEMNVSTLELGDSALYL	CASRHWREGEQFF	GPGTRLTVL	TRBV5-1*01	TRBD2*02	TRBJ2-1*01	203	0.0002
HA2-B	TRB	NAGVMQNPRHLVRRRGQEARLRCSPM	KGHSH	VYWYRQLPEEGLKFMVY	LQKENI	IDESGMPKERFSAEFPKEGPSILRIQQVVRGDSAAYF	CASSQGQPYEQYF	GPGTRLTVT	TRBV18*01	TRBD1*01	TRBJ2-7*01	203	0.0002
HA2-B	TRB	DAGITQSPRHKVTETGTPVTLRCHQT	ENHRY	MYWYRQDPGHGLRLIHY	SYGVKD	TDKGEVSDGYSVSRSKTEDFLLTLESATSSQTSVYF	CAISARLAGETQYF	GPGTRLLVL	TRBV10-3*02	TRBD2*01	TRBJ2-5*01	203	0.0002
HA2-B	TRB	EAQVTQNPRYLITVTGKKLTVTCSQN	MNHEY	MSWYRQDPGLGLRQIYY	SMNVEV	TDKGDVPEGYKVSRKEKRNFPLILESPSPNQTSLYF	CASGNRGAGNEQFF	GPGTRLTVL	TRBV27*01	TRBD2*01	TRBJ2-1*01	203	0.0002
HA2-B	TRB	EAGVTQFPSHSVIEKGQTVTLRCDPI	SGHDN	LYWYRRVMGKEIKFLLH	FVKESK	QDESGMPNNRFLAERTGGTYSTLKVQPAELEDSGVYF	CASSHGYTEAFF	GQGTRLTVV	TRBV14*01		TRBJ1-1*01	203	0.0002
HA2-B	TRB	NAGVTQTPKFRVLKTGQSMTLLCAQD	MNHEY	MYWYRQDPGMGLRLIHY	SVGEGT	TAKGEVPDGYNVSRLKKQNFLLGLESAAPSQTSVYF	CASSFRGRNEQFF	GPGTRLTVL	TRBV6-2*01	TRBD2*01	TRBJ2-1*01	202	0.0002
HA2-B	TRB	DTAVSQTPKYLVTQMGNDKSIKCEQN	LGHDT	MYWYKQDSKKFLKIMFS	YNNKEL	IINETVPNRFSPKSPDKAHLNLHINSLELGDSAVYF	CASSFPGLIETQYF	GPGTRLLVL	TRBV3-1*01	TRBD2*01	TRBJ2-5*01	202	0.0002
HA2-B	TRB	GAVVSQHPSWVICKSGTSVKIECRSL	DFQATT	MFWYRQFPKQSLMLMAT	SNEGSKA	TYEQGVEKDKFLINHASLTLSTLTVTSAHPEDSSFYI	CSAQGGYGYTF	GSGTRLTVV	TRBV20-1*01	TRBD2*02	TRBJ1-2*01	202	0.0002
HA2-B	TRB	DTEVTQTPKHLVMGMTNKKSLKCEQH	MGHRA	MYWYKQKAKKPPELMFV	YSYEKL	SINESVPSRFSPECPNSSLLNLHLHALQPEDSALYL	CASSSPPRGNEQFF	GPGTRLTVL	TRBV4-1*01	TRBD2*01	TRBJ2-1*01	202	0.0002
HA2-B	TRB	DTGVSQDPRHKITKRGQNVTFRCDPI	SEHNR	LYWYRQTLGQGPEFLTY	FQNEAQ	LEKSRLLSDRFSAERPKGSFSTLEIQRTEQGDSAMYL	CASSYGNTEAFF	GQGTRLTVV	TRBV7-9*03		TRBJ1-1*01	202	0.0002
HA2-B	TRB	EAQVTQNPRYLITVTGKKLTVTCSQN	MNHEY	MSWYRQDPGLGLRQIYY	SMNVEV	TDKGDVPEGYKVSRKEKRNFPLILESPSPNQTSLYF	CASRTLSGVGSNQPQHF	GDGTRLSIL	TRBV27*01	TRBD2*01	TRBJ1-5*01	202	0.0002
HA2-B	TRB	EAGVVQSPRYKIIEKKQPVAFWCNPI	SGHNT	LYWYRQNLGQGPELLIR	YENEEA	VDDSQLPKDRFSAERLKGVDSTLKIQPAELGDSAVYL	CASSLTRQGDGKLFF	GSGTQLSVL	TRBV11-3*04	TRBD1*01	TRBJ1-4*01	202	0.0002
HA2-B	TRB	EAQVTQNPRYLITVTGKKLTVTCSQN	MNHEY	MSWYRQDPGLGLRQIYY	SMNVEV	TDKGDVPEGYKVSRKEKRNFPLILESPSPNQTSLYF	CAKDEPARNEQFF	GPGTRLTVL	TRBV27*01	TRBD2*01	TRBJ2-1*01	202	0.0002
HA2-B	TRB	GAVVSQHPSRVICKSGTSVKIECRSL	DFQATT	MFWYRQFPKKSLMLMAT	SNEGSKA	TYEQGVEKDKFLINHASLTLSTLTVTSAHPEDSSFYI	CSARMATEAFF	GQGTRLTVV	TRBV20-1*05		TRBJ1-1*01	202	0.0002
HA2-B	TRB	GAGVSQSPSNKVTEKGKDVELRCDPI	SGHTA	LYWYRQRLGQGLEFLIY	FQGNSA	PDKSGLPSDRFSAERTGESVSTLTIQRTQQEDSAVYL	CASSLDPSSYNEQFF	GPGTRLTVL	TRBV7-2*02		TRBJ2-1*01	202	0.0002
HA2-B	TRB	NAGVTQTPKFQVLKTGQSMTLQCAQD	MNHNS	MYWYRQDPGMGLRLIYY	SASEGT	TDKGEVPNGYNVSRLNKREFSLRLESAAPSQTSVYF	CASSENGGSPHNEQFF	GPGTRLTVL	TRBV6-1*01		TRBJ2-1*01	201	0.0002
HA2-B	TRB	DSGVTQTPKHLITATGQRVTLRCSPR	SGDLP	VYWYQQSLDQGLQFLIQ	YYNGEE	RAKGNILERFSAQQFPDLHSELNLSSLELGDSALYF	CASSATGGTEAFF	GQGTRLTVV	TRBV9*01	TRBD1*01	TRBJ1-1*01	201	0.0002
HA2-B	TRB	KAGVTQTPRYLIKTRGQQVTRSCSPI	SGHRS	VSWYQQTPGQGLQFLFE	YFSETQ	RNKGNFPGRFSGRQFSNSRSEMNVSTLELGDSALYL	CASSPAATNEKLFF	GSGTQLSVL	TRBV5-1*01		TRBJ1-4*01	201	0.0002
HA2-B	TRB	DAGVTQSPTHLIKTRGQQVTLRCSPK	SGHDT	VSWYQQALGQGPQFIFQ	YYEEEE	RQRGNFPDRFSGHQFPNYSSELNVNALLLGDSALYL	CASSLFSGQETQYF	GPGTRLLVL	TRBV5-6*01	TRBD2*01	TRBJ2-5*01	201	0.0002
HA2-B	TRB	NAGVTQTPKFQVLKTGQSMTLQCAQD	MNHEY	MSWYRQDPGMGLRLIHY	SVGAGI	TDQGEVPNGYNVSRSTTEDFPLRLLSAAPSQTSVYF	CASSDGTGVSGYYGYTF	GSGTRLTVV	TRBV6-5*01	TRBD1*01	TRBJ1-2*01	201	0.0002
HA2-B	TRB	KAGVTQTPRYLIKTRGQQVTLSCSPI	SGHRS	VSWYQQTPGQGLQFLFE	YFSETQ	RNKGNFPGRFSGRQFSNSRSEMNVSTLELGDSALYL	CASSLIPSGREYQETQYF	GPGTRLLVL	TRBV5-1*01	TRBD2*02	TRBJ2-5*01	201	0.0002
HA2-B	TRB	DTGVSQDPRHKITKRGQNVTFRCDPI	SEHNR	LYWYRQTLGQGPEFLTY	FQNEAQ	LEKSRLLSDRFSAERPKGSFSTLEIQRTEQGDSAMYL	CASSLQGARNTEAFF	GQGTRLTVV	TRBV7-9*03	TRBD1*01	TRBJ1-1*01	201	0.0002
HA2-B	TRB	EAQVTQNPRYLITVTGKKLTVTCSQN	MNHEY	MSWYRQDPGLGLRQIYY	SMNVEV	TDKGDVPEGYKVSRKEKRNFPLILESPSPNQTSLYF	CASSSYTGTGYEQYF	GPGTRLTVT	TRBV27*01	TRBD1*01	TRBJ2-7*01	201	0.0002
HA2-B	TRB	NAGVTQTPKFQVLKTGQSMTLQCAQD	MNHEY	MSWYRQDPGMGLRLIHY	SVGAGI	TDQGEVPNGYNVSRSTTEDFPLRLLSAAPSQTSVYF	CASSPGTGVWTGELFF	GEGSRLTVL	TRBV6-5*01	TRBD1*01	TRBJ2-2*01	201	0.0002
HA2-B	TRB	DTEVTQTPKHLVMGMTNKKSLKCEQH	MGHRA	MYWYKQKAKKPPELMFV	YSYEKL	SINESVPSRFSPECPNSSLLNLHLHALQPEDSALYL	CASSQESAVSSSYEQYF	GPGTRLTVT	TRBV4-1*01		TRBJ2-7*01	201	0.0002
HA2-B	TRB	DAMVIQNPRYQVTQFGKPVTLSCSQT	LNHNV	MYWYQQKSSQAPKLLFH	YYDKDF	NNEADTPDNFQSRRPNTSFCFLDIRSPGLGDAAMYL	CATSRDGGTGGSETQYF	GPGTRLLVL	TRBV15*02	TRBD1*01	TRBJ2-5*01	201	0.0002
HA2-B	TRB	DADVTQTPRNRITKTGKRIMLECSQT	KGHDR	MYWYRQDPGLGLRLIYY	SFDVKD	INKGEISDGYSVSRQAQAKFSLSLESAIPNQTALYF	CATSDPGTNQPQHF	GDGTRLSIL	TRBV24-1*01		TRBJ1-5*01	201	0.0002
HA2-B	TRB	GAVVSQHPSRVICKSGTSVKIECRSL	DFQATT	MFWYRQFPKKSLMLMAT	SNEGSKA	TYEQGVEKDKFLINHASLTLSTLTVTSAHPEDSSFYI	CSARAENTEAFF	GQGTRLTVV	TRBV20-1*05		TRBJ1-1*01	201	0.0002
HA2-B	TRB	EAGVVQSPRYKIIEKKQPVAFWCNPI	SGHNT	LYWYRQNLGQGPELLIR	YENEEA	VDDSQLPKDRFSAERLKGVDSTLKIQPAELGDSAVYL	CASSRGSGNTIYF	GEGSWLTVV	TRBV11-3*04		TRBJ1-3*01	200	0.0002
HA2-B	TRB	EAQVTQNPRYLITVTGKKLTVTCSQN	MNHEY	MSWYRQDPGLGLRQIYY	SMNVEV	TDKGDVPEGYKVSRKEKRNFPLILESPSPNQTSLYF	CASSSSGYNEQFF	GPGTRLTVL	TRBV27*01		TRBJ2-1*01	200	0.0002
HA2-B	TRB	DAGVIQSPRHEVTEMGQEVTLRCKPI	SGHDY	LFWYRQTMMRGLELLIY	FNNNVP	IDDSGMPEDRFSAKMPNASFSTLKIQPSEPRDSAVYF	CASSGTGGSGNQPQHF	GDGTRLSIL	TRBV12-4*01	TRBD1*01	TRBJ1-5*01	200	0.0002
HA2-B	TRB	DTAVSQTPKYLVTQMGNDKSIKCEQN	LGHDT	MYWYKQDSKKFLKIMFS	YNNKEL	IINETVPNRFSPKSPDKAHLNLHINSLELGDSAVYF	CASSQGRDPSIETQYF	GPGTRLLVL	TRBV3-1*01	TRBD1*01	TRBJ2-5*01	200	0.0002
HA2-B	TRB	DTGVSQDPRHKITKRGQNVTFRCDPI	SEHNR	LYWYRQTLGQGPEFLTY	FQNEAQ	LEKSRLLSDRFSAERPKGSFSTLEIQRTEQGDSAMYL	CASSRDPRDLYGYTF	GSGTRLTVV	TRBV7-9*03	TRBD1*01	TRBJ1-2*01	200	0.0002
HA2-B	TRB	DTEVTQTPKHLVMGMTNKKSLKCEQH	MGHRA	MYWYKQKAKKPPELMFV	YSYEKL	SINESVPSRFSPECPNSSLLNLHLHALQPEDSALYL	CASSQAPEERTMTYNEQFF	GPGTRLTVL	TRBV4-1*01		TRBJ2-1*01	200	0.0002
HA2-B	TRB	DAGVTQSPTHLIKTRGQHVTLRCSPI	SGHKS	VSWYQQVLGQGPQFIFQ	YYEKEE	RGRGNFPDRFSARQFPNYSSELNVNALLLGDSALYL	CASSLSGAGEQFF	GPGTRLTVL	TRBV5-5*01	TRBD1*01	TRBJ2-1*01	200	0.0002
HA2-B	TRB	EAQVTQNPRYLITVTGKKLTVTCSQN	MNHEY	MSWYRQDPGLGLRQIYY	SMNVEV	TDKGDVPEGYKVSRKEKRNFPLILESPSPNQTSLYF	CASSFLSGGSDTQYF	GPGTRLTVL	TRBV27*01	TRBD2*01	TRBJ2-3*01	200	0.0002
HA2-B	TRB	GAGVSQSPRYKVAKRGQDVALRCDPI	SGHVS	LFWYQQALGQGPEFLTY	FQNEAQ	LDKSGLPSDRFFAERPEGSVSTLKIQRTQQEDSAVYL	CASSFLRDRIRSTDTQYF	GPGTRLTVL	TRBV7-8*01	TRBD1*01	TRBJ2-3*01	200	0.0002
HA2-B	TRB	NAGVTQTPKFQVLKTGQSMTLQCAQD	MNHEY	MSWYRQDPGMGLRLIHY	SVGAGI	TDQGEVPNGYNVSRSTTEDFPLRLLSAAPSQTSVYF	CASSYSQGPGSGQETQYF	GPGTRLLVL	TRBV6-5*01	TRBD1*01	TRBJ2-5*01	200	0.0002
HA2-B	TRB	EAGVTQFPSHSVIEKGQTVTLRCDPI	SGHDN	LYWYRRVMGKEIKFLLH	FVKESK	QDESGMPNNRFLAERTGGTYSTLKVQPAELEDSGVYF	CASSQDTDTQYF	GPGTRLTVL	TRBV14*01		TRBJ2-3*01	200	0.0002
HA2-B	TRB	EAQVTQNPRYLITVTGKKLTVTCSQN	MNHEY	MSWYRQDPGLGLRQIYY	SMNVEV	TDKGDVPEGYKVSRKEKRNFPLILESPSPNQTSLYF	CASSLSGGERVYEQFF	GPGTRLTVL	TRBV27*01	TRBD1*01	TRBJ2-1*01	200	0.0002
HA2-B	TRB	IAGITQAPTSQILAAGRRMTLRCTQD	MRHNA	MYWYRQDLGLGLRLIHY	SNTAGT	TGKGEVPDGYSVSRANTDDFPLTLASAVPSQTSVYF	CASSEAPGTYNEQFF	GPGTRLTVL	TRBV6-4*01	TRBD1*01	TRBJ2-1*01	200	0.0002
HA2-B	TRB	SAVISQKPSRDICQRGTSLTIQCQVD	SQVTM	MFWYRQQPGQSLTLIAT	ANQGSEA	TYESGFVIDKFPISRPNLTFSTLTVSNMSPEDSSIYL	CSAKGQGSYNEQFF	GPGTRLTVL	TRBV29-1*01	TRBD1*01	TRBJ2-1*01	200	0.0002
HA2-B	TRB	NAGVTQTPKFQVLKTGQSMTLQCAQD	MNHEY	MSWYRQDPGMGLRLIHY	SVGAGI	TDQGEVPNGYNVSRSTTEDFPLRLLSAAPSQTSVYF	CASSYELAGAYEQYF	GPGTRLTVT	TRBV6-5*01	TRBD2*02	TRBJ2-7*01	199	0.0002
HA2-B	TRB	GAGVSQSPSNKVTEKGKDVELRCDPI	SGHTA	LYWYRQRLGQGLEFLIY	FQGNSA	PDKSGLPSDRFSAERTGESVSTLTIQRTQQEDSAVYL	CASSLARNTEAFF	GQGTRLTVV	TRBV7-2*02		TRBJ1-1*01	199	0.0002
HA2-B	TRB	NAGVTQTPKFQVLKTGQSMTLQCAQD	MNHEY	MSWYRQDPGMGLRLIHY	SVGAGI	TDQGEVPNGYNVSRSTTEDFPLRLLSAAPSQTSVYF	CASSLRNRAYKGEAFF	GQGTRLTVV	TRBV6-5*01		TRBJ1-1*01	199	0.0002
HA2-B	TRB	EADIYQTPRYLVIGTGKKITLECSQT	MGHDK	MYWYQQDPGMELHLIHY	SYGVNS	TEKGDLSSESTVSRIRTEHFPLTLESARPSHTSQYL	CASSELTSATYEQYF	GPGTRLTVT	TRBV25-1*01	TRBD2*01	TRBJ2-7*01	199	0.0002
HA2-B	TRB	DADVTQTPRNRITKTGKRIMLECSQT	KGHDR	MYWYRQDPGLGLRLIYY	SFDVKD	INKGEISDGYSVSRQAQAKFSLSLESAIPNQTALYF	CATSDFGTSTDTQYF	GPGTRLTVL	TRBV24-1*01		TRBJ2-3*01	199	0.0002
HA2-B	TRB	DAGVTQSPTHLIKTRGQQVTLRCSPK	SGHDT	VSWYQQALGQGPQFIFQ	YYEEEE	RQRGNFPDRFSGHQFPNYSSELNVNALLLGDSALYL	CASSKLDSGNTIYF	GEGSWLTVV	TRBV5-6*01		TRBJ1-3*01	199	0.0002
HA2-B	TRB	KAGVTQTPRYLIKTRGQQVTLSCSPI	SGHRS	VSWYQQTPGQGLQFLFE	YFSETQ	RNKGNFPGRFSGRQFSNSRSEMNVSTLELGDSALYL	CASSPLGTGTYEQYF	GPGTRLTVT	TRBV5-1*01	TRBD1*01	TRBJ2-7*01	199	0.0002
HA2-B	TRB	DTGVSQDPRHKITKRGQNVTFRCDPI	SEHNR	LYWYRQTLGQGPEFLTY	FQNEAQ	LEKSRLLSDRFSAERPKGSFSTLEIQRTEQGDSAMYL	CASSLASSGGPNTGELFF	GEGSRLTVL	TRBV7-9*03	TRBD1*01	TRBJ2-2*01	199	0.0002
HA2-B	TRB	DSGVTQTPKHLITATGQRVTLRCSPR	SGDLS	VYWYQQSLDQGLQFLIQ	YYNGEE	RAKGNILERFSAQQFPDLHSELNLSSLELGDSALYF	CASSGRTDQETQYF	GPGTRLLVL	TRBV9*01	TRBD1*01	TRBJ2-5*01	199	0.0002
HA2-B	TRB	DAGVIQSPRHEVTEMGQEVTLRCKPI	SGHDY	LFWYRQTMMRGLELLIY	FNNNVP	IDDSGMPEDRFSAKMPNASFSTLKIQPSEPRDSAVYF	CASNSGTDNEQFF	GPGTRLTVL	TRBV12-4*01	TRBD1*01	TRBJ2-1*01	199	0.0002
HA2-B	TRB	NAGVTQTPKFQVLKTGQSMTLQCAQD	MNHNS	MYWYRQDPGMGLRLIYY	SASEGT	TDKGEVPNGYNVSRLNKREFSLRLESAAPSQTSVYF	CASRMNSPLHF	GNGTRLTVT	TRBV6-1*01		TRBJ1-6*01	199	0.0002
HA2-B	TRB	GAVVSQHPSRVICKSGTSVKIECRSL	DFQATT	MFWYRQFPKKSLMLMAT	SNEGSKA	TYEQGVEKDKFLINHASLTLSTLTVTSAHPEDSSFYI	CSVKGRANYGYTF	GSGTRLTVV	TRBV20-1*05	TRBD1*01	TRBJ1-2*01	199	0.0002
HA2-B	TRB	DTEVTQTPKHLVMGMTNKKSLKCEQH	MGHRA	MYWYKQKAKKPPELMFV	YSYEKL	SINESVPSRFSPECPNSSLLNLHLHALQPEDSALYL	CASSQDRTSGREQYF	GPGTRLTVT	TRBV4-1*01	TRBD2*01	TRBJ2-7*01	198	0.0002
HA2-B	TRB	NAGVTQTPKFQVLKTGQSMTLQCAQD	MNHNS	MYWYRQDPGMGLRLIYY	SASEGT	TDKGEVPNGYNVSRLNKREFSLRLESAAPSQTSVYF	CASSEQENTEAFF	GQGTRLTVV	TRBV6-1*01		TRBJ1-1*01	198	0.0002
HA2-B	TRB	DAGVTQSPTHLIKTRGQQVTLRCSPK	SGHDT	VSWYQQALGQGPQFIFQ	YYEEEE	RQRGNFPDRFSGHQFPNYSSELNVNALLLGDSALYL	CASTTGLAYEQYF	GPGTRLTVT	TRBV5-6*01	TRBD1*01	TRBJ2-7*01	198	0.0002
HA2-B	TRB	DAGVIQSPRHEVTEMGQEVTLRCKPI	SGHNS	LFWYRQTMMRGLELLIY	FNNNVP	IDDSGMPEDRFSAKMPNASFSTLKIQPSEPRDSAVYF	CASSATSGDYNEQFF	GPGTRLTVL	TRBV12-3*01	TRBD2*01	TRBJ2-1*01	198	0.0002
HA2-B	TRB	EAQVTQNPRYLITVTGKKLTVTCSQN	MNHEY	MSWYRQDPGLGLRQIYY	SMNVEV	TDKGDVPEGYKVSRKEKRNFPLILESPSPNQTSLYF	CASRTPSRGDTQYF	GPGTRLTVL	TRBV27*01	TRBD1*01	TRBJ2-3*01	198	0.0002
HA2-B	TRB	DADVTQTPRNRITKTGKRIMLECSQT	KGHDR	MYWYRQDPGLGLRLIYY	SFDVKD	INKGEISDGYSVSRQAQAKFSLSLESAIPNQTALYF	CATSDLNQRGTDTQYF	GPGTRLTVL	TRBV24-1*01		TRBJ2-3*01	198	0.0002
HA2-B	TRB	DAMVIQNPRYQVTQFGKPVTLSCSQT	LNHNV	MYWYQQKSSQAPKLLFH	YYDKDF	NNEADTPDNFQSRRPNTSFCFLDIRSPGLGDAAMYL	CATSRGYQETQYF	GPGTRLLVL	TRBV15*02		TRBJ2-5*01	198	0.0002
HA2-B	TRB	DTGVSQDPRHKITKRGQNVTFRCDPI	SEHNR	LYWYRQTLGQGPEFLTY	FQNEAQ	LEKSRLLSDRFSAERPKGSFSTLEIQRTEQGDSAMYL	CASSLERSEQYF	GPGTRLTVT	TRBV7-9*03	TRBD2*01	TRBJ2-7*01	198	0.0002
HA2-B	TRB	DTEVTQTPKHLVMGMTNKKSLKCEQH	MGHRA	MYWYKQKAKKPPELMFV	YSYEKL	SINESVPSRFSPECPNSSLLNLHLHALQPEDSALYL	CASSRGLGNQPQHF	GDGTRLSIL	TRBV4-1*01		TRBJ1-5*01	198	0.0002
HA2-B	TRB	DTEVTQTPKHLVMGMTNKKSLKCEQH	MGHRA	MYWYKQKAKKPPELMFV	YSYEKL	SINESVPSRFSPECPNSSLLNLHLHALQPEDSALYL	CASSQDPSALYEQYF	GPGTRLTVT	TRBV4-1*01		TRBJ2-7*01	197	0.0002
HA2-B	TRB	DVKVTQSSRYLVKRTGEKVFLECVQD	MDHEN	MFWYRQDPGLGLRLIYF	SYDVKM	KEKGDIPEGYSVSREKKERFSLILESASTNQTSMYL	CASSFGLLEAFF	GQGTRLTVV	TRBV28*01		TRBJ1-1*01	197	0.0002
HA2-B	TRB	GAGVSQSPRYKVAKRGQDVALRCDPI	SGHVS	LFWYQQALGQGPEFLTY	FQNEAQ	LDKSGLPSDRFFAERPEGSVSTLKIQRTQQEDSAVYL	CASSLVLAEGTDTQYF	GPGTRLTVL	TRBV7-8*01	TRBD2*02	TRBJ2-3*01	197	0.0002
HA2-B	TRB	DAMVIQNPRYQVTQFGKPVTLSCSQT	LNHNV	MYWYQQKSSQAPKLLFH	YYDKDF	NNEADTPDNFQSRRPNTSFCFLDIRSPGLGDAAMYL	CATSLSGSADTQYF	GPGTRLTVL	TRBV15*02	TRBD2*02	TRBJ2-3*01	197	0.0002
HA2-B	TRB	GAVVSQHPSWVICKSGTSVKIECRSL	DFQATT	MFWYRQFPKQSLMLMAT	SNEGSKA	TYEQGVEKDKFLINHASLTLSTLTVTSAHPEDSSFYI	CSARFAWDSNQPQHF	GDGTRLSIL	TRBV20-1*01		TRBJ1-5*01	197	0.0002
HA2-B	TRB	GAGVSQSPRYKVTKRGQDVALRCDPI	SGHVS	LYWYRQALGQGPEFLTY	FNYEAQ	QDKSGLPNDRFSAERPEGSISTLTIQRTEQRDSAMYR	CASTQREAGRETQYF	GPGTRLLVL	TRBV7-6*01	TRBD2*01	TRBJ2-5*01	196	0.0002
HA2-B	TRB	GAGVSQSPRYKVAKRGQDVALRCDPI	SGHVS	LFWYQQALGQGPEFLTY	FQNEAQ	LDKSGLPSDRFFAERPEGSVSTLKIQRTQQEDSAVYL	CASSLAGGFAGELFF	GEGSRLTVL	TRBV7-8*01	TRBD2*02	TRBJ2-2*01	196	0.0002
HA2-B	TRB	DAMVIQNPRYQVTQFGKPVTLSCSQT	LNHNV	MYWYQQKSSQAPKLLFH	YYDKDF	NNEADTPDNFQSRRPNTSFCFLDIRSPGLGDAAMYL	CATSRDTGATEAFF	GQGTRLTVV	TRBV15*02	TRBD1*01	TRBJ1-1*01	196	0.0002
HA2-B	TRB	GAVVSQHPSRVICKSGTSVKIECRSL	DFQATT	MFWYRQFPKKSLMLMAT	SNEGSKA	TYEQGVEKDKFLINHASLTLSTLTVTSAHPEDSSFYI	CPRQLRSGRRYEQYF	GPGTRLTVT	TRBV20-1*05	TRBD2*02	TRBJ2-7*01	196	0.0002
HA2-B	TRB	DAGVTQSPTHLIKTRGQHVTLRCSPI	SGHKS	VSWYQQVLGQGPQFIFQ	YYEKEE	RGRGNFPDRFSARQFPNYSSELNVNALLLGDSALYL	CASSFLRDNTEAFF	GQGTRLTVV	TRBV5-5*01	TRBD1*01	TRBJ1-1*01	196	0.0002
HA2-B	TRB	DADVTQTPRNRITKTGKRIMLECSQT	KGHDR	MYWYRQDPGLGLRLIYY	SFDVKD	INKGEISDGYSVSRQAQAKFSLSLESAIPNQTALYF	CATSAGGPFNQPQHF	GDGTRLSIL	TRBV24-1*01	TRBD2*02	TRBJ1-5*01	196	0.0002
HA2-B	TRB	DVKVTQSSRYLVKRTGEKVFLECVQD	MDHEN	MFWYRQDPGLGLRLIYF	SYDVKM	KEKGDIPEGYSVSREKKERFSLILESASTNQTSMYL	CASSLIGWQVYSYEQYF	GPGTRLTVT	TRBV28*01		TRBJ2-7*01	196	0.0002
HA2-B	TRB	DAGVTQSPTHLIKTRGQHVTLRCSPI	SGHKS	VSWYQQVLGQGPQFIFQ	YYEKEE	RGRGNFPDRFSARQFPNYSSELNVNALLLGDSALYL	CASVVGGSPDTQYF	GPGTRLTVL	TRBV5-5*02	TRBD2*01	TRBJ2-3*01	196	0.0002
HA2-B	TRB	KAGVTQTPRYLIKTRGQQVTLSCSPI	SGHRS	VSWYQQTPGQGLQFLFE	YFSETQ	RNKGNFPGRFSGRQFSNSRSEMNVSTLELGDSALYL	CASSLVVGSYEQYF	GPGTRLTVT	TRBV5-1*01		TRBJ2-7*01	196	0.0002
HA2-B	TRB	EAQVTQNPRYLITVTGKKLTVTCSQN	MNHEY	MSWYRQDPGLGLRQIYY	SMNVEV	TDKGDVPEGYKVSRKEKRNFPLILESPSPNQTSLYF	CASSWSNQPQHF	GDGTRLSIL	TRBV27*01		TRBJ1-5*01	196	0.0002
HA2-B	TRB	GEEVAQTPKHLVRGEGQKAKLYCAPI	KGHSY	VFWYQQVLKNEFKFLIS	FQNENV	FDETGMPKERFSAKCLPNSPCSLEIQATKLEDSAVYF	CASSQLDRAGQPQHF	GDGTRLSIL	TRBV16*01	TRBD1*01	TRBJ1-5*01	196	0.0002
HA2-B	TRB	DAGVIQSPRHEVTEMGQEVTLRCKPI	SGHNS	LFWYRQTMMRGLELLIY	FNNNVP	IDDSGMPEDRFSAKMPNASFSTLKIQPSEPRDSAVYF	CASSLGPSEQYF	GPGTRLTVT	TRBV12-3*01		TRBJ2-7*01	196	0.0002
HA2-B	TRB	DTGVSQDPRHKITKRGQNVTFRCDPI	SEHNR	LYWYRQTLGQGPEFLTY	FQNEAQ	LEKSRLLSDRFSAERPKGSFSTLEIQRTEQGDSAMYL	CASSLGGGAWDEQFF	GPGTRLTVL	TRBV7-9*03	TRBD2*01	TRBJ2-1*01	196	0.0002
HA2-B	TRB	KAGVTQTPRYLIKTRGQQVTLSCSPI	SGHRS	VSWYQQTPGQGLQFLFE	YFSETQ	RNKGNFPGRFSGRQFSNSRSEMNVSTLELGDSALYL	CASSFGDALFSGVGFKNEQFF	GPGTRLTVL	TRBV5-1*01	TRBD2*01	TRBJ2-1*01	196	0.0002
HA2-B	TRB	GAVVSQHPSWVICKSGTSVKIECRSL	DFQATT	MFWYRQFPKQSLMLMAT	SNEGSKA	TYEQGVEKDKFLINHASLTLSTLTVTSAHPEDSSFYI	CSAKGGAGRTDTQYF	GPGTRLTVL	TRBV20-1*01	TRBD2*01	TRBJ2-3*01	195	0.0002
HA2-B	TRB	EAGVTQSPTHLIKTRGQQATLRCSPI	SGHTS	VYWYQQALGLGLQFLLW	YDEGEE	RNRGNFPPRFSGRQFPNYSSELNVNALELEDSALYL	CASSSNFWTTTAGGYTF	GSGTRLTVV	TRBV5-8*01	TRBD1*01	TRBJ1-2*01	195	0.0002
HA2-B	TRB	DVKVTQSSRYLVKRTGEKVFLECVQD	MDHEN	MFWYRQDPGLGLRLIYF	SYDVKM	KEKGDIPEGYSVSREKKERFSLILESASTNQTSMYL	CATELAKTYEQYF	GPGTRLTVT	TRBV28*01	TRBD2*01	TRBJ2-7*01	195	0.0002
HA2-B	TRB	DADVTQTPRNRITKTGKRIMLECSQT	KGHDR	MYWYRQDPGLGLRLIYY	SFDVKD	INKGEISDGYSVSRQAQAKFSLSLESAIPNQTALYF	CATGGASERSNNEQFF	GPGTRLTVL	TRBV24-1*01	TRBD2*01	TRBJ2-1*01	195	0.0002
HA2-B	TRB	GAGVSQSPRYKVTKRGQDVALRCDPI	SGHVS	LYWYRQALGQGPEFLTY	FNYEAQ	QDKSGLPNDRFSAERPEGSISTLTIQRTEQRDSAMYR	CASSLRSGEGTVSYEQYF	GPGTRLTVT	TRBV7-6*01	TRBD1*01	TRBJ2-7*01	195	0.0002
HA2-B	TRB	DAGVIQSPRHEVTEMGQEVTLRCKPI	SGHNS	LFWYRQTMMRGLELLIY	LNNNVP	IDDSGMPEDRFSAKMPNASFSTLKIQPSEPRDSAVYF	CASSLPPGRNQPQHF	GDGTRLSIL	TRBV12-3*01	TRBD1*01	TRBJ1-5*01	195	0.0002
HA2-B	TRB	DADVTQTPRNRITKTGKRIMLECSQT	KGHDR	MYWYRQDPGLGLRLIYY	SFDVKD	INKGEISDGYSVSRQAQAKFSLSLESAIPNQTALYF	CATSDADRLEGYTF	GSGTRLTVV	TRBV24-1*01	TRBD1*01	TRBJ1-2*01	195	0.0002
HA2-B	TRB	GAVVSQHPSRVICKSGTSVKIECRSL	DFQATT	MFWYRQFPKKSLMLMAT	SNEGSKA	TYEQGVEKDKFLINHASLTLSTLTVTSAHPEDSSFYI	CSANTGELFF	GEGSRLTVL	TRBV20-1*05		TRBJ2-2*01	195	0.0002
HA2-B	TRB	DAGVIQSPRHEVTEMGQEVTLRCKPI	SGHDY	LFWYRQTMMRGLELLIY	FNNNVP	IDDSGMPEDRFSAKMPNASFSTLKIQPSEPRDSAVYF	CASREAGGNYEQYF	GPGTRLTVT	TRBV12-4*01	TRBD2*01	TRBJ2-7*01	195	0.0002
HA2-B	TRB	DTEVTQTPKHLVMGMTNKKSLKCEQH	MGHRA	MYWYKQKAKKPPELMFV	YSYEKL	SINESVPSRFSPECPNSSLLNLHLHALQPEDSALYL	CASSQAGTSGRNEQFF	GPGTRLTVL	TRBV4-1*01	TRBD2*02	TRBJ2-1*01	195	0.0002
HA2-B	TRB	DSGVTQTPKHLITATGQRVTLRCSPR	SGDLS	VYWYQQSLDQGLQFLIQ	YYNGEE	RAKGNILERFSAQQFPDLHSELNLSSLELGDSALYF	CASSVGGYTDTQYF	GPGTRLTVL	TRBV9*01		TRBJ2-3*01	195	0.0002
HA2-B	TRB	DAGVTQSPTHLIKTRGQQVTLRCSPK	SGHDT	VSWYQQALGQGPQFIFQ	YYEEEE	RQRGNFPDRFSGHQFPNYSSELNVNALLLGDSALYL	CASSYQTIEQYF	GPGTRLTVT	TRBV5-6*01		TRBJ2-7*01	194	0.0002
HA2-B	TRB	DAGITQSPRHKVTETGTPVTLRCHQT	ENHRY	MYWYRQDPGHGLRLIHY	SYGVKD	TDKGEVSDGYSVSRSKTEDFLLTLESATSSQTSVYF	CAIRDREGSNQPQHF	GDGTRLSIL	TRBV10-3*02	TRBD2*02	TRBJ1-5*01	194	0.0002
HA2-B	TRB	SAVISQKPSRDICQRGTSLTIQCQVD	SQVTM	MFWYRQQPGQSLTLIAT	ANQGSEA	TYESGFVIDKFPISRPNLTFSTLTVSNMSPEDSSIYL	CSVGGQGFYEQYF	GPGTRLTVT	TRBV29-1*01	TRBD1*01	TRBJ2-7*01	194	0.0002
HA2-B	TRB	NAGVTQTPKFRVLKTGQSMTLLCAQD	MNHEY	MYWYRQDPGMGLRLIHY	SVGEGT	TAKGEVPDGYNVSRLKKQNFLLGLESAAPSQTSVYF	CASRPADSFNYGYTF	GSGTRLTVV	TRBV6-2*01	TRBD1*01	TRBJ1-2*01	194	0.0002
HA2-B	TRB	KAGVTQTPRYLIKTRGQQVTLSCSPI	SGHRS	VSWYQQTPGQGLQFLFE	YFSETQ	RNKGNFPGRFSGRQFSNSRSEMNVSTLELGDSALYL	CASSLVPHSGANVLTF	GAGSRLTVL	TRBV5-1*01		TRBJ2-6*01	194	0.0002
HA2-B	TRB	EAGVAQSPRYKIIEKRQSVAFWCNPI	SGHAT	LYWYQQILGQGPKLLIQ	FQNNGV	VDDSQLPKDRFSAERLKGVDSTLKIQPAKLEDSAVYL	CASSLSALAGAYEQYF	GPGTRLTVT	TRBV11-2*01	TRBD2*01	TRBJ2-7*01	194	0.0002
HA2-B	TRB	NAGVTQTPKFQVLKTGQSMTLQCAQD	MNHEY	MSWYRQDPGMGLRLIHY	SVGAGI	TDQGEVPNGYNVSRSTTEDFPLRLLSAAPSQTSVYF	CASRRANYGYTF	GSGTRLTVV	TRBV6-5*01		TRBJ1-2*01	194	0.0002
HA2-B	TRB	GAGVSQSPSNKVTEKGKDVELRCDPI	SGHTA	LYWYRQRLGQGLEFLIY	FQGNSA	PDKSGLPSDRFSAERTGESVSTLTIQRTQQEDSAVYL	CASSLEGALREQYF	GPGTRLTVT	TRBV7-2*02	TRBD1*01	TRBJ2-7*01	194	0.0002
HA2-B	TRB	GAVVSQHPSWVICKSGTSVKIECRSL	DFQATT	MFWYRQFPKQSLMLMAT	SNEGSKA	TYEQGVEKDKFLINHASLTLSTLTVTSAHPEDSSFYI	CSAGRTGTDTQYF	GPGTRLTVL	TRBV20-1*01	TRBD1*01	TRBJ2-3*01	194	0.0002
HA2-B	TRB	DAGITQSPRHKVTETGTPVTLRCHQT	ENHRY	MYWYRQDPGHGLRLIHY	SYGVKD	TDKGEVSDGYSVSRSKTEDFLLTLESATSSQTSVYF	CAIRVQGETQYF	GPGTRLTVL	TRBV10-3*01	TRBD1*01	TRBJ2-3*01	194	0.0002
HA2-B	TRB	GAVVSQHPSRVICKSGTSVKIECRSL	DFQATT	MFWYRQFPKKSLMLMAT	SNEGSKA	TYEQGVEKDKFLINHASLTLSTLTVTSAHPEDSSFYI	CSARVETFFSGNTIYF	GEGSWLTVV	TRBV20-1*05		TRBJ1-3*01	194	0.0002
HA2-B	TRB	DTEVTQTPKHLVMGMTNKKSLKCEQH	MGHRA	MYWYKQKAKKPPELMFV	YSYEKL	SINESVPSRFSPECPNSSLLNLHLHALQPEDSALYL	CASSQGRDSSYEQYF	GPGTRLTVT	TRBV4-1*01	TRBD1*01	TRBJ2-7*01	194	0.0002
HA2-B	TRB	AAGVIQSPRHLIKEKRETATLKCYPI	SRHDT	VYWYQQGPGQDPQFLIS	FYEKMQ	SDKGSIPDRFSAQQFSDYHSELNMSSLELGDSALYF	CASSFVGPGYEQYF	GPGTRLTVT	TRBV13*01	TRBD1*01	TRBJ2-7*01	194	0.0002
HA2-B	TRB	DADVTQTPRNRITKTGKRIMLECSQT	KGHDR	MYWYRQDPGLGLRLIYY	SFDVKD	INKGEISDGYSVSRQAQAKFSLSLESAIPNQTALYF	CATSEAGTGGRAFF	GQGTRLTVV	TRBV24-1*01	TRBD1*01	TRBJ1-1*01	194	0.0002
HA2-B	TRB	DAGVTQSPTHLIKTRGQHVTLRCSPI	SGHKS	VSWYQQVLGQGPQFIFQ	YYEKEE	RGRGNFPDRFSARQFPNYSSELNVNALLLGDSALYL	CASSTGGAETQYF	GPGTRLLVL	TRBV5-5*02	TRBD2*01	TRBJ2-5*01	194	0.0002
HA2-B	TRB	DVKVTQSSRYLVKRTGEKVFLECVQD	MDHEN	MFWYRQDPGLGLRLIYF	SYDVKM	KEKGDIPEGYSVSREKKERFSLILESASTNQTSMYL	CASRSSGEFEQFF	GPGTRLTVL	TRBV28*01	TRBD1*01	TRBJ2-1*01	193	0.0002
HA2-B	TRB	DTGVSQDPRHKITKRGQNVTFRCDPI	SEHNR	LYWYRQTLGQGPEFLTY	FQNEAQ	LEKSRLLSDRFSAERPKGSFSTLEIQRTEQGDSAMYL	CASSRGGAYEQYF	GPGTRLTVT	TRBV7-9*03	TRBD2*01	TRBJ2-7*01	193	0.0002
HA2-B	TRB	DAGITQSPRHKVTETGTPVTLRCHQT	ENHRY	MYWYRQDPGHGLRLIHY	SYGVKD	TDKGEVSDGYSVSRSKTEDFLLTLESATSSQTSVYF	CAIREDRVNSPLHF	GNGTRLTVT	TRBV10-3*02	TRBD1*01	TRBJ1-6*02	193	0.0002
HA2-B	TRB	GAGVSQSPSNKVTEKGKDVELRCDPI	SGHTA	LYWYRQRLGQGLEFLIY	FQGNSA	PDKSGLPSDRFSAERTGESVSTLTIQRTQQEDSAVYL	CASSRRMDRLNTEAFF	GQGTRLTVV	TRBV7-2*02	TRBD1*01	TRBJ1-1*01	193	0.0002
HA2-B	TRB	DTGVSQDPRHKITKRGQNVTFRCDPI	SEHNR	LYWYRQTLGQGPEFLTY	FQNEAQ	LEKSRLLSDRFSAERPKGSFSTLEIQRTEQGDSAMYL	CASSLAPGLGKETQYF	GPGTRLLVL	TRBV7-9*03	TRBD2*01	TRBJ2-5*01	193	0.0002
HA2-B	TRB	KAGVTQTPRYLIKTRGQQVTLSCSPI	SGHRS	VSWYQQTPGQGLQFLFE	YFSETQ	RNKGNFPGRFSGRQFSNSRSEMNVSTLELGDSALYL	CASSPEIVFNEQFF	GPGTRLTVL	TRBV5-1*01		TRBJ2-1*01	193	0.0002
HA2-B	TRB	GAGVSQSPRYKVAKRGQDVALRCDPI	SGHVS	LFWYQQALGQGPEFLTY	FQNEAQ	LDKSGLPSDRFFAERPEGSVSTLKIQRTQQEDSAVYL	CASSFQGPTEAFF	GQGTRLTVV	TRBV7-8*01	TRBD1*01	TRBJ1-1*01	193	0.0002
HA2-B	TRB	SAVISQKPSRDICQRGTSLTIQCQVD	SQVTM	MFWYRQQPGQSLTLIAT	ANQGSEA	TYESGFVIDKFPISRPNLTFSTLTVSNMSPEDSSIYL	CSVEDSGPTEAFF	GQGTRLTVV	TRBV29-1*01	TRBD2*02	TRBJ1-1*01	193	0.0002
HA2-B	TRB	EAQVTQNPRYLITVTGKKLTVTCSQN	MNHEY	MSWYRQDPGLGLRQIYY	SMNVEV	TDKGDVPEGYKVSRKEKRNFPLILESPSPNQTSLYF	CASSQGTHNSPLHF	GNGTRLTVT	TRBV27*01	TRBD1*01	TRBJ1-6*02	193	0.0002
HA2-B	TRB	DADVTQTPRNRITKTGKRIMLECSQT	KGHDR	MYWYRQDPGLGLRLIYY	SFDVKD	INKGEISDGYSVSRQAQAKFSLSLESAIPNQTALYF	CATSEGELSTDTQYF	GPGTRLTVL	TRBV24-1*01	TRBD1*01	TRBJ2-3*01	193	0.0002
HA2-B	TRB	KAGVTQTPRYLIKTRGQQVTLSCSPI	SGHRS	VSWYQQTPGQGLQFLFE	YFSETQ	RNKGNFPGRFSGRQFSNSRSEMNVSTLELGDSALYL	CASSLSQGEEKLFF	GSGTQLSVL	TRBV5-1*01	TRBD1*01	TRBJ1-4*01	193	0.0002
HA2-B	TRB	NAGVTQTPKFRVLKTGQSMTLLCAQD	MNHEY	MYWYRQDPGMGLRLIHY	SVGEGT	TAKGEVPDGYNVSRLKKQNFLLGLESAAPSQTSVYF	CASSYPNGQFNQPQHF	GDGTRLSIL	TRBV6-2*01	TRBD1*01	TRBJ1-5*01	193	0.0002
HA2-B	TRB	EPEVTQTPSHQVTQMGQEVILRCVPI	SNHLY	FYWYRQILGQKVEFLVS	FYNNEI	SEKSEIFDDQFSVERPDGSNFTLKIRSTKLEDSAMYF	CASSEGGAPGTQYF	GPGTRLLVL	TRBV2*01	TRBD1*01	TRBJ2-5*01	193	0.0002
HA2-B	TRB	GAGVSQSPRYKVAKRGQDVALRCDPI	SGHVS	LFWYQQALGQGPEFLTY	FQNEAQ	LDKSGLPSDRFFAERPEGSVSTLKIQRTQQEDSAVYL	CASSLAITGVQETQYF	GPGTRLLVL	TRBV7-8*01		TRBJ2-5*01	193	0.0002
HA2-B	TRB	EAGVVQSPRYKIIEKKQPVAFWCNPI	SGHNT	LYWYLQNLVQGPELLIR	YENEEA	VDDSQLPKDRFSAERLKGVDSTLKIQPAELGDSAVYL	CASSLVSGGEQYF	GPGTRLTVT	TRBV11-3*01	TRBD2*01	TRBJ2-7*01	193	0.0002
HA2-B	TRB	KAGVTQTPRYLIKTRGQQVTLSCSPI	SGHRS	VSWYQQTPGQGLQFLFE	YFSETQ	RNKGNFPGRFSGRQFSNSRSEMNVSTLELGDSALYL	CASSLNNRGSNTEAFF	GQGTRLTVV	TRBV5-1*01	TRBD1*01	TRBJ1-1*01	193	0.0002
HA2-B	TRB	DVKVTQSSRYLVKRTGEKVFLECVQD	MDHEN	MFWYRQDPGLGLRLIYF	SYDVKM	KEKGDIPEGYSVSREKKERFSLILESASTNQTSMYL	CASSPQWPRGGETQYF	GPGTRLLVL	TRBV28*01	TRBD1*01	TRBJ2-5*01	193	0.0002
HA2-B	TRB	SQTIHQWPATLVQPVGSPLSLECTVE	GTSNPN	LYWYRQAAGRGLQLLFY	SVGIG	QISSEVPQNLSASRPQDRQFILSSKKLLLSDSGFYL	CAWSPPGRFNEKLFF	GSGTQLSVL	TRBV30*01	TRBD1*01	TRBJ1-4*01	193	0.0002
HA2-B	TRB	EAQVTQNPRYLITVTGKKLTVTCSQN	MNHEY	MSWYRQDPGLGLRQIYY	SMNVEV	TDKGDVPEGYKVSRKEKRNFPLILESPSPNQTSLYF	CASSLSLFGEKLFF	GSGTQLSVL	TRBV27*01		TRBJ1-4*01	192	0.0002
HA2-B	TRB	GAVVSQHPSWVICKSGTSVKIECRSL	DFQATT	MFWYRQFPKQSLMLMAT	SNEGSKA	TYEQGVEKDKFLINHASLTLSTLTVTSAHPEDSSFYI	CSARGRDGVGYTF	GSGTRLTVV	TRBV20-1*01	TRBD1*01	TRBJ1-2*01	192	0.0002
HA2-B	TRB	DAGITQSPRYKITETGRQVTLMCHQT	WSHSY	MFWYRQDLGHGLRLIYY	SAAADI	TDKGEVPDGYVVSRSKTENFPLTLESATRSQTSVYF	CASSEKTGLTGYF	GPGTRLTVT	TRBV10-2*01	TRBD2*01	TRBJ2-7*01	192	0.0002
HA2-B	TRB	DAGITQSPRHKVTETGTPVTLRCHQT	ENHRY	MYWYRQDPGHGLRLIHY	SYGVKD	TDKGEVSDGYSVSRSKTEDFLLTLESATSSQTSVYF	CAIRGTTYEQYF	GPGTRLTVT	TRBV10-3*02		TRBJ2-7*01	192	0.0002
HA2-B	TRB	DVKVTQSSRYLVKRTGEKVFLECVQD	MDHEN	MFWYRQDPGLGLRLIYF	SYDVKM	KEKGDIPEGYSVSREKKERFSLILESASTNQTSMYL	CASSPSGRRGYTF	GSGTRLTVV	TRBV28*01	TRBD1*01	TRBJ1-2*01	192	0.0002
HA2-B	TRB	DTGVSQDPRHKITKRGQNVTFRCDPI	SEHNR	LYWYRQTLGQGPEFLTY	FQNEAQ	LEKSRLLSDRFSAERPKGSFSTLEIQRTEQGDSAMYL	CASSPPGTLPATNNEQFF	GPGTRLTVL	TRBV7-9*03	TRBD1*01	TRBJ2-1*01	192	0.0002
HA2-B	TRB	AAGVIQSPRHLIKEKRETATLKCYPI	PRHDT	VYWYQQGPGQDPQFLIS	FYEKMQ	SDKGSIPDRFSAQQFSDYHSELNMSSLELGDSALYF	CASSPKTGTNYEQYF	GPGTRLTVT	TRBV13*01	TRBD1*01	TRBJ2-7*01	192	0.0002
HA2-B	TRB	EAQVTQNPRYLITVTGKKLTVTCSQN	MNHEY	MSWYRQDPGLGLRQIYY	SMNVEV	TDKGDVPEGYKVSRKEKRNFPLILESPSPNQTPLYF	CASSSPPGQGKEKLFF	GSGTQLSVL	TRBV27*01	TRBD1*01	TRBJ1-4*01	192	0.0002
HA2-B	TRB	SAVISQKPSRDICQRGTSLTIQCQVD	SQVTM	MFWYRQQPGQSLTLIAT	ANQGSEA	TYESGFVIDKFPISRPNLTFSTLTVSNMSPEDSSIYL	CSVAPGLQGNNEQFF	GPGTRLTVL	TRBV29-1*01	TRBD2*01	TRBJ2-1*01	192	0.0002
HA2-B	TRB	NAGVTQTPKFRILKIGQSMTLQCTQD	MNHNY	MYWYRQDPGMGLKLIYY	SVGAGI	TDKGEVPNGYNVSRSTTEDFPLRLELAAPSQTSVYF	CASSYLGTSHNEQFF	GPGTRLTVL	TRBV6-6*01		TRBJ2-1*01	192	0.0002
HA2-B	TRB	GAVVSQHPSRVICKSGTSVKIECRSL	DFQATT	MFWYRQFPKKSLMLMAT	SNEGSKA	TYEQGVEKDKFLINHASLTLSTLTVTSAHPEDSSFYI	CSARDSEAFF	GQGTRLTVV	TRBV20-1*05		TRBJ1-1*01	191	0.0002
HA2-B	TRB	EAGVAQSPRYKIIEKRQSVAFWCNPI	SGHAT	LYWYQQILGQGPKLLIQ	FQNNGV	VDDSQLPKDRFSAERLKGVDSTLKIQPAKLEDSAVYL	CASSWAETQYF	GPGTRLLVL	TRBV11-2*03		TRBJ2-5*01	191	0.0002
HA2-B	TRB	NAGVTQTPKFQVLKTGQSMTLQCAQD	MNHEY	MSWYRQDPGMGLRLIHY	SVGAGI	TDQGEVPNGYNVSRSTTEDFPLRLLSAAPSQTSVYF	CASTPRHGFMNTEAFF	GQGTRLTVV	TRBV6-5*01	TRBD2*01	TRBJ1-1*01	191	0.0002
HA2-B	TRB	DSGVTQTPKHLITATGQRVTLRCSPR	SGDLS	VYWYQQSLDQGLQFLIQ	YYNGEE	RAKGNILERFSAQQFPDLHSELNLSSLELGDSALYF	CASSADNSNTEAFF	GQGTRLTVV	TRBV9*01	TRBD1*01	TRBJ1-1*01	191	0.0002
HA2-B	TRB	EAQVTQNPRYLITVTGKKLTVTCSQN	MNHEY	MSWYRQDPGLGLRQIYY	SMNVEV	TDKGDVPEGYKVSRKEKRNFPLILESPSPNQTSLYF	CASSPADRGETQYF	GPGTRLLVL	TRBV27*01	TRBD1*01	TRBJ2-5*01	191	0.0002
HA2-B	TRB	NAGVTQTPKFQVLKTGQSMTLQCAQD	MNHEY	MSWYRQDPGMGLRLIHY	SVGAGI	TDQGEVPNGYNVSRSTTEDFPLRLLSAAPSQTSVYF	CASGNQQETQYF	GPGTRLLVL	TRBV6-5*01		TRBJ2-5*01	191	0.0002
HA2-B	TRB	GAGVSQSPRYKVAKRGQDVALRCDPI	SGHVS	LFWYQQALGQGPEFLTY	FQNEAQ	LDKSGLPSDRFFAERPEGSVSTLKIQRTQQEDSAVYL	CASSSTGLTYEQYF	GPGTRLTVT	TRBV7-8*01	TRBD1*01	TRBJ2-7*01	191	0.0002
HA2-B	TRB	DTKVTQRPRLLVKASEQKAKMDCVPI	KAHSY	VYWYRKKLEEELKFLVY	FQNEEL	IQKAEIINERFLAQCSKNSSCTLEIQSTESGDTALYF	CASSLGTVGETQYF	GPGTRLLVL	TRBV21-1*01	TRBD1*01	TRBJ2-5*01	191	0.0002
HA2-B	TRB	EAQVTQNPRYLITVTGKKLTVTCSQN	MNHEY	MSWYRQDPGLGLRQIYY	SMNVEV	TDKGDVPEGYKVSRKEKRNFPLILESPSPNQTSLYF	CVRRTGNTEAFF	GQGTRLTVV	TRBV27*01		TRBJ1-1*01	191	0.0002
HA2-B	TRB	DTEVTQTPKHLVMGMTNKKSLKCEQH	MGHRA	MYWYKQKAKKPPELMFV	YSYEKL	SINESVPSRFSPECPNSSLLNLHLHALQPEDSALYL	CASSQVARRNQPQHF	GDGTRLSIL	TRBV4-1*01	TRBD1*01	TRBJ1-5*01	191	0.0002
HA2-B	TRB	GAGVSQSPSNKVTEKGKDVELRCDPI	SGHTA	LYWYRQRLGQGLEFLIY	FQGNSA	PDKSGLPSDRFSAERTGESVSTLTIQRTQQEDSAVYL	CASSSSIDRGFQPQHF	GDGTRLSIL	TRBV7-2*02	TRBD1*01	TRBJ1-5*01	191	0.0002
HA2-B	TRB	DAMVIQNPRYQVTQFGKPVTLSCSQT	LNHNV	MYWYQQKSSQAPKLLFH	YYDKDF	NNEADTPDNFQSRRPNTSFCFLDIRSPGLGDAAMYL	CATTRIRQGDNQPQHF	GDGTRLSIL	TRBV15*02	TRBD1*01	TRBJ1-5*01	191	0.0002
HA2-B	TRB	DTGVSQDPRHKITKRGQNVTFRCDPI	SEHNR	LYWYRQTLGQGPEFLTY	FQNEAQ	LEKSRLLSDRFSAERPKGSFSTLEIQRTEQGDSAMYL	CASLRGASGMVVSYNEQFF	GPGTRLTVL	TRBV7-9*03	TRBD2*02	TRBJ2-1*01	191	0.0002
HA2-B	TRB	DAGVIQSPRHEVTEMGQEVTLRCKPI	SGHNS	LFWYRQTMMRGLELLIY	FNNNVP	IDDSGMPEDRFSAKMPNASFSTLKIQPSEPRDSAVYF	CASRPQSGGQETQYF	GPGTRLLVL	TRBV12-3*01	TRBD2*01	TRBJ2-5*01	191	0.0002
HA2-B	TRB	EADIYQTPRYLVIGTGKKITLECSQT	MGHDK	MYWYQQDPGMELHLIHY	SYGVNS	TEKGDLSSESTVSRIRTEHFPLTLESARPSHTSQYL	CASSRLGFSGRNSPLHF	GNGTRLTVT	TRBV25-1*01	TRBD2*02	TRBJ1-6*02	190	0.0002
HA2-B	TRB	GAGVSQSPRYKVAKRGQDVALRCDPI	SGHVS	LFWYQQALGQGPEFLTY	FQNEAQ	LDKSGLPSDRFFAERPEGSVSTLKIQRTQQEDSAVYL	CASSPRGGASGILSEFF	GPGTRLTVL	TRBV7-8*01	TRBD2*02	TRBJ2-1*01	190	0.0002
HA2-B	TRB	DTGVSQDPRHKITKRGQNVTFRCDPI	SEHNR	LYWYRQTLGQGPEFLTY	FQNEAQ	LEKSRLLSDRFSAERPKGSFSTLEIQRTEQGDSAMYL	CASSLVPSLNTEAFF	GQGTRLTVV	TRBV7-9*03		TRBJ1-1*01	190	0.0002
HA2-B	TRB	DAGVTQSPTHLIKTRGQHVTLRCSPI	SGHKS	VSWYQQVLGQGPQFIFQ	YYEKEE	RGRGNFPDRFSARQFPNYSSELNVNALLLGDSALYL	CASSSRSGGTYYNEQFF	GPGTRLTVL	TRBV5-5*02	TRBD1*01	TRBJ2-1*01	190	0.0002
HA2-B	TRB	DADVTQTPRNRITKTGKRIMLECSQT	KGHDR	MYWYRQDPGLGLRLIYY	SFDVKD	INKGEISDGYSVSRQAQAKFSLSLESAIPNQTALYF	CATSDSGQGAAKNIQYF	GAGTRLSVL	TRBV24-1*01	TRBD1*01	TRBJ2-4*01	190	0.0002
HA2-B	TRB	DTGVSQDPRHKITKRGQNVTFRCDPI	SEHNR	LYWYRQTLGQGPEFLTY	FQNEAQ	LEKSRLLSDRFSAERPKGSFSTLEIQRTEQGDSAMYL	CASSLPPTGVDGYTF	GSGTRLTVV	TRBV7-9*03	TRBD1*01	TRBJ1-2*01	190	0.0002
HA2-B	TRB	NAGVTQTPKFQVLKTGQSMTLQCAQD	MNHEY	MSWYRQDPGMGLRLIHY	SVGAGI	TDQGEVPNGYNVSRSTTEDFPLRLLSAAPSQTSVYF	CASSYGLEAGELFF	GEGSRLTVL	TRBV6-5*01		TRBJ2-2*01	190	0.0002
HA2-B	TRB	DTGVSQDPRHKITKRGQNVTFRCDPI	SEHNR	LYWYRQTLGQGPEFLTY	FQNEAQ	LEKSRLLSDRFSAERPKGSFSTLEIQRTEQGDSAMYL	CASSLFRQGPYEQYF	GPGTRLTVT	TRBV7-9*03	TRBD1*01	TRBJ2-7*01	190	0.0002
HA2-B	TRB	EAGVVQSPRYKIIEKKQPVAFWCNPI	SGHNT	LYWYRQNLGQGPELLIR	YENEEA	VDDSQLPKDRFSAERLKGVDSTLKIQPAELGDSAVYL	CASSDLAGALREQFF	GPGTRLTVL	TRBV11-3*04	TRBD2*01	TRBJ2-1*01	190	0.0002
HA2-B	TRB	GAGVSQSPSNKVTEKGKDVELRCDPI	SGHTA	LYWYRQRLGQGLEFLIY	FQGNSA	PDKSGLPSDRFSAERTGESVSTLTIQRTQQEDSAVYL	CASSPWTGEETQYF	GPGTRLLVL	TRBV7-2*02	TRBD2*01	TRBJ2-5*01	190	0.0002
HA2-B	TRB	DTGVSQDPRHKITKRGQNVTFRCDPI	SEHNR	LYWYRQTLGQGPEFLTY	FQNEAQ	LEKSRLLSDRFSAERPKGSFSTLEIQRTEQGDSAMYL	CASSLGTTYNSPLHF	GNGTRLTVT	TRBV7-9*03		TRBJ1-6*01	190	0.0002
HA2-B	TRB	NAGVTQTPKFRILKIGQSMTLQCTQD	MNHNY	MYWYRQDPGMGLKLIYY	SVGAGI	TDKGEVPNGYNVSRSTTEDFPLRLELAAPSQTSVYF	CASSPSETQYF	GPGTRLLVL	TRBV6-6*01	TRBD2*01	TRBJ2-5*01	190	0.0002
HA2-B	TRB	DTGVSQDPRHKITKRGQNVTFRCDPI	SEHNR	LYWYRQTLGQGPEFLTY	FQNEAQ	LEKSRLLSDRFSAERPKGSFSTLEIQRTEQGDSAMYL	CASSRGANYGYTF	GSGTRLTVV	TRBV7-9*03	TRBD1*01	TRBJ1-2*01	189	0.0002
HA2-B	TRB	DAGVIQSPRHEVTEMGQEVTLRCKPI	SGHNS	LFWYRQTMMRGLELLIY	FNNNVP	IDDSGMPEDRFSAKMPNASFSTLKIQPSEPRDSAVYF	CASSRKVGELFF	GEGSRLTVL	TRBV12-3*01		TRBJ2-2*01	189	0.0002
HA2-B	TRB	SAVISQKPSRDICQRGTSLTIQCQVD	SQVTM	MFWYRQQPGQSLTLIAT	ANQGSEA	TYESGFVIDKFPISRPNLTFSTLTVSNMSPEDSSIYL	CSVEGKGPSYEQYF	GPGTRLTVT	TRBV29-1*01	TRBD2*02	TRBJ2-7*01	189	0.0002
HA2-B	TRB	NAGVTQTPKFQVLKTGQSMTLQCAQD	MNHEY	MSWYRQDPGMGLRLIHY	SVGAGI	TDQGEVPNGYNVSRSTTEDFPLRLLSAAPSQTSVYF	CASSYGGNYGYTF	GSGTRLTVV	TRBV6-5*01	TRBD1*01	TRBJ1-2*01	189	0.0002
HA2-B	TRB	GAGVSQSPRYKVAKRGQDVALRCDPI	SGHVS	LFWYQQALGQGPEFLTY	FQNEAQ	LDKSGLPSDRFFAERPEGSVSTLKIQRTQQEDSAVYL	CASSLDLGARNQPQHF	GDGTRLSIL	TRBV7-8*01	TRBD1*01	TRBJ1-5*01	189	0.0002
HA2-B	TRB	GAGVSQSPSNKVTEKGKDVELRCDPI	SGHTA	LYWYRQRLGQGLEFLIY	FQGNSA	PDKSGLPSDRFSAERTGESVSTLTIQRTQQEDSAVYL	CASSLGTNSNQPQHF	GDGTRLSIL	TRBV7-2*02	TRBD1*01	TRBJ1-5*01	189	0.0002
HA2-B	TRB	DAGVIQSPRHEVTEMGQEVTLRCKPI	SGHDY	LFWYRQTMMRGLELLIY	FNNNVP	IDDSGMPEDRFSAKMPNASFSTLKIQPSEPRDSAVYF	CASSPETSGTYYNEQFF	GPGTRLTVL	TRBV12-4*01	TRBD2*02	TRBJ2-1*01	189	0.0002
HA2-B	TRB	GAGVSQSPRYKVTKRGQDVALRCDPI	SGHVS	LYWYRQALGQGPEFLTY	FNYEAQ	QDKSGLPNDRFSAERPEGSISTLTIQRTEQRDSAMYR	CASSLTGAGELFF	GEGSRLTVL	TRBV7-6*01	TRBD1*01	TRBJ2-2*01	189	0.0002
HA2-B	TRB	EPEVTQTPSHQVTQMGQEVILRCVPI	SNHLY	FYWYRQILGQKVEFLVS	FYNNEI	SEKSEIFDDQFSVERPDGSNFTLKIRSTKLEDSAMYF	CASRRDRVDGYTF	GSGTRLTVV	TRBV2*01	TRBD1*01	TRBJ1-2*01	189	0.0002
HA2-B	TRB	GAGVSQTPSNKVTEKGKYVELRCDPI	SGHTA	LYWYRQSLGQGPEFLIY	FQGTGA	ADDSGLPNDRFFAVRPEGSVSTLKIQRTERGDSAVYL	CASSLTPGYNEQFF	GPGTRLTVL	TRBV7-3*01	TRBD1*01	TRBJ2-1*01	189	0.0002
HA2-B	TRB	SAVISQKPSRDICQRGTSLTIQCQVD	SQVTM	MFWYRQQPGQSLTLIAT	ANQGSEA	TYESGFVIDKFPISRPNLTFSTLTVSNMSPEDSSIYL	CSAKTEIGEAFF	GQGTRLTVV	TRBV29-1*01		TRBJ1-1*01	189	0.0002
HA2-B	TRB	NAGVTQTPKFQVLKTGQSMTLQCAQD	MNHEY	MSWYRQDPGMGLRLIHY	SVGAGI	TDQGEVPNGYNVSRSTTEDFPLRLLSAAPSQTSVYF	CASSQDFPAAGELFF	GEGSRLTVL	TRBV6-5*01	TRBD2*01	TRBJ2-2*01	189	0.0002
HA2-B	TRB	DADVTQTPRNRITKTGKRIMLECSQT	KGHDR	MYWYRQDPGLGLRLIYY	SFDVKD	INKGEISDGYSVSRQAQAKFSLSLESAIPNQTALYF	CATSDLVRGTGELFF	GEGSRLTVL	TRBV24-1*01	TRBD2*02	TRBJ2-2*01	189	0.0002
HA2-B	TRB	EAGVAQSPRYKIIEKRQSVAFWCNPI	SGHAT	LYWYQQILGQGPKLLIQ	FQNNGV	VDDSQLPKDRFSAERLKGVDSTLKIQPAKLEDSAVYL	CASSLVDTQYF	GPGTRLTVL	TRBV11-2*01		TRBJ2-3*01	188	0.0002
HA2-B	TRB	DTGVSQDPRHKITKRGQNVTFRCDPI	SEHNR	LYWYRQTLGQGPEFLTY	FQNEAQ	LEKSRLLSDRFSAERPKGSFSTLEIQRTEQGDSAMYL	CASSSSQGARTEAFF	GQGTRLTVV	TRBV7-9*03	TRBD1*01	TRBJ1-1*01	188	0.0002
HA2-B	TRB	KAGVTQTPRYLIKTRGQQVTLSCSPI	SGHRS	VSWYQQTPGQGLQFLFE	YFSETQ	RNKGNFPGRFSGRQFSNSRSEMNVSTLELGDSALYL	CASSLSASLDETQYF	GPGTRLLVL	TRBV5-1*01		TRBJ2-5*01	188	0.0002
HA2-B	TRB	SAVISQKPSRDICQRGTSLTIQCQVD	SQVTM	MFWYRQQPGQSLTLIAT	ANQGSEA	TYESGFVIDKFPISRPNLTFSTLTVSNMSPEDSSIYL	CSVSRGTNYEQYF	GPGTRLTVT	TRBV29-1*01	TRBD2*01	TRBJ2-7*01	188	0.0002
HA2-B	TRB	DAGITQSPRHKVTETGTPVTLRCHQT	ENHRY	MYWYRQDPGHGLRLIHY	SYGVKD	TDKGEVSDGYSVSRSKTEDFLLTLESATSSQTSVYF	CAISESEDGTSGALGETQYF	GPGTRLLVL	TRBV10-3*02	TRBD2*01	TRBJ2-5*01	188	0.0002
HA2-B	TRB	DTGVSQDPRHKITKRGQNVTFRCDPI	SEHNR	LYWYRQTLGQGPEFLTY	FQNEAQ	LEKSRLLSDRFSAERPKGSFSTLEIQRTEQGDSAMYL	CASSLGYNEQFF	GPGTRLTVL	TRBV7-9*03		TRBJ2-1*01	188	0.0002
HA2-B	TRB	EAQVTQNPRYLITVTGKKLTVTCSQN	MNHEY	MSWYRQDPGLGLRQIYY	SMNVEV	TDKGDVPEGYKVSRKEKRNFPLILESPSPNQTSLYF	CASSLLKAAHQYF	GAGTRLSVL	TRBV27*01		TRBJ2-4*01	188	0.0002
HA2-B	TRB	EAGVAQSPRYKIIEKRQSVAFWCNPI	SGHAT	LYWYQQILGQGPKLLIQ	FQNNGV	VDDSQLPKDRFSAERLKGVDSTLKIQPAKLEDSAVYL	CASIRGTGGFTEAFF	GQGTRLTVV	TRBV11-2*01	TRBD1*01	TRBJ1-1*01	188	0.0002
HA2-B	TRB	DAGITQSPRHKVTETGTPVTLRCHQT	ENHRY	MYWYRQDPGHGLRLIHY	SYGVKD	TDKGEVSDGYSVSRSKTEDFLLTLESATSSQTSVYF	CAISEGGSYEQYF	GPGTRLTVT	TRBV10-3*02	TRBD1*01	TRBJ2-7*01	188	0.0002
HA2-B	TRB	ETGVTQTPRHLVMGMTNKKSLKCEQH	LGHNA	MYWYKQSAKKPLELMFV	YNFKEQ	TENNSVPSRFSPECPNSSHLFLHLHTLQPEDSALYL	CASSQVMGNTIYF	GEGSWLTVV	TRBV4-2*01		TRBJ1-3*01	188	0.0002
[truncated: 2,218 more rows]
