# Supplementary material for: Immunologic Alteration After Total En-Bloc Spondylectomy with Anterior Spinal Column Reconstruction with Frozen Tumor-Containing Bone Autologous Grafts: A Case Report in a Prospective Study
Source: Curr Oncol. 2025 Jul 31;32(8):432. doi: 10.3390/curroncol32080432 (PMC12384064; doi:10.3390/curroncol32080432)
Supplement: Supplementary file 1 [file curroncol-32-00432-s001.zip › TCR_achain_postope.fulllength.aa.xls]

SampleName	Chain_type	AA.Seq.FR1	AA.Seq.CDR1	AA.Seq.FR2	AA.Seq.CDR2	AA.Seq.FR3	AA.Seq.CDR3	AA.Seq.FR4	Best_V_Gene	Best_D_Gene	Best_J_Gene	Count	Frequency_in_All
HA2-A	TRA	GQNIDQPTEMTATEGAIVQINCTYQ	TSGFNG	LFWYQQHAGEAPTFLSY	NVLDGL	EEKGRFSSFLSRSKGYSYLLLKELQMKDSASYL	CAVRDSNYQLIW	GAGTKLIIKP	TRAV1-2*01		TRAJ33*01	5137	0.0078
HA2-A	TRA	GQNIDQPTEMTATEGAIVQINCTYQ	TSGFNG	LFWYQQHAGEAPTFLSY	NVLDGL	EEKGRFSSFLSRSKGYSYLLLKELQMKDSASYL	CAVMDSNYQLIW	GAGTKLIIKP	TRAV1-2*01		TRAJ33*01	3620	0.0055
HA2-A	TRA	GQNIDQPTEMTATEGAIVQINCTYQ	TSGFNG	LFWYQQHAGEAPTFLSY	NVLDGL	EEKGRFSSFLSRSKGYSYLLLKELQMKDSASYL	CAVMDSSYKLIF	GSGTRLLVRP	TRAV1-2*01		TRAJ12*01	3434	0.0052
HA2-A	TRA	GENVEQHPSTLSVQEGDSAVIKCTYS	DSASNY	FPWYKQELGKRPQLIID	IRSNVGE	KKDQRIAVTLNKTAKHFSLHITETQPEDSAVYF	CAANRGGSNYKLTF	GKGTLLTVNP	TRAV13-1*02		TRAJ53*01	2978	0.0045
HA2-A	TRA	GQNIDQPTEMTATEGAIVQINCTYQ	TSGFNG	LFWYQQHAGEAPTFLSY	NVLDGL	EEKGRFSSFLSRSKGYSYLLLKELQMKDSASYL	CAVLDSNYQLIW	GAGTKLIIKP	TRAV1-2*01		TRAJ33*01	2748	0.0042
HA2-A	TRA	GQNIDQPTEMTATEGAIVQINCTYQ	TSGFNG	LFWYQQHAGEAPTFLSY	NVLDGL	EEKGRFSSFLSRSKGYSYLLLKELQMKDSASYL	CASNPLTGGGGNKLTF	GTGTQLKVEL	TRAV1-2*01		TRAJ10*01	1802	0.0027
HA2-A	TRA	GDSVTQMEGPVTLSEEAFLTINCTYT	ATGYPS	LFWYVQYPGEGLQLLLK	ATKADDK	GSNKGFEATYRKETTSFHLEKGSVQVSDSAVYF	CALRSAGNKLTF	GGGTRVLVKP	TRAV9-2*02		TRAJ17*01	1716	0.0026
HA2-A	TRA	GQNIDQPTEMTATEGAIVQINCTYQ	TSGFNG	LFWYQQHAGEAPTFLSY	NVLDGL	EEKGRFSSFLSRSKGYSYLLLKELQMKDSASYL	CAVVDSNYQLIW	GAGTKLIIKP	TRAV1-2*01		TRAJ33*01	1600	0.0024
HA2-A	TRA	KDQVFQPSTVASSEGAVVEIFCNHS	VSNAYN	FFWYLHFPGCAPRLLVK	GSKP	SQQGRYNMTYERFSSSLLILQVREADAAVYY	CAVEDRGNNRLAF	GKGNQVVVIP	TRAV2*01		TRAJ7*01	1592	0.0024
HA2-A	TRA	GQNIDQPTEMTATEGAIVQINCTYQ	TSGFNG	LFWYQQHAGEAPTFLSY	NVLDGL	EEKGRFSSFLSRSKGYSYLLLKELQMKDSASYL	CAAMDSNYQLIW	GAGTKLIIKP	TRAV1-2*01		TRAJ33*01	1585	0.0024
HA2-A	TRA	GESVGLHLPTLSVQEGDNSIINCAYS	NSASDY	FIWYKQESGKGPQFIID	IRSNMDK	RQGQRVTVLLNKTVKHLSLQIAATQPGDSAVYF	CAEAYQAGTALIF	GKGTTLSVSS	TRAV13-2*01		TRAJ15*01	1429	0.0022
HA2-A	TRA	KQEVTQIPAALSVPEGENLVLNCSFT	DSAIYN	LQWFRQDPGKGLTSLLL	IQSSQRE	QTSGRLNASLDKSSGRSTLYIAASQPGDSATYL	CAVRGGGTSYGKLTF	GQGTILTVHP	TRAV21*01		TRAJ52*01	1391	0.0021
HA2-A	TRA	GENVEQHPSTLSVQEGDSAVIKCTYS	DSASNY	FPWYKQELGKRPQLIID	IRSNVGE	KKDQRIAVTLNKTAKHFSLHITETQPEDSAVYF	CAASTGGFKTIF	GAGTRLFVKA	TRAV13-1*02		TRAJ9*01	1387	0.0021
HA2-A	TRA	GQNIDQPTEMTATEGAIVQINCTYQ	TSGFNG	LFWYQQHAGEAPTFLSY	NVLDGL	EEKGRFSSFLSRSKGYSYLLLKELQMKDSASYL	CAVQTGANNLFF	GTGTRLTVIP	TRAV1-2*01		TRAJ36*01	1363	0.0021
HA2-A	TRA	DAKTTQPPSMDCAEGRAANLPCNHS	TISGNEY	VYWYRQIHSQGPQYIIH	GLKNN	ETNEMASLIITEDRKSSTLILPHATLRDTAVYY	CIVKGSGANSKLTF	GKGITLSVRP	TRAV26-1*01		TRAJ56*01	1316	0.0020
HA2-A	TRA	GENVEQHPSTLSVQEGDSAVIKCTYS	DSASNY	FPWYKQELGKRPQLIID	IRSNVGE	KKDQRIAVTLNKTAKHFSLHITETQPEDSAVYF	CAASDSGGYQKVTF	GTGTKLQVIP	TRAV13-1*02		TRAJ13*02	1302	0.0020
HA2-A	TRA	EDQVTQSPEALRLQEGESSSLNCSYT	VSGLRG	LFWYRQDPGKGPEFLFT	LYSAGEE	KEKERLKATLTKKESFLHITAPKPEDSATYL	CAVPRFF	GQGTTLQVKP	TRAV20*02		TRAJ37*01	1300	0.0020
HA2-A	TRA	GESVGLHLPTLSVQEGDNSIINCAYS	NSASDY	FIWYKQESGKGPQFIID	IRSNMDK	RQGQRVTVLLNKTVKHLSLQIAATQPGDSAVYF	CVPLGQNFVF	GPGTRLSVLP	TRAV13-2*01		TRAJ26*01	1299	0.0020
HA2-A	TRA	GDSVTQMEGPVTLSEEAFLTINCTYT	ATGYPS	LFWYVQYPGEGLQLLLK	ATKADDK	GSNKGFEATYRKETTSFHLEKGSVQVSDSAVYF	CALGDTGGFKTIF	GAGTRLFVKA	TRAV9-2*02		TRAJ9*01	1297	0.0020
HA2-A	TRA	GQNIDQPTEMTATEGAIVQINCTYQ	TSGFNG	LFWYQQHAGEAPTFLSY	NVLDGL	EEKGRFSSFLSRSKGYSYLLLKELQMKDSASYL	CAVTDSNYQLIW	GAGTKLIIKP	TRAV1-2*01		TRAJ33*01	1280	0.0020
HA2-A	TRA	AQTVTQSQPEMSVQEAETVTLSCTYD	TSESDYY	LFWYKQPPSRQMILVIR	QEAYKQQN	ATENRFSVNFQKAAKSFSLKISDSQLGDAAMYF	CAYRSGNNNARLMF	GDGTQLVVKP	TRAV38-2/DV8*01		TRAJ31*01	1266	0.0019
HA2-A	TRA	GESVGLHLPTLSVQEGDNSIINCAYS	NSASDY	FIWYKQESGKGPQFIID	IRSNMDK	RQGQRVTVLLNKTVKHLSLQIAATQPGDSAVYF	CAESFNAGNMLTF	GGGTRLMVKP	TRAV13-2*01		TRAJ39*01	1266	0.0019
HA2-A	TRA	GQNIDQPTEMTATEGAIVQINCTYQ	TSGFNG	LFWYQQHAGEAPTFLSY	NVLDGL	EEKGRFSSFLSRSKGYSYLLLKELQMKDSASYL	CAVETAGNKLTF	GGGTRVLVKP	TRAV1-2*01		TRAJ17*01	1240	0.0019
HA2-A	TRA	AQTVTQSQPEMSVQEAETVTLSCTYD	TSESDYY	LFWYKQPPSRQMILVIR	QEAYKQQN	ATENRFSVNFQKAAKSFSLKISDSQLGDAAMYF	PLMPRCISVLIGARQTGANNLFF	GTGTRLTVIP	TRAV38-2/DV8*01		TRAJ36*01	1233	0.0019
HA2-A	TRA	KNQVEQSPQSLIILEGKNCTLQCNYT	VSPFSN	LRWYKQDTGRGPVSLTI	MTFSENT	KSNGRYTATLDADTKQSSLHITASQLSDSASYI	CVVSQAGTALIF	GKGTTLSVSS	TRAV10*01		TRAJ15*01	1199	0.0018
HA2-A	TRA	EDKVVQSPLSLVVHEGDTVTLNCSYE	VTNFRS	LLWYKQEKKAPTFLFM	LTSSGIE	KKSGRLSSILDKKELFSILNITATQTGDSAVYL	CAVEATTSGTYKYIF	GTGTRLKVLA	TRAV36/DV7*05		TRAJ40*01	1191	0.0018
HA2-A	TRA	KDQVFQPSTVASSEGAVVEIFCNHS	VSNAYN	FFWYLHFPGCAPRLLVK	GSKP	SQQGRYNMTYERFSSSLLILQVREADAAVYY	CAVKQAGTALIF	GKGTTLSVSS	TRAV2*01		TRAJ15*01	1176	0.0018
HA2-A	TRA	AQTVTQSQPEMSVQEAETVTLSCTYD	TSESDYY	LFWYKQPPSRQMILVIR	QEAYKQQN	ATENRFSVNFQKAAKSFSLKISDSQLGDAAMYF	CAYRRITQGGSEKLVF	GKGTKLTVNP	TRAV38-2/DV8*01		TRAJ57*01	1160	0.0018
HA2-A	TRA	KQEVTQIPAALSVPEGENLVLNCSFT	DSAIYN	LQWFRQDPGKGLTSLLL	IQSSQRE	QTSGRLNASLDKSSGRSTLYIAASQPGDSATYL	CAVRNNNARLMF	GDGTQLVVKP	TRAV21*01		TRAJ31*01	1159	0.0018
HA2-A	TRA	LAKTTQPISMDSYEGQEVNITCSHN	NIATNDY	ITWYQQFPSQGPRFIIQ	GYKTK	VTNEVASLFIPADRKSSTLSLPRVSLSDTAVYY	CLVGDMGNNDMRF	GAGTRLTVKP	TRAV4*01		TRAJ43*01	1143	0.0017
HA2-A	TRA	SQQGEEDPQALSIQEGENATMNCSYK	TSINN	LQWYRQNSGRGLVHLIL	IRSNERE	KHSGRLRVTLDTSKKSSSLLITASRAADTASYF	CAPDNYGQNFVF	GPGTRLSVLP	TRAV17*01		TRAJ26*01	1131	0.0017
HA2-A	TRA	QKEVEQDPGPLSVPEGAIVSLNCTYS	NSAFQY	FMWYRQYSRKGPELLMY	TYSSGN	KEDGRFTAQVDKSSKYISLFIRDSQPSDSATYL	CAMSVSQTGANNLFF	GTGTRLTVIP	TRAV12-3*01		TRAJ36*01	1128	0.0017
HA2-A	TRA	ILNVEQSPQSLHVQEGDSTNFTCSFP	SSNFYA	LHWYRWETAKSPEALFV	MTLNGDE	KKKGRISATLNTKEGYSYLYIKGSQPEDSATYL	CAFDSSASKIIF	GSGTRLSIRP	TRAV24*01		TRAJ3*01	1127	0.0017
HA2-A	TRA	GENVEQHPSTLSVQEGDSAVIKCTYS	DSASNY	FPWYKQELGKRPQLIID	IRSNVGE	KKDQRIAVTLNKTAKHFSLHITETQPEDSAVYF	CAASPGSNYQLIW	GAGTKLIIKP	TRAV13-1*02		TRAJ33*01	1114	0.0017
HA2-A	TRA	DQQVKQNSPSLSVQEGRISILNCDYT	NSMFDY	FLWYKKYPAEGPTFLIS	ISSIKDK	NEDGRFTVFLNKSAKHLSLHIVPSQPGDSAVYF	CAAKLYMYSGGGADGLTF	GKGTHLIIQP	TRAV29/DV5*01		TRAJ45*01	1088	0.0017
HA2-A	TRA	GNSVTQMEGPVTLSEEAFLTINCTYT	ATGYPS	LFWYVQYPGEGLQLLLK	ATKADDK	GSNKGFEATYRKETTSFHLEKGSVQVSDSAVYF	CALHYNQGGKLIF	GQGTELSVKP	TRAV9-2*01		TRAJ23*01	1082	0.0017
HA2-A	TRA	KQEVTQIPAALSVPEGENLVLNCSFT	DSAIYN	LQWFRQDPGKGLTSLLL	IQSSQRE	QTSGRLNASLDKSSGRSTLYIAASQPGDSATYL	CAVRGNQFYF	GTGTSLTVIP	TRAV21*01		TRAJ49*01	1075	0.0016
HA2-A	TRA	SQQGEEDPQALSIQEGENATMNCSYK	TSINN	LQWYRQNSGRGLVHLIL	IRSNERE	KHSGRLRVTLDTSKKSSSLLITASRAADTASYF	CAPLEQTGANNLFF	GTGTRLTVIP	TRAV17*01		TRAJ36*01	1072	0.0016
HA2-A	TRA	GENVEQHPSTLSVQEGDSAVIKCTYS	DSASNY	FPWYKQELGKRPQLIID	IRSNVGE	KKDQRIAVTLNKTAKHFSLHITETQPEDSAVYF	CAASRGSSASKIIF	GSGTRLSIRP	TRAV13-1*02		TRAJ3*01	1070	0.0016
HA2-A	TRA	SQQGEEDPQALSIQEGENATMNCSYK	TSINN	LQWYRQNSGRGLVHLIL	IRSNERE	KHSGRLRVTLDTSKKSSSLLITASRAADTASYF	CATYSRGSNYKLTF	GKGTLLTVNP	TRAV17*01		TRAJ53*01	1065	0.0016
HA2-A	TRA	EDQVTQSPEALRLQEGESSSLNCSYT	VSGLRG	LFWYRQDPGKGPEFLFT	LYSAGEE	KEKERLKATLTKKESFLHITAPKPEDSATYL	CAVRPYSGNTPLVF	GKGTRLSVIA	TRAV20*02		TRAJ29*01	1057	0.0016
HA2-A	TRA	GQNIDQPTEMTATEGAIVQINCTYQ	TSGFNG	LFWYQQHAGEAPTFLSY	NVLDGL	EEKGRFSSFLSRSKGYSYLLLKELQMKDSASYL	CAGMDSNYQLIW	GAGTKLIIKP	TRAV1-2*01		TRAJ33*01	1052	0.0016
HA2-A	TRA	GDSVTQMEGPVTLSEEAFLTINCTYT	ATGYPS	LFWYVQYPGEGLQLLLK	ATKADDK	GSNKGFEATYRKETTSFHLEKGSVQVSDSAVYF	CALSEMDSNYQLIW	GAGTKLIIKP	TRAV9-2*02		TRAJ33*01	1037	0.0016
HA2-A	TRA	DAKTTQPNSMESNEEEPVHLPCNHS	TISGTDY	IHWYRQLPSQGPEYVIH	GLTSN	VNNRMASLAIAEDRKSSTLILHRATLRDAAVYY	CIRSGYNNNDMRF	GAGTRLTVKP	TRAV26-2*01		TRAJ43*01	1027	0.0016
HA2-A	TRA	QQQVKQSPQSLIVQKGGISIINCAYE	NTAFDY	FPWYQQFPGKGPALLIA	IRPDVSE	KKEGRFTISFNKSAKQFSLHIMDSQPGDSATYF	CAASEDGSARQLTF	GSGTQLTVLP	TRAV23/DV6*01		TRAJ22*01	1024	0.0016
HA2-A	TRA	KDQVFQPSTVASSEGAVVEIFCNHS	VSNAYN	FFWYLHFPGCAPRLLVK	GSKP	SQQGRYNMTYERFSSSLLILQVREADAAVYY	CAAGGSYIPTF	GRGTSLIVHP	TRAV2*01		TRAJ6*01	1020	0.0016
HA2-A	TRA	KQEVTQIPAALSVPEGENLVLNCSFT	DSAIYN	LQWFRQDPGKGLTSLLL	IQSSQRE	QTSGRLNASLDKSSGRSTLYIAASQPGDSATYL	CAVRDWNSGNTPLVF	GKGTRLSVIA	TRAV21*01		TRAJ29*01	1015	0.0015
HA2-A	TRA	KDQVFQPSTVASSEGAVVEIFCNHS	VSNAYN	FFWYLHFPGCAPRLLVK	GSKP	SQQGRYNMTYERFSSSLLILQVREADAAVYY	CAVSLYYQLIW	GAGTKLIIKP	TRAV2*01		TRAJ33*01	1015	0.0015
HA2-A	TRA	LAKTTQPISMDSYEGQEVNITCSHN	NIATNDY	ITWYQQFPSQGPRFIIQ	GYKTK	VTNEVASLFIPADRKSSTLSLPRVSLSDTAVYY	CLVGDIQGGKLIF	GQGTELSVKP	TRAV4*01		TRAJ23*01	1009	0.0015
HA2-A	TRA	SQKIEQNSEALNIQEGKTATLTCNYT	NYSPAY	LQWYRQDPGRGPVFLLL	IRENEKE	KRKERLKVTFDTTLKQSLFHITASQPADSATYL	CALDLLNSGYALNF	GKGTSLLVTP	TRAV6*07		TRAJ41*01	1000	0.0015
HA2-A	TRA	GENVEQHPSTLSVQEGDSAVIKCTYS	DSASNY	FPWYKQELGKRPQLIID	IRSNVGE	KKDQRIAVTLNKTAKHFSLHITETQPEDSAVYF	CALGNNARLMF	GDGTQLVVKP	TRAV13-1*02		TRAJ31*01	996	0.0015
HA2-A	TRA	AQTVTQSQPEMSVQEAETVTLSCTYD	TSENNYY	LFWYKQPPSRQMILVIR	QEAYKQQN	ATENRFSVNFQKAAKSFSLKISDSQLGDTAMYF	CAFMKHRGGADGLTF	GKGTHLIIQP	TRAV38-1*01		TRAJ45*01	992	0.0015
HA2-A	TRA	GQNIDQPTEMTATEGAIVQINCTYQ	TSGFNG	LFWYQQHAGEAPTFLSY	NVLDGL	EEKGRFSSFLSRSKGYSYLLLKELQMKDSASYL	CAVRDVNRDDKIIF	GKGTRLHILP	TRAV1-2*01		TRAJ30*01	991	0.0015
HA2-A	TRA	TQLLEQSPQFLSIQEGENLTVYCNSS	SVFSS	LQWYRQEPGEGPVLLVT	VVTGGEV	KKLKRLTFQFGDARKDSSLHITAAQPGDTGLYL	CAGALGEYGNKLVF	GAGTILRVKS	TRAV27*01		TRAJ47*02	986	0.0015
HA2-A	TRA	SQQGEEDPQALSIQEGENATMNCSYK	TSINN	LQWYRQNSGRGLVHLIL	IRSNERE	KHSGRLRVTLDTSKKSSSLLITASRAADTASYF	CATDPGNEKLTF	GTGTRLTIIP	TRAV17*01		TRAJ48*01	982	0.0015
HA2-A	TRA	DAKTTQPPSMDCAEGRAANLPCNHS	TISGNEY	VYWYRQIHSQGPQYIIH	GLKNN	ETNEMASLIITEDRKSSTLILPHATLRDTAVYY	CIVRFPGYNTDKLIF	GTGTRLQVFP	TRAV26-1*01		TRAJ34*01	976	0.0015
HA2-A	TRA	QKEVEQNSGPLSVPEGAIASLNCTYS	DRGSQS	FFWYRQYSGKSPELIMS	IYSNGD	KEDGRFTAQLNKASQYVSLLIRDSQPSDSATYL	CAVGTGNQFYF	GTGTSLTVIP	TRAV12-2*02		TRAJ49*01	963	0.0015
HA2-A	TRA	GQNIDQPTEMTATEGAIVQINCTYQ	TSGFNG	LFWYQQHAGEAPTFLSY	NVLDGL	EEKGRFSSFLSRSKGYSYLLLKELQMKDSASYL	CAVSDSNYQLIW	GAGTKLIIKP	TRAV1-2*01		TRAJ33*01	962	0.0015
HA2-A	TRA	TQLLEQSPQFLSIQEGENLTVYCNSS	SVFSS	LQWYRQEPGEGPVLLVT	VVTGGEV	KKLKRLTFQFGDARKDSSLHITAAQPGDTGLYL	CAGVRPNAGNMLTF	GGGTRLMVKP	TRAV27*01		TRAJ39*01	952	0.0015
HA2-A	TRA	GQQLNQSPQSMFIQEGEDVSMNCTSS	SIFNT	WLWYKQDPGEGPVLLIA	LYKAGEL	TSNGRLTAQFGITRKDSFLNISASIPSDVGIYF	CAGQLRAGGSEKLVF	GKGTKLTVNP	TRAV35*01		TRAJ57*01	941	0.0014
HA2-A	TRA	KQEVTQIPAALSVPEGENLVLNCSFT	DSAIYN	LQWFRQDPGKGLTSLLL	IQSSQRE	QTSGRLNASLDKSSGRSTLYIAASQPGDSATYL	CAVESGNTPLVF	GKGTRLSVIA	TRAV21*01		TRAJ29*01	940	0.0014
HA2-A	TRA	GESVGLHLPTLSVQEGDNSIINCAYS	NSASDY	FIWYKQESGKGPQFIID	IRSNMDK	RQGQRVTVLLNKTVKHLSLQIAATQPGDSAVYF	CAENIGGYQKVTF	GTGTKLQVIP	TRAV13-2*01		TRAJ13*02	938	0.0014
HA2-A	TRA	KNQVEQSPQSLIILEGKNCTLQCNYT	VSPFSN	LRWYKQDTGRGPVSLTI	MTFSENT	KSNGRYTATLDADTKQSSLHITASQLSDSASYI	CVVTPYSSASKIIF	GSGTRLSIRP	TRAV10*01		TRAJ3*01	919	0.0014
HA2-A	TRA	GQNIDQPTEMTATEGAIVQINCTYQ	TSGFNG	LFWYQQHAGEAPTFLSY	NVLDGL	EEKGRFSSFLSRSKGYSYLLLKELQMKDSASYL	CAVIDSNYQLIW	GAGTKLIIKP	TRAV1-2*01		TRAJ33*01	917	0.0014
HA2-A	TRA	KQEVTQIPAALSVPEGENLVLNCSFT	DSAIYN	LQWFRQDPGKGLTSLLL	IQSSQRE	QTSGRLNASLDKSSGRSTLYIAASQPGDSATYL	CAVKNNYGQNFVF	GPGTRLSVLP	TRAV21*01		TRAJ26*01	907	0.0014
HA2-A	TRA	AQTVTQSQPEMSVQEAETVTLSCTYD	TSESDYY	LFWYKQPPSRQMILVIR	QEAYKQQN	ATENRFSVNFQKAAKSFSLKISDSQLGDAAMYF	CAYRSSLYGNKLVF	GAGTILRVKS	TRAV38-2/DV8*01		TRAJ47*02	902	0.0014
HA2-A	TRA	LAKTTQPISMDSYEGQEVNITCSHN	NIATNDY	ITWYQQFPSQGPRFIIQ	GYKTK	VTNEVASLFIPADRKSSTLSLPRVSLSDTAVYY	CLVGANYGGATNKLIF	GTGTLLAVQP	TRAV4*01		TRAJ32*02	902	0.0014
HA2-A	TRA	GESVGLHLPTLSVQEGDNSIINCAYS	NSASDY	FIWYKQESGKGPQFIID	IRSNMDK	RQGQRVTVLLNKTVKHLSLQIAATQPGDSAVYF	CAEGSTGRRALTF	GSGTRLQVQP	TRAV13-2*01		TRAJ5*01	901	0.0014
HA2-A	TRA	GENVEQHPSTLSVQEGDSAVIKCTYS	DSASNY	FPWYKQELGKRPQLIID	IRSNVGE	KKDQRIAVTLNKTAKHFSLHITETQPEDSAVYF	CAASSGAGGTSYGKLTF	GQGTILTVHP	TRAV13-1*02		TRAJ52*01	898	0.0014
HA2-A	TRA	GIQVEQSPPDLILQEGANSTLRCNFS	DSVNN	LQWFHQNPWGQLINLFY	IPSGT	KQNGRLSATTVATERYSLLYISSSQTTDSGVYF	GEETSGSRLTF	GEGTQLTVNP	TRAV22*01		TRAJ58*01	897	0.0014
HA2-A	TRA	KQEVTQIPAALSVPEGENLVLNCSFT	DSAIYN	LQWFRQDPGKGLTSLLL	IQSSQRE	QTSGRLNASLDKSSGRSTLYIAASQPGDSATYL	CAALSSYKLIF	GSGTRLLVRP	TRAV21*01		TRAJ12*01	886	0.0014
HA2-A	TRA	GQNIDQPTEMTATEGAIVQINCTYQ	TSGFNG	LFWYQQHAGEAPTFLSY	NVLDGL	EEKGRFSSFLSRSKGYSYLLLKELQMKDSASYL	CAGVDSNYQLIW	GAGTKLIIKP	TRAV1-2*01		TRAJ33*01	876	0.0013
HA2-A	TRA	QQPVQSPQAVILREGEDAVINCSSS	KALYS	VHWYRQKHGEAPVFLMI	LLKGGEQ	KGHEKISASFNEKKQQSSLYLTASQLSYSGTYF	CGAPTWVSGGYNKLIF	GAGTRLAVHP	TRAV30*01		TRAJ4*01	874	0.0013
HA2-A	TRA	KQEVTQIPAALSVPEGENLVLNCSFT	DSAIYN	LQWFRQDPGKGLTSLLL	IQSSQRE	QTSGRLNASLDKSSGRSTLYIAASQPGDSATYL	CAVNAEGGKLIF	GQGTELSVKP	TRAV21*01		TRAJ23*01	869	0.0013
HA2-A	TRA	EDQVTQSPEALRLQEGESSSLNCSYT	VSGLRG	LFWYRQDPGKGPEFLFT	LYSAGEE	KEKERLKATLTKKESFLHITAPKPEDSATYL	CAVPGSNYKLTF	GKGTLLTVNP	TRAV20*02		TRAJ53*01	866	0.0013
HA2-A	TRA	EDKVVQSPLSLVVHEGDTVTLNCSYE	VTNFRS	LLWYKQEKKAPTFLFM	LTSSGIE	KKSGRLSSILDKKELFSILNITATQTGDSAVYL	CAERNNNARLMF	GDGTQLVVKP	TRAV36/DV7*04		TRAJ31*01	863	0.0013
HA2-A	TRA	GDSVTQMEGPVTLSEEAFLTINCTYT	ATGYPS	LFWYVQYPGEGLQLLLK	ATKADDK	GSNKGFEATYRKETTSFHLEKGSVQVSDSAVYF	CALSDHGRGSTLGRLYF	GRGTQLTVWP	TRAV9-2*02		TRAJ18*01	863	0.0013
HA2-A	TRA	QKEVEQDPGPLSVPEGAIVSLNCTYS	NSAFQY	FMWYRQYSRKGPELLMY	TYSSGN	KEDGRFTAQVDKSSKYISLFIRDSQPSDSATYL	CAMSSTYNTDKLIF	GTGTRLQVFP	TRAV12-3*01		TRAJ34*01	862	0.0013
HA2-A	TRA	KQEVTQIPAALSVPEGENLVLNCSFT	DSAIYN	LQWFRQDPGKGLTSLLL	IQSSQRE	QTSGRLNASLDKSSGRSTLYIAASQPGDSATYL	CAVPNNAGNMLTF	GGGTRLMVKP	TRAV21*01		TRAJ39*01	859	0.0013
HA2-A	TRA	SQQGEEDPQALSIQEGENATMNCSYK	TSINN	LQWYRQNSGRGLVHLIL	IRSNERE	KHSGRLRVTLDTSKKSSSLLITASRAADTASYF	CATPFRGNKLTF	GTGTQLKVEL	TRAV17*01		TRAJ10*01	857	0.0013
HA2-A	TRA	TQLLEQSPQFLSIQEGENLTVYCNSS	SVFSS	LQWYRQEPGEGPVLLVT	VVTGGEV	KKLKRLTFQFGDARKDSSLHITAAQPGDTGLYL	CAGEISGGSNYKLTF	GKGTLLTVNP	TRAV27*01		TRAJ53*01	855	0.0013
HA2-A	TRA	KQEVTQIPAALSVPEGENLVLNCSFT	DSAIYN	LQWFRQDPGKGLTSLLL	IQSSQRE	QTSGRLNASLDKSSGRSTLYIAASQPGDSATYL	CAVASEETSGSRLTF	GEGTQLTVNP	TRAV21*01		TRAJ58*01	855	0.0013
HA2-A	TRA	GDSVTQMEGPVTLSEEAFLTINCTYT	ATGYPS	LFWYVQYPGEGLQLLLK	ATKADDK	GSNKGFEATYRKETTSFHLEKGSVQVSDSAVYF	CALSEASGTYKYIF	GTGTRLKVLA	TRAV9-2*02		TRAJ40*01	846	0.0013
HA2-A	TRA	GENVEQHPSTLSVQEGDSAVIKCTYS	DSASNY	FPWYKQELGKRPQLIID	IRSNVGE	KKDQRIAVTLNKTAKHFSLHITETQPEDSAVYF	CAAYDPGGSYIPTF	GRGTSLIVHP	TRAV13-1*02		TRAJ6*01	844	0.0013
HA2-A	TRA	ELKVEQNPLFLSMQEGKNYTIYCNYS	TTSDR	LYWYRQDPGKSLESLFV	LLSNGAV	KQEGRLMASLDTKARLSTLHITAAVHDLSATYF	CAVANYGGATNKLIF	GTGTLLAVQP	TRAV39*01		TRAJ32*02	841	0.0013
HA2-A	TRA	GQNIDQPTEMTATEGAIVQINCTYQ	TSGFNG	LFWYQQHAGEAPTFLSY	NVLDGL	EEKGRFSSFLSRSKGYSYLLLKELQMKDSASYL	CAVGDDYKLSF	GAGTTVTVRA	TRAV1-2*01		TRAJ20*01	837	0.0013
HA2-A	TRA	KQEVTQIPAALSVPEGENLVLNCSFT	DSAIYN	LQWFRQDPGKGLTSLLL	IQSSQRE	QTSGRLNASLDKSSGRSTLYIAASQPGDSATYL	CAVSGNTPLVF	GKGTRLSVIA	TRAV21*01		TRAJ29*01	834	0.0013
HA2-A	TRA	DQQVKQNSPSLSVQEGRISILNCDYT	NSMFDY	FLWYKKYPAEGPTFLIS	ISSIKDK	NEDGRFTVFLNKSAKHLSLHIVPSQPGDSAVYF	CAAMNSGGYQKVTF	GTGTKLQVIP	TRAV29/DV5*04		TRAJ13*02	832	0.0013
HA2-A	TRA	KQEVTQIPAALSVPEGENLVLNCSFT	DSAIYN	LQWFRQDPGKGLTSLLL	IQSSQRE	QTSGRLNASLDKSSGRSTLYIAASQPGDSATYL	SGGGADGLTF	GKGTHLIIQP	TRAV21*01		TRAJ45*01	830	0.0013
HA2-A	TRA	EDKVVQSPLSLVVHEGDTVTLNCSYE	VTNFRS	LLWYKQEKKAPTFLFM	LTSSGIE	KKSGRLSSILDKKELFSILNITATQTGDSAVYL	CAGGETSGSRLTF	GEGTQLTVNP	TRAV36/DV7*04		TRAJ58*01	828	0.0013
HA2-A	TRA	GESVGLHLPTLSVQEGDNSIINCAYS	NSASDY	FIWYKQESGKGPQFIID	IRSNMDK	RQGQRVTVLLNKTVKHLSLQIAATQPGDSAVYF	CAESGEEYKLSF	GAGTTVTVRA	TRAV13-2*01		TRAJ20*01	827	0.0013
HA2-A	TRA	GQNIDQPTEMTATEGAIVQINCTYQ	TSGFNG	LFWYQQHAGEAPTFLSY	NVLDGL	EEKGRFSSFLSRSKGYSYLLLKELQMKDSASYL	CAVIDARLMF	GDGTQLVVKP	TRAV1-2*01		TRAJ31*01	825	0.0013
HA2-A	TRA	EDQVTQSPEALRLQEGESSSLNCSYT	VSGLRG	LFWYRQDPGKGPEFLFT	LYSAGEE	KEKERLKATLTKKESFLHITAPKPEDSATYL	CAVRTSGGYQKVTF	GTGTKLQVIP	TRAV20*02		TRAJ13*02	814	0.0012
HA2-A	TRA	KQEVTQIPAALSVPEGENLVLNCSFT	DSAIYN	LQWFRQDPGKGLTSLLL	IQSSQRE	QTSGRLNASLDKSSGRSTLYIAASQPGDSATYL	CASRGSTLGRLYF	GRGTQLTVWP	TRAV21*02		TRAJ18*01	812	0.0012
HA2-A	TRA	EDKVVQSPLSLVVHEGDTVTLNCSYE	VTNFRS	LLWYKQEKKAPTFLFM	LTSSGIE	KKSGRLSSILDKKELFSILNITATQTGDSAVYL	LPQGNTGKLIF	GQGTTLQVKP	TRAV36/DV7*04		TRAJ37*01	805	0.0012
HA2-A	TRA	GQNIDQPTEMTATEGAIVQINCTYQ	TSGFNG	LFWYQQHAGEAPTFLSY	NVLDGL	EEKGRFSSFLSRSKGYSYLLLKELQMKDSASYL	CVPMDSNYQLIW	GAGTKLIIKP	TRAV1-2*01		TRAJ33*01	802	0.0012
HA2-A	TRA	KQEVTQIPAALSVPEGENLVLNCSFT	DSAIYN	LQWFRQDPGKGLTSLLL	IQSSQRE	QTSGRLNASLDKSSGRSTLYIAASQPGDSATYL	CAVRRGNFNKFYF	GSGTKLNVKP	TRAV21*01		TRAJ21*01	801	0.0012
HA2-A	TRA	KQEVTQIPAALSVPEGENLVLNCSFT	DSAIYN	LQWFRQDPGKGLTSLLL	IQSSQRE	QTSGRLNASLDKSSGRSTLYIAASQPGDSATYL	CAVAHQGSGYALNF	GKGTSLLVTP	TRAV21*01		TRAJ41*01	800	0.0012
HA2-A	TRA	KQEVTQIPAALSVPEGENLVLNCSFT	DSAIYN	LQWFRQDPGKGLTSLLL	IQSSQRE	QTSGRLNASLDKSSGRSTLYIAASQPGDSATYL	CAVGDNNNDMRF	GAGTRLTVKP	TRAV21*01		TRAJ43*01	799	0.0012
HA2-A	TRA	AQKITQTQPGMFVQEKEAVTLDCTYD	TSDPSYG	LFWYKQPSSGEMIFLIY	QGSYDQQN	ATEGRYSLNFQKARKSANLVISASQLGDSAMYF	CAMREPGGGFKTIF	GAGTRLFVKA	TRAV14/DV4*01		TRAJ9*01	799	0.0012
HA2-A	TRA	KQEVTQIPAALSVPEGENLVLNCSFT	DSAIYN	LQWFRQDPGKGLTSLLL	IQSSQRE	QTSGRLNASLDKSSGRSTLYIAASQPGDSATYL	CAVRGMNTGFQKLVF	GTGTRLLVSP	TRAV21*01		TRAJ8*01	797	0.0012
HA2-A	TRA	TQLLEQSPQFLSIQEGENLTVYCNSS	SVFSS	LQWYRQEPGEGPVLLVT	VVTGGEV	KKLKRLTFQFGDARKDSSLHITAAQPGDTGLYL	CAGFLNAGGTSYGKLTF	GQGTILTVHP	TRAV27*01		TRAJ52*01	790	0.0012
HA2-A	TRA	LAKTTQPISMDSYEGQEVNITCSHN	NIATNDY	ITWYQQFPSQGPRFIIQ	GYKTK	VTNEVASLFIPADRKSSTLSLPRVSLSDTAVYY	CLVGDWTGGSYIPTF	GRGTSLIVHP	TRAV4*01		TRAJ6*01	790	0.0012
HA2-A	TRA	GESVGLHLPTLSVQEGDNSIINCAYS	NSASDY	FIWYKQESGKGPQFIID	IRSNMDK	RQGQRVTVLLNKTVKHLSLQIAATQPGDSAVYF	CAEKAGSNYKLTF	GKGTLLTVNP	TRAV13-2*01		TRAJ53*01	788	0.0012
HA2-A	TRA	GENVEQHPSTLSVQEGDSAVIKCTYS	DSASNY	FPWYKQELGKRPQLIID	IRSNVGE	KKDQRIAVTLNKTAKHFSLHITETQPEDSAVYF	CAASTYGQNFVF	GPGTRLSVLP	TRAV13-1*02		TRAJ26*01	784	0.0012
HA2-A	TRA	EDQVTQSPEALRLQEGESSSLNCSYT	VSGLRG	LFWYRQDPGKGPEFLFT	LYSAGEE	KEKERLKATLTKKESFLHITAPKPEDSATYL	CAVRTMDSNYQLIW	GAGTKLIIKP	TRAV20*02		TRAJ33*01	784	0.0012
HA2-A	TRA	GQQLNQSPQSMFIQEGEDVSMNCTSS	SIFNT	WLWYKQDPGEGPVLLIA	LYKAGEL	TSNGRLTAQFGITRKDSFLNISASIPSDVGIYF	CAGQLWQSPNNAGNMLTF	GGGTRLMVKP	TRAV35*01		TRAJ39*01	784	0.0012
HA2-A	TRA	GEDVEQSLFLSVREGDSSVINCTYT	DSSSTY	LYWYKQEPGAGLQLLTY	IFSNMDM	KQDQRLTVLLNKKDKHLSLRIADTQTGDSAIYF	CAESIPVISGGYNKLIF	GAGTRLAVHP	TRAV5*01		TRAJ4*01	780	0.0012
HA2-A	TRA	GESVGLHLPTLSVQEGDNSIINCAYS	NSASDY	FIWYKQESGKGPQFIID	IRSNMDK	RQGQRVTVLLNKTVKHLSLQIAATQPGDSAVYF	CAENPPGSSNTGKLIF	GQGTTLQVKP	TRAV13-2*01		TRAJ37*02	779	0.0012
HA2-A	TRA	QKEVEQDPGPLSVPEGAIVSLNCTYS	NSAFQY	FMWYRQYSRKGPELLMY	TYSSGN	KEDGRFTAQVDKSSKYISLFIRDSQPSDSATYL	CATAVGETSGSRLTF	GEGTQLTVNP	TRAV12-3*01		TRAJ58*01	772	0.0012
HA2-A	TRA	EDQVTQSPEALRLQEGESSSLNCSYT	VSGLRG	LFWYRQDPGKGPEFLFT	LYSAGEE	KEKERLKATLTKKESFLHITAPKPEDSATYL	CAVVNYGGSQGNLIF	GKGTKLSVKP	TRAV20*02		TRAJ42*01	769	0.0012
HA2-A	TRA	KQEVTQIPAALSVPEGENLVLNCSFT	DSAIYN	LQWFRQDPGKGLTSLLL	IQSSQRE	QTSGRLNASLDKSSGRSTLYIAASQPGDSATYL	CAVPNSGNTPLVF	GKGTRLSVIA	TRAV21*01		TRAJ29*01	766	0.0012
HA2-A	TRA	KQEVTQIPAALSVPEGENLVLNCSFT	DSAIYN	LQWFRQDPGKGLTSLLL	IQSSQRE	QTSGRLNASLDKSSGRSTLYIAASQPGDSATYL	CAVRSGGGADGLTF	GKGTHLIIQP	TRAV21*01		TRAJ45*01	762	0.0012
HA2-A	TRA	EDKVVQSPLSLVVHEGDTVTLNCSYE	VTNFRS	LLWYKQEKKAPTFLFM	LTSSGIE	KKSGRLSSILDKKELFSILNITATQTGDSAVYL	CAVDGRGAGGTSYGKLTF	GQGTILTVHP	TRAV36/DV7*05		TRAJ52*01	757	0.0012
HA2-A	TRA	AQTVTQSQPEMSVQEAETVTLSCTYD	TSESDYY	LFWYKQPPSRQMILVIR	QEAYKQQN	ATENRFSVNFQKAAKSFSLKISDSQLGDAAMYF	CAYRSFGVRDDKIIF	GKGTRLHILP	TRAV38-2/DV8*01		TRAJ30*01	753	0.0011
HA2-A	TRA	DAKTTQPNSMESNEEEPVHLPCNHS	TISGTDY	IHWYRQLPSQGPEYVIH	GLTSN	VNNRMASLAIAEDRKSSTLILHRATLRDAAVYY	CILDPGAGSYQLTF	GKGTKLSVIP	TRAV26-2*01		TRAJ28*01	751	0.0011
HA2-A	TRA	EDKVVQSPLSLVVHEGDTVTLNCSYE	LTNFRS	LLWYKQEKKAPTFLFM	LTSSGIE	KKSGRLSSILDKKELFSILNITATQTGDSAIYL	CAVARGGTASKLTF	GTGTRLQVTL	TRAV36/DV7*05		TRAJ44*01	747	0.0011
HA2-A	TRA	GNSVTQMEGPVTLSEEAFLTINCTYT	ATGYPS	LFWYVQYPGEGLQLLLK	ATKADDK	GSNKGFEATYRKETTSFHLEKGSVQVSDSAVYF	CALSSNFGNEKLTF	GTGTRLTIIP	TRAV9-2*01		TRAJ48*01	746	0.0011
HA2-A	TRA	KDQVFQPSTVASSEGAVVEIFCNHS	VSNAYN	FFWYLHFPGCAPRLLVK	GSKP	SQQGRYNMTYERFSSSLLILQVREADAAVYY	CAVGNNNDMRF	GAGTRLTVKP	TRAV2*01		TRAJ43*01	745	0.0011
HA2-A	TRA	GESVGLHLPTLSVQEGDNSIINCAYS	NSASDY	FIWYKQESGKGPQFIID	IRSNMDK	RQGQRVTVLLNKTVKHLSLQIAATQPGDSAVYF	CAEIVRNNNARLMF	GDGTQLVVKP	TRAV13-2*01		TRAJ31*01	744	0.0011
HA2-A	TRA	QKEVEQDPGPLSVPEGAIVSLNCTYS	NSAFQY	FMWYRQYSRKGPELLMY	TYSSGN	KEDGRFTAQVDKSSKYISLFIRDSQPSDSATYL	CAMRSFSGAGSYQLTF	GKGTKLSVIP	TRAV12-3*01		TRAJ28*01	740	0.0011
HA2-A	TRA	GEDVEQSLFLSVREGDSSVINCTYT	DSSSTY	LYWYKQEPGAGLQLLTY	IFSNMDM	KQDQRLTVLLNKKDKHLSLRIADTQTGDSAIYF	CAERRSNSGYALNF	GKGTSLLVTP	TRAV5*01		TRAJ41*01	739	0.0011
HA2-A	TRA	SQQGEEDPQALSIQEGENATMNCSYK	TSINN	LQWYRQNSGRGLVHLIL	IRSNERE	KHSGRLRVTLDTSKKSSSLLITASRAADTASYF	CATDAVVGGGADGLTF	GKGTHLIIQP	TRAV17*01		TRAJ45*01	739	0.0011
HA2-A	TRA	KQEVTQIPAALSVPEGENLVLNCSFT	DSAIYN	LQWFRQDPGKGLTSLLL	IQSSQRE	QTSGRLNASLDKSSGRSTLYIAASQPGDSATYL	CAGDTDKLIF	GTGTRLQVFP	TRAV21*01		TRAJ34*01	736	0.0011
HA2-A	TRA	GENVEQHPSTLSVQEGDSAVIKCTYS	DSASNY	FPWYKQELGKRPQLIID	IRSNVGE	KKDQRIAVTLNKTAKHFSLHITETQPEDSAVYF	CAGAYNFNKFYF	GSGTKLNVKP	TRAV13-1*02		TRAJ21*01	734	0.0011
HA2-A	TRA	DQQVKQNSPSLSVQEGRISILNCDYT	NSMFDY	FLWYKKYPAEGPTFLIS	ISSIKDK	NEDGRFTVFLNKSAKHLSLHIVPSQPGDSAVYF	CAASGLTYNDMRF	GAGTRLTVKP	TRAV29/DV5*01		TRAJ43*01	726	0.0011
HA2-A	TRA	KQEVTQIPAALSVPEGENLVLNCSFT	DSAIYN	LQWFRQDPGKGLTSLLL	IQSSQRE	QTSGRLNASLDKSSGRSTLYIAASQPGDSATYL	CAVKSRGDQFYF	GTGTSLTVIP	TRAV21*01		TRAJ49*01	725	0.0011
HA2-A	TRA	KDQVFQPSTVASSEGAVVEIFCNHS	VSNAYN	FFWYLHFPGCAPRLLVK	GSKP	SQQGRYNMTYERFSSSLLILQVREADAAVYY	CAVITGNQFYF	GTGTSLTVIP	TRAV2*01		TRAJ49*01	723	0.0011
HA2-A	TRA	DQQVKQNSPSLSVQEGRISILNCDYT	NSMFDY	FLWYKKYPAEGPTFLIS	ISSIKDK	NEDGRFTVFLNKSAKHLSLHIVPSQPGDSAVYF	CAASAGGNNDMRF	GAGTRLTVKP	TRAV29/DV5*04		TRAJ43*01	721	0.0011
HA2-A	TRA	GDSVTQMEGPVTLSEEAFLTINCTYT	ATGYPS	LFWYVQYPGEGLQLLLK	ATKADDK	GSNKGFEATYRKETTSFHLEKGSVQVSDSAVYF	CALSGHQGGKLIF	GQGTELSVKP	TRAV9-2*02		TRAJ23*01	720	0.0011
HA2-A	TRA	GENVEQHPSTLSVQEGDSAVIKCTYS	DSASNY	FPWYKQELGKRPQLIID	IRSNVGE	KKDQRIAVTLNKTAKHFSLHITETQPEDSAVYF	CAALELVF	GAGTILRVKS	TRAV13-1*02		TRAJ47*02	720	0.0011
HA2-A	TRA	LAKTTQPISMDSYEGQEVNITCSHN	NIATNDY	ITWYQQFPSQGPRFIIQ	GYKTK	VTNEVASLFIPADRKSSTLSLPRVSLSDTAVYY	CLVGDEVSSASKIIF	GSGTRLSIRP	TRAV4*01		TRAJ3*01	720	0.0011
HA2-A	TRA	QQPVQSPQAVILREGEDAVINCSSS	KALYS	VHWYRQKHGEAPVFLMI	LLKGGEQ	KGHEKISASFNEKKQQSSLYLTASQLSYSGTYF	CGTVVRDYKLSF	GAGTTVTVRA	TRAV30*01		TRAJ20*01	719	0.0011
HA2-A	TRA	KQEVTQIPAALSVPEGENLVLNCSFT	DSAIYN	LQWFRQDPGKGLTSLLL	IQSSQRE	QTSGRLNASLDKSSGRSTLYIAASQPGDSATYL	CAVTQGGSEKLVF	GKGTKLTVNP	TRAV21*02		TRAJ57*01	717	0.0011
HA2-A	TRA	DAKTTQPPSMDCAEGRAANLPCNHS	TISGNEY	VYWYRQIHSQGPQYIIH	GLKNN	ETNEMASLIITEDRKSSTLILPHATLRDTAVYY	CIVRTSTGNQFYF	GTGTSLTVIP	TRAV26-1*01		TRAJ49*01	713	0.0011
HA2-A	TRA	AQTVTQSQPEMSVQEAETVTLSCTYD	TSESDYY	LFWYKQPPSRQMILVIR	QEAYKQQN	ATENRFSVNFQKAAKSFSLKISDSQLGDAAMYF	CAYRHPSNFGNEKLTF	GTGTRLTIIP	TRAV38-2/DV8*01		TRAJ48*01	713	0.0011
HA2-A	TRA	GDSVTQMEGPVTLSEEAFLTINCTYT	ATGYPS	LFWYVQYPGEGLQLLLK	ATKADDK	GSNKGFEATYRKETTSFHLEKGSVQVSDSAVYF	CALTGTASKLTF	GTGTRLQVTL	TRAV9-2*02		TRAJ44*01	709	0.0011
HA2-A	TRA	EDQVTQSPEALRLQEGESSSLNCSYT	VSGLRG	LFWYRQDPGKGPEFLFT	LYSAGEE	KEKERLKATLTKKESFLHITAPKPEDSATYL	CAGPTTSGTYKYIF	GTGTRLKVLA	TRAV20*02		TRAJ40*01	707	0.0011
HA2-A	TRA	GNSVTQMEGPVTLSEEAFLTINCTYT	ATGYPS	LFWYVQYPGEGLQLLLK	ATKADDK	GSNKGFEATYRKETTSFHLEKGSVQVSDSAVYF	CALTTYSSASKIIF	GSGTRLSIRP	TRAV9-2*01		TRAJ3*01	705	0.0011
HA2-A	TRA	KNQVEQSPQSLIILEGKNCTLQCNYT	VSPFSN	LRWYKQDTGRGPVSLTI	MTFSENT	KSNGRYTATLDADTKQSSLHITASQLSDSASYI	CVVRRDSNYQLIW	GAGTKLIIKP	TRAV10*02		TRAJ33*01	705	0.0011
HA2-A	TRA	KQEVTQIPAALSVPEGENLVLNCSFT	DSAIYN	LQWFRQDPGKGLTSLLL	IQSSQRE	QTSGRLNASLDKSSGRSTLYIAASQPGDSATYL	CAVNGPDRKLIW	GLGTSLAVNP	TRAV21*01		TRAJ38*01	703	0.0011
HA2-A	TRA	LAKTTQPISMDSYEGQEVNITCSHN	NIATNDY	ITWYQQFPSQGPRFIIQ	GYKTK	VTNEVASLFIPADRKSSTLSLPRVSLSDTAVYY	CLDHPGTALIF	GKGTTLSVSS	TRAV4*01		TRAJ15*01	700	0.0011
HA2-A	TRA	GENVEQHPSTLSVQEGDSAVIKCTYS	DSASNY	FPWYKQELGKRPQLIID	IRSNVGE	KKDQRIAVTLNKTAKHFSLHITETQPEDSAVYF	CAASDYGQNFVF	GPGTRLSVLP	TRAV13-1*02		TRAJ26*01	700	0.0011
HA2-A	TRA	KQEVTQIPAALSVPEGENLVLNCSFT	DSAIYN	LQWFRQDPGKGLTSLLL	IQSSQRE	QTSGRLNASLDKSSGRSTLYIAASQPGDSATYL	CAVFSNDYKLSF	GAGTTVTVRA	TRAV21*01		TRAJ20*01	700	0.0011
HA2-A	TRA	GNSVTQMEGPVTLSEEAFLTINCTYT	ATGYPS	LFWYVQYPGEGLQLLLK	ATKADDK	GSNKGFEATYRKETTSFHLEKGSVQVSDSAVYF	CAHQRDSGNTPLVF	GKGTRLSVIA	TRAV9-2*01		TRAJ29*01	697	0.0011
HA2-A	TRA	GENVEQHPSTLSVQEGDSAVIKCTYS	DSASNY	FPWYKQELGKRPQLIID	IRSNVGE	KKDQRIAVTLNKTAKHFSLHITETQPEDSAVYF	CVLGDSGYALNF	GKGTSLLVTP	TRAV13-1*02		TRAJ41*01	697	0.0011
HA2-A	TRA	GESVGLHLPTLSVQEGDNSIINCAYS	NSASDY	FIWYKQESGKGPQFIID	IRSNMDK	RQGQRVTVLLNKTVKHLSLQIAATQPGDSAVYF	SSNTGNQFYF	GTGTSLTVIP	TRAV13-2*01		TRAJ49*01	694	0.0011
HA2-A	TRA	AQKITQTQPGMFVQEKEAVTLDCTYD	TSDQSYG	LFWYKQPSSGEMIFLIY	QGSYDEQN	ATEGRYSLNFQKARKSANLVISASQLGDSAMYF	CAMRDFYSWGKLQF	GAGTQVVVTP	TRAV14/DV4*02		TRAJ24*02	691	0.0011
HA2-A	TRA	GQSLEQPSEVTAVEGAIVQINCTYQ	TSGFYG	LSWYQQHDGGAPTFLSY	NALDGL	EETGRFSSFLSRSDSYGYLLLQELQMKDSASYF	CAVRASISGSARQLTF	GSGTQLTVLP	TRAV1-1*01		TRAJ22*01	690	0.0011
HA2-A	TRA	KDQVFQPSTVASSEGAVVEIFCNHS	VSNAYN	FFWYLHFPGCAPRLLVK	GSKP	SQQGRYNMTYERFSSSLLILQVREADAAVYY	CAVEDRKGGATNKLIF	GTGTLLAVQP	TRAV2*01		TRAJ32*01	689	0.0011
HA2-A	TRA	GNSVTQMEGPVTLSEEAFLTINCTYT	ATGYPS	LFWYVQYPGEGLQLLLK	ATKADDK	GSNKGFEATYRKETTSFHLEKGSVQVSDSAVYF	CALRGGSEKLVF	GKGTKLTVNP	TRAV9-2*01		TRAJ57*01	687	0.0010
HA2-A	TRA	AQTVTQSQPEMSVQEAETVTLSCTYD	TSENNYY	LFWYKQPPSRQMILVIR	QEAYKQQN	ATENRFLCELPESSQIL_SLKISDSQLGDTAMYF	CAFMKLASGTYKYIF	GTGTRLKVLA	TRAV38-1*01		TRAJ40*01	687	0.0010
HA2-A	TRA	SQELEQSPQSLIVQEGKNLTINCTSS	KTLYG	LYWYKQKYGEGLIFLMM	LQKGGEE	KSHEKITAKLDEKKQQSSLHITASQPSHAGIYL	CGAALNNAGNMLTF	GGGTRLMVKP	TRAV34*01		TRAJ39*01	677	0.0010
HA2-A	TRA	KQEVTQIPAALSVPEGENLVLNCSFT	DSAIYN	LQWFRQDPGKGLTSLLL	IQSSQRE	QTSGRLNASLDKSSGRSTLYIAASQPGDSATYL	CAVRQNSGGSNYKLTF	GKGTLLTVNP	TRAV21*01		TRAJ53*01	676	0.0010
HA2-A	TRA	QQQVKQSPQSLIVQKGGISIINCAYE	NTAFDY	FPWYQQFPGKGPALLIA	IRPDVSE	KKEGRFTISFNKSAKQFSLHIMDSQPGDSATYF	CAASCCSYQLIW	GAGTKLIIKP	TRAV23/DV6*01		TRAJ33*01	675	0.0010
HA2-A	TRA	KQEVTQIPAALSVPEGENLVLNCSFT	DSAIYN	LQWFRQDPGKGLTSLLL	IQSSQRE	QTSGRLNASLDKSSGRSTLYIAASQPGDSATYL	CAVTDSGAGSYQLTF	GKGTKLSVIP	TRAV21*01		TRAJ28*01	672	0.0010
HA2-A	TRA	GQSLEQPSEVTAVEGAIVQINCTYQ	TSGFYG	LSWYQQHDGGAPTFLSY	NALDGL	EETGRFSSFLSRSDSYGYLLLQELQMKDSASYF	SHGGTYKYIF	GTGTRLKVLA	TRAV1-1*01		TRAJ40*01	671	0.0010
HA2-A	TRA	AQKVTQAQTEISVVEKEDVTLDCVYE	TRDTTYY	LFWYKQPPSGELVFLIR	RNSFDEQN	EISGRYSWNFQKSTSSFNFTITASQVVDSAVYF	CALSDPPRAGNNRKLIW	GLGTSLAVNP	TRAV19*01		TRAJ38*01	670	0.0010
HA2-A	TRA	AQTVTQSQPEMSVQEAETVTLSCTYD	TSENNYY	LFWYKQPPSRQMILVIR	QEAYKQQN	ATENRFSVNFQKAAKSFSLKISDSQLGDTAMYF	CAFMNPQGGSEKLVF	GKGTKLTVNP	TRAV38-1*01		TRAJ57*01	670	0.0010
HA2-A	TRA	GENVEQHPSTLSVQEGDSAVIKCTYS	DSASNY	FPWYKQELGKRPQLIID	IRSNVGE	KKDQRIAVTLNKTAKHFSLHITETQPEDSAVYF	CAASIFNDMRF	GAGTRLTVKP	TRAV13-1*02		TRAJ43*01	670	0.0010
HA2-A	TRA	SQQGEEDPQALSIQEGENATMNCSYK	TSINN	LQWYRQNSGRGLVHLIL	IRSNERE	KHSGRLRVTLDTSKKSSSLLITASRAADTASYF	CATSSRGATNKLIF	GTGTLLAVQP	TRAV17*01		TRAJ32*01	668	0.0010
HA2-A	TRA	KDQVFQPSTVASSEGAVVEIFCNHS	VSNAYN	FFWYLHFPGCAPRLLVK	GSKP	SQQGRYNMTYERFSSSLLILQVREADAAVYY	CAVQDTGRRALTF	GSGTRLQVQP	TRAV2*01		TRAJ5*01	668	0.0010
HA2-A	TRA	LAKTTQPISMDSYEGQEVNITCSHN	NIATNDY	ITWYQQFPSQGPRFIIQ	GYKTK	VTNEVASLFIPADRKSSTLSLPRVSLSDTAVYY	CLVGDLDTDKLIF	GTGTRLQVFP	TRAV4*01		TRAJ34*01	667	0.0010
HA2-A	TRA	KQEVTQIPAALSVPEGENLVLNCSFT	DSAIYN	LQWFRQDPGKGLTSLLL	IQSSQRE	QTSGRLNASLDKSSGRSTLYIAASQPGDSATYL	CAAYGSSNTGKLIF	GQGTTLQVKP	TRAV21*01		TRAJ37*02	666	0.0010
HA2-A	TRA	KNEVEQSPQNLTAQEGEFITINCSYS	VGISA	LHWLQQHPGGGIVSLFM	LSSGK	KKHGRLIATINIQEKHSSLHITASHPRDSAVYI	CAVLNSNYQLIW	GAGTKLIIKP	TRAV41*01		TRAJ33*01	666	0.0010
HA2-A	TRA	GENVEQHPSTLSVQEGDSAVIKCTYS	DSASNY	FPWYKQELGKRPQLIID	IRSNVGE	KKDQRIAVTLNKTAKHFSLHITETQPEDSAVYF	CAAMADSWGKLQF	GAGTQVVVTP	TRAV13-1*02		TRAJ24*02	666	0.0010
HA2-A	TRA	DQQVKQNSPSLSVQEGRISILNCDYT	NSMFDY	FLWYKKYPAEGPTFLIS	ISSIKDK	NEDGRFTVFLNKSAKHLSLHIVPSQPGDSAVYF	CAASQGGSEKLVF	GKGTKLTVNP	TRAV29/DV5*04		TRAJ57*01	662	0.0010
HA2-A	TRA	DQQVKQNSPSLSVQEGRISILNCDYT	NSMFDY	FLWYKKYPAEGPTFLIS	ISSIKDK	NEDGRFTVFLNKSAKHLSLHIVPSQPGDSAVYF	CAASARSGGSNYKLTF	GKGTLLTVNP	TRAV29/DV5*01		TRAJ53*01	662	0.0010
HA2-A	TRA	GNSVTQMEGPVTLSEEAFLTINCTYT	ATGYPS	LFWYVQYPGEGLQLLLK	ATKADDK	GSNKGFEATYRKETTSFHLEKGSVQVSDSAVYF	CALTTNSGYSTLTF	GKGTMLLVSP	TRAV9-2*01		TRAJ11*01	662	0.0010
HA2-A	TRA	EDQVTQSPEALRLQEGESSSLNCSYT	VSGLRG	LFWYRQDPGKGPEFLFT	LYSAGEE	KEKERLKATLTKKESFLHITAPKPEDSATYL	CAVQARYNFNKFYF	GSGTKLNVKP	TRAV20*02		TRAJ21*01	657	0.0010
HA2-A	TRA	KQEVTQIPAALSVPEGENLVLNCSFT	DSAIYN	LQWFRQDPGKGLTSLLL	IQSSQRE	QTSGRLNASLDKSSGRSTLYIAASQPGDSATYL	CAVDNAGNMLTF	GGGTRLMVKP	TRAV21*01		TRAJ39*01	656	0.0010
HA2-A	TRA	KQEVTQIPAALSVPEGENLVLNCSFT	DSAIYN	LQWFRQDPGKGLTSLLL	IQSSQRE	QTSGRLNASLDKSSGRSTLYIAASQPGDSATYL	CAVFNSGGYQKVTF	GTGTKLQVIP	TRAV21*01		TRAJ13*02	656	0.0010
HA2-A	TRA	AQTVTQSQPEMSVQEAETVTLSCTYD	TSENNYY	LFWYKQPPSRQMILVIR	QEAYKQQN	ATENRFSVNFQKAAKSFSLKISDSQLGDTAMYF	CAFMKSFQGAQKLVF	GQGTRLTINP	TRAV38-1*01		TRAJ54*01	655	0.0010
HA2-A	TRA	EDQVTQSPEALRLQEGESSSLNCSYT	VSGLRG	LFWYRQDPGKGPEFLFT	LYSAGEE	KEKERLKATLTKKESFLHITAPKPEDSATYL	CAVQASNDYKLSF	GAGTTVTVRA	TRAV20*02		TRAJ20*01	654	0.0010
HA2-A	TRA	GQNIDQPTEMTATEGAIVQINCTYQ	TSGFNG	LFWYQQHAGEAPTFLSY	NVLDGL	EEKGRFSSFLSRSKGYSYLLLKELQMKDSASYL	CAVGDSNYQLIW	GAGTKLIIKP	TRAV1-2*01		TRAJ33*01	652	0.0010
HA2-A	TRA	GENVEQHPSTLSVQEGDSAVIKCTYS	DSASNY	FPWYKQELGKRPQLIID	IRSNVGE	KKDQRIAVTLNKTAKHFSLHITETQPEDSAVYF	CAADTGFQKLVF	GTGTRLLVSP	TRAV13-1*02		TRAJ8*01	652	0.0010
HA2-A	TRA	SQQGEEDPQALSIQEGENATMNCSYK	TSINN	LQWYRQNSGRGLVHLIL	IRSNERE	KHSGRLRVTLDTSKKSSSLLITASRAADTASYF	CATAYQTGANNLFF	GTGTRLTVIP	TRAV17*01		TRAJ36*01	652	0.0010
HA2-A	TRA	KNQVEQSPQSLIILEGKNCTLQCNYT	VSPFSN	LRWYKQDTGRGPVSLTI	MTFSENT	KSNGRYTATLDADTKQSSLHITASQLSDSASYI	CVVRGRGSTLGRLYF	GRGTQLTVWP	TRAV10*01		TRAJ18*01	651	0.0010
HA2-A	TRA	KQEVTQIPAALSVPEGENLVLNCSFT	DSAIYN	LQWFRQDPGKGLTSLLL	IQSSQRE	QTSGRLNASLDKSSGRSTLYIAASQPGDSATYL	CATFTGGFKTIF	GAGTRLFVKA	TRAV21*02		TRAJ9*01	651	0.0010
HA2-A	TRA	KQEVTQIPAALSVPEGENLVLNCSFT	DSAIYN	LQWFRQDPGKGLTSLLL	IQSSQRE	QTSGRLNASLDKSSGRSTLYIAASQPGDSATYL	CAVKGGTSYGKLTF	GQGTILTVHP	TRAV21*01		TRAJ52*01	650	0.0010
HA2-A	TRA	DQQVKQNSPSLSVQEGRISILNCDYT	NSMFDY	FLWYKKYPAEGPTFLIS	ISSIKDK	NEDGRFTVFLNKSAKHLSLHIVPSQPGDSAVYF	CAASKRRNTDKLIF	GTGTRLQVFP	TRAV29/DV5*04		TRAJ34*01	650	0.0010
HA2-A	TRA	GNSVTQMEGPVTLSEEAFLTINCTYT	ATGYPS	LFWYVQYPGEGLQLLLK	ATKADDK	GSNKGFEATYRKETTSFHLEKGSVQVSDSAVYF	CARPLGEYGNKLVF	GAGTILRVKS	TRAV9-2*01		TRAJ47*01	649	0.0010
HA2-A	TRA	GDSVTQMEGPVTLSEEAFLTINCTYT	ATGYPS	LFWYVQYPGEGLQLLLK	ATKADDK	GSNKGFEATYRKETTSFHLEKGSVQVSDSAVYF	CALSDPGGGADGLTF	GKGTHLIIQP	TRAV9-2*02		TRAJ45*01	647	0.0010
HA2-A	TRA	AQTVTQSQPEMSVQEAETVTLSCTYD	TSESDYY	LFWYKQPPSRQMILVIR	QEAYKQQN	ATENRFSVNFQKAAKSFSLKISDSQLGDAAMYF	CAYADFQGGSEKLVF	GKGTKLTVNP	TRAV38-2/DV8*01		TRAJ57*01	647	0.0010
HA2-A	TRA	KNQVEQSPQSLIILEGKNCTLQCNYT	VSPFSN	LRWYKQDTGRGPVSLTI	MTFSENT	KSNGRYTATLDADTKQSSLHITASQLSDSASYI	CVVSQPQGSQGNLIF	GKGTKLSVKP	TRAV10*01		TRAJ42*01	645	0.0010
HA2-A	TRA	GQNIDQPTEMTATEGAIVQINCTYQ	TSGFNG	LFWYQQHAGEAPTFLSY	NVLDGL	EEKGRFSSFLSRSKGYSYLLLKELQMKDSASYL	CAPMDSNYQLIW	GAGTKLIIKP	TRAV1-2*01		TRAJ33*01	644	0.0010
HA2-A	TRA	SQQGEEDPQALSIQEGENATMNCSYK	TSINN	LQWYRQNSGRGLVHLIL	IRSNERE	KHSGRLRVTLDTSKKSSSLLITASRAADTASYF	CATGANDYKLSF	GAGTTVTVRA	TRAV17*01		TRAJ20*01	642	0.0010
HA2-A	TRA	GQNIDQPTEMTATEGAIVQINCTYQ	TSGFNG	LFWYQQHAGEAPTFLSY	NVLDGL	EEKGRFSSFLSRSKGYSYLLLKELQMKDSASYL	CASINSNYQLIW	GAGTKLIIKP	TRAV1-2*01		TRAJ33*01	641	0.0010
HA2-A	TRA	KNQVEQSPQSLIILEGKNCTLQCNYT	VSPFSN	LRWYKQDTGRGPVSLTI	MTFSENT	KSNGRYTATLDADTKQSSLHITASQLSDSASYI	CVVSARGNNRKLIW	GLGTSLAVNP	TRAV10*01		TRAJ38*01	640	0.0010
HA2-A	TRA	KNEVEQSPQNLTAQEGEFITINCSYS	VGISA	LHWLQQHPGGGIVSLFM	LSSGK	KKHGRLIATINIQEKHSSLHITASHPRDSAVYI	CAVKGSNYQLIW	GAGTKLIIKP	TRAV41*01		TRAJ33*01	640	0.0010
HA2-A	TRA	AQTVTQSQPEMSVQEAETVTLSCTYD	TSESDYY	LFWYKQPPSRQMILVIR	QEAYKQQN	ATENRFSVNFQKAAKSFSLKISDSQLGDAAMYF	CAEGYQKVTF	GTGTKLQVIP	TRAV38-2/DV8*01		TRAJ13*02	638	0.0010
HA2-A	TRA	EDQVTQSPEALRLQEGESSSLNCSYT	VSGLRG	LFWYRQDPGKGPEFLFT	LYSAGEE	KEKERLKATLTKKESFLHITAPKPEDSATYL	CAVGGGGADGLTF	GKGTHLIIQP	TRAV20*02		TRAJ45*01	638	0.0010
HA2-A	TRA	GENVEQHPSTLSVQEGDSAVIKCTYS	DSASNY	FPWYKQELGKRPQLIID	IRSNVGE	KKDQRIAVTLNKTAKHFSLHITETQPEDSAVYF	CAAYRVGRGGGNKLTF	GTGTQLKVEL	TRAV13-1*02		TRAJ10*01	637	0.0010
HA2-A	TRA	SQKIEQNSEALNIQEGKTATLTCNYT	NYSPAY	LQWYRQDPGRGPVFLLL	IRENEKE	KRKERLKVTFDTTLKQSLFHITASQPADSATYL	CAFSTGGTYKYIF	GTGTRLKVLA	TRAV6*02		TRAJ40*01	632	0.0010
HA2-A	TRA	TQLLEQSPQFLSIQEGENLTVYCNSS	SVFSS	LQWYRQEPGEGPVLLVT	VVTGGEV	KKLKRLTFQFGDARKDSSLHITAAQPGDTGLYL	CAGFPGYSSASKIIF	GSGTRLSIRP	TRAV27*01		TRAJ3*01	632	0.0010
HA2-A	TRA	EDQVTQSPEALRLQEGESSSLNCSYT	VSGLRG	LFWYRQDPGKGPEFLFT	LYSAGEE	KEKERLKATLTKKESFLHITAPKPEDSATYL	CAVPSGGYNKLIF	GAGTRLAVHP	TRAV20*02		TRAJ4*01	632	0.0010
HA2-A	TRA	EDQVTQSPEALRLQEGESSSLNCSYT	VSGLRG	LFWYRQDPGKGPEFLFT	LYSAGEE	KEKERLKATLTKKESFLHITAPKPEDSATYL	CAVQATNDYKLSF	GAGTTVTVRA	TRAV20*02		TRAJ20*01	632	0.0010
HA2-A	TRA	GESVGLHLPTLSVQEGDNSIINCAYS	NSASDY	FIWYKQESGKGPQFIID	IRSNMDK	RQGQRVTVLLNKTVKHLSLQIAATQPGDSAVYF	CAGRGGSNYKLTF	GKGTLLTVNP	TRAV13-2*01		TRAJ53*01	630	0.0010
HA2-A	TRA	KQEVTQIPAALSVPEGENLVLNCSFT	DSAIYN	LQWFRQDPGKGLTSLLL	IQSSQRE	QTSGRLNASLDKSSGRSTLYIAASQPGDSATYL	CAVTQTHNNDMRF	GAGTRLTVKP	TRAV21*01		TRAJ43*01	629	0.0010
HA2-A	TRA	GIQVEQSPPDLILQEGANSTLRCNFS	DSVNN	LQWFHQNPWGQLINLFY	IPSGT	KQNGRLSATTVATERYSLLYISSSQTTDSGVYF	CAVEFPNDYKLSF	GAGTTVTVRA	TRAV22*01		TRAJ20*01	628	0.0010
HA2-A	TRA	GESVGLHLPTLSVQEGDNSIINCAYS	NSASDY	FIWYKQESGKGPQFIID	IRSNMDK	RQGQRVTVLLNKTVKHLSLQIAATQPGDSAVYF	CAERSGYSTLTF	GKGTMLLVSP	TRAV13-2*01		TRAJ11*01	627	0.0010
HA2-A	TRA	KQEVTQIPAALSVPEGENLVLNCSFT	DSAIYN	LQWFRQDPGKGLTSLLL	IQSSQRE	QTSGRLNASLDKSSGRSTLYIAASQPGDSATYL	CAVSAGGTSYGKLTF	GQGTILTVHP	TRAV21*01		TRAJ52*01	625	0.0010
HA2-A	TRA	GENVEQHPSTLSVQEGDSAVIKCTYS	DSASNY	FPWYKQELGKRPQLIID	IRSNVGE	KKDQRIAVTLNKTAKHFSLHITETQPEDSAVYF	CAASSGSARQLTF	GSGTQLTVLP	TRAV13-1*02		TRAJ22*01	625	0.0010
HA2-A	TRA	GIQVEQSPPDLILQEGANSTLRCNFS	DSVNN	LQWFHQNPWGQLINLFY	IPSGT	KQNGRLSATTVATERYSLLYISSSQTTDSGVYF	CAVDNYGQNFVF	GPGTRLSVLP	TRAV22*01		TRAJ26*01	625	0.0010
HA2-A	TRA	AQTVTQSQPEMSVQEAETVTLSCTYD	TSESDYY	LFWYKQPPSRQMILVIR	QEAYKQQN	ATENRFSVNFQKAAKSFSLKISDSQLGDAAMYF	CAYRSLYNTDKLIF	GTGTRLQVFP	TRAV38-2/DV8*01		TRAJ34*01	624	0.0010
HA2-A	TRA	AQTVTQSQPEMSVQEAETVTLSCTYD	TSESDYY	LFWYKQPPSRQMILVIR	QEAYKQQN	ATENRFSVNFQKAAKSFSLKISDSQLGDAAMYF	CAYRSAAAKGNKLVF	GAGTILRVKS	TRAV38-2/DV8*01		TRAJ47*01	623	0.0010
HA2-A	TRA	DAKTTQPNSMESNEEEPVHLPCNHS	TISGTDY	IHWYRQLPSQGPEYVIH	GLTSN	VNNRMASLAIAEDRKSSTLILHRATLRDAAVYY	CILRQNRDDKIIF	GKGTRLHILP	TRAV26-2*01		TRAJ30*01	622	0.0009
HA2-A	TRA	SNSVKQTGQITVSEGASVTMNCTYT	STGYPT	LFWYVEYPSKPLQLLQR	ETME	NSKNFGGGNIKDKNSPIVKYSVQVSDSAVYY	CLLVGF	GKGTKLTVNP	TRAV40*01		TRAJ57*01	619	0.0009
HA2-A	TRA	GENVEQHPSTLSVQEGDSAVIKCTYS	DSASNY	FPWYKQELGKRPQLIID	IRSNVGE	KKDQRIAVTLNKTAKHFSLHITETQPEDSAVYF	CAASSGRSNFGNEKLTF	GTGTRLTIIP	TRAV13-1*02		TRAJ48*01	617	0.0009
HA2-A	TRA	KQEVTQIPAALSVPEGENLVLNCSFT	DSAIYN	LQWFRQDPGKGLTSLLL	IQSSQRE	QTSGRLNASLDKSSGRSTLYIAASQPGDSATYL	CAVDSGNTPLVF	GKGTRLSVIA	TRAV21*01		TRAJ29*01	616	0.0009
HA2-A	TRA	SQQGEEDPQALSIQEGENATMNCSYK	TSINN	LQWYRQNSGRGLVHLIL	IRSNERE	KHSGRLRVTLDTSKKSSSLLITASRAADTASYF	CATDDMRF	GAGTRLTVKP	TRAV17*01		TRAJ43*01	616	0.0009
HA2-A	TRA	KQEVTQIPAALSVPEGENLVLNCSFT	DSAIYN	LQWFRQDPGKGLTSLLL	IQSSQRE	QTSGRLNASLDKSSGRSTLYIAASQPGDSATYL	CAATTSGTYKYIF	GTGTRLKVLA	TRAV21*02		TRAJ40*01	616	0.0009
HA2-A	TRA	DQQVKQNSPSLSVQEGRISILNCDYT	NSMFDY	FLWYKKYPAEGPTFLIS	ISSIKDK	NEDGRFTVFLNKSAKHLSLHIVPSQPGDSAVYF	CAASAPGTASKLTF	GTGTRLQVTL	TRAV29/DV5*01		TRAJ44*01	615	0.0009
HA2-A	TRA	AQTVTQSQPEMSVQEAETVTLSCTYD	TSESDYY	LFWYKQPPSRQMILVIR	QEAYKQQN	ATENRFSVNFQKAAKSFSLKISDSQLGDAAMYF	CAYRSEAGSRLTF	GEGTQLTVNP	TRAV38-2/DV8*01		TRAJ58*01	614	0.0009
HA2-A	TRA	QQPVQSPQAVILREGEDAVINCSSS	KALYS	VHWYRQKHGEAPVFLMI	LLKGGEQ	KGHDKISASFNEKKQQSSLYLTASQLSYSGTYF	CGTEAGGTSYGKLTF	GQGTILTVHP	TRAV30*05		TRAJ52*01	614	0.0009
HA2-A	TRA	AQTVTQSQPEMSVQEAETVTLSCTYD	TSESDYY	LFWYKQPPSRQMILVIR	QEAYKQQN	ATENRFSVNFQKAAKSFSLKISDSQLGDAAMYF	CAYRTGTASKLTF	GTGTRLQVTL	TRAV38-2/DV8*01		TRAJ44*01	614	0.0009
HA2-A	TRA	QKEVEQNSGPLSVPEGAIASLNCTYS	DRGSQS	FFWYRQYSGKSPELIMS	IYSNGD	KEDGRFTAQLNKASQYVSLLIRDSQPSDSATYL	CAVNMRGTYKYIF	GTGTRLKVLA	TRAV12-2*01		TRAJ40*01	613	0.0009
HA2-A	TRA	GQNIDQPTEMTATEGAIVQINCTYQ	TSGFNG	LFWYQQHAGEAPTFLSY	NVLDGL	EEKGRFSSFLSRSKGYSYLLLKELQMKDSASYL	CAVRDLGSGAGSYQLTF	GKGTKLSVIP	TRAV1-2*01		TRAJ28*01	613	0.0009
HA2-A	TRA	GQNIDQPTEMTATEGAIVQINCTYQ	TSGFNG	LFWYQQHAGEAPTFLSY	NVLDGL	EEKGRFSSFLSRSKGYSYLLLKELQMKDSASYL	CAVADSNYQLIW	GAGTKLIIKP	TRAV1-2*01		TRAJ33*01	613	0.0009
HA2-A	TRA	GQNIDQPTELTATEGAIVQINCTYQ	TSGFNG	LFWYQQHAGEAPTFLSY	NVLDGL	EEKGRFSSFLSRSKGYSYPLLKELQMKDSASYL	CAIMDSNYQLIW	GAGTKLIIKP	TRAV1-2*01		TRAJ33*01	612	0.0009
HA2-A	TRA	GEDVEQSLFLSVREGDSSVINCTYT	DSSSTY	LYWYKQEPGAGLQLLTY	IFSNMDM	KQDQRLTVLLNKKDKHLSLRIADTQTGDSAIYF	CAPKNTGFQKLVF	GTGTRLLVSP	TRAV5*01		TRAJ8*01	610	0.0009
HA2-A	TRA	AQTVTQSQPEMSVQEAETVTLSCTYD	TSESDYY	LFWYKQPPSRQMILVIR	QEAYKQQN	ATENRFSVNFQKAAKSFSLKISDSQLGDAAMYF	CAYTSPNNDMRF	GAGTRLTVKP	TRAV38-2/DV8*01		TRAJ43*01	610	0.0009
HA2-A	TRA	GQSLEQPSEVTAVEGAIVQINCTYQ	TSGFYG	LSWYQQHDGGAPTFLSY	NALDGL	EETGRFSSFLSRSDSYGYLLLQELQMKDSASYF	CAVRVIRGSTLGRLYF	GRGTQLTVWP	TRAV1-1*01		TRAJ18*01	610	0.0009
HA2-A	TRA	ILNVEQSPQSLHVQEGDSTNFTCSFP	SSNFYA	LHWYRWETAKSPEALFV	MTLNGDE	KKKGRISATLNTKEGYSYLYIKGSQPEDSATYL	CAFKGPNKFYF	GSGTKLNVKP	TRAV24*01		TRAJ21*01	610	0.0009
HA2-A	TRA	QKEVEQDPGPLSVPEGAIVSLNCTYS	NSAFQY	FMWYRQYSRKGPELLMY	TYSSGN	KEDGRFTAQVDKSSKYISLFIRDSQPSDSATYL	CAMHKFRGFGNEKLTF	GTGTRLTIIP	TRAV12-3*01		TRAJ48*01	609	0.0009
HA2-A	TRA	GEDVEQSLFLSVREGDSSVINCTYT	DSSSTY	LYWYKQEPGAGLQLLTY	IFSNMDM	KQDQRLTVLLNKKDKHLSLRIADTQTGDSAIYF	CAESPWNNAGNNRKLIW	GLGTSLAVNP	TRAV5*01		TRAJ38*01	609	0.0009
HA2-A	TRA	QKEVEQNSGPLSVPEGAIASLNCTYS	DRGSQS	FFWYRQYSGKSPELIMS	IYSNGD	EEDGRFTAQLNKASQYVSLLIRDSQPSDSATYL	CASHVFGTYKYIF	GTGTRLKVLA	TRAV12-2*02		TRAJ40*01	609	0.0009
HA2-A	TRA	KDQVFQPSTVASSEGAVVEIFCNHS	VSNAYN	FFWYLHFPGCAPRLLVK	GSKP	SQQGRYNMTYERFSSSLLILQVREADAAVYY	CAVEFLHDYKLSF	GAGTTVTVRA	TRAV2*01		TRAJ20*01	608	0.0009
HA2-A	TRA	GENVEQHPSTLSVQEGDSAVIKCTYS	DSASNY	FPWYKQELGKRPQLIID	IRSNVGE	KKDQRIAVTLNKTAKHFSLHITETQPEDSAVYF	CAASKVSGGYNKLIF	GAGTRLAVHP	TRAV13-1*02		TRAJ4*01	605	0.0009
HA2-A	TRA	AQTVTQSQPEMSVQEAETVTLSCTYD	TSESDYY	LFWYKQPPSRQMILVIR	QEAYKQQN	ATENRFSVNFQKAAKSFSLKISDSQLGDAAMYF	CAYRRGETSGSRLTF	GEGTQLTVNP	TRAV38-2/DV8*01		TRAJ58*01	604	0.0009
HA2-A	TRA	KQEVTQIPAALSVPEGENLVLNCSFT	DSAIYN	LQWFRQDPGKGLTSLLL	IQSSQRE	QTSGRLNASLDKSSGRSTLYIAASQPGDSATYL	CAVTTSGTYKYIF	GTGTRLKVLA	TRAV21*01		TRAJ40*01	601	0.0009
HA2-A	TRA	GDSVTQMEGPVTLSEEAFLTINCTYT	ATGYPS	LFWYVQYPGEGLQLLLK	ATKADDK	GSNKGFEATYRKETTSFHLEKGSVQVSDSAVYF	CAPLSGGYQKVTF	GTGTKLQVIP	TRAV9-2*02		TRAJ13*02	601	0.0009
HA2-A	TRA	GENVEQHPSTLSVQEGDSAVIKCTYS	DSASNY	FPWYKQELGKRPQLIID	IRSNVGE	KKDQRIAVTLNKTAKHFSLHITETQPEDSAVYF	CAASTGGKLIF	GQGTELSVKP	TRAV13-1*02		TRAJ23*01	600	0.0009
HA2-A	TRA	SQQGEEDPQALSIQEGENATMNCSYK	TSINN	LQWYRQNSGRGLVHLIL	IRSNERE	KHSGRLRVTLDTSKKSSSLLITASRAADTASYF	CAAWNAGNNRKLIW	GLGTSLAVNP	TRAV17*01		TRAJ38*01	599	0.0009
HA2-A	TRA	EDQVTQSPEALRLQEGESSSLNCSYT	VSGLRG	LFWYRQDPGKGPEFLFT	LYSAGEE	KEKERLKATLTKKESFLHITAPKPEDSATYL	CAVQAFNNNDMRF	GAGTRLTVKP	TRAV20*02		TRAJ43*01	598	0.0009
HA2-A	TRA	QKEVEQNSGPLSVPEGAIASLNCTYS	DRGSQS	FFWYRQYSGKSPELIMS	IYSNGD	KEDGRFTAQLNKASQYVSLLIRDSQPSDSATYL	CAVKRSGDEKLTF	GTGTRLTIIP	TRAV12-2*01		TRAJ48*01	597	0.0009
HA2-A	TRA	GENVEQHPSTLSVQEGDSAVIKCTYS	DSASNY	FPWYKQELGKRPQLIID	IRSNVGE	KKDQRIAVTLNKTAKHFSLHITETQPEDSAVYF	CAASILAGKSTF	GDGTTLTVKP	TRAV13-1*02		TRAJ27*01	594	0.0009
HA2-A	TRA	AQKVTQAQTEISVVEKEDVTLDCVYE	TRDTTYY	LFWYKQPPSGELVFLIR	RNSFDEQN	EISGRYSWNFQKSTSSFNFTITASQVVDSAVYF	CALSEVSVDAGKSTF	GDGTTLTVKP	TRAV19*01		TRAJ27*01	594	0.0009
HA2-A	TRA	EDQVTQSPEALRLQEGESSSLNCSYT	VSGLRG	LFWYRQDPGKGPEFLFT	LYSAGEE	KEKERLKATLTKKESFLHITAPKPEDSATYL	CAVQARYKLSF	GAGTTVTVRA	TRAV20*02		TRAJ20*01	593	0.0009
HA2-A	TRA	KQEVTQIPAALSVPEGENLVLNCSFT	DSAIYN	LQWFRQDPGKGLTSLLL	IQSSQRE	QTSGRLNASLDKSSGRSTLYIAASQPGDSATYL	CASPNQAGTALIF	GKGTTLSVSS	TRAV21*01		TRAJ15*01	593	0.0009
HA2-A	TRA	EDKVVQSPLSLVVHEGDTVTLNCSYE	VTNFRS	LLWYKQEKKAPTFLFM	LTSSGIE	KKSGRLSSILDKKELFSILNITATQTGDSAIYL	CAGGLYGNKLVF	GAGTILRVKS	TRAV36/DV7*05		TRAJ47*01	592	0.0009
HA2-A	TRA	TQLLEQSPQFLSIQEGENLTVYCNSS	SVFSS	LQWYRQEPGEGPVLLVT	VVTGGEV	KKLKRLTFQFGDARKDSSLHITAAQPGDTGLYL	CAGAEDQGGSEKLVF	GKGTKLTVNP	TRAV27*01		TRAJ57*01	592	0.0009
HA2-A	TRA	EDQVTQSPEALRLQEGESSSLNCSYT	VSGLRG	LFWYRQDPGKGPEFLFT	LYSAGEE	KEKERLKATLTKKESFLHITAPKPEDSATYL	CAVTRQYNNNDMRF	GAGTRLTVKP	TRAV20*02		TRAJ43*01	591	0.0009
HA2-A	TRA	KNQVEQSPQSLIILEGKNCTLQCNYT	VSPFSN	LRWYKQDTGRGPVSLTI	MTFSENT	KSNGRYTATLDADTKQSSLHITASQLSDSASYI	CVVSGQAGTALIF	GKGTTLSVSS	TRAV10*02		TRAJ15*01	590	0.0009
HA2-A	TRA	QKEVEQDPGPLSVPEGAIVSLNCTYS	NSAFQY	FMWYRQYSRKGPELLMY	TYSSGN	KEDGRFTAQVDKSSKYISLFIRDSQPSDSATYL	CAMNGDYKLSF	GAGTTVTVRA	TRAV12-3*01		TRAJ20*01	589	0.0009
HA2-A	TRA	GENVEQHPSTLSVQEGDSAVIKCTYS	DSASNY	FPWYKQELGKRPQLIID	IRSNVGE	KKDQRIAVTLNKTAKHFSLHITETQPEDSAVYF	CAAPSGGGADGLTF	GKGTHLIIQP	TRAV13-1*02		TRAJ45*01	588	0.0009
HA2-A	TRA	QKEVEQNSGPLSVPEGAIASLNCTYS	DRGSQS	FFWYRQYSGKSPELIMS	IYSNGD	KEDGRFTAQLNKASQYVSLLIRDSQPSDSATYL	CAVPAGNQFYF	GTGTSLTVIP	TRAV12-2*02		TRAJ49*01	588	0.0009
HA2-A	TRA	SQKIEQNSEALNIQEGKTATLTCNYT	NYSPAY	LQWYRQDPGRGPVFLLL	IRENEKE	KRKERLKVTFDTTLKQSLFHITASQPADSATYL	CAPEGDSGYALNF	GKGTSLLVTP	TRAV6*07		TRAJ41*01	587	0.0009
HA2-A	TRA	AQTVTQSQPEMSVQEAETVTLSCTYD	TSESDYY	LFWYKQPPSRQMILVIR	QEAYKQQN	ATENRFSVNFQKAAKSFSLKISDSQLGDAAMYF	CAYRSEVDDSSASKIIF	GSGTRLSIRP	TRAV38-2/DV8*01		TRAJ3*01	587	0.0009
HA2-A	TRA	DAKTTQPPSMDCAEGRAANLPCNHS	TISGNEY	VYWYRQIHSQGPQYIIH	GLKNN	ETNEMASLIITEDRKSSTLILPHATLRDTAVYY	CIVRVAQAGNNRKLIW	GLGTSLAVNP	TRAV26-1*01		TRAJ38*01	587	0.0009
HA2-A	TRA	TQLLEQSPQFLSIQEGENLTVYCNSS	SVFSS	LQWYRQEPGEGPVLLVT	VVTGGEV	KKLKRLTFQFGDARKDSSLHITAAQPGDTGLYL	CAGATTAGNKLTF	GGGTRVLVKP	TRAV27*01		TRAJ17*01	586	0.0009
HA2-A	TRA	SQKIEQNSEALNIQEGKTATLTCNYT	NYSPAY	LQWYRQDPGRGPVFLLL	IRENEKE	KRKERLKVTFDTTLKQSLFHITASQPADSATYL	CALPRGATNKLIF	GTGTLLAVQP	TRAV6*07		TRAJ32*01	586	0.0009
HA2-A	TRA	GENVEQHPSTLSVQEGDSAVIKCTYS	DSASNY	FPWYKQELGKRPQLIID	IRSNVGE	KKDQRIAVTLNKTAKHFSLHITETQPEDSAVYF	CAASVTGNQFYF	GTGTSLTVIP	TRAV13-1*02		TRAJ49*01	585	0.0009
HA2-A	TRA	AQTVTQSQPEMSVQEAETVTLSCTYD	TSESDYY	LFWYKQPPSRQMILVIR	QEAYKQQN	ATENRFSVNFQKAAKSFSLKISDSQLGDAAMYF	CAYDPNFGNEKLTF	GTGTRLTIIP	TRAV38-2/DV8*01		TRAJ48*01	583	0.0009
HA2-A	TRA	TQLLEQSPQFLSIQEGENLTVYCNSS	SVFSS	LQWYRQEPGEGPVLLVT	VVTGGEV	KKLKRLTFQFGDARKDSSLHITAAQPGDTGLYL	CAGSYNFNKFYF	GSGTKLNVKP	TRAV27*01		TRAJ21*01	583	0.0009
HA2-A	TRA	GEDVEQSLFLSVREGDSSVINCTYT	DSSSTY	LYWYKQEPGAGLQLLTY	IFSNMDM	KQDQRLTVLLNKKDKHLSLRIADTQTGDSAIYF	CAEIFSGGYNKLIF	GAGTRLAVHP	TRAV5*01		TRAJ4*01	582	0.0009
HA2-A	TRA	LAKTTQPISMDSYEGQEVNITCSHN	NIATNDY	ITWYQQFPSQGPRFIIQ	GYKTK	VTNEVASLFIPADRKSSTLSLPRVSLSDTAVYY	CLVVPNYGGATNKLIF	GTGTLLAVQP	TRAV4*01		TRAJ32*02	582	0.0009
HA2-A	TRA	GDSVTQMEGPVTLSEEAFLTINCTYT	ATGYPS	LFWYVQYPGEGLQLLLK	ATKADDK	GSNKGFEATYRKETTSFHLEKGSVQVSDSAVYF	CALTLMNRDDKIIF	GKGTRLHILP	TRAV9-2*02		TRAJ30*01	582	0.0009
HA2-A	TRA	KQEVTQIPAALSVPEGENLVLNCSFT	DSAIYN	LQWFRQDPGKGLTSLLL	IQSSQRE	QTSGRLNASLDKSSGRSTLYIAASQPGDSATYL	CAVKGANSKLTF	GKGITLSVRP	TRAV21*01		TRAJ56*01	582	0.0009
HA2-A	TRA	GDSVTQMEGPVTLSEEAFLTINCTYT	ATGYPS	LFWYVQYPGEGLQLLLK	ATKADDK	GSNKGFEATYRKETTSFHLEKGSVQVSDSAVYF	CALSDYQAGTALIF	GKGTTLSVSS	TRAV9-2*02		TRAJ15*01	581	0.0009
HA2-A	TRA	GENVEQHPSTLSVQEGDSAVIKCTYS	DSASNY	FPWYKQELGKRPQLIID	IRSNVGE	KKDQRIAVTLNKTAKHFSLHITETQPEDSAVYF	CAANAGGTSYGKLTF	GQGTILTVHP	TRAV13-1*02		TRAJ52*01	581	0.0009
HA2-A	TRA	EDKVVQSPLSLVVHEGDTVTLNCSYE	VTNFRS	LLWYKQEKKAPTFLFM	LTSSGIE	KKSGRLSSILDKKELFSILNITATQTGDSAIYL	CAVEASGGYNKLIF	GAGTRLAVHP	TRAV36/DV7*05		TRAJ4*01	581	0.0009
HA2-A	TRA	TQLLEQSPQFLSIQEGENLTVYCNSS	SVFSS	LQWYRQEPGEGPVLLVT	VVTGGEV	KKLKRLTFQFGDARKDSSLHITAAQPGDTGLYL	CAGARYSSASKIIF	GSGTRLSIRP	TRAV27*01		TRAJ3*01	581	0.0009
HA2-A	TRA	GESVGLHLPTLSVQEGDNSIINCAYS	NSASDY	FIWYKQESGKGPQFIID	IRSNMDK	RQGQRVTVLLNKTVKHLSLQIAATQPGDSAVYF	RPKNTSYGKLTF	GQGTILTVHP	TRAV13-2*01		TRAJ52*01	580	0.0009
HA2-A	TRA	EDQVTQSPEALRLQEGESSSLNCSYT	VSGLRG	LFWYRQDPGKGPEFLFT	LYSAGEE	KEKERLKATLTKKESFLHITAPKPEDSATYL	CAVQPTGNQFYF	GTGTSLTVIP	TRAV20*02		TRAJ49*01	580	0.0009
HA2-A	TRA	QKEVEQNSGPLSVPEGAIASLNCTYS	DRGSQS	FFWYRQYSGKSPELIMS	IYSNGD	KEDGRFTAQLNKASQYVSLLIRDSQPSDSATYL	CAVQSGGSYIPTF	GRGTSLIVHP	TRAV12-2*02		TRAJ6*01	580	0.0009
HA2-A	TRA	GQNIDQPTEMTATEGAIVQINCTYQ	TSGFNG	LFWYQQHAGEAPTFLSY	NVLDGL	EEKGRFSSFLSRSKGYSYLLLKELQMKDSASYL	CAPLDSNYQLIW	GAGTKLIIKP	TRAV1-2*01		TRAJ33*01	579	0.0009
HA2-A	TRA	AQTVTQSQPEMSVQEAETVTLSCTYD	TSESDYY	LFWYKQPPSRQMILVIR	QEAYKQQN	ATENRFSVNFQKAAKSFSLKISDSQLGDAAMYF	CAYRSPYLTVNNAGNMLTF	GGGTRLMVKP	TRAV38-2/DV8*01		TRAJ39*01	579	0.0009
HA2-A	TRA	KNQVEQSPQSLIILEGKNCTLQCNYT	VSPFSN	LRWYKQDTGRGPVSLTI	MTFSENT	KSNGRYTATLDADTKQSSLHITASQLSDSASYI	CVVSAQNNARLMF	GDGTQLVVKP	TRAV10*01		TRAJ31*01	578	0.0009
HA2-A	TRA	KQEVTQIPAALSVPEGENLVLNCSFT	DSAIYN	LQWFRQDPGKGLTSLLL	IQSSQRE	QTSGRLNASLDKSSGRSTLYIAASQPGDSATYL	CALNAGNMLTF	GGGTRLMVKP	TRAV21*01		TRAJ39*01	577	0.0009
HA2-A	TRA	GENVEQHPSTLSVQEGDSAVIKCTYS	DSASNY	FPWYKQELGKRPQLIID	IRSNVGE	KKDQRIAVTLNKTAKHFSLHITETQPEDSAVYF	CAASIEGNEKLTF	GTGTRLTIIP	TRAV13-1*02		TRAJ48*01	575	0.0009
HA2-A	TRA	GQQVMQIPQYQHVQEGEDFTTYCNSS	TTLSN	IQWYKQRPGGHPVFLIQ	LVKSGEV	KKQKRLTFQFGEAKKNSSLHITATQTTDVGTYF	CAGSANAGGTSYGKLTF	GQGTILTVHP	TRAV25*01		TRAJ52*01	575	0.0009
HA2-A	TRA	QKEVEQNSGPLSVPEGAIASLNCTYS	DRGSQS	FFWYRQYSGKSPELIMS	IYSNGD	KEDGRFTAQLNKASQYVSLLIRDSQPSDSATYL	CAPGTGTASKLTF	GTGTRLQVTL	TRAV12-2*02		TRAJ44*01	574	0.0009
HA2-A	TRA	KQEVTQIPAALSVPEGENLVLNCSFT	DSAIYN	LQWFRQDPGKGLTSLLL	IQSSQRE	QTSGRLNASLDKSSGRSTLYIAASQPGDSATYL	CAATGNQFYF	GTGTSLTVIP	TRAV21*02		TRAJ49*01	572	0.0009
HA2-A	TRA	GENVEQHPSTLSVQEGDSAVIKCTYS	DSASNY	FPWYKQELGKRPQLIID	IRSNVGE	KKDQRIAVTLNKTAKHFSLHITETQPEDSAVYF	CAACMDTGRRALTF	GSGTRLQVQP	TRAV13-1*02		TRAJ5*01	572	0.0009
HA2-A	TRA	QKEVEQNSGPLSVPEGAIASLNCTYS	DRGSQS	FFWYRQYSGKSPELIMS	IYSNGD	KEDGRFTAQLNKASQYVSLLIRDSQPSDSATYL	CAPFSGGYNKLIF	GAGTRLAVHP	TRAV12-2*02		TRAJ4*01	572	0.0009
HA2-A	TRA	KQEVTQIPAALSVPEGENLVLNCSFT	DSAIYN	LQWFRQDPGKGLTSLLL	IQSSQRE	QTSGRLNASLDKSSGRSTLYIAASQPGDSATYL	CAAFASGGSYIPTF	GRGTSLIVHP	TRAV21*01		TRAJ6*01	571	0.0009
HA2-A	TRA	SQQGEEDPQALSIQEGENATMNCSYK	TSINN	LQWYRQNSGRGLVHLIL	IRSNERE	KHSGRLRVTLDTSKKSSSLLITASRAADTASYF	CATARQTGANNLFF	GTGTRLTVIP	TRAV17*01		TRAJ36*01	571	0.0009
HA2-A	TRA	SQQGEEDPQALSIQEGENATMNCSYK	TSINN	LQWYRQNSGRGLVHLIL	IRSNERE	KHSGRLRVTLDTSKKSSSLLITASRAADTASYF	CATDASTGRRALTF	GSGTRLQVQP	TRAV17*01		TRAJ5*01	570	0.0009
HA2-A	TRA	GENVEQHPSTLSVQEGDSAVIKCTYS	DSASNY	FPWYKQELGKRPQLIID	IRSNVGE	KKDQRIAVTLNKTAKHFSLHITETQPEDSAVYF	CAAVNTGGFKTIF	GAGTRLFVKA	TRAV13-1*02		TRAJ9*01	569	0.0009
HA2-A	TRA	GQNIDQPTEMTATEGAIVQINCTYQ	TSGFNG	LFWYQQHAGEAPTFLSY	NVLDGL	EEKGRFSSFLSRSKGYSYLLLKELQMKDSASYL	CAVRSGNYQLIW	GAGTKLIIKP	TRAV1-2*01		TRAJ33*01	566	0.0009
HA2-A	TRA	GQQVMQIPQYQHVQEGEDFTTYCNSS	TTLSN	IQWYKQRPGGHPVFLIQ	LVKSGEV	KKQKRLTFQFGEAKKNSSLHITATQTTDVGTYF	CAAWNSGNTPLVF	GKGTRLSVIA	TRAV25*01		TRAJ29*01	563	0.0009
HA2-A	TRA	KQEVTQIPAALSVPEGENLVLNCSFT	DSAIYN	LQWFRQDPGKGLTSLLL	IQSSQRE	QTSGRLNASLDKSSGRSTLYIAASQPGDSATYL	CAVGGAGKSTF	GDGTTLTVKP	TRAV21*01		TRAJ27*01	563	0.0009
HA2-A	TRA	ILNVEQSPQSLHVQEGDSTNFTCSFP	SSNFYA	LHWYRWETAKSPEALFV	MTLNGDE	KKKGRISATLNTKEGYSYLYIKGSQPEDSATYL	CAFRSNFGNEKLTF	GTGTRLTIIP	TRAV24*01		TRAJ48*01	562	0.0009
HA2-A	TRA	EDQVTQSPEALRLQEGESSSLNCSYT	VSGLRG	LFWYRQDPGKGPEFLFT	LYSAGEE	KEKERLKATLTKKESFLHITAPKPEDSATYL	CAVPPARGATNKLIF	GTGTLLAVQP	TRAV20*02		TRAJ32*01	561	0.0009
HA2-A	TRA	GDSVTQMEGPVTLSEEAFLTINCTYT	ATGYPS	LFWYVQYPGEGLQLLLK	ATKADDK	GSNKGFEATYRKETTSFHLEKGSVQVSDSAVYF	CALSLAGGTSYGKLTF	GQGTILTVHP	TRAV9-2*02		TRAJ52*01	559	0.0009
HA2-A	TRA	GENVEQHPSTLSVQEGDSAVIKCTYS	DSASNY	FPWYKQELGKRPQLIID	IRSNVGE	KKDQRIAVTLNKTAKHFSLHITETQPEDSAVYF	CAARRSGGGADGLTF	GKGTHLIIQP	TRAV13-1*02		TRAJ45*01	558	0.0009
HA2-A	TRA	AQTVTQSQPEMSVQEAETVTLSCTYD	TSESDYY	LFWYKQPPSRQMILVIR	QEAYKQQN	ATENRFSVNFQKAAKSFSLKISDSQLGDAAMYF	CAYIRNEKLTF	GTGTRLTIIP	TRAV38-2/DV8*01		TRAJ48*01	558	0.0009
HA2-A	TRA	LAKTTQPISMDSYEGQEVNITCSHN	NIATNDY	ITWYQQFPSQGPRFIIQ	GYKTK	VTNEVASLFIPADRKSSTLSLPRVSLSDTAVYY	CLVGDTHAGGFKTIF	GAGTRLFVKA	TRAV4*01		TRAJ9*01	558	0.0009
HA2-A	TRA	DAKTTQPPSMDCAEGRAANLPCNHS	TISGNEY	VYWYRQIHSQGPQYIIH	GLKNN	ETNEMASLIITEDRKSSTLILPHATLRDTAVYY	CIVRPYNTGKLIF	GQGTTLQVKP	TRAV26-1*01		TRAJ37*02	557	0.0008
HA2-A	TRA	QQQVKQSPQSLIVQKGGISIINCAYE	NTAFDY	FPWYQQFPGKGPALLIA	IRPDVSE	KKEGRFTISFNKSAKQFSLHIMDSQPGDSATYF	CAASKDNYGQNFVF	GPGTRLSVLP	TRAV23/DV6*01		TRAJ26*01	557	0.0008
HA2-A	TRA	AQTVTQSQPEMSVQEAETVTLSCTYD	TSESDYY	LFWYKQPPSRQMILVIR	QEAYKQQN	ATENRFSVNFQKAAKSFSLKISDSQLGDAAMYF	CAYRPETGNQFYF	GTGTSLTVIP	TRAV38-2/DV8*01		TRAJ49*01	556	0.0008
HA2-A	TRA	KNEVEQSPQNLTAQEGEFITINCSYS	VGISA	LHWLQQHPGGGIVSLFM	LSSGK	KKHGRLIATINIQEKHSSLHITASHPRDSAVYI	CAVVPGGGKLIF	GQGTELSVKP	TRAV41*01		TRAJ23*01	556	0.0008
HA2-A	TRA	EDKVVQSPLSLVVHEGDTVTLNCSYE	VTNFRS	LLWYKQEKKAPTFLFM	LTSSGIE	KKSGRLSSILDKKELFSILNITATQTGDSAIYL	CAVEADHDMRF	GAGTRLTVKP	TRAV36/DV7*05		TRAJ43*01	556	0.0008
HA2-A	TRA	GENVEQHPSTLSVQEGDSAVIKCTYS	DSASNY	FPWYKQELGKRPQLIID	IRSNVGE	KKDQRIAVTLNKTAKHFSLHITETQPEDSAVYF	CAASKGGYSTLTF	GKGTMLLVSP	TRAV13-1*02		TRAJ11*01	555	0.0008
HA2-A	TRA	AQTVTQSQPEMSVQEAETVTLSCTYD	TSEIDYY	LFWYKQPPSRQMILVIR	QEAYKQQN	ATENRFSVNFQKAAKSFSLKISDSQLGDAAMYF	CAPSNAGNNRKLIW	GLGTSLAVNP	TRAV38-2/DV8*01		TRAJ38*01	555	0.0008
HA2-A	TRA	TQLLEQSPQFLSIQEGENLTVYCNSS	SVFSS	LQWYRQEPGEGPVLLVT	VVTGGEV	KKLKRLTFQFGDARKDSSLHITAAQPGDTGLYL	CAGRESGGSYIPTF	GRGTSLIVHP	TRAV27*01		TRAJ6*01	554	0.0008
HA2-A	TRA	KQEVTQIPAALSVPEGENLVLNCSFT	DSAIYN	LQWFRQDPGKGLTSLLL	IQSSQRE	QTSGRLNASLDKSSGRSTLYIAASQPGDSATYL	CAVRGDYKLSF	GAGTTVTVRA	TRAV21*01		TRAJ20*01	553	0.0008
HA2-A	TRA	GENVEQHPSTLSVQEGDSAVIKCTYS	DSASNY	FPWYKQELGKRPQLIID	IRSNVGE	KKDQRIAVTLNKTAKHFSLHITETQPEDSAVYF	CAASYNFGNEKLTF	GTGTRLTIIP	TRAV13-1*02		TRAJ48*01	553	0.0008
HA2-A	TRA	TQLLEQSPQFLSIQEGENLTVYCNSS	SVFSS	LQWYRQEPGEGPVLLVT	VVTGGEV	KKLKRLTFQFGDARKDSSLHITAAQPGDTGLYL	CAGGYTGGGNKLTF	GTGTQLKVEL	TRAV27*01		TRAJ10*01	552	0.0008
HA2-A	TRA	EDKVVQSPLSLVVHEGDTVTLNCSYE	VTNFRS	LLWYKQEKKAPTFLFM	LTSSGIE	KKSGRLSSILDKKELFSILNITATQTGDSAVYL	CAVGEYSGYALNF	GKGTSLLVTP	TRAV36/DV7*05		TRAJ41*01	551	0.0008
HA2-A	TRA	GEDVEQSLFLSVREGDSSVINCTYT	DSSSTY	LYWYKQEPGAGLQLLTY	IFSNMDM	KQDQRLTVLLNKKDKHLSLRIADTQTGDSAIYF	CAESRGGTGGFKTIF	GAGTRLFVKA	TRAV5*01		TRAJ9*01	550	0.0008
HA2-A	TRA	KQEVTQIPAALSVPEGENLVLNCSFT	DSAIYN	LQWFRQDPGKGLTSLLL	IQSSQRE	QTSGRLNASLDKSSGRSTLYIAASQPGDSATYL	CAPRTARQLTF	GSGTQLTVLP	TRAV21*02		TRAJ22*01	550	0.0008
HA2-A	TRA	KQEVTQIPAALSVPEGENLVLNCSFT	DSAIYN	LQWFRQDPGKGLTSLLL	IQSSQRE	QTSGRLNASLDKSSGRSTLYIAASQPGDSATYL	CAVRDNQGGKLIF	GQGTELSVKP	TRAV21*01		TRAJ23*01	548	0.0008
HA2-A	TRA	EDQVTQSPEALRLQEGESSSLNCSYT	VSGLRG	LFWYRQDPGKGPEFLFT	LYSAGEE	KEKERLKATLTKKESFLHITAPKPEDSATYL	CAVSNQGGKLIF	GQGTELSVKP	TRAV20*02		TRAJ23*01	547	0.0008
HA2-A	TRA	GENVEQHPSTLSVQEGDSAVIKCTYS	DSASNY	FPWYKQELGKRPQLIID	IRSNVGE	KKDQRIAVTLNKTAKHFSLHITETQPEDSAVYF	CAASKGRDDKIIF	GKGTRLHILP	TRAV13-1*02		TRAJ30*01	547	0.0008
HA2-A	TRA	ILNVEQSPQSLHVQEGDSTNFTCSFP	SSNFYA	LHWYRWETAKSPEALFV	MTLNGDE	KKKGRISATLNTKEGYSYLYIKGSQPEDSATYL	CAFSTRDYKLSF	GAGTTVTVRA	TRAV24*01		TRAJ20*01	546	0.0008
HA2-A	TRA	GQQVMQIPQYQHVQEGEDFTTYCNSS	TTLSN	IQWYKQRPGGHPVFLIQ	LVKSGEV	KKQKRLTFQFGEAKKNSSLHITATQTTDVGTYF	CAGRYSGYALNF	GKGTSLLVTP	TRAV25*01		TRAJ41*01	545	0.0008
HA2-A	TRA	QQQVKQSPQSLIVQKGGISIINCAYE	NTAFDY	FPWYQQFPGKGPALLIA	IRPDVSE	KKEGRFTISFNKSAKQFSLHIMDSQPGDSATYF	CAASRGTDKLIF	GTGTRLQVFP	TRAV23/DV6*01		TRAJ34*01	545	0.0008
HA2-A	TRA	KNEVEQSPQNLTAQEGEFITINCSYS	VGISA	LHWLQQHPGGGIVSLFM	LSSGK	KKHGRLIATINIQEKHSSLHITASHPRDSAVYI	CAANGGATNKLIF	GTGTLLAVQP	TRAV41*01		TRAJ32*02	544	0.0008
HA2-A	TRA	KNEVEQSPQNLTAQEGEFITINCSYS	VGISA	LHWLQQHPGGGIVSLFM	LSSGK	KKHGRLIATINIQEKHSSLHITASHPRDSAVYI	CACSGTYKYIF	GTGTRLKVLA	TRAV41*01		TRAJ40*01	544	0.0008
HA2-A	TRA	GENVEQHPSTLSVQEGDSAVIKCTYS	DSASNY	FPWYKQELGKRPQLIID	IRSNVGE	KKDQRIAVTLNKTAKHFSLHITETQPEDSAVYF	CAATTWAGNQFYF	GTGTSLTVIP	TRAV13-1*02		TRAJ49*01	544	0.0008
HA2-A	TRA	LAKTTQPISMDSYEGQEVNITCSHN	NIATNDY	ITWYQQFPSQGPRFIIQ	GYKTK	VTNEVASLFIPADRKSSTLSLPRVSLSDTAVYY	CLVGDSWGKLQF	GAGTQVVVTP	TRAV4*01		TRAJ24*02	543	0.0008
HA2-A	TRA	KNQVEQSPQSLIILEGKNCTLQCNYT	VSPFSN	LRWYKQDTGRGPVSLTI	MTFSENT	KSNGRYTATLDADTKQSSLHITASQLSDSASYI	CVVSASTNAGKSTF	GDGTTLTVKP	TRAV10*01		TRAJ27*01	543	0.0008
HA2-A	TRA	DAKTTQPPSMDCAEGRAANLPCNHS	TISGNEY	VYWYRQIHSQGPQYIIH	GLKNN	ETNEMASLIITEDRKSSTLILPHATLRDTAVYY	CIVRVAGETNAGKSTF	GDGTTLTVKP	TRAV26-1*01		TRAJ27*01	543	0.0008
HA2-A	TRA	QKEVEQNSGPLSVPEGAIASLNCTYS	DRGSQS	FFWYRQYSGKSPELIMS	IYSNGD	KEDGRFTAQLNKASQYVSLLIRDSQPSDSATYL	CAVMEAAGNKLTF	GGGTRVLVKP	TRAV12-2*02		TRAJ17*01	542	0.0008
HA2-A	TRA	KQEVTQIPAALSVPEGENLVLNCSFT	DSAIYN	LQWFRQDPGKGLTSLLL	IQSSQRE	QTSGRLNASLDKSSGRSTLYIAASQPGDSATYL	CAVKSNTNAGKSTF	GDGTTLTVKP	TRAV21*01		TRAJ27*01	542	0.0008
HA2-A	TRA	KQEVTQIPAALSVPEGENLVLNCSFT	DSAIYN	LQWFRQDPGKGLTSLLL	IQSSQRE	QTSGRLNASLDKSSGRSTLYIAASQPGDSATYL	CACKPGNSGGSNYKLTF	GKGTLLTVNP	TRAV21*02		TRAJ53*01	542	0.0008
HA2-A	TRA	AQTVTQSQPEMSVQEAETVTLSCTYD	TSENNYY	LFWYKQPPSRQMILVIR	QEAYKQQN	ATENRFSVNFQKAAKSFSLKISDSQLGDTAMYF	CAFSHLIF	GKGTKLSVKP	TRAV38-1*01		TRAJ42*01	541	0.0008
HA2-A	TRA	LAKTTQPISMDSYEGQEVNITCSHN	NIATNDY	ITWYQQFPSQGPRFIIQ	GYKTK	VTNEVASLFIPADRKSSTLSLPRVSLSDTAVYY	CLVGDDAPLDGSARQLTF	GSGTQLTVLP	TRAV4*01		TRAJ22*01	541	0.0008
HA2-A	TRA	TQLLEQSPQFLSIQEGENLTVYCNSS	SVFSS	LQWYRQEPGEGPVLLVT	VVTGGEV	KKLKRLTFQFGDARKDSSLHITAAQPGDTGLYL	CAGETFSGGSYIPTF	GRGTSLIVHP	TRAV27*01		TRAJ6*01	539	0.0008
HA2-A	TRA	DQQVKQNSPSLSVQEGRISILNCDYT	NSMFDY	FLWYKKYPAEGPTFLIS	ISSIKDK	NEDGRFTVFLNKSAKHLSLHIVPSQPGDSAVYF	CAALYYAGNNRKLIW	GLGTSLAVNP	TRAV29/DV5*01		TRAJ38*01	538	0.0008
HA2-A	TRA	KQEVTQIPAALSVPEGENLVLNCSFT	DSAIYN	LQWFRQDPGKGLTSLLL	IQSSQRE	QTSGRLNASLDKSSGRSTLYIAASQPGDSATYL	CAAPQTSGSRLTF	GEGTQLTVNP	TRAV21*01		TRAJ58*01	538	0.0008
HA2-A	TRA	KNQVEQSPQSLIILEGKNCTLQCNYT	VSPFSN	LRWYKQDTGRGPVSLTI	MTFSENT	KSNGRYTATLDADTKQSSLHITASQLSDSASYI	CVVSDRGSTLGRLYF	GRGTQLTVWP	TRAV10*01		TRAJ18*01	538	0.0008
HA2-A	TRA	GDSVTQMEGPVTLSEEAFLTINCTYT	ATGYPS	LFWYVQYPGEGLQLLLK	ATKADDK	GSNKGFEATYRKETTSFHLEKGSVQVSDSAVYF	CALKKSGSEKLVF	GKGTKLTVNP	TRAV9-2*02		TRAJ57*01	537	0.0008
HA2-A	TRA	EDQVTQSPEALRLQEGESSSLNCSYT	VSGLRG	LFWYRQDPGKGPEFLFT	LYSAGEE	KEKERLKATLTKKESFLHITAPKPEDSATYL	CAVQGRGGSNYKLTF	GKGTLLTVNP	TRAV20*02		TRAJ53*01	537	0.0008
HA2-A	TRA	KQEVTQIPAALSVPEGENLVLNCSFT	DSAIYN	LQWFRQDPGKGLTSLLL	IQSSQRE	QTSGRLNASLDKSSGRSTLYIAASQPGDSATYL	CASGAGSYQLTF	GKGTKLSVIP	TRAV21*02		TRAJ28*01	534	0.0008
HA2-A	TRA	GNSVTQMEGPVTLSEEAFLTINCTYT	ATGYPS	LFWYVQYPGEGLQLLLK	ATKADDK	GSNKGFEATYRKETTSFHLEKGSVQVSDSAVYF	CALSDRGDYKLSF	GAGTTVTVRA	TRAV9-2*01		TRAJ20*01	534	0.0008
HA2-A	TRA	GQNIDQPTEMTATEGAIVQINCTYQ	TSGFNG	LFWYQQHAGEAPTFLSY	NVLDGL	EEKGRFSSFLSRSKGYSYLLLKELQMKDSASYL	CAPVDSNYQLIW	GAGTKLIIKP	TRAV1-2*01		TRAJ33*01	533	0.0008
HA2-A	TRA	GENVEQHPSTLSVQEGDSAVIKCTYS	DSASNY	FPWYKQELGKRPQLIID	IRSNVGE	KKDQRIAVTLNKTAKHFSLHITETQPEDSAVYF	CAASEAGGKLIF	GQGTELSVKP	TRAV13-1*02		TRAJ23*01	533	0.0008
HA2-A	TRA	DAKTTQPPSMDCAEGRAANLPCNHS	TISGNEY	VYWYRQIHSQGPQYIIH	GLKNN	ETNEMASLIITEDRKSSTLILPHATLRDTAVYY	CIVRPGDNYGQNFVF	GPGTRLSVLP	TRAV26-1*01		TRAJ26*01	533	0.0008
HA2-A	TRA	KQEVTQIPAALSVPEGENLVLNCSFT	DSAIYN	LQWFRQDPGKGLTSLLL	IQSSQRE	QTSGRLNASLDKSSGRSTLYIAASQPGDSATYL	CAVSGYSTLTF	GKGTMLLVSP	TRAV21*01		TRAJ11*01	532	0.0008
HA2-A	TRA	GEDVEQSLFLSVREGDSSVINCTYT	DSSSTY	LYWYKQEPGAGLQLLTY	IFSNMDM	KQDQRLTVLLNKKDKHLSLRIADTQTGDSAIYF	CAEISNFGNEKLTF	GTGTRLTIIP	TRAV5*01		TRAJ48*01	532	0.0008
HA2-A	TRA	DAKTTQPNSMESNEEEPVHLPCNHS	TISGTDY	IHWYRQLPSQGPEYVIH	GLTSN	VNNRMASLAIAEDRKSSTLILHRATLRDAAVYY	CTFNARLMF	GDGTQLVVKP	TRAV26-2*01		TRAJ31*01	532	0.0008
HA2-A	TRA	GENVEQHPSTLSVQEGDSAVIKCTYS	DSASNY	FPWYKQELGKRPQLIID	IRSNVGE	KKDQRIAVTLNKTAKHFSLHITETQPEDSAVYF	CAGTRSNDYKLSF	GAGTTVTVRA	TRAV13-1*02		TRAJ20*01	531	0.0008
HA2-A	TRA	GQNIDQPTEMTATEGAIVQINCTYQ	TSGFNG	LFWYQQHAGEAPTFLSY	NVLDGL	EEKGRFSSFLSRSKGYSYLLLKELQMKDSASYL	CAVSNSNYQLIW	GAGTKLIIKP	TRAV1-2*01		TRAJ33*01	531	0.0008
HA2-A	TRA	TQLLEQSPQFLSIQEGENLTVYCNSS	SVFSS	LQWYRQEPGEGPVLLVT	VVTGGEV	KKLKRLTFQFGDARKDSSLHITAAQPGDTGLYL	CAGGGATNKLIF	GTGTLLAVQP	TRAV27*01		TRAJ32*01	530	0.0008
HA2-A	TRA	KNQVEQSPQSLIILEGKNCTLQCNYT	VSPFSN	LRWYKQDTGRGPVSLTI	MTFSENT	KSNGRYTATLDADTKQSSLHITASQLSDSASYI	CVVSGKAGTALIF	GKGTTLSVSS	TRAV10*01		TRAJ15*01	530	0.0008
HA2-A	TRA	KQEVTQIPAALSVPEGENLVLNCSFT	DSAIYN	LQWFRQDPGKGLTSLLL	IQSSQRE	QTSGRLNASLDKSSGRSTLYIAASQPGDSATYL	CAVSYTGNQFYF	GTGTSLTVIP	TRAV21*01		TRAJ49*01	530	0.0008
HA2-A	TRA	DQQVKQNSPSLSVQEGRISILNCDYT	NSMFDY	FLWYKKYPAEGPTFLIS	ISSIKDK	NEDGRFTVFLNKSAKHLSLHIVPSQPGDSAVYF	CAARGPTGTASKLTF	GTGTRLQVTL	TRAV29/DV5*01		TRAJ44*01	529	0.0008
HA2-A	TRA	AQTVTQSQPEMSVQEAETVTLSCTYD	TSESDYY	LFWYKQPPSRQMILVIR	QEAYKQQN	ATENRFSVNFQKAAKSFSLKISDSQLGDAAMYF	CAYRSLDRGGATNKLIF	GTGTLLAVQP	TRAV38-2/DV8*01		TRAJ32*01	529	0.0008
HA2-A	TRA	DQQVKQNSPSLSVQEGRISILNCDYT	NSMFDY	FLWYKKYPAEGPTFLIS	ISSIKDK	NEDGRFTVFLNKSAKHLSLHIVPSQPGDSAVYF	CAASGGSNYQLIW	GAGTKLIIKP	TRAV29/DV5*04		TRAJ33*01	528	0.0008
HA2-A	TRA	GQQLNQSPQSMFIQEGEDVSMNCTSS	SIFNT	WLWYKQDPGEGPVLLIA	LYKAGEL	TSNGRLTAQFGITRKDSFLNISASIPSDVGIYF	CAGRSNDYKLSF	GAGTTVTVRA	TRAV35*01		TRAJ20*01	526	0.0008
HA2-A	TRA	AQTVTQSQPEMSVQEAETVTLSCTYD	TSENNYY	LFWYKQPPSRQMILVIR	QEAYKQQN	ATENRFSVNFQKAAKSFSLKISDSQLGDTAMYF	CAFRYTGNQFYF	GTGTSLTVIP	TRAV38-1*01		TRAJ49*01	526	0.0008
HA2-A	TRA	QQQVKQSPQSLIVQKGGISIINCAYE	NTAFDY	FPWYQQFPGKGPALLIA	IRPDVSE	KKEGRFTISFNKSAKQFSLHIMDSQPGDSATYF	CAADYKLSF	GAGTTVTVRA	TRAV23/DV6*01		TRAJ20*01	526	0.0008
HA2-A	TRA	GDSVTQMEGPVTLSEEAFLTINCTYT	ATGYPS	LFWYVQYPGEGLQLLLK	ATKADDK	GSNKGFEATYRKETTSFHLEKGSVQVSDSAVYF	CALIGGSTLGRLYF	GRGTQLTVWP	TRAV9-2*02		TRAJ18*01	526	0.0008
HA2-A	TRA	DAKTTQPPSMDCAEGRAANLPCNHS	TISGNEY	VYWYRQIHSQGPQYIIH	GLKNN	ETNEMASLIITEDRKSSTLILPHATLRDTAVYY	CIVRSNSGGSNYKLTF	GKGTLLTVNP	TRAV26-1*01		TRAJ53*01	525	0.0008
HA2-A	TRA	GENVEQHPSTLSVQEGDSAVIKCTYS	DSASNY	FPWYKQELGKRPQLIID	IRSNVGE	KKDQRIAVTLNKTAKHFSLHITETQPEDSAVYF	CAASGSYIPTF	GRGTSLIVHP	TRAV13-1*02		TRAJ6*01	525	0.0008
HA2-A	TRA	GESVGLHLPTLSVQEGDNSIINCAYS	NSASDY	FIWYKQESGKGPQFIID	IRSNMDK	RQGQRVTVLLNKTVKHLSLQIAATQPGDSAVYF	CAENGGDYKLSF	GAGTTVTVRA	TRAV13-2*01		TRAJ20*01	524	0.0008
HA2-A	TRA	DAKTTQPPSMDCAEGRAANLPCNHS	TISGNEY	VYWYRQIHSQGPQYIIH	GLKNN	ETNEMASLIITEDRKSSTLILPHATLRDTAVYY	CIVRAGIYNTDKLIF	GTGTRLQVFP	TRAV26-1*01		TRAJ34*01	524	0.0008
HA2-A	TRA	KQEVTQIPAALSVPEGENLVLNCSFT	DSAIYN	LQWFRQDPGKGLTSLLL	IQSSQRE	QTSGRLNASLDKSSGRSTLYIAASQPGDSATYL	CAVAGNYGGSQGNLIF	GKGTKLSVKP	TRAV21*01		TRAJ42*01	522	0.0008
HA2-A	TRA	GENVEQHPSTLSVQEGDSAVIKCTYS	DSASNY	FPWYKQELGKRPQLIID	IRSNVGE	KKDQRIAVTLNKTAKHFSLHITETQPEDSAVYF	CAASVGAQKLVF	GQGTRLTINP	TRAV13-1*02		TRAJ54*01	522	0.0008
HA2-A	TRA	SQQGEEDPQALSIQEGENATMNCSYK	TSINN	LQWYRQNSGRGLVHLIL	IRSNERE	KHSGRLRVTLDTSKKSSSLLITASRAADTASYF	CAPIYNQGGKLIF	GQGTELSVKP	TRAV17*01		TRAJ23*01	521	0.0008
HA2-A	TRA	KQEVTQIPAALSVPEGENLVLNCSFT	DSAIYN	LQWFRQDPGKGLTSLLL	IQSSQRE	QTSGRLNASLDKSSGRSTLYIAASQPGDSATYL	CAVPEETSGSRLTF	GEGTQLTVNP	TRAV21*01		TRAJ58*01	521	0.0008
HA2-A	TRA	GDSVTQMEGPVTLSEEAFLTINCTYT	ATGYPS	LFWYVQYPGEGLQLLLK	ATKADDK	GSNKGFEATYRKETTSFHLEKGSVQVSDSAVYF	CALSDHGVGSSNTGKLIF	GQGTTLQVKP	TRAV9-2*02		TRAJ37*02	519	0.0008
HA2-A	TRA	KQEVTQIPAALSVPEGENLVLNCSFT	DSAIYN	LQWFRQDPGKGLTSLLL	IQSSQRE	QTSGRLNASLDKSSGRSTLYIAASQPGDSATYL	CVTRGETSGSRLTF	GEGTQLTVNP	TRAV21*02		TRAJ58*01	519	0.0008
HA2-A	TRA	KQEVTQIPAALSVPEGENLVLNCSFT	DSAIYN	LQWFRQDPGKGLTSLLL	IQSSQRE	QTSGRLNASLDKSSGRSTLYIAASQPGDSATYL	CAVKLNDYKLSF	GAGTTVTVRA	TRAV21*01		TRAJ20*01	518	0.0008
HA2-A	TRA	GENVEQHPSTLSVQEGDSAVIKCTYS	DSASNY	FPWYKQELGKRPQLIID	IRSNVGE	KKDQRIAVTLNKTAKHFSLHITETQPEDSAVYF	CGAGNNRKLIW	GLGTSLAVNP	TRAV13-1*02		TRAJ38*01	518	0.0008
HA2-A	TRA	GEDVEQSLFLSVREGDSSVINCTYT	DSSSTY	LYWYKQEPGAGLQLLTY	IFSNMDM	KQDQRLTVLLNKKDKHLSLRIADTQTGDSAIYF	CAEPRVDSSYKLIF	GSGTRLLVRP	TRAV5*01		TRAJ12*01	517	0.0008
HA2-A	TRA	GENVEQHPSTLSVQEGDSAVIKCTYS	DSASNY	FPWYKQELGKRPQLIID	IRSNVGE	KKDQRIAVTLNKTAKHFSLHITETQPEDSAVYF	CAAAIEGTGANNLFF	GTGTRLTVIP	TRAV13-1*02		TRAJ36*01	516	0.0008
HA2-A	TRA	GQQLNQSPQSMFIQEGEDVSMNCTSS	SIFNT	WLWYKQDPGEGPVLLIA	LYKAGEL	TSNGRLTAQFGITRKDSFLNISASIPSDVGIYF	CAGSSTGANSKLTF	GKGITLSVRP	TRAV35*01		TRAJ56*01	516	0.0008
HA2-A	TRA	AQKITQTQPGMFVQEKEAVTLDCTYD	TSDQSYG	LFWYKQPSSGEMIFLIY	QGSYDEQN	ATEGRYSLNFQKARKSANLVISASQLGDSAMYF	CAMREGAGGYNKLIF	GAGTRLAVHP	TRAV14/DV4*02		TRAJ4*01	515	0.0008
HA2-A	TRA	SQQGEEDPQALSIQEGENATMNCSYK	TSINN	LQWYRQNSGRGLVHLIL	IRSNERE	KHSGRLRVTLDTSKKSSSLLITASRAADTASYF	CATDLGFQKLVF	GTGTRLLVSP	TRAV17*01		TRAJ8*01	515	0.0008
HA2-A	TRA	AQTVTQSQPEMSVQEAETVTLSCTYD	TSESDYY	LFWYKQPPSRQMILVIR	QEAYKQQN	ATENRFSVNFQKAAKSFSLKISDSQLGDAAMYF	CAYRSVQGGSEKLVF	GKGTKLTVNP	TRAV38-2/DV8*01		TRAJ57*01	513	0.0008
HA2-A	TRA	KQEVTQIPAALSVPEGENLVLNCSFT	DSAIYN	LQWFRQDPGKGLTSLLL	IQSSQRE	QTSGRLNASLDKSSGRSTLYIAASQPGDSATYL	CAGRRIMIKAAGNKLTF	GGGTRVLVKP	TRAV21*01		TRAJ17*01	513	0.0008
HA2-A	TRA	GENVEQHPSTLSVQEGDSAVIKCTYS	DSASNY	FPWYKQELGKRPQLIID	IRSNVGE	KKDQRIAVTLNKTAKHFSLHITETQPEDSAVYF	CAASFGGYSTLTF	GKGTMLLVSP	TRAV13-1*02		TRAJ11*01	513	0.0008
HA2-A	TRA	GENVEQHPSTLSVQEGDSAVIKCTYS	DSASNY	FPWYKQELGKRPQLIID	IRSNVGE	KKDQRIAVTLNKTAKHFSLHITETQPEDSAVYF	CAVYLRAGGYQKVTF	GTGTKLQVIP	TRAV13-1*02		TRAJ13*02	512	0.0008
HA2-A	TRA	GQNIDQPTEMTATEGAIVQINCTYQ	TSGFNG	LFWYQQHAGEAPTFLSY	NVLDGL	EEKGRFSSFLSRSKGYSYLLLKELQMKDSASYL	CAVKENYGQNFVF	GPGTRLSVLP	TRAV1-2*01		TRAJ26*01	512	0.0008
HA2-A	TRA	QQPVQSPQAVILREGEDAVINCSSS	KALYS	VHWYRQKHGEAPVFLMI	LLKGGEQ	KGHEKISASFNEKKQQSSLYLTASQLSYSGTYF	CGTAGGSNYKLTF	GKGTLLTVNP	TRAV30*01		TRAJ53*01	511	0.0008
HA2-A	TRA	TQLLEQSPQFLSIQEGENLTVYCNSS	SVFSS	LQWYRQEPGEGPVLLVT	VVTGGEV	KKLKRLTFQFGDARKDSSLHITAAQPGDTGLYL	CAGPKGGGADGLTF	GKGTHLIIQP	TRAV27*01		TRAJ45*01	511	0.0008
HA2-A	TRA	EDQVTQSPEALRLQEGESSSLNCSYT	VSGLRG	LFWYRQDPGKGPEFLFT	LYSAGEE	KEKERLKATLTKKESFLHITAPKPEDSATYL	CAVQARNYGGATNKLIF	GTGTLLAVQP	TRAV20*02		TRAJ32*02	510	0.0008
HA2-A	TRA	QKEVEQDPGPLSVPEGAIVSLNCTYS	NSAFQY	FMWYRQYSRKGPELLMY	TYSSGN	KEDGRFTAQVDKSSKYISLFIRDSQPSDSATYL	CAMSFLDDKIIF	GKGTRLHILP	TRAV12-3*01		TRAJ30*01	510	0.0008
HA2-A	TRA	EDQVTQSPEALRLQEGESSSLNCSYT	VSGLRG	LFWYRQDPGKGPEFLFT	LYSAGEE	KEKERLKATLTKKESFLHITAPKPEDSATYL	CAVPQGGSEKLVF	GKGTKLTVNP	TRAV20*02		TRAJ57*01	508	0.0008
HA2-A	TRA	GENVEQHPSTLSVQEGDSAVIKCTYS	DSASNY	FPWYKQELGKRPQLIID	IRSNVGE	KKDQRIAVTLNKTAKHFSLHITETQPEDSAVYF	CAAISTGGGNKLTF	GTGTQLKVEL	TRAV13-1*02		TRAJ10*01	508	0.0008
HA2-A	TRA	ILNVEQSPQSLHVQEGDSTNFTCSFP	SSNFYA	LHWYRWETAKSPEALFV	MTLNGDE	KKKGRISATLNTKEGYSYLYIKGSQPEDSATYP	CAPRTDSWGKLQF	GAGTQVVVTP	TRAV24*01		TRAJ24*02	507	0.0008
HA2-A	TRA	AQRVTQPEKLLSVFKGAPVELKCNYS	YSGSPE	LFWYVQYSRQRLQLLLR	HISR	ESIKGFTADLNKGETSFHLKKPFAQEEDSAMYY	CALGSGGYNKLIF	GAGTRLAVHP	TRAV16*01		TRAJ4*01	507	0.0008
HA2-A	TRA	GESVGLHLPTLSVQEGDNSIINCAYS	NSASDY	FIWYKQESGKGPQFIID	IRSNMDK	RQGQRVTVLLNKTVKHLSLQIAATQPGDSAVYF	PMPERLMF	GDGTQLVVKP	TRAV13-2*01		TRAJ31*01	506	0.0008
HA2-A	TRA	KNQVEQSPQSLIILEGKNCTLQCNYT	VSPFSN	LRWYKQDTGRGPVSLTI	MTFSENT	KSNGRYTATLDADTKQSSLHITASQLSDSASYI	CVVRGGITGGGNKLTF	GTGTQLKVEL	TRAV10*02		TRAJ10*01	506	0.0008
HA2-A	TRA	GENVEQHPSTLSVQEGDSAVIKCTYS	DSASNY	FPWYKQELGKRPQLIID	IRSNVGE	KKDQRIAVTLNKTAKHFSLHITETQPEDSAVYF	CAAISSGSARQLTF	GSGTQLTVLP	TRAV13-1*02		TRAJ22*01	505	0.0008
HA2-A	TRA	GENVEQHPSTLSVQEGDSAVIKCTYS	DSASNY	FPWYKQELGKRPQLIID	IRSNVGE	KKDQRIAVTLNKTAKHFSLHITETQPEDSAVYF	CAAREQGAQKLVF	GQGTRLTINP	TRAV13-1*02		TRAJ54*01	504	0.0008
HA2-A	TRA	GIQVEQSPPDLILQEGANSTLRCNFS	DSVNN	LQWFHQNPWGQLINLFY	IPSGT	KQNGRLSATTVATERYSLLYISSSQTTDSGVYF	CAVDTGRRALTF	GSGTRLQVQP	TRAV22*01		TRAJ5*01	504	0.0008
HA2-A	TRA	EDQVTQSPEALRLQEGESSSLNCSYT	VSGLRG	LFWYRQDPGKGPEFLFT	LYSAGEE	KEKERLKATLTKKESFLHITAPKPEDSATYL	CAVSANSNYQLIW	GAGTKLIIKP	TRAV20*02		TRAJ33*01	504	0.0008
HA2-A	TRA	QKEVEQNSGPLSVPEGAIASLNCTYS	DRGSQS	FFWYRQYSGKSPELIMS	IYSNGD	KEDGRFTAQLNKASQYVSLLIRDSQPSDSATYL	CAVRGRWGSARQLTF	GSGTQLTVLP	TRAV12-2*02		TRAJ22*01	504	0.0008
HA2-A	TRA	EDQVTQSPEALRLQEGESSSLNCSYT	VSGLRG	LFWYRQDPGKGPEFLFT	LYSAGEE	KEKERLKATLTKKESFLHITAPKPEDSATYL	CAVWSGGYNKLIF	GAGTRLAVHP	TRAV20*02		TRAJ4*01	503	0.0008
HA2-A	TRA	DQQVKQNSPSLSVQEGRISILNCDYT	NSMFDY	FLWYKKYPAEGPTFLIS	ISSIKDK	NEDGRFTVFLNKSAKHLSLHIVPSQPGDSAVYF	CAGKTSGSRLTF	GEGTQLTVNP	TRAV29/DV5*01		TRAJ58*01	503	0.0008
HA2-A	TRA	GQNIDQPTEMTATEGAIVQINCTYQ	TSGFNG	LFWYQQHAGEAPTFLSY	NVLDGL	EEKGRFSSFLSRSKGYSYLLLKELQMKDSASYL	CAGLNSNYQLIW	GAGTKLIIKP	TRAV1-2*01		TRAJ33*01	503	0.0008
HA2-A	TRA	DQQVKQNSPSLSVQEGRISILNCDYT	NSMFDY	FLWYKKYPAEGPTFLIS	ISSIKDK	NEDGRFTVFLNKSAKHLSLHIVPSQPGDSAVYF	CAASTGSGYSTLTF	GKGTMLLVSP	TRAV29/DV5*01		TRAJ11*01	502	0.0008
HA2-A	TRA	GNSVTQMEGPVTLSEEAFLTINCTYT	ATGYPS	LFWYVQYPGEGLQLLLK	ATKADDK	GSNKGFEATYRKETTSFHLEKGSVQVSDSAVYF	CALRGIQGAQKLVF	GQGTRLTINP	TRAV9-2*01		TRAJ54*01	502	0.0008
HA2-A	TRA	QKEVEQDPGPLSVPEGAIVSLNCTYS	NSAFQY	FMWYRQYSRKGPELLMY	TYSSGN	KEDGRFTAQVDKSSKYISLFIRDSQPSDSATYL	CAMSPYNAGNNRKLIW	GLGTSLAVNP	TRAV12-3*01		TRAJ38*01	501	0.0008
HA2-A	TRA	QQPVQSPQAVILREGEDAVINCSSS	KALYS	VHWYRQKHGEAPVFLMI	LLKGGEQ	KGHEKISASFNEKKQQSSLYLTASQLSYSGTYF	CGTQRSDSNYQLIW	GAGTKLIIKP	TRAV30*01		TRAJ33*01	500	0.0008
HA2-A	TRA	DAKTTQPPSMDCAEGRAANLPCNHS	TISGNEY	VYWYRQIHSQGPQYIIH	GLKNN	ETNEMASLIITEDRKSSTLILPHATLRDTAVYY	CIVQSGATNKLIF	GTGTLLAVQP	TRAV26-1*01		TRAJ32*02	500	0.0008
HA2-A	TRA	AQTVTQSQPEMSVQEAETVTLSCTYD	TSESDYY	LFWYKQPPSRQMILVIR	QEAYKQQN	ATENRFSVNFQKAAKSFSLKISDSQLGDAAMYF	CAYRRNAGNMLTF	GGGTRLMVKP	TRAV38-2/DV8*01		TRAJ39*01	499	0.0008
HA2-A	TRA	KDQVFQPSTVASSEGAVVEIFCNHS	VSNAYN	FFWYLHFPGCAPRLLVK	GSKP	SQQGRYNMTYERFSSSLLILQVREADAAVYY	CAVEVPSGGYQKVTF	GTGTKLQVIP	TRAV2*01		TRAJ13*02	499	0.0008
HA2-A	TRA	SQKIEQNSEALNIQEGKTATLTCNYT	NYSPAY	LQWYRQDPGRGPVFLLL	IRENEKE	KRKERLKVTFDTTLKQSLFHITASQPADSATYL	CALDEGSWGKLQF	GAGTQVVVTP	TRAV6*07		TRAJ24*02	499	0.0008
HA2-A	TRA	GESVGLHLPTLSVQEGDNSIINCAYS	NSASDY	FIWYKQESGKGPQFIID	IRSNMDK	RQGQRVTVLLNKTVKHLSLQIAATQPGDSAVYF	CAERAPGDYKLSF	GAGTTVTVRA	TRAV13-2*01		TRAJ20*01	498	0.0008
HA2-A	TRA	AQTVTQSQPEMSVQEAETVTLSCTYD	TSESDYY	LFWYKQPPSRQMILVIR	QEAYKQQN	ATENRFSVNFQKAAKSFSLKISDSQLGDAAMYF	CAYRSAWWGAQKLVF	GQGTRLTINP	TRAV38-2/DV8*01		TRAJ54*01	498	0.0008
HA2-A	TRA	GQSLEQPSEVTAVEGAIVQINCTYQ	TSGFYG	LSWYQQHDGGAPTFLSY	NALDGL	EETGRFSSFLSRSDSYGYLLLQELQMKDSASYF	CAVRDKAGSYQLTF	GKGTKLSVIP	TRAV1-1*01		TRAJ28*01	498	0.0008
HA2-A	TRA	AQTVTQSQPEMSVQEAETVTLSCTYD	TSESDYY	LFWYKQPPSRQMILVIR	QEAYKQQN	ATENRFSVNFQKAAKSFSLKISDSQLGDAAMYF	CAFCSNDYKLSF	GAGTTVTVRA	TRAV38-2/DV8*01		TRAJ20*01	498	0.0008
HA2-A	TRA	GDSVTQMEGPVTLSEEAFLTINCTYT	ATGYPS	LFWYVQYPGEGLQLLLK	ATKADDK	GSNKGFEATYRKETTSFHLEKGSVQVSDSAVYF	CALKRDTGRRALTF	GSGTRLQVQP	TRAV9-2*02		TRAJ5*01	498	0.0008
HA2-A	TRA	GENVEQHPSTLSVQEGDSAVIKCTYS	DSASNY	FPWYKQELGKRPQLIID	IRSNVGE	KKDQRIAVTLNKTAKHFSLHITETQPEDSAVYF	CAALPGNSNYQLIW	GAGTKLIIKP	TRAV13-1*02		TRAJ33*01	497	0.0008
HA2-A	TRA	AQRVTQPEKLLSVFKGAPVELKCNYS	YSGSPE	LFWYVQYSRQRLQLLLR	HISR	ESIKGFTADLNKGETSFHLKKPFAQEEDSAMYY	CALIGRNNDMRF	GAGTRLTVKP	TRAV16*01		TRAJ43*01	497	0.0008
HA2-A	TRA	GENVEQHPSTLSVQEGDSAVIKCTYS	DSASNY	FPWYKQELGKRPQLIID	IRSNVGE	KKDQRIAVTLNKTAKHFSLHITETQPEDSAVYF	CAASLVNYGQNFVF	GPGTRLSVLP	TRAV13-1*02		TRAJ26*01	496	0.0008
HA2-A	TRA	KQEVTQIPAALSVPEGENLVLNCSFT	DSAIYN	LQWFRQDPGKGLTSLLL	IQSSQRE	QTSGRLNASLDKSSGRSTLYIAASQPGDSATYL	CAVSPNAGGTSYGKLTF	GQGTILTVHP	TRAV21*01		TRAJ52*01	496	0.0008
HA2-A	TRA	GNSVTQMEGPVTLSEEAFLTINCTYT	ATGYPS	LFWYVQYPGEGLQLLLK	ATKADDK	GSNKGFEATYRKETTSFHLEKGSVQVSDSAVYF	CALTISNKLIF	GAGTRLAVHP	TRAV9-2*01		TRAJ4*01	494	0.0008
HA2-A	TRA	KQEVTQIPAALSVPEGENLVLNCSFT	DSAIYN	LQWFRQDPGKGLTSLLL	IQSSQRE	QTSGRLNASLDKSSGRSTLYIAASQPGDSATYL	CAVIIKRGNTPLVF	GKGTRLSVIA	TRAV21*01		TRAJ29*01	494	0.0008
HA2-A	TRA	EDQVTQSPEALRLQEGESSSLNCSYT	VSGLRG	LFWYRQDPGKGPEFLFT	LYSAGEE	KEKERLKATLTKKESFLHITAPKPEDSATYL	CAVLRSGGSNYKLTF	GKGTLLTVNP	TRAV20*02		TRAJ53*01	494	0.0008
HA2-A	TRA	SQKIEQNSEALNIQEGKTATLTCNYT	NYSPAY	LQWYRQDPGRGPVFLLL	IRENEKE	KRKERLKVTFDTTLKQSLFHITASQPADSATYL	CALDSDNAGNMLTF	GGGTRLMVKP	TRAV6*01		TRAJ39*01	494	0.0008
HA2-A	TRA	DAKTTQPPSMDCAEGRAANLPCNHS	TISGNEY	VYWYRQIHSQGPQYIIH	GLKNN	ETNEMASLIITEDRKSSTLILPHATLRDTAVYY	CIVRVARRSGGGADGLTF	GKGTHLIIQP	TRAV26-1*01		TRAJ45*01	493	0.0008
HA2-A	TRA	GQQVMQIPQYQHVQEGEDFTTYCNSS	TTLSN	IQWYKQRPGGHPVFLIQ	LVKSGEV	KKQKRLTFQFGEAKKNSSLHITATQTTDVGTYF	CAGHQDSNYQLIW	GAGTKLIIKP	TRAV25*01		TRAJ33*01	492	0.0008
HA2-A	TRA	GENVEQHPSTLSVQEGDSAVIKCTYS	DSASNY	FPWYKQELGKRPQLIID	IRSNVGE	KKDQRIAVTLNKTAKHFSLHITETQPEDSAVYF	CAAPPSGNTGKLIF	GQGTTLQVKP	TRAV13-1*02		TRAJ37*01	491	0.0007
HA2-A	TRA	EDKVVQSPLSLVVHEGDTVTLNCSYE	VTNFRS	LLWYKQEKKAPTFLFM	LTSSGIE	KKSGRLSSILDKKELFSILNITATQTGDSAVYL	CAVLTGGYQKVTF	GTGTKLQVIP	TRAV36/DV7*04		TRAJ13*02	491	0.0007
HA2-A	TRA	KNQVEQSPQSLIILEGKNCTLQCNYT	VSPFSN	LRWYKQDTGRGPVSLTI	MTFSENT	KSNGRYTATLDADTKQSSLHITASQLSDSASYI	CVVTRRGGGGNKLTF	GTGTQLKVEL	TRAV10*02		TRAJ10*01	491	0.0007
HA2-A	TRA	AQTVTQSQPEMSVQEAETVTLSCTYD	TSESDYY	LFWYKQPPSRQMILVIR	QEAYKQQN	ATENRFSVNFQKAAKSFSLKISDSQLGDAAMYF	CAYRSGDMRF	GAGTRLTVKP	TRAV38-2/DV8*01		TRAJ43*01	490	0.0007
HA2-A	TRA	GESVGLHLPTLSVQEGDNSIINCAYS	NSASDY	FIWYKQESGKGPQFIID	IRSNMDK	RQGQRVTVLLNKTVKHLSLQIAATQPGDSAVYF	CAESSGMRF	GAGTRLTVKP	TRAV13-2*01		TRAJ43*01	490	0.0007
HA2-A	TRA	AQTVTQSQPEMSVQEAETVTLSCTYD	TSESDYY	LFWYKQPPSRQMILVIR	QEAYKQQN	ATENRFSVNFQKAAKSFSLKISDSQLGDAAMYF	CAYSGYNNNDMRF	GAGTRLTVKP	TRAV38-2/DV8*01		TRAJ43*01	490	0.0007
HA2-A	TRA	GENVEQHPSTLSVQEGDSAVIKCTYS	DSASNY	FPWYKQELGKRPQLIID	IRSNVGE	KKDQRIAVTLNKTAKHFSLHITETQPEDSAVYF	CAAQYKLSF	GAGTTVTVRA	TRAV13-1*02		TRAJ20*01	490	0.0007
HA2-A	TRA	QQPVQSPQAVILREGEDAVINCSSS	KALYS	VHWYRQKHGEAPVFLMI	LLKGGEQ	KGHDKISASFNEKKQQSSLYLTASQLSYSGTYF	CGTLPRDDKIIF	GKGTRLHILP	TRAV30*05		TRAJ30*01	490	0.0007
HA2-A	TRA	KQEVTQIPAALSVPEGENLVLNCSFT	DSAIYN	LQWFRQDPGKGLTSLLL	IQSSQRE	QTSGRLNASLDKSSGRSTLYIAASQPGDSATYL	CAVKGGATNKLIF	GTGTLLAVQP	TRAV21*01		TRAJ32*02	489	0.0007
HA2-A	TRA	KQEVTQIPAALSVPEGENLVLNCSFT	DSAIYN	LQWFRQDPGKGLTSLLL	IQSSQRE	QTSGRLNASLDKSSGRSTLYIAASQPGDSATYL	CAVMIYNQGGKLIF	GQGTELSVKP	TRAV21*01		TRAJ23*01	489	0.0007
HA2-A	TRA	DAKTTQPNSMESNEEEPVHLPCNHS	TISGTDY	IHWYRQLPSQGPEYVIH	GLTSN	VNNRMASLAIAEDRKSSTLILHRATLRDAAVYY	CILRDVTSGTYKYIF	GTGTRLKVLA	TRAV26-2*01		TRAJ40*01	489	0.0007
HA2-A	TRA	GENVEQHPSTLSVQEGDSAVIKCTYS	DSASNY	FPWYKQELGKRPQLIID	IRSNVGE	KKDQRIAVTLNKTAKHFSLHITETQPEDSAVYF	CAASSNNDMRF	GAGTRLTVKP	TRAV13-1*02		TRAJ43*01	489	0.0007
HA2-A	TRA	KQEVTQIPAALSVPEGENLVLNCSFT	DSAIYN	LQWFRQDPGKGLTSLLL	IQSSQRE	QTSGRLNASLDKSSGRSTLYIAASQPGDSATYL	CAVQYGNKLVF	GAGTILRVKS	TRAV21*01		TRAJ47*02	489	0.0007
HA2-A	TRA	GENVEQHPSTLSVQEGDSAVIKCTYS	DSASNY	FPWYKQELGKRPQLIID	IRSNVGE	KKDQRIAVTLNKTAKHFSLHITETQPEDSAVYF	CAAPPGGSTLGRLYF	GRGTQLTVWP	TRAV13-1*02		TRAJ18*01	488	0.0007
HA2-A	TRA	KDQVFQPSTVASSEGAVVEIFCNHS	VSNAYN	FFWYLHFPGCAPRLLVK	GSKP	SQQGRYNMTYERFSSSLLILQVREADAAVYY	CAVEDRQAGTALIF	GKGTTLSVSS	TRAV2*01		TRAJ15*01	488	0.0007
HA2-A	TRA	TQLLEQSPQFLSIQEGENLTVYCNSS	SVFSS	LQWYRQEPGEGPVLLVT	VVTGGEV	KKLKRLTFQFGDARKDSSLHITAAQPGDTGLYL	CAGDYAGNNRKLIW	GLGTSLAVNP	TRAV27*01		TRAJ38*01	488	0.0007
HA2-A	TRA	SQQGEEDPQALSIQEGENATMNCSYK	TSINN	LQWYRQNSGRGLVHLIL	IRSNERE	KHSGRLRVTLDTSKKSSSLLITASRAADTASYF	CATDRFQGGKLIF	GQGTELSVKP	TRAV17*01		TRAJ23*01	488	0.0007
HA2-A	TRA	GNSVTQMEGPVTLSEEAFLTINCTYT	ATGYPS	LFWYVQYPGEGLQLLLK	ATKADDK	GSNKGFEATYRKETTSFHLEKGSVQVSDSAVYF	CALSAPYSGAGSYQLTF	GKGTKLSVIP	TRAV9-2*01		TRAJ28*01	487	0.0007
HA2-A	TRA	GNSVTQMEGPVTLSEEAFLTINCTYT	ATGYPS	LFWYVQYPGEGLQLLLK	ATKADDK	GSNKGFEATYRKETTSFHLEKGSVQVSDSAVYF	CALIVSYNQGGKLIF	GQGTELSVKP	TRAV9-2*01		TRAJ23*01	487	0.0007
HA2-A	TRA	QKEVEQNSGPLSVPEGAIASLNCTYS	DRGSQS	FFWYRQYSGKSPELIMS	IYSNGD	KEDGRFTAQLNKASQYVSLLIRDSQPSDSATYL	CAVEGAQKLVF	GQGTRLTINP	TRAV12-2*02		TRAJ54*01	486	0.0007
HA2-A	TRA	LAKTTQPISMDSYEGQEVNITCSHN	NIATNDY	ITWYQQFPSQGPRFIIQ	GYKTK	VTNEVASLFIPADRKSSTLSLPRVSLSDTAVYY	CLVGDAGYSTLTF	GKGTMLLVSP	TRAV4*01		TRAJ11*01	486	0.0007
HA2-A	TRA	GQNIDQPTEMTATEGAIVQINCTYQ	TSGFNG	LFWYQQHAGEAPTFLSY	NVLDGL	EEKGRFSSFLSRSKGYSYLLLKELQMKDSASYL	CAVRVVSGGGADGLTF	GKGTHLIIQP	TRAV1-2*01		TRAJ45*01	486	0.0007
HA2-A	TRA	KQEVTQIPAALSVPEGENLVLNCSFT	DSAIYN	LQWFRQDPGKGLTSLLL	IQSSQRE	QTSGRLNASLDKSSGRSTLYIAASQPGDSATYL	CAVEGAQKLVF	GQGTRLTINP	TRAV21*01		TRAJ54*01	486	0.0007
HA2-A	TRA	QKEVEQNSGPLSVPEGAIASLNCTYS	DRGSQS	FFWYRQYSGKSPELIMS	IYSNGD	KEDGRFTAQLNKASQYVSLLIRDSQPSDSATYL	CAVNYEKLTF	GTGTRLTIIP	TRAV12-2*01		TRAJ48*01	486	0.0007
HA2-A	TRA	GQQVMQIPQYQHVQEGEDFTTYCNSS	TTLSN	IQWYKQRPGGHPVFLIQ	LVKSGEV	KKQKRLTFQFGEAKKNSSLHITATQTTDVGTYF	CARRADNYGQNFVF	GPGTRLSVLP	TRAV25*01		TRAJ26*01	485	0.0007
HA2-A	TRA	GQQVMQIPQYQHVQEGEDFTTYCNSS	TTLSN	IQWYKQRPGGHPVFLIQ	LVKSGEV	KKQKRLTFQFGEAKKNSSLHITATQTTDVGTYF	CSSGAGSYQLTF	GKGTKLSVIP	TRAV25*01		TRAJ28*01	485	0.0007
HA2-A	TRA	EDQVTQSPEALRLQEGESSSLNCSYT	VSGLRG	LFWYRQDPGKGPEFLFT	LYSAGEE	KEKERLKATLTKKESFLHITAPKPEDSATYL	CAVQDGGFKTIF	GAGTRLFVKA	TRAV20*02		TRAJ9*01	485	0.0007
HA2-A	TRA	GENVEQHPSTLSVQEGDSAVIKCTYS	DSASNY	FPWYKQELGKRPQLIID	IRSNVGE	KKDQRIAVTLNKTAKHFSLHITETQPEDSAVYF	CAASIRGNRDDKIIF	GKGTRLHILP	TRAV13-1*02		TRAJ30*01	485	0.0007
HA2-A	TRA	AQKITQTQPGMFVQEKEAVTLDCTYD	TSDPSYG	LFWYKQPSSGEMIFLIY	QGSYDQQN	ATEGRYSLNFQKARKSANLVISASQLGDSAMYF	CAPPLQGGSEKLVF	GKGTKLTVNP	TRAV14/DV4*01		TRAJ57*01	484	0.0007
HA2-A	TRA	KQEVTQIPAALSVPEGENLVLNCSFT	DSAIYN	LQWFRQDPGKGLTSLLL	IQSSQRE	QTSGRLNASLDKSSGRSTLYIAASQPGDSATYL	CAVKILAAGNKLTF	GGGTRVLVKP	TRAV21*01		TRAJ17*01	484	0.0007
HA2-A	TRA	AQTVTQSQPEMSVQEAETVTLSCTYD	TSESDYY	LFWYKQPPSRQMILVIR	QEAYKQQN	ATENRFSVNFQKAAKSFSLKISDSQLGDAAMYF	CAYIAGYALNF	GKGTSLLVTP	TRAV38-2/DV8*01		TRAJ41*01	483	0.0007
HA2-A	TRA	AQKVTQAQTEISVVEKEDVTLDCVYE	TRDTTYY	LFWYKQPPSGELVFLIR	RNSFDEQN	EISGRYSWNFQKSTSSFNFTITASQVVDSAVYF	CALSDPNQAGTALIF	GKGTTLSVSS	TRAV19*01		TRAJ15*01	483	0.0007
HA2-A	TRA	GEDVEQSLFLSVREGDSSVINCTYT	DSSSTY	LYWYKQEPGAGLQLLTY	IFSNMDM	KQDQRLTVLLNKKDKHLSLRIADTQTGDSAIYF	CAEIPGRRALTF	GSGTRLQVQP	TRAV5*01		TRAJ5*01	483	0.0007
HA2-A	TRA	KQEVTQIPAALSVPEGENLVLNCSFT	DSAIYN	LQWFRQDPGKGLTSLLL	IQSSQRE	QTSGRLNASLDKSSGRSTLYIAASQPGDSATYL	CAVTTGGGNKLTF	GTGTQLKVEL	TRAV21*01		TRAJ10*01	483	0.0007
HA2-A	TRA	GESVGLHLPTLSVQEGDNSIINCAYS	NSASDY	FIWYKQESGKGPQFIID	IRSNMDK	RQGQRVTVLLNKTVKHLSLQIAATQPGDSAVYF	CAEIPLNTGFQKLVF	GTGTRLLVSP	TRAV13-2*01		TRAJ8*01	482	0.0007
HA2-A	TRA	AQTVTQSQPEMSVQEAETVTLSCTYD	TSESDYY	LFWYKQPPSRQMILVIR	QEAYKQQN	ATENRFSVNFQKAAKSFSLKISDSQLGDAAMYF	CAYRSADAGGTSYGKLTF	GQGTILTVHP	TRAV38-2/DV8*01		TRAJ52*01	482	0.0007
HA2-A	TRA	DQQVKQNSPSLSVQEGRISILNCDYT	NSMFDY	FLWYKKYPAEGPTFLIS	ISSIKDK	NEDGRFTVFLNKSAKHLSLHIVPSQPGDSAVYF	CAASGGSYIPTF	GRGTSLIVHP	TRAV29/DV5*01		TRAJ6*01	482	0.0007
HA2-A	TRA	GESVGLHLPTLSVQEGDNSIINCAYS	NSASDY	FIWYKQESGKGPQFIID	IRSNMDK	RQGQRVTVLLNKTVKHLSLQIAATQPGDSAVYF	CAENSFLDTGNQFYF	GTGTSLTVIP	TRAV13-2*01		TRAJ49*01	481	0.0007
HA2-A	TRA	EDQVTQSPEALRLQEGESSSLNCSYT	VSGLRG	LFWYRQDPGKGPEFLFT	LYSAGEE	KEKERLKATLTKKESFLHITAPKPEDSATYL	CAVQPRNSWGKLQF	GAGTQVVVTP	TRAV20*02		TRAJ24*02	481	0.0007
HA2-A	TRA	AQKITQTQPGMFVQEKEAVTLDCTYD	TSDQSYG	LFWYKQPSSGEMIILIY	QGSYDEQN	ATEGRYSLNFQKARKSANLVISASQLGDSAMYF	CAMRGESGAGSYQLTF	GKGTKLSVIP	TRAV14/DV4*02		TRAJ28*01	480	0.0007
HA2-A	TRA	AQKVTQAQTEISVVEKEDVTLDCVYE	TRDTTYY	LFWYKQPPSGELVFLIR	RNSFDEQN	EISGRYSWNFQKSTSSFNFTITASQVVDSAVYF	CALSEWGSNNNDMRF	GAGTRLTVKP	TRAV19*01		TRAJ43*01	480	0.0007
HA2-A	TRA	DQQVKQNSPSLSVQEGRISILNCDYT	NSMFDY	FLWYKKYPAEGPTFLIS	ISSIKDK	NEDGRFTVFLNKSAKHLSLHIVPSQPGDSAVYF	CAASAGTSGSRLTF	GEGTQLTVNP	TRAV29/DV5*01		TRAJ58*01	479	0.0007
HA2-A	TRA	DQQVKQNSPSLSVQEGRISILNCDYT	NSMFDY	FLWYKKYPAEGPTFLIS	ISSIKDK	NEDGRFTVFLNKSAKHLSLHIVPSQPGDSAVYF	CAARTLNAGNMLTF	GGGTRLMVKP	TRAV29/DV5*04		TRAJ39*01	478	0.0007
HA2-A	TRA	AQTVTQSQPEMSVQEAETVTLSCTYD	TSENNYY	LFWYKQPPSRQMILVIR	QEAYKQQN	ATENRFSVNFQKAAKSFSLKISDSQLGDTAMYF	CAFSINNAGNMLTF	GGGTRLMVKP	TRAV38-1*01		TRAJ39*01	477	0.0007
HA2-A	TRA	KQEVTQIPAALSVPEGENLVLNCSFT	DSAIYN	LQWFRQDPGKGLTSLLL	IQSSQRE	QTSGRLNASLDKSSGRSTLYIAASQPGDSATYL	CAAQLYNFNKFYF	GSGTKLNVKP	TRAV21*02		TRAJ21*01	477	0.0007
HA2-A	TRA	KNEVEQSPQNLTAQEGEFITINCSYS	VGISA	LHWLQQHPGGGIVSLFM	LSSGK	KKHGRLIATINIQEKHSSLHITASHPRDSAVYI	CAVPTYNTDKLIF	GTGTRLQVFP	TRAV41*01		TRAJ34*01	475	0.0007
HA2-A	TRA	QQQVKQSPQSLIVQKGGISIINCAYE	NTAFDY	FPWYQQFPGKGPALLIA	IRPDVSE	KKEGRFTISFNKSAKQFSLHIMDSQPGDSATYF	CAASISPPNARLMF	GDGTQLVVKP	TRAV23/DV6*01		TRAJ31*01	475	0.0007
HA2-A	TRA	DQQVKQNSPSLSVQEGRISILNCDYT	NSMFDY	FLWYKKYPAEGPTFLIS	ISSIKDK	NEDGRFTVFLNKSAKHLSLHIVPSQPGDSAVYF	CAAIGNQFYF	GTGTSLTVIP	TRAV29/DV5*01		TRAJ49*01	475	0.0007
HA2-A	TRA	QKEVEQDPGPLSVPEGAIVSLNCTYS	NSAFQY	FMWYRQYSRKGPELLMY	TYSSGN	KEDGRFTAQVDKSSKYISLFIRDSQPSDSATYL	CAMRGYQKVTF	GTGTKLQVIP	TRAV12-3*01		TRAJ13*02	475	0.0007
HA2-A	TRA	KNQVEQSPQSLIILEGKNCTLQCNYT	VSPFSN	LRWYKQDTGRGPVSLTI	MTFSENT	KSNGRYTATLDADTKQSSLHITASQLSDSASYI	CVVTAHNAGNMLTF	GGGTRLMVKP	TRAV10*02		TRAJ39*01	475	0.0007
HA2-A	TRA	GEDVEQSLFLSVREGDSSVINCTYT	DSSSTY	LYWYKQEPGAGLQLLTY	IFSNMDM	KQDQRLTVLLNKKDKHLSLRIADTQTGDSAIYF	CAEKTGGFKTIF	GAGTRLFVKA	TRAV5*01		TRAJ9*01	474	0.0007
HA2-A	TRA	SQKIEQNSEALNIQEGKTATLTCNYT	NYSPAY	LQWYRQDPGRGPVFLLL	IRENEKE	KRKERLKVTFDTTLKQSLFHITASQPADSATYL	CALSFFHTGRRALTF	GSGTRLQVQP	TRAV6*07		TRAJ5*01	473	0.0007
HA2-A	TRA	EDQVTQSPEALRLQEGESSSLNCSYT	VSGLRG	LFWYRQDPGKGPEFLFT	LYSAGEE	KEKERLKATLTKKESFLHITAPKPEDSATYL	CAVWETGGGADGLTF	GKGTHLIIQP	TRAV20*02		TRAJ45*01	473	0.0007
HA2-A	TRA	KQEVTQIPAALSVPEGENLVLNCSFT	DSAIYN	LQWFRQDPGKGLTSLLL	IQSSQRE	QTSGRLNASLDKSSGRSTLYIAASQPGDSATYL	CAVDTGNQFYF	GTGTSLTVIP	TRAV21*01		TRAJ49*01	472	0.0007
HA2-A	TRA	TQLLEQSPQFLSIQEGENLTVYCNSS	SVFSS	LQWYRQEPGEGPVLLVT	VVTGGEV	KKLKRLTFQFGDARKDSSLHITAAQPGDTGLYL	CAGETGNQFYF	GTGTSLTVIP	TRAV27*01		TRAJ49*01	472	0.0007
HA2-A	TRA	GENVEQHPSTLSVQEGDSAVIKCTYS	DSASNY	FPWYKQELGKRPQLIID	IRSNVGE	KKDQRIAVTLNKTAKHFSLHITETQPEDSAVYF	CAASMGYSTLTF	GKGTMLLVSP	TRAV13-1*02		TRAJ11*01	471	0.0007
HA2-A	TRA	AQTVTQSQPEMSVQEAETVTLSCTYD	TSESDYY	LFWYKQPPSRQMILVIR	QEAYKQQN	ATENRFSVNFQKAAKSFSLKISDSQLGDAAMYF	CAYRSSEYSGAGSYQLTF	GKGTKLSVIP	TRAV38-2/DV8*01		TRAJ28*01	470	0.0007
HA2-A	TRA	GIQVEQSPPDLILQEGANSTLRCNFS	DSVNN	LQWFHQNPWGQLINLFY	IPSGT	KQNGRLSATTVATERYSLLYISSSQTTDSGVYF	CAISWGGSNYKLTF	GKGTLLTVNP	TRAV22*01		TRAJ53*01	470	0.0007
HA2-A	TRA	EDQVTQSPEALRLQEGESSSLNCSYT	VSGLRG	LFWYRQDPGKGPEFLFT	LYSAGEE	KEKERLKATLTKKESFLHITAPKPEDSATYL	CAVRWNAGNMLTF	GGGTRLMVKP	TRAV20*02		TRAJ39*01	469	0.0007
HA2-A	TRA	AQTVTQSQPEMSVQEAETVTLSCTYD	TSESDYY	LFWYKQPPSRQMILVIR	QEAYKQQN	ATENRFSVNFQKAAKSFSLKISDSQLGDAAMYF	CAYMLGSNYKLTF	GKGTLLTVNP	TRAV38-2/DV8*01		TRAJ53*01	469	0.0007
HA2-A	TRA	GENVEQHPSTLSVQEGDSAVIKCTYS	DSASNY	FPWYKQELGKRPQLIID	IRSNVGE	KKDQRIAVTLNKTAKHFSLHITETQPEDSAVYF	CAAPYNTNAGKSTF	GDGTTLTVKP	TRAV13-1*02		TRAJ27*01	469	0.0007
HA2-A	TRA	GESVGLHLPTLSVQEGDNSIINCAYS	NSASDY	FIWYKQESGKGPQFIID	IRSNMDK	RQGQRVTVLLNKTVKHLSLQIAATQPGDSAVYF	CAEMVDNNDMRF	GAGTRLTVKP	TRAV13-2*01		TRAJ43*01	469	0.0007
HA2-A	TRA	GQSLEQPSEVTAVEGAIVQINCTYQ	TSGFYG	LSWYQQHDGGAPTFLSY	NALDGL	EETGRFSSFLSRSDSYGYLLLQELQMKDSASYF	CAGGDMRF	GAGTRLTVKP	TRAV1-1*01		TRAJ43*01	469	0.0007
HA2-A	TRA	GENVEQHPSTLSVQEGDSAVIKCTYS	DSASNY	FPWYKQELGKRPQLIID	IRSNVGE	KKDQRIAVTLNKTAKHFSLHITETQPEDSAVYF	CAASTGYSTLTF	GKGTMLLVSP	TRAV13-1*02		TRAJ11*01	469	0.0007
HA2-A	TRA	DAKTTQPPSMDCAEGRAANLPCNHS	TISGNEY	VYWYRQIHSQGPQYIIH	GLKNN	ETNEMASLIITEDRKSSTLILPHATLRDTAVYY	CIVRVDHNQGGKLIF	GQGTELSVKP	TRAV26-1*01		TRAJ23*01	468	0.0007
HA2-A	TRA	GDSVTQMEGPVTLSEEAFLTINCTYT	ATGYPS	LFWYVQYPGEGLQLLLK	ATKADDK	GSNKGFEATYRKETTSFHLEKGSVQVSDSAVYF	CALSERYGGSQGNLIF	GKGTKLSVKP	TRAV9-2*02		TRAJ42*01	468	0.0007
HA2-A	TRA	GESVGLHLPTLSVQEGDNSIINCAYS	NSASDY	FIWYKQESGKGPQFIID	IRSNMDK	RQGQRVTVLLNKTVKHLSLQIAATQPGDSAVYF	CAENGQAGRRALTF	GSGTRLQVQP	TRAV13-2*01		TRAJ5*01	468	0.0007
HA2-A	TRA	GESVGLHLPTLSVQEGDNSIINCAYS	NSASDY	FIWYKQESGKGPQFIID	IRSNMDK	RQGQRVTVLLNKTVKHLSLQIAATQPGDSAVYF	CAETPSGGYQKVTF	GTGTKLQVIP	TRAV13-2*01		TRAJ13*02	468	0.0007
HA2-A	TRA	GNSVTQMEGPVTLSEEAFLTINCTYT	ATGYPS	LFWYVQYPGEGLQLLLK	ATKADDK	GSNKGFEATYRKETTSFHLEKGSVQVSDSAVYF	CALVSGGYNKLIF	GAGTRLAVHP	TRAV9-2*01		TRAJ4*01	468	0.0007
HA2-A	TRA	GENVEQHPSTLSVQEGDSAVIKCTYS	DSASNY	FPWYKQELGKRPQLIID	IRSNVGE	KKDQRIAVTLNKTAKHFSLHITETQPEDSAVYF	CAASSPGWNNAGNMLTF	GGGTRLMVKP	TRAV13-1*02		TRAJ39*01	467	0.0007
HA2-A	TRA	QQQVKQSPQSLIVQKGGISIINCAYE	NTAFDY	FPWYQQFPGKGPALLIA	IRPDVSE	KKEGRFTISFNKSAKQFSLHIMDSQPGDSATYF	CAAGVSGNTPLVF	GKGTRLSVIA	TRAV23/DV6*01		TRAJ29*01	467	0.0007
HA2-A	TRA	AQTVTQSQPEMSVQEAETVTLSCTYD	TSESDYY	LFWYKQPPSRQMILVIR	QEAYKQQN	ATENRFSVNFQKAAKSFSLKISDSQLGDAAMYF	CAYRRGTGTASKLTF	GTGTRLQVTL	TRAV38-2/DV8*01		TRAJ44*01	467	0.0007
HA2-A	TRA	GENVEQHPSTLSVQEGDSAVIKCTYS	DSASNY	FPWYKQELGKRPQLIID	IRSNVGE	KKDQRIAVTLNKTAKHFSLHITETQPEDSAVYF	CAAKNGGGTSYGKLTF	GQGTILTVHP	TRAV13-1*02		TRAJ52*01	466	0.0007
HA2-A	TRA	QKEVEQDPGPLSVPEGAIVSLNCTYS	NSAFQY	FMWYRQYSRKGPELLMY	TYSSGN	KEDGRFTAQVDKSSKYISLFIRDSQPSDSATYL	CARGMDSSYKLIF	GSGTRLLVRP	TRAV12-3*01		TRAJ12*01	466	0.0007
HA2-A	TRA	GDSVTQMEGPVTLSEEAFLTINCTYT	ATGYPS	LFWYVQYPGEGLQLLLK	ATKADDK	GSNKGFEATYRKETTSFHLEKGSVQVSDSAVYF	CALSVTYGNNRLAF	GKGNQVVVIP	TRAV9-2*02		TRAJ7*01	465	0.0007
HA2-A	TRA	LAKTTQPISMDSYEGQEVNITCSHN	NIATNDY	ITWYQQFPSQGPRFIIQ	GYKTK	VTNEVASLFIPADRKSSTLSLPRVSLSDTAVYY	CLVGALYNFNKFYF	GSGTKLNVKP	TRAV4*01		TRAJ21*01	465	0.0007
HA2-A	TRA	AQTVTQSQPEMSVQEAETVTLSCTYD	TSESDYY	LFWYKQPPSRQMILVIR	QEAYKQQN	ATENRFSVNFQKAAKSFSLKISDSQLGDAAMYF	CAYRSAGSGMYGGATNKLIF	GTGTLLAVQP	TRAV38-2/DV8*01		TRAJ32*02	465	0.0007
HA2-A	TRA	GENVEQHPSTLSVQEGDSAVIKCTYS	DSASNY	FPWYKQELGKRPQLIID	IRSNVGE	KKDQRIAVTLNKTAKHFSLHITETQPEDSAVYF	CAASKDDYKLSF	GAGTTVTVRA	TRAV13-1*02		TRAJ20*01	464	0.0007
HA2-A	TRA	SQKIEQNSEALNIQEGKTATLTCNYT	NYSPAY	LQWYRQDPGRGPVFLLL	IRENEKE	KRKERLKVTFDTTLKQSLFHITASQPADSATYL	CALEGLGGGADGLTF	GKGTHLIIQP	TRAV6*01		TRAJ45*01	464	0.0007
HA2-A	TRA	GDSVTQMEGPVTLSEEAFLTINCTYT	ATGYPS	LFWYVQYPGEGLQLLLK	ATKADDK	GSNKGFEATYRKETTSFHLEKGSVQVSDSAVYF	CALSDPIYNQGGKLIF	GQGTELSVKP	TRAV9-2*02		TRAJ23*01	464	0.0007
HA2-A	TRA	GEDVEQSLFLSVREGDSSVINCTYT	DSSSTY	LYWYKQEPGAGLQLLTY	IFSNMDM	KQDQRLTVLLNKKDKHLSLRIADTQTGDSAIYF	CAETKHNNARLMF	GDGTQLVVKP	TRAV5*01		TRAJ31*01	463	0.0007
HA2-A	TRA	DQQVKQNSPSLSVQEGRISILNCDYT	NSMFDY	FLWYKKYPAEGPTFLIS	ISSIKDK	NEDGRFTVFLNKSAKHLSLHIVPSQPGDSAVYF	CAASAHPGGTSYGKLTF	GQGTILTVHP	TRAV29/DV5*01		TRAJ52*01	463	0.0007
HA2-A	TRA	KNQVEQSPQSLIILEGKNCTLQCNYT	VSPFSN	LRWYKQDTGRGPVSLTI	MTFSENT	KSNGRYTATLDADTKQSSLHITASQLSDSASYI	CVVSDSSASKIIF	GSGTRLSIRP	TRAV10*01		TRAJ3*01	463	0.0007
HA2-A	TRA	GENVEQHPSTLSVQEGDSAVIKCTYS	DSASNY	FPWYKQELGKRPQLIID	IRSNVGE	KKDQRIAVTLNKTAKHFSLHITETQPEDSAVYF	CAASVDGYNKLIF	GAGTRLAVHP	TRAV13-1*02		TRAJ4*01	463	0.0007
HA2-A	TRA	GENVEQHPSTLSVQEGDSAVIKCTYS	DSASNY	FPWYKQELGKRPQLIID	IRSNVGE	KKDQRIAVTLNKTAKHFSLHITETQPEDSAVYF	CAARGSPGGSQGNLIF	GKGTKLSVKP	TRAV13-1*02		TRAJ42*01	462	0.0007
HA2-A	TRA	TQLLEQSPQFLSIQEGENLTVYCNSS	SVFSS	LQWYRQEPGEGPVLLVT	VVTGGEV	KKLKRLTFQFGDARKDSSLHITAAQPGDTGLYL	CAGAGETSGSRLTF	GEGTQLTVNP	TRAV27*01		TRAJ58*01	462	0.0007
HA2-A	TRA	KQEVTQIPAALSVPEGENLVLNCSFT	DSAIYN	LQWFRQDPGKGLTSLLL	IQSSQRE	QTSGRLNASLDKSSGRSTLYIAASQPGDSATYL	CAVRNTNAGKSTF	GDGTTLTVKP	TRAV21*01		TRAJ27*01	462	0.0007
HA2-A	TRA	GESVGLHLPTLSVQEGDNSIINCAYS	NSASDY	FIWYKQESGKGPQFIID	IRSNMDK	RQGQRVTVLLNKTVKHLSLQIAATQPGDSAVYF	CAESGGTSYGKLTF	GQGTILTVHP	TRAV13-2*01		TRAJ52*01	461	0.0007
HA2-A	TRA	GESVGLHLPTLSVQEGDNSIINCAYS	NSASDY	FIWYKQESGKGPQFIID	IRSNMDK	RQGQRVTVLLNKTVKHLSLQIAATQPGDSAVYF	CAENNGQGGKLIF	GQGTELSVKP	TRAV13-2*01		TRAJ23*01	461	0.0007
HA2-A	TRA	ILNVEQSPQSLHVQEGDSTNFTCSFP	SSNFYA	LHWYRWETAKSPEALFV	MTLNGDE	KKKGRISATLNTKEGYSYLYIKGSQPEDSATYL	CAPPSGNTPLVF	GKGTRLSVIA	TRAV24*01		TRAJ29*01	461	0.0007
HA2-A	TRA	KQEVTQIPAALSVPEGENLVLNCSFT	DSAIYN	LQWFRQDPGKGLTSLLL	IQSSQRE	QTSGRLNASLDKSSGRSTLYIAASQPGDSATYL	CAVGSQGNLIF	GKGTKLSVKP	TRAV21*01		TRAJ42*01	460	0.0007
HA2-A	TRA	KDQVFQPSTVASSEGAVVEIFCNHS	VSNAYN	FFWYLHFPGCAPRLLVK	GSKP	SQQGRYNMTYERFSSSLLILQVREADAAVYY	CAAVDNYGQNFVF	GPGTRLSVLP	TRAV2*01		TRAJ26*01	459	0.0007
HA2-A	TRA	LAKTTQPISMDSYEGQEVNITCSHN	NIATNDY	ITWYQQFPSQGPRFIIQ	GYKTK	VTNEVASLFIPADRKSSTLSLPRVSLSDTAVYY	CLVGDIFGNEKLTF	GTGTRLTIIP	TRAV4*01		TRAJ48*01	458	0.0007
HA2-A	TRA	GESVGLHLPTLSVQEGDNSIINCAYS	NSASDY	FIWYKQESGKGPQFIID	IRSNMDK	RQGQRVTVLLNKTVKHLSLQIAATQPGDSAVYF	CAENKAGGYNKLIF	GAGTRLAVHP	TRAV13-2*01		TRAJ4*01	458	0.0007
HA2-A	TRA	DQQVKQNSPSLSVQEGRISILNCDYT	NSMFDY	FLWYKKYPAEGPTFLIS	ISSIKDK	NEDGRFTVFLNKSAKHLSLHIVPSQPGDSAVYF	CAASDRGSSNTGKLIF	GQGTTLQVKP	TRAV29/DV5*01		TRAJ37*02	456	0.0007
HA2-A	TRA	ELKVEQNPLFLSMQEGKNYTIYCNYS	TTSDR	LYWYRQDPGKSLESLFV	LLSNGAV	KQEGRLMASLDTKARLSTLHITAAVHDLSATYF	CAVVGTSGSRLTF	GEGTQLTVNP	TRAV39*01		TRAJ58*01	456	0.0007
HA2-A	TRA	AQTVTQSQPEMSVQEAETVTLSCTYD	TSESDYY	LFWYKQPPSRQMILVIR	QEAYKQQN	ATENRFSVNFQKAAKSFSLKISDSQLGDAAMYF	CAYRSRWGGSEKLVF	GKGTKLTVNP	TRAV38-2/DV8*01		TRAJ57*01	455	0.0007
HA2-A	TRA	SNSVKQTGQITVSEGASVTMNCTYT	STGYPT	LFWYVEYPSKPLQLLQR	ETME	NSKNFGGGNIKDKNSPIVKYSVQVSDSAVYY	CLLGECGSEETSGSRLTF	GEGTQLTVNP	TRAV40*01		TRAJ58*01	454	0.0007
HA2-A	TRA	GDSVTQMEGPVTLSEEAFLTINCTYT	ATGYPS	LFWYVQYPGEGLQLLLK	ATKADDK	GSNKGFEATYRKETTSFHLEKGSVQVSDSAVYF	CALITAGNMLTF	GGGTRLMVKP	TRAV9-2*02		TRAJ39*01	454	0.0007
HA2-A	TRA	GENVEQHPSTLSVQEGDSAVIKCTYS	DSASNY	FPWYKQELGKRPQLIID	IRSNVGE	KKDQRIAVTLNKTAKHFSLHITETQPEDSAVYF	CAVDSGGYQKVTF	GTGTKLQVIP	TRAV13-1*02		TRAJ13*02	454	0.0007
HA2-A	TRA	SQQGEEDPQALSIQEGENATMNCSYK	TSINN	LQWYRQNSGRGLVHLIL	IRSNERE	KHSGRLRVTLDTSKKSSSLLITASRAADTASYF	CATGNYGGSQGNLIF	GKGTKLSVKP	TRAV17*01		TRAJ42*01	454	0.0007
HA2-A	TRA	GIQVEQSPPDLILQEGANSTLRCNFS	DSVNN	LQWFHQNPWGQLINLFY	IPSGT	KQNGRLSATTVATERYSLLYISSSQTTDSGVYF	CAVADFGNEKLTF	GTGTRLTIIP	TRAV22*01		TRAJ48*01	453	0.0007
HA2-A	TRA	GQNIDQPTEMTATEGAIVQINCTYQ	TSGFNG	LFWYQQHAGEAPTFLSY	NVLDGL	EEKGRFSSFLSRSKGYSYLLLKELQMKDSASYL	CAVRDPSYGNNRLAF	GKGNQVVVIP	TRAV1-2*01		TRAJ7*01	453	0.0007
HA2-A	TRA	GDSVTQMEGPVTLSEEAFLTINCTYT	ATGYPS	LFWYVQYPGEGLQLLLK	ATKADDK	GSNKGFEATYRKETTSFHLEKGSVQVSDSAVYF	CALSRGTSYGKLTF	GQGTILTVHP	TRAV9-2*02		TRAJ52*01	453	0.0007
HA2-A	TRA	QQPVQSPQAVILREGEDAVINCSSS	KALYS	VHWYRQKHGEAPVFLMI	LLKGGEQ	KGHEKISASFNEKKQQSSLYLTASQLSYSGTYF	CGTEKIAGNQFYF	GTGTSLTVIP	TRAV30*01		TRAJ49*01	453	0.0007
HA2-A	TRA	DQQVKQNSPSLSVQEGRISILNCDYT	NSMFDY	FLWYKKYPAEGPTFLIS	ISSIKDK	NEDGRFTVFLNKSAKHLSLHIVPSQPGDSAVYF	CAASGQGGATNKLIF	GTGTLLAVQP	TRAV29/DV5*01		TRAJ32*02	453	0.0007
HA2-A	TRA	KNEVEQSPQNLTAQEGEFITINCSYS	VGISA	LHWLQQHPGGGIVSLFM	LSSGK	KKHGRLIATINIQEKHSSLHITASHPRDSAVYI	CAPHNTDKLIF	GTGTRLQVFP	TRAV41*01		TRAJ34*01	452	0.0007
HA2-A	TRA	DAKTTQPNSMESNEEEPVHLPCNHS	TISGTDY	IHWYRQLPSQGPEYVIH	GLTSN	VNNRMASLAIAEDRKSSTLILHRATLRDAAVYY	CILKRVNSGYALNF	GKGTSLLVTP	TRAV26-2*01		TRAJ41*01	452	0.0007
HA2-A	TRA	GNSVTQMEGPVTLSEEAFLTINCTYT	ATGYPS	LFWYVQYPGEGLQLLLK	ATKADDK	GSNKGFEATYRKETTSFHLEKGSVQVSDSAVYF	CALTPHNNDMRF	GAGTRLTVKP	TRAV9-2*01		TRAJ43*01	451	0.0007
HA2-A	TRA	AQRVTQPEKLLSVFKGAPVELKCNYS	YSGSPE	LFWYVQYSRQRLQLLLR	HISR	ESIKGFTADLNKGETSFHLKKPFAQEEDSAMYY	CALSGGFQKLVF	GTGTRLLVSP	TRAV16*01		TRAJ8*01	449	0.0007
HA2-A	TRA	GESVGLHLPTLSVQEGDNSIINCAYS	NSASDY	FIWYKQESGKGPQFIID	IRSNMDK	RQGQRVTVLLNKTVKHLSLQIAATQPGDSAVYF	CAENGKPNTGRRALTF	GSGTRLQVQP	TRAV13-2*01		TRAJ5*01	449	0.0007
HA2-A	TRA	GENVEQHPSTLSVQEGDSAVIKCTYS	DSASNY	FPWYKQELGKRPQLIID	IRSNVGE	KKDQRIAVTLNKTAKHFSLHITETQPEDSAVYF	CAAPNAGNNRKLIW	GLGTSLAVNP	TRAV13-1*02		TRAJ38*01	449	0.0007
HA2-A	TRA	GENVEQHPSTLSVQEGDSAVIKCTYS	DSASNY	FPWYKQELGKRPQLIID	IRSNVGE	KKDQRIAVTLNKTAKHFSLHITETQPEDSAVYF	CAGNSGGSNYKLTF	GKGTLLTVNP	TRAV13-1*02		TRAJ53*01	449	0.0007
HA2-A	TRA	GIQVEQSPPDLILQEGANSTLRCNFS	DSVNN	LQWFHQNPWGQLINLFY	IPSGT	KQNGRLSATTVATERYSLLYISSSQTTDSGVYF	CAVPLSGNTPLVF	GKGTRLSVIA	TRAV22*01		TRAJ29*01	448	0.0007
HA2-A	TRA	EDQVTQSPEALRLQEGESSSLNCSYT	VSGLRG	LFWYRQDPGKGPEFLFT	LYSAGEE	KEKERLKATLTKKESFLHITAPKPEDSATYL	CAVGKAAGNKLTF	GGGTRVLVKP	TRAV20*02		TRAJ17*01	448	0.0007
HA2-A	TRA	DAKTTQPNSMESNEEEPVHLPCNHS	TISGTDY	IHWYRQLPSQGPEYVIH	GLTSN	VNNRMASLAIAEDRKSSTLILHRATLRDAAVYY	CILRDNPWGGKLIF	GQGTELSVKP	TRAV26-2*01		TRAJ23*01	447	0.0007
HA2-A	TRA	GENVEQHPSTLSVQEGDSAVIKCTYS	DSASNY	FPWYKQELGKRPQLIID	IRSNVGE	KKDQRIAVTLNKTAKHFSLHITETQPEDSAVYF	CAASHEGNMLTF	GGGTRLMVKP	TRAV13-1*02		TRAJ39*01	447	0.0007
HA2-A	TRA	GENVEQHPSTLSVQEGDSAVIKCTYS	DSASNY	FPWYKQELGKRPQLIID	IRSNVGE	KKDQRIAVTLNKTAKHFSLHITETQPEDSAVYF	CAARPARLNDMRF	GAGTRLTVKP	TRAV13-1*02		TRAJ43*01	446	0.0007
HA2-A	TRA	QKEVEQNSGPLSVPEGAIASLNCTYS	DRGSQS	FFWYRQYSGKSPELIMS	IYSNGD	KEDGRFTAQLNKASQYVSLLIRDSQPSDSATYL	CAVITSGGSNYKLTF	GKGTLLTVNP	TRAV12-2*02		TRAJ53*01	445	0.0007
HA2-A	TRA	QQQVKQSPQSLIVQKGGISIINCAYE	NTAFDY	FPWYQQFPGKGPALLIA	IRPDVSE	KKEGRFTISFNKSAKQFSLHIMDSQPGDSATYF	CAASMRSNTGKLIF	GQGTTLQVKP	TRAV23/DV6*01		TRAJ37*02	445	0.0007
HA2-A	TRA	KQEVTQIPAALSVPEGENLVLNCSFT	DSAIYN	LQWFRQDPGKGLTSLLL	IQSSQRE	QTSGRLNASLDKSSGRSTLYIAASQPGDSATYL	CAVARKSNYQLIW	GAGTKLIIKP	TRAV21*01		TRAJ33*01	445	0.0007
HA2-A	TRA	GEDVEQSLFLSVREGDSSVINCTYT	DSSSTY	LYWYKQEPGAGLQLLTY	IFSNMDM	KQDQRLTVLLNKKDKHLSLRIADTQTGDSAIYF	CAVPGGGYQKVTF	GTGTKLQVIP	TRAV5*01		TRAJ13*02	444	0.0007
HA2-A	TRA	GDSVTQMEGPVTLSEEAFLTINCTYT	ATGYPS	LFWYVQYPGEGLQLLLK	ATKADDK	GSNKGFEATYRKETTSFHLEKGSVQVSDSAVYF	CALSMQGGSEKLVF	GKGTKLTVNP	TRAV9-2*02		TRAJ57*01	444	0.0007
HA2-A	TRA	GESVGLHLPTLSVQEGDNSIINCAYS	NSASDY	FIWYKQESGKGPQFIID	IRSNMDK	RQGQRVTVLLNKTVKHLSLQIAATQPGDSAVYF	CAEMYSSASKIIF	GSGTRLSIRP	TRAV13-2*01		TRAJ3*01	444	0.0007
HA2-A	TRA	DAKTTQPPSMDCAEGRAANLPCNHS	TISGNEY	VYWYRQIHSQGPQYIIH	GLKNN	ETNEMASLIITEDRKSSTLILPHATLRDTAVYY	CIVEKFGNEKLTF	GTGTRLTIIP	TRAV26-1*01		TRAJ48*01	443	0.0007
HA2-A	TRA	QKEVEQNSGPLSVPEGAIASLNCTYS	DRGSQS	FFWYRQYSGKSPELIMS	IYSNGD	KEDGRFTAQLNKASQYVSLLIRDSQPSDSATYL	CAVNNDMRF	GAGTRLTVKP	TRAV12-2*01		TRAJ43*01	442	0.0007
HA2-A	TRA	GNSVTQMEGPVTLSEEAFLTINCTYT	ATGYPS	LFWYVQYPGEGLQLLLK	ATKADDK	GSNKGFEATYRKETTSFHLEKGSVQVSDSAVYF	CALSDNSGGSNYKLTF	GKGTLLTVNP	TRAV9-2*01		TRAJ53*01	442	0.0007
HA2-A	TRA	KQEVTQIPAALSVPEGENLVLNCSFT	DSAIYN	LQWFRQDPGKGLTSLLL	IQSSQRE	QTSGRLNASLDKSSGRSTLYIAASQPGDSATYL	CAVRPPGGSYIPTF	GRGTSLIVHP	TRAV21*01		TRAJ6*01	442	0.0007
HA2-A	TRA	GNSVTQMEGPVTLSEEAFLTINCTYT	ATGYPS	LFWYVQYPGEGLQLLLK	ATKADDK	GSNKGFEATYRKETTSFHLEKGSVQVSDSAVYF	CALSDMNRDDKIIF	GKGTRLHILP	TRAV9-2*01		TRAJ30*01	441	0.0007
HA2-A	TRA	ILNVEQSPQSLHVQEGDSTNFTCSFP	SSNFYA	LHWYRWETAKSPEALFV	MTLNGDE	KKKGRISATLNTKEGYSYLYIKGSQPEDSATYL	CAPPIPGSNYKLTF	GKGTLLTVNP	TRAV24*01		TRAJ53*01	441	0.0007
HA2-A	TRA	SQKIEQNSEALNIQEGKTATLTCNYT	NYSPAY	LQWYRQDPGRGPVFLLL	IRENEKE	KRKERLKVTFDTTLKQSLFHITASQPADSATYL	CALGNTGFQKLVF	GTGTRLLVSP	TRAV6*07		TRAJ8*01	441	0.0007
HA2-A	TRA	AQKITQTQPGMFVQEKEAVTLDCTYD	TSDQSYG	LFWYKQPSSGEMIFLIY	QGSYDEQN	ATEGRYSLNFQKARKSANLVISASQLGDSAMYF	CAMRGESGAGSYQLTF	GKGTKLSVIP	TRAV14/DV4*02		TRAJ28*01	440	0.0007
HA2-A	TRA	TQLLEQSPQFLSIQEGENLTVYCNSS	SVFSS	LQWYRQEPGEGPVLLVT	VVTGGEV	KKLKRLTFQFGDARKDSSLHITAAQPGDTGLYL	CAGGWAGSYQLTF	GKGTKLSVIP	TRAV27*01		TRAJ28*01	439	0.0007
HA2-A	TRA	GENVEQHPSTLSVQEGDSAVIKCTYS	DSASNY	FPWYKQELGKRPQLIID	IRSNVGE	KKDQRIAVTLNKTAKHFSLHITETQPEDSAVYF	CAAAASGGSYIPTF	GRGTSLIVHP	TRAV13-1*02		TRAJ6*01	439	0.0007
HA2-A	TRA	AQTVTQSQPEMSVQEAETVTLSCTYD	TSENNYY	LFWYKQPPSRQMILVIR	QEAYKQQN	ATENRFSVNFQKAAKSFSLKISDSQLGDTAMYF	CAFYSGGSNYKLTF	GKGTLLTVNP	TRAV38-1*01		TRAJ53*01	439	0.0007
HA2-A	TRA	QQQVKQSPQSLIVQKGGISIINCAYE	NTAFDY	FPWYQQFPGKGPALLIA	IRPDVSE	KKEGRFTISFNKSAKQFSLHIMDSQPGDSATYF	CAASPNPGGYQKVTF	GTGTKLQVIP	TRAV23/DV6*01		TRAJ13*02	439	0.0007
HA2-A	TRA	QKEVEQNSGPLSVPEGAIASLNCTYS	DRGSQS	FFWYRQYSGKSPELIMS	IYSNGD	KEDGRFTAQLNKASQYVSLLIRDSQPSDSATYL	CAVKSGPTSGTYKYIF	GTGTRLKVLA	TRAV12-2*01		TRAJ40*01	439	0.0007
HA2-A	TRA	QKEVEQNSGPLSVPEGAIASLNCTYS	DRGSQS	FFWYRQYSGKSPELIMS	IYSNGD	KEDGRFTAQLNKASQYVSLLIRDSQPSDSATYL	CAFLGSGNTGKLIF	GQGTTLQVKP	TRAV12-2*02		TRAJ37*01	438	0.0007
HA2-A	TRA	TQLLEQSPQFLSIQEGENLTVYCNSS	SVFSS	LQWYRQEPGEGPVLLVT	VVTGGEV	KKLKRLTFQFGDARKDSSLHITAAQPGDTGLYL	CAYIPSGAGSYQLTF	GKGTKLSVIP	TRAV27*01		TRAJ28*01	438	0.0007
HA2-A	TRA	GENVEQHPSTLSVQEGDSAVIKCTYS	DSASNY	FPWYKQELGKRPQLIID	IRSNVGE	KKDQRIAVTLNKTAKHFSLHITETQPEDSAVYF	CAATKRNTGFQKLVF	GTGTRLLVSP	TRAV13-1*02		TRAJ8*01	438	0.0007
HA2-A	TRA	GENVEQHPSTLSVQEGDSAVIKCTYS	DSASNY	FPWYKQELGKRPQLIID	IRSNVGE	KKDQRIAVTLNKTAKHFSLHITETQPEDSAVYF	CAGSTLTF	GKGTMLLVSP	TRAV13-1*02		TRAJ11*01	438	0.0007
HA2-A	TRA	LAKTTQPISMDSYEGQEVNITCSHN	NIATNDY	ITWYQQFPSQGPRFIIQ	GYKTK	VTNEVASLFIPADRKSSTLSLPRVSLSDTAVYY	CLVGDKGSARQLTF	GSGTQLTVLP	TRAV4*01		TRAJ22*01	438	0.0007
HA2-A	TRA	QQQVKQSPQSLIVQKGGISIINCAYE	NTAFDY	FPWYQQFPGKGPALLIA	IRPDVSE	KKEGRFTISFNKSAKQFSLHIMDSQPGDSATYF	CAARSGGATNKLIF	GTGTLLAVQP	TRAV23/DV6*01		TRAJ32*02	438	0.0007
HA2-A	TRA	GEDVEQSLFLSVREGDSSVINCTYT	DSSSTY	LYWYKQEPGAGLQLLTY	IFSNMDM	KQDQRLTVLLNKKDKHLSLRIADTQTGDSAIYF	CAGGGSYIPTF	GRGTSLIVHP	TRAV5*01		TRAJ6*01	438	0.0007
HA2-A	TRA	GENVEQHPSTLSVQEGDSAVIKCTYS	DSASNY	FPWYKQELGKRPQLIID	IRSNVGE	KKDQRIAVTLNKTAKHFSLHITETQPEDSAVYF	CAAPLTGGGNKLTF	GTGTQLKVEL	TRAV13-1*02		TRAJ10*01	437	0.0007
HA2-A	TRA	DQQVKQNSPSLSVQEGRISILNCDYT	NSMFDY	FLWYKKYPAEGPTFLIS	ISSIKDK	NEDGRFTVFLNKSAKHLSLHIVPSQPGDSAVYF	CAARSGYALNF	GKGTSLLVTP	TRAV29/DV5*01		TRAJ41*01	437	0.0007
HA2-A	TRA	KQEVTQIPAALSVPEGENLVLNCSFT	DSAIYN	LQWFRQDPGKGLTSLLL	IQSSQRE	QTSGRLNASLDKSSGRSTLYIAASQPGDSATYL	CAVRPGNNNARLMF	GDGTQLVVKP	TRAV21*01		TRAJ31*01	437	0.0007
HA2-A	TRA	DQQVKQNSPSLSVQEGRISILNCDYT	NSMFDY	FLWYKKYPAEGPTFLIS	ISSIKDK	NEDGRFTVFLNKSAKHLSLHIVPSQPGDSAVYF	CAASAGNNDMRF	GAGTRLTVKP	TRAV29/DV5*01		TRAJ43*01	437	0.0007
HA2-A	TRA	AQTVTQSQPEMSVQEAETVTLSCTYD	TSENNYY	LFWYKQPPSRQMILVIR	QEAYKQQN	ATENRFSVNFQKAAKSFSLKISDSQLGDTAMYF	CAFMKPYTGANSKLTF	GKGITLSVRP	TRAV38-1*01		TRAJ56*01	437	0.0007
HA2-A	TRA	LAKTTQPISMDSYEGQEVNITCSHN	NIATNDY	ITWYQQFPSQGPRFIIQ	GYKTK	VTNEVASLFIPADRKSSTLSLPRVSLSDTAVYY	CLVGPQRGKLIF	GQGTELSVKP	TRAV4*01		TRAJ23*01	436	0.0007
HA2-A	TRA	GNSVTQMEGPVTLSEEAFLTINCTYT	ATGYPS	LFWYVQYPGEGLQLLLK	ATKADDK	GSNKGFEATYRKETTSFHLEKGSVQVSDSAVYF	CALLGLSGGSYIPTF	GRGTSLIVHP	TRAV9-2*01		TRAJ6*01	435	0.0007
HA2-A	TRA	QKEVEQNSGPLSVPEGAIASLNCTYS	DRGSQS	FFWYRQYSGKSPELIMS	IYSNGD	KEDGRFTAQLNKASQYVSLLIRDSQPSDSATYL	CAVDGCFNTNAGKSTF	GDGTTLTVKP	TRAV12-2*02		TRAJ27*01	435	0.0007
HA2-A	TRA	AQTVTQSQPEMSVQEAETVTLSCTYD	TSESDYY	LFWYKQPPSRQMILVIR	QEAYKQQN	ATENRFSVNFQKAAKSFSLKISDSQLGDAAMYF	CAYYSRRGSGSRLTF	GEGTQLTVNP	TRAV38-2/DV8*01		TRAJ58*01	435	0.0007
HA2-A	TRA	GENVEQHPSTLSVQEGDSAVIKCTYS	DSASNY	FPWYKQELGKRPQLIID	IRSNVGE	KKDQRIAVTLNKTAKHFSLHITETQPEDSAVYF	CAARYTGFQKLVF	GTGTRLLVSP	TRAV13-1*02		TRAJ8*01	434	0.0007
HA2-A	TRA	DQQVKQNSPSLSVQEGRISILNCDYT	NSMFDY	FLWYKKYPAEGPTFLIS	ISSIKDK	NEDGRFTVFLNKSAKHLSLHIVPSQPGDSAVYF	CAASAWGDMRF	GAGTRLTVKP	TRAV29/DV5*01		TRAJ43*01	433	0.0007
HA2-A	TRA	DQQVKQNSPSLSVQEGRISILNCDYT	NSMFDY	FLWYKKYPAEGPTFLIS	ISSIKDK	NEDGRFTVFLNKSAKHLSLHIVPSQPGDSAVYF	CAADGGATNKLIF	GTGTLLAVQP	TRAV29/DV5*01		TRAJ32*02	432	0.0007
HA2-A	TRA	GDSVTQMEGPVTLSEEAFLTINCTYT	ATGYPS	LFWYVQYPGEGLQLLLK	ATKADDK	GSNKGFEATYRKETTSFHLEKGSVQVSDSAVYF	CALSDDMNYGGSQGNLIF	GKGTKLSVKP	TRAV9-2*02		TRAJ42*01	432	0.0007
HA2-A	TRA	QKEVEQNSGPLSVPEGAIASLNCTYS	DRGSQS	FFWYRQYSGKSPELIMS	IYSNGD	KEDGRFTAQLNKASQYVSLLIRDSQPSDSATYL	CAVNVNDMRF	GAGTRLTVKP	TRAV12-2*01		TRAJ43*01	432	0.0007
HA2-A	TRA	GENVEQHPSTLSVQEGDSAVIKCTYS	DSASNY	FPWYKQELGKRPQLIID	IRSNVGE	KKDQRIAVTLNKTAKHFSLHITETQPEDSAVYF	CAAPYSSASKIIF	GSGTRLSIRP	TRAV13-1*02		TRAJ3*01	432	0.0007
HA2-A	TRA	AQRVTQPEKLLSVFKGAPVELKCNYS	YSGSPE	LFWYVQYSRQRLQLLLR	HISR	ESIKGFTADLNKGETSFHLKKPFAQEEDSAMYY	CALLQGAQKLVF	GQGTRLTINP	TRAV16*01		TRAJ54*01	431	0.0007
HA2-A	TRA	TQLLEQSPQFLSIQEGENLTVYCNSS	SVFSS	LQWYRQEPGEGPVLLVT	VVTGGEV	KKLKRLTFQFGDARKDSSLHITAAQPGDTGLYL	CAGRGGADGLTF	GKGTHLIIQP	TRAV27*01		TRAJ45*01	431	0.0007
HA2-A	TRA	QQPVQSPQAVILREGEDAVINCSSS	KALYS	VHWYRQKHGEAPVFLMI	LLKGGEQ	KGHDKISASFNEKKQQSSLYLTASQLSYSGTYF	CGTVVFSGNTGKLIF	GQGTTLQVKP	TRAV30*05		TRAJ37*01	431	0.0007
HA2-A	TRA	SQKIEQNSEALNIQEGKTATLTCNYT	NYSPAY	LQWYRQDPGRGPVFLLL	IRENEKE	KRKERLKVTFDTTLKQSLFHITASQPADSATYL	CALESGYNKLIF	GAGTRLAVHP	TRAV6*07		TRAJ4*01	430	0.0007
HA2-A	TRA	QQQVKQSPQSLIVQKGGISIINCAYE	NTAFDY	FPWYQQFPGKGPALLIA	IRPDVSE	KKEGRFTISFNKSAKQFSLHIMDSQPGDSATYF	CAASIDSGYALNF	GKGTSLLVTP	TRAV23/DV6*01		TRAJ41*01	430	0.0007
HA2-A	TRA	GDSVTQMEGPVTLSEEAFLTINCTYT	ATGYPS	LFWYVQYPGEGLQLLLK	ATKADDK	GSNKGFEATYRKETTSFHLEKGSVQVSDSAVYF	CALRGSGGSNYKLTF	GKGTLLTVNP	TRAV9-2*02		TRAJ53*01	429	0.0007
HA2-A	TRA	GQSLEQPSEVTAVEGAIVQINCTYQ	TSGFYG	LSWYQQHDGGAPTFLSY	NALDGL	EETGRFSSFLSRSDSYGYLLLQELQMKDSASYF	CAGLEGGNKLTF	GTGTQLKVEL	TRAV1-1*01		TRAJ10*01	429	0.0007
HA2-A	TRA	QQPVQSPQAVILREGEDAVINCSSS	KALYS	VHWYRQKHGEAPVFLMI	LLKGGEQ	KGHDKISASFNEKKQQSSLYLTASQLSYSGTYF	CGTAYSGGGADGLTF	GKGTHLIIQP	TRAV30*05		TRAJ45*01	428	0.0007
HA2-A	TRA	KQEVTQIPAALSVPEGENLVLNCSFT	DSAIYN	LQWFRQDPGKGLTSLLL	IQSSQRE	QTSGRLNASLDKSSGRSTLYIAASQPGDSATYL	CAVQKGSNYKLTF	GKGTLLTVNP	TRAV21*01		TRAJ53*01	428	0.0007
HA2-A	TRA	KQEVTQIPAALSVPEGENLVLNCSFT	DSAIYN	LQWFRQDPGKGLTSLLL	IQSSQRE	QTSGRLNASLDKSSGRSTLYIAASQPGDSATYL	CAVEETSGSRLTF	GEGTQLTVNP	TRAV21*01		TRAJ58*01	427	0.0007
HA2-A	TRA	AQSVSQHNHHVILSEAASLELGCNYS	YGGTVN	LFWYVQYPGQHLQLLLK	YFSGDPLV	KGIKGFEAEFIKSKFSFNLRKPSVQWSDTAEYF	CAPSKDQFYF	GTGTSLTVIP	TRAV8-1*01		TRAJ49*01	427	0.0007
HA2-A	TRA	EDQVTQSPEALRLQEGESSSLNCSYT	VSGLRG	LFWYRQDPGKGPEFLFT	LYSAGEE	KEKERLKATLTKKESFLHITAPKPEDSATYL	CAVQARETSGSRLTF	GEGTQLTVNP	TRAV20*02		TRAJ58*01	426	0.0006
HA2-A	TRA	ILNVEQSPQSLHVQEGDSTNFTCSFP	SSNFYA	LHWYRWETAKSPEALFV	MTLNGDE	KKKGRISATLNTKEGYSYLYIKGSQPEDSATYL	CASHTGGFKTIF	GAGTRLFVKA	TRAV24*01		TRAJ9*01	426	0.0006
HA2-A	TRA	QKEVEQNSGPLSVPEGAIASLNCTYS	DRGSQS	FFWYRQYSGKSPELIMS	IYSNGD	KEDGRFTAQLNKASQYVSLLIRDSQPSDSATYL	CAVIPGAGTYKYIF	GTGTRLKVLA	TRAV12-2*02		TRAJ40*01	425	0.0006
HA2-A	TRA	QKEVEQNSGPLSVPEGAIASLNCTYS	DRGSQS	FFWYRQYSGKSPELIMS	IYSNGD	KEDGRFTAQLNKASQYVSLLIRDSQPSDSATYL	CAVKSATSGTYKYIF	GTGTRLKVLA	TRAV12-2*01		TRAJ40*01	425	0.0006
HA2-A	TRA	AQKVTQAQTEISVVEKEDVTLDCVYE	TRDTTYY	LFWYKQPPSGELVFLIR	RNSFDEQN	EISGRYSWNFQKSTSSFNFTITASQVVDSAVYF	CALRRGSTLGRLYF	GRGTQLTVWP	TRAV19*01		TRAJ18*01	425	0.0006
HA2-A	TRA	AQTVTQSQPEMSVQEAETVTLSCTYD	TSENNYY	LFWYKQPPSRQMILVIR	QEAYKQQN	ATENRFSVNFQKAAKSFSLKISDSQLGDTAMYF	CAFMKPNDMRF	GAGTRLTVKP	TRAV38-1*01		TRAJ43*01	424	0.0006
HA2-A	TRA	AQKVTQAQTEISVVEKEDVTLDCVYE	TRDTTYY	LFWYKQPPSGELVFLIR	RNSFDEQN	EISGRYSWNFQKSTSSFNFTITASQVVDSAVYF	CALSDPSSNTGKLIF	GQGTTLQVKP	TRAV19*01		TRAJ37*02	423	0.0006
HA2-A	TRA	GQNIDQPTEMTATEGAIVQINCTYQ	TSGFNG	LFWYQQHAGEAPTFLSY	NVLDGL	EEKGRFSSFLSRSKGYSYLLLKELQMKDSASYL	CAVRDSYSGAGSYQLTF	GKGTKLSVIP	TRAV1-2*01		TRAJ28*01	423	0.0006
HA2-A	TRA	AQTVTQSQPEMSVQEAETVTLSCTYD	TSENNYY	LFWYKQPPSRQMILVIR	QEAYKQQN	ATENRFSVNFQKAAKSFSLKISDSQLGDTAMYF	CAFIPGGGADGLTF	GKGTHLIIQP	TRAV38-1*01		TRAJ45*01	423	0.0006
HA2-A	TRA	KQEVTQIPAALSVPEGENLVLNCSFT	DSAIYN	LQWFRQDPGKGLTSLLL	IQSSQRE	QTSGRLNASLDKSSGRSTLYIAASQPGDSATYL	CAVNNAGNMLTF	GGGTRLMVKP	TRAV21*01		TRAJ39*01	423	0.0006
HA2-A	TRA	TQLLEQSPQFLSIQEGENLTVYCNSS	SVFSS	LQWYRQEPGEGPVLLVT	VVTGGEV	KKLKRLTFQFGDARKDSSLHITAAQPGDTGLYL	CAGARSGGFKTIF	GAGTRLFVKA	TRAV27*01		TRAJ9*01	422	0.0006
HA2-A	TRA	GENVEQHPSTLSVQEGDSAVIKCTYS	DSASNY	FPWYKQELGKRPQLIID	IRSNVGE	KKDQRIAVTLNKTAKHFSLHITETQPEDSAVYF	CASGNTGFQKLVF	GTGTRLLVSP	TRAV13-1*02		TRAJ8*01	422	0.0006
HA2-A	TRA	DAKTTQPPSMDCAEGRAANLPCNHS	TISGNEY	VYWYRQIHSQGPQYIIH	GLKNN	ETNEMASLIITEDRKSSTLILPHATLRDTAVYY	CIVKTGANNLFF	GTGTRLTVIP	TRAV26-1*01		TRAJ36*01	421	0.0006
HA2-A	TRA	GESVGLHLPTLSVQEGDNSIINCAYS	NSASDY	FIWYKQESGKGPQFIID	IRSNMDK	RQGQRVTVLLNKTVKHLSLQIAATQPGDSAVYF	CAENIPGNQFYF	GTGTSLTVIP	TRAV13-2*01		TRAJ49*01	421	0.0006
HA2-A	TRA	GEDVEQSLFLSVREGDSSVINCTYT	DSSSTY	LYWYKQEPGAGLQLLTY	IFSNMDM	KQDQRLTVLLNKKDKHLSLRIADTQTGDSAIYF	CAESSGTASKLTF	GTGTRLQVTL	TRAV5*01		TRAJ44*01	420	0.0006
HA2-A	TRA	AQRVTQPEKLLSVFKGAPVELKCNYS	YSGSPE	LFWYVQYSRQRLQLLLR	HISR	ESIKGFTADLNKGETSFHLKKPFAQEEDSAMYY	CALSTGANSKLTF	GKGITLSVRP	TRAV16*01		TRAJ56*01	420	0.0006
HA2-A	TRA	AQTVTQSQPEMSVQEAETVTLSCTYD	TSESDYY	LFWYKQPPSRQMILVIR	QEAYKQQN	ATENRFSVNFQKAAKS_SVSRSDSQLGDAAMYF	CAFTGGGNKLTF	GTGTQLKVEL	TRAV38-2/DV8*01		TRAJ10*01	419	0.0006
HA2-A	TRA	AQTVTQSQPEMSVQEAETVTLSCTYD	TSENNYY	LFWYKQPPSRQMILVIR	QEAYKQQN	ATENRFSVNFQKAAKSFSLKISDSQLGDTAMYF	CAFMKTLAQGGSEKLVF	GKGTKLTVNP	TRAV38-1*01		TRAJ57*01	419	0.0006
HA2-A	TRA	KQEVTQIPAALSVPEGENLVLNCSFT	DSAIYN	LQWFRQDPGKGLTSLLL	IQSSQRE	QTSGRLNASLDKSSGRSTLYIAASQPGDSATYL	CAVRPVASGSARQLTF	GSGTQLTVLP	TRAV21*01		TRAJ22*01	418	0.0006
HA2-A	TRA	KNQVEQSPQSLIILEGKNCTLQCNYT	VSPFSN	LRWYKQDTGRGPVSLTI	MTFSENT	KSNGRYTATLDADTKQSSLHITASQLSDSASYI	CVVSAKNYGQNFVF	GPGTRLSVLP	TRAV10*01		TRAJ26*01	418	0.0006
HA2-A	TRA	AQKVTQAQTEISVVEKEDVTLDCVYE	TRDTTYY	LFWYKQPPSGELVFLIR	RNSFDEQN	EISGRYSWNFQKSTSSFNFTITASQVVDSAVYF	CALSDLNSGNTPLVF	GKGTRLSVIA	TRAV19*01		TRAJ29*01	418	0.0006
HA2-A	TRA	GQNIDQPTEMTATEGAIVQINCTYQ	TSGFNG	LFWYQQHAGEAPTFLSY	NVLDGL	EEKGRFSSFLSRSKGYSYLLLKELQMKDSASYL	CAVGGDYKLSF	GAGTTVTVRA	TRAV1-2*01		TRAJ20*01	418	0.0006
HA2-A	TRA	DAKTTQPPSMDCAEGRAANLPCNHS	TISGNEY	VYWYRQIHSQGPQYIIH	GLKNN	ETNEMASLIITEDRKSSTLILPHATLRDTAVYY	CIVRALFDYGGSQGNLIF	GKGTKLSVKP	TRAV26-1*01		TRAJ42*01	418	0.0006
HA2-A	TRA	AQTVTQSQPEMSVQEAETVTLSCTYD	TSESDYY	LFWYKQPPSRQMILVIR	QEAYKQQN	ATENRFSVNFQKAAKSFSLKISDSQLGDAAMYF	CAYPGNFNKFYF	GSGTKLNVKP	TRAV38-2/DV8*01		TRAJ21*01	418	0.0006
HA2-A	TRA	KQEVTQIPAALSVPEGENLVLNCSFT	DSAIYN	LQWFRQDPGKGLTSLLL	IQSSQRE	QTSGRLNASLDKSSGRSTLYIAASQPGDSATYL	CAAKEKTSYDKVIF	GPGTSLSVIP	TRAV21*02		TRAJ50*01	417	0.0006
HA2-A	TRA	AQTVTQSQPEMSVQEAETVTLSCTYD	TSESDYY	LFWYKQPPSRQMILVIR	QEAYKQQN	ATENRFSVNFQKAAKSFSLKISDSQLGDAAMYF	CAYTPANQAGTALIF	GKGTTLSVSS	TRAV38-2/DV8*01		TRAJ15*01	416	0.0006
HA2-A	TRA	KNQVEQSPQSLIILEGKNCTLQCNYT	VSPFSN	LRWYKQDTGRGPVSLTI	MTFSENT	KSNGRYTATLDADTKQSSLHITASQLSDSASYI	CVVSAKAGNNRKLIW	GLGTSLAVNP	TRAV10*02		TRAJ38*01	415	0.0006
HA2-A	TRA	LAKTTQPISMDSYEGQEVNITCSHN	NIATNDY	ITWYQQFPSQGPRFIIQ	GYKTK	VTNEVASLFIPADRKSSTLSLPRVSLSDTAVYY	CLVGPREYSSASKIIF	GSGTRLSIRP	TRAV4*01		TRAJ3*01	415	0.0006
HA2-A	TRA	GENVEQHPSTLSVQEGDSAVIKCTYS	DSASNY	FPWYKQELGKRPQLIID	IRSNVGE	KKDQRIAVTLNKTAKHFSLHITETQPEDSAVYF	CAAVGPNDMRF	GAGTRLTVKP	TRAV13-1*02		TRAJ43*01	414	0.0006
HA2-A	TRA	ELKVEQNPLFLSMQEGKNYTIYCNYS	TTSDR	LYWYRQDPGKSLESLFV	LLSNGAV	KQEGRLMASLDTKARLSTLHITAAVHDLSATYF	CAVDPYGGSQGNLIF	GKGTKLSVKP	TRAV39*01		TRAJ42*01	414	0.0006
HA2-A	TRA	AQTVTQSQPEMSVQEAETVTLSCTYD	TSESDYY	LFWYKQPPSRQMILVIR	QEAYKQQN	ATENRFSVNFQKAAKSFSLKISDSQLGDAAMYF	CAYRILSGTYKYIF	GTGTRLKVLA	TRAV38-2/DV8*01		TRAJ40*01	413	0.0006
HA2-A	TRA	KQEVTQIPAALSVPEGENLVLNCSFT	DSAIYN	LQWFRQDPGKGLTSLLL	IQSSQRE	QTSGRLNASLDKSSGRSTLYIAASQPGDSATYL	CAVNFGNEKLTF	GTGTRLTIIP	TRAV21*01		TRAJ48*01	413	0.0006
HA2-A	TRA	SQQGEEDPQALSIQEGENATMNCSYK	TSINN	LQWYRQNSGRGLVHLIL	IRSNERE	KHSGRLRVTLDTSKKSSSLLITASRAADTASYF	CATDDLLGDSSYKLIF	GSGTRLLVRP	TRAV17*01		TRAJ12*01	413	0.0006
HA2-A	TRA	AQTVTQSQPEMSVQEAETVTLSCTYD	TSESDYY	LFWYKQPPSRQMILVIR	QEAYKQQN	ATENRFSVNFQKAAKSFSLKISDSQLGDAAMYF	CAYRVSGYALNF	GKGTSLLVTP	TRAV38-2/DV8*01		TRAJ41*01	413	0.0006
HA2-A	TRA	GENVEQHPSTLSVQEGDSAVIKCTYS	DSASNY	FPWYKQELGKRPQLIID	IRSNVGE	KKDQRIAVTLNKTAKHFSLHITETQPEDSAVYF	CAAPNYGGSQGNLIF	GKGTKLSVKP	TRAV13-1*02		TRAJ42*01	413	0.0006
HA2-A	TRA	AQTVTQSQPEMSVQEAETVTLSCTYD	TSESDYY	LFWYKQPPSRQMILVIR	QEAYKQQN	ATENRFSVNFQKAAKSFSLKISDSQLGDAAMYF	CAEGNQFYF	GTGTSLTVIP	TRAV38-2/DV8*01		TRAJ49*01	412	0.0006
HA2-A	TRA	SQQGEEDPQALSIQEGENATMNCSYK	TSINN	LQWYRQNSGRGLVHLIL	IRSNERE	KHSGRLRVTLDTSKKSSSLLITASRAADTASYF	CATDTNGANSKLTF	GKGITLSVRP	TRAV17*01		TRAJ56*01	411	0.0006
HA2-A	TRA	DQQVKQNSPSLSVQEGRISILNCDYT	NSMFDY	FLWYKKYPAEGPTFLIS	ISSIKDK	NEDGRFTVFLNKSAKHLSLHIVPSQPGDSAVYF	CAASNGNQFYF	GTGTSLTVIP	TRAV29/DV5*01		TRAJ49*01	411	0.0006
HA2-A	TRA	KQEVTQIPAALSVPEGENLVLNCSFT	DSAIYN	LQWFRQDPGKGLTSLLL	IQSSQRE	QTSGRLNASLDKSSGRSTLYIAASQPGDSATYL	CAVREASGTYKYIF	GTGTRLKVLA	TRAV21*01		TRAJ40*01	410	0.0006
HA2-A	TRA	KQEVTQIPAALSVPEGENLVLNCSFT	DSAIYN	LQWFRQDPGKGLTSLLL	IQSSQRE	QTSGRLNASLDKSSGRSTLYIAASQPGDSATYL	CAVGDQGGKLIF	GQGTELSVKP	TRAV21*01		TRAJ23*01	410	0.0006
HA2-A	TRA	AQTVTQSQPEMSVQEAETVTLSCTYD	TSESDYY	LFWYKQPPSRQMILVIR	QEAYKQQN	ATENRFSVNFQKAAKSFSLKISDSQLGDAAMYF	CAYRSLLNTGNQFYF	GTGTSLTVIP	TRAV38-2/DV8*01		TRAJ49*01	410	0.0006
HA2-A	TRA	KNEVEQSPQNLTAQEGEFITINCSYS	VGISA	LHWLQQHPGGGIVSLFM	LSSGK	KKHGRLIATINIQEKHSSLHITASHPRDSAVYI	CAVLMDSNYQLIW	GAGTKLIIKP	TRAV41*01		TRAJ33*01	409	0.0006
HA2-A	TRA	KQEVTQIPAALSVPEGENLVLNCSFT	DSAIYN	LQWFRQDPGKGLTSLLL	IQSSQRE	QTSGRLNASLDKSSGRSTLYIAASQPGDSATYL	CAVSLNDMRF	GAGTRLTVKP	TRAV21*01		TRAJ43*01	409	0.0006
HA2-A	TRA	SQELEQSPQSLIVQEGKNLTINCTSS	KTLYG	LYWYKQKYGEGLIFLMM	LQKGGEE	KSHEKITAKLDEKKQQSSLHITASQPSHAGIYL	CGADKKTSYDKVIF	GPGTSLSVIP	TRAV34*01		TRAJ50*01	409	0.0006
HA2-A	TRA	AQTVTQSQPEMSVQEAETVTLSCTYD	TSESDYY	LFWYKQPPSRQMILVIR	QEAYKQQN	ATENRFSVNFQKAAKSFSLKISDSQLGDAAMYF	CAYRISHTNAGKSTF	GDGTTLTVKP	TRAV38-2/DV8*01		TRAJ27*01	409	0.0006
HA2-A	TRA	TQLLEQSPQFLSIQEGENLTVYCNSS	SVFSS	LQWYRQEPGEGPVLLVT	VVTGGEV	KKLKRLTFQFGDARKDSSLHITAAQPGDTGLYL	CAGAINDYKLSF	GAGTTVTVRA	TRAV27*01		TRAJ20*01	409	0.0006
HA2-A	TRA	EDQVTQSPEALRLQEGESSSLNCSYT	VSGLRG	LFWYRQDPGKGPEFLFT	LYSAGEE	KEKERLKATLTKKESFLHITAPKPEDSATYL	CAVQASGTASKLTF	GTGTRLQVTL	TRAV20*02		TRAJ44*01	409	0.0006
HA2-A	TRA	AQTVTQSQPEMSVQEAETVTLSCTYD	TSESDYY	LFWYKQPPSRQMILVIR	QEAYKQQN	ATENRFSVNFQKAAKSFSLKISDSQLGDAAMYF	CAYRSGVYGGATNKLIF	GTGTLLAVQP	TRAV38-2/DV8*01		TRAJ32*02	409	0.0006
HA2-A	TRA	AQTVTQSQPEMSVQEAETVTLSCTYD	TSESDYY	LFWYKQPPSRQMILVIR	QEAYKQQN	ATENRFSVNFQKAAKSFSLKISDSQLGDAAMYF	CALANGNQFYF	GTGTSLTVIP	TRAV38-2/DV8*01		TRAJ49*01	408	0.0006
HA2-A	TRA	GDSVTQMEGPVTLSEEAFLTINCTYT	ATGYPS	LFWYVQYPGEGLQLLLK	ATKADDK	GSNKGFEATYRKETTSFHLEKGSVQVSDSAVYF	CALSRNYGQNFVF	GPGTRLSVLP	TRAV9-2*02		TRAJ26*01	408	0.0006
HA2-A	TRA	QKEVEQNSGPLSVPEGAIASLNCTYS	DRGSQS	FFWYRQYSGKSPELIMS	IYSNGD	KEDGRFTAQLNKASQYVSLLIRDSQPSDSATYL	CAVLNARLMF	GDGTQLVVKP	TRAV12-2*02		TRAJ31*01	408	0.0006
HA2-A	TRA	AQTVTQSQPEMSVQEAETVTLSCTYD	TSESDYY	LFWYKQPPSRQMILVIR	QEAYKQQN	ATENRFSVNFQKAAKSFSLKISDSQLGDAAMYF	CAYRSAGSRF	GAGTRLTVKP	TRAV38-2/DV8*01		TRAJ43*01	405	0.0006
HA2-A	TRA	KNQVEQSPQSLIILEGKNCTLQCNYT	VSPFSN	LRWYKQDTGRGPVSLTI	MTFSENT	KSNGRYTATLDADTKQSSLHITASQLSDSASYI	CVVSAGGSQGNLIF	GKGTKLSVKP	TRAV10*02		TRAJ42*01	405	0.0006
HA2-A	TRA	EDQVTQSPEALRLQEGESSSLNCSYT	VSGLRG	LFWYRQDPGKGPEFLFT	LYSAGEE	KEKERLKATLTKKESFLHITAPKPEDSATYL	CAVPNTDKLIF	GTGTRLQVFP	TRAV20*02		TRAJ34*01	405	0.0006
HA2-A	TRA	KQEVTQIPAALSVPEGENLVLNCSFT	DSAIYN	LQWFRQDPGKGLTSLLL	IQSSQRE	QTSGRLNASLDKSSGRSTLYIAASQPGDSATYL	CAVSLGRGNEKLTF	GTGTRLTIIP	TRAV21*01		TRAJ48*01	405	0.0006
HA2-A	TRA	EDQVTQSPEALRLQEGESSSLNCSYT	VSGLRG	LFWYRQDPGKGPEFLFT	LYSAGEE	KEKERLKATLTKKESFLHITAPKPEDSATYL	CAVEFGNEKLTF	GTGTRLTIIP	TRAV20*02		TRAJ48*01	404	0.0006
HA2-A	TRA	QQQVKQSPQSLIVQKGGISIINCAYE	NTAFDY	FPWYQQFPGKGPALLIA	IRPDVSE	KKEGRFTISFNKSAKQFSLHIMDSQPGDSATYF	CAAHQYSGGGADGLTF	GKGTHLIIQP	TRAV23/DV6*01		TRAJ45*01	404	0.0006
HA2-A	TRA	AQTVTQSQPEMSVQEAETVTLSCTYD	TSENNYY	LFWYKQPPSRQMILVIR	QEAYKQQN	ATENRFSVNFQKAAKSFSLKISDSQLGDTAMYF	CASLMDSNYQLIW	GAGTKLIIKP	TRAV38-1*01		TRAJ33*01	404	0.0006
HA2-A	TRA	AQTVTQSQPEMSVQEAETVTLSCTYD	TSESDYY	LFWYKQPPSRQMILVIR	QEAYKQQN	ATENRFSVNFQKAAKSFSLKISDSQLGDAAMYF	CAYRSANFGNEKLTF	GTGTRLTIIP	TRAV38-2/DV8*01		TRAJ48*01	403	0.0006
HA2-A	TRA	GENVEQHPSTLSVQEGDSAVIKCTYS	DSASNY	FPWYKQELGKRPQLIID	IRSNVGE	KKDQRIAVTLNKTAKHFSLHITETQPEDSAVYF	CAAMWDSGGGADGLTF	GKGTHLIIQP	TRAV13-1*02		TRAJ45*01	403	0.0006
HA2-A	TRA	AQTVTQSQPEMSVQEAETVTLSCTYD	TSESDYY	LFWYKQPPSRQMILVIR	QEAYKQQN	ATENRFSVNFQKAAKSFSLKISDSQLGDAAMYF	CAYRSYGGATNKLIF	GTGTLLAVQP	TRAV38-2/DV8*01		TRAJ32*02	403	0.0006
HA2-A	TRA	QKEVEQDPGPLSVPEGAIVSLNCTYS	NSAFQY	FMWYRQYSRKGPELLMY	TYSSGN	KEDGRFTAQVDKSSKYISLFIRDSQPSDSATYL	CAMSLAGGYQKVTF	GTGTKLQVIP	TRAV12-3*01		TRAJ13*02	402	0.0006
HA2-A	TRA	GQNIDQPTEMTATEGAIVQINCTYQ	TSGFNG	LFWYQQHAGEAPTFLSY	NVLDGL	EEKGRFSSFLSRSKGYSYLLLKELQMKDSASYL	CAIMDSNYQLIW	GAGTKLIIKP	TRAV1-2*01		TRAJ33*01	402	0.0006
HA2-A	TRA	QKEVEQNSGPLSVPEGAIASLNCTYS	DRGSQS	FFWYRQYSGKSPELIMS	IYSNGD	KEDGRFTAQLNKASQYVSLLIRDSQPSDSATYL	CAVNSGPFLQGGNKFYF	GSGTKLNVKP	TRAV12-2*01		TRAJ21*01	402	0.0006
HA2-A	TRA	KQEVTQIPAALSVPEGENLVLNCSFT	DSAIYN	LQWFRQDPGKGLTSLLL	IQSSQRE	QTSGRLNASLDKSSGRSTLYIAASQPGDSATYL	CAGFVDNFNKFYF	GSGTKLNVKP	TRAV21*01		TRAJ21*01	400	0.0006
HA2-A	TRA	KQEVTQIPAALSVPEGENLVLNCSFT	DSAIYN	LQWFRQDPGKGLTSLLL	IQSSQRE	QTSGRLNASLDKSSGRSTLYIAASQPGDSATYL	CAGLNNAGNMLTF	GGGTRLMVKP	TRAV21*01		TRAJ39*01	400	0.0006
HA2-A	TRA	GQNIDQPTEMTATEGAIVQINCTYQ	TSGFNG	LFWYQQHAGEAPTFLSY	NVLDGL	EEKGRFSSFLSRSKGYSYLLLKELQMKDSASYL	CAVDNYGQNFVF	GPGTRLSVLP	TRAV1-2*01		TRAJ26*01	400	0.0006
HA2-A	TRA	AQTVTQSQPEMSVQEAETVTLSCTYD	TSESDYY	LFWYKQPPSRQMILVIR	QEAYKQQN	ATENRFSVNFQKAAKSFSLKISDSQLGDAAMYF	CAWTGANSKLTF	GKGITLSVRP	TRAV38-2/DV8*01		TRAJ56*01	400	0.0006
HA2-A	TRA	SQQGEEDPQALSIQEGENATMNCSYK	TSINN	LQWYRQNSGRGLVHLIL	IRSNERE	KHSGRLRVTLDTSKKSSSLLITASRAADTASYF	CATATNSGGSNYKLTF	GKGTLLTVNP	TRAV17*01		TRAJ53*01	400	0.0006
HA2-A	TRA	AQKITQTQPGMFVQEKEAVTLDCTYD	TSDPSYG	LFWYKQPSSGEMIFLIY	QGSYDQQN	ATEGRYSLNFQKARKSANLVISASQLGDSAMYF	CAMREFPGGFKTIF	GAGTRLFVKA	TRAV14/DV4*01		TRAJ9*01	400	0.0006
HA2-A	TRA	GDSVTQMEGPVTLSEEAFLTINCTYT	ATGYPS	LFWYVQYPGEGLQLLLK	ATKADDK	GSNKGFEATYRKETTSFHLEKGSVQVSDSAVYF	CALSTNAGNNRKLIW	GLGTSLAVNP	TRAV9-2*02		TRAJ38*01	399	0.0006
HA2-A	TRA	AQTVTQSQPEMSVQEAETVTLSCTYD	TSESDYY	LFWYKQPPSRQMILVIR	QEAYKQQN	ATENRFSVNFQKAAKSFSLKISDSQLGDAAMYF	CAYSGGGADGLTF	GKGTHLIIQP	TRAV38-2/DV8*01		TRAJ45*01	399	0.0006
HA2-A	TRA	LAKTTQPISMDSYEGQEVNITCSHN	NIATNDY	ITWYQQFPSQGPRFIIQ	GYKTK	VTNEVASLFIPADRKSSTLSLPRVSLSDTAVYY	CLVGGGYQKVTF	GTGTKLQVIP	TRAV4*01		TRAJ13*02	399	0.0006
HA2-A	TRA	GQNIDQPTEMTATEGAIVQINCTYQ	TSGFNG	LFWYQQHAGEAPTFLSY	NVLDGL	EEKGRFSSFLSRSKGYSYLLLKELQMKDSASYL	CAVRDRDYKLSF	GAGTTVTVRA	TRAV1-2*01		TRAJ20*01	398	0.0006
HA2-A	TRA	AQRVTQPEKLLSVFKGAPVELKCNYS	YSGSPE	LFWYVQYSRQRLQLLLR	HISR	ESIKGFTADLNKGETSFHLKKPFAQEEDSAMYY	CAPDPPLDSGGGADGLTF	GKGTHLIIQP	TRAV16*01		TRAJ45*01	397	0.0006
HA2-A	TRA	TQLLEQSPQFLSIQEGENLTVYCNSS	SVFSS	LQWYRQEPGEGPVLLVT	VVTGGEV	KKLKRLTFQFGDARKDSSLHITAAQPGDTGLYL	CAGTNQGGKLIF	GQGTELSVKP	TRAV27*01		TRAJ23*01	397	0.0006
HA2-A	TRA	SQKIEQNSEALNIQEGKTATLTCNYT	NYSPAY	LQWYRQDPGRGPVFLLL	IRENEKE	KRKERLKVTFDTTLKQSLFHITASQPADSATYL	CALGANRLMF	GDGTQLVVKP	TRAV6*01		TRAJ31*01	397	0.0006
HA2-A	TRA	LAKTTQPISMDSYEGQEVNITCSHN	NIATNDY	ITWYQQFPSQGPRFIIQ	GYKTK	VTNEVASLFIPADRKSSTLSLPRVSLSDTAVYY	CLVGPPLKDDLTF	GKGTMLLVSP	TRAV4*01		TRAJ11*01	397	0.0006
HA2-A	TRA	GENVEQHPSTLSVQEGDSAVIKCTYS	DSASNY	FPWYKQELGKRPQLIID	IRSNVGE	KKDQRIAVTLNKTAKHFSLHITETQPEDSAVYF	CAASKMDSGYALNF	GKGTSLLVTP	TRAV13-1*02		TRAJ41*01	396	0.0006
HA2-A	TRA	KQEVTQIPAALSVPEGENLVLNCSFT	DSAIYN	LQWFRQDPGKGLTSLLL	IQSSQRE	QTSGRLNASLDKSSGRSTLYIAASQPGDSATYL	CAVRPQNSGGSNYKLTF	GKGTLLTVNP	TRAV21*01		TRAJ53*01	395	0.0006
HA2-A	TRA	QKEVEQDPGPLSVPEGAIVSLNCTYS	NSAFQY	FMWYRQYSRKGPELLMY	TYSSGN	KEDGRFTAQVDKSSKYISLFIRDSQPSDSATYL	CAMSGSTGGFKTIF	GAGTRLFVKA	TRAV12-3*01		TRAJ9*01	395	0.0006
HA2-A	TRA	TQLLEQSPQFLSIQEGENLTVYCNSS	SVFSS	LQWYRQEPGEGPVLLVT	VVTGGEV	KKLKRLTFQFGDARKDSSLHITAAQPGDTGLYL	CAGGNRSNYKLTF	GKGTLLTVNP	TRAV27*01		TRAJ53*01	394	0.0006
HA2-A	TRA	AQTVTQSQPEMSVQEAETVTLSCTYD	TSESDYY	LFWYKQPPSRQMILVIR	QEAYKQQN	ATENRFSVNFQKAAKSFSLKISDSQLGDAAMYF	CALLCIIQGGSEKLVF	GKGTKLTVNP	TRAV38-2/DV8*01		TRAJ57*01	394	0.0006
HA2-A	TRA	GQQLNQSPQSMFIQEGEDVSMNCTSS	SIFNT	WLWYKQDPGEGPVLLIA	LYKAGEL	TSNGRLTAQFGITRKDSFLNISASIPSDVGIYF	CAGRSTPLVF	GKGTRLSVIA	TRAV35*01		TRAJ29*01	393	0.0006
HA2-A	TRA	SQQGEEDPQALSIQEGENATMNCSYK	TSINN	LQWYRQNSGRGLVHLIL	IRSNERE	KHSGRLRVTLDTSKKSSSLLITASRAADTASYF	CATGGGNKLTF	GTGTQLKVEL	TRAV17*01		TRAJ10*01	393	0.0006
HA2-A	TRA	AQTVTQSQPEMSVQEAETVTLSCTYD	TSESDYY	LFWYKQPPSRQMILVIR	QEAYKQQN	ATENRFSVNFQKAAKSFSLKISDSQLGDAAMYF	CAYRSALAGNMLTF	GGGTRLMVKP	TRAV38-2/DV8*01		TRAJ39*01	393	0.0006
HA2-A	TRA	TQLLEQSPQFLSIQEGENLTVYCNSS	SVFSS	LQWYRQEPGEGPVLLVT	VVTGGEV	KKLKRLTFQFGDARKDSSLHITAAQPGDTGLYL	CAGGSNFGNEKLTF	GTGTRLTIIP	TRAV27*01		TRAJ48*01	393	0.0006
HA2-A	TRA	KQEVTQIPAALSVPEGENLVLNCSFT	DSAIYN	LQWFRQDPGKGLTSLLL	IQSSQRE	QTSGRLNASLDKSSGRSTLYIAASQPGDSATYL	CAVRRDNNAGNMLTF	GGGTRLMVKP	TRAV21*01		TRAJ39*01	393	0.0006
HA2-A	TRA	AQSVAQPEDQVNVAEGNPLTVKCTYS	VSGNPY	LFWYVQYPNRGLQFLLK	YITGDNLV	KGSYGFEAEFNKSQTSFHLKKPSALVSDSALYF	CAVRGGTDKLIF	GTGTRLQVFP	TRAV3*01		TRAJ34*01	392	0.0006
HA2-A	TRA	QQPVQSPQAVILREGEDAVINCSSS	KALYS	VHWYRQKHGEAPVFLMI	LLKGGEQ	KGHDKISASFNEKKQQSSLYLTASQLSYSGTYF	CGTDQGAQKLVF	GQGTRLTINP	TRAV30*05		TRAJ54*01	392	0.0006
HA2-A	TRA	QKEVEQDPGPLSVPEGAIVSLNCTYS	NSAFQY	FMWYRQYSRKGPELLMY	TYSSGN	KEDGRFTAQVDKSSKYISLFIRDSQPSDSATYL	CVITDSWGKLQF	GAGTQVVVTP	TRAV12-3*01		TRAJ24*02	392	0.0006
HA2-A	TRA	KQEVTQIPAALSVPEGENLVLNCSFT	DSAIYN	LQWFRQDPGKGLTSLLL	IQSSQRE	QTSGRLNASLDKSSGRSTLYIAASQPGDSATYL	CAVTGTASKLTF	GTGTRLQVTL	TRAV21*01		TRAJ44*01	392	0.0006
HA2-A	TRA	LAKTTQPISMDSYEGQEVNITCSHN	NIATNDY	ITWYQQFPSQGPRFIIQ	GYKTK	VTNEVASLFIPADRKSSTLSLPRVSLSDTAVYY	CLVGDEARDDKIIF	GKGTRLHILP	TRAV4*01		TRAJ30*01	391	0.0006
HA2-A	TRA	KQEVTQIPAALSVPEGENLVLNCSFT	DSAIYN	LQWFRQDPGKGLTSLLL	IQSSQRE	QTSGRLNASLDKSSGRSTLYIAASQPGDSATYL	CAVSSFQKLVF	GTGTRLLVSP	TRAV21*01		TRAJ8*01	391	0.0006
HA2-A	TRA	KQEVTQIPAALSVPEGENLVLNCSFT	DSAIYN	LQWFRQDPGKGLTSLLL	IQSSQRE	QTSGRLNASLDKSSGRSTLYIAASQPGDSATYL	CAVRPRGGGSNYKLTF	GKGTLLTVNP	TRAV21*01		TRAJ53*01	390	0.0006
HA2-A	TRA	AQTVTQSQPEMSVQEAETVTLSCTYD	TSESDYY	LFWYKQPPSRQMILVIR	QEAYKQQN	ATENRFSVNFQKAAKSFSLKISDSQLGDAAMYF	CVQAEGRF	GAGTRLTVKP	TRAV38-2/DV8*01		TRAJ43*01	390	0.0006
HA2-A	TRA	AQTVTQSQPEMSVQEAETVTLSCTYD	TSENNYY	LFWYKQPPSRQMILVIR	QEAYKQQN	ATENRFSVNFQKAAKSFSLKISDSQLGDTAMYF	CAFMKPHSGGGADGLTF	GKGTHLIIQP	TRAV38-1*01		TRAJ45*01	389	0.0006
HA2-A	TRA	KNQVEQSPQSLIILEGKNCTLQCNYT	VSPFSN	LRWYKQDTGRGPVSLTI	MTFSENT	KSNGRYTATLDADTKQSSLHITASQLSDSASYI	CVVRGYGNNRLAF	GKGNQVVVIP	TRAV10*01		TRAJ7*01	388	0.0006
HA2-A	TRA	KQEVTQIPAALSVPEGENLVLNCSFT	DSAIYN	LQWFRQDPGKGLTSLLL	IQSSQRE	QTSGRLNASLDKSSGRSTLYIAASQPGDSATYL	DKLIF	GTGTRLQVFP	TRAV21*02		TRAJ34*01	388	0.0006
HA2-A	TRA	AQTVTQSQPEMSVQEAETVTLSCTYD	TSESDYY	LFWYKQPPSRQMILVIR	QEAYKQQN	ATENRFSVNFQKAAKSFSLKISDSQLGDAAMYF	CAYLFTGANSKLTF	GKGITLSVRP	TRAV38-2/DV8*01		TRAJ56*01	387	0.0006
HA2-A	TRA	EDQVTQSPEALRLQEGESSSLNCSYT	VSGLRG	LFWYRQDPGKGPEFLFT	LYSAGEE	KEKERLKATLTKKESFLHITAPKPEDSATYL	CAVREGQNFVF	GPGTRLSVLP	TRAV20*02		TRAJ26*01	387	0.0006
HA2-A	TRA	KDQVFQPSTVASSEGAVVEIFCNHS	VSNAYN	FFWYLHFPGCAPRLLVK	GSKP	SQQGRYNMTYERFSSSLLILQVREADAAVYY	CAVEVSFETDKLIF	GTGTRLQVFP	TRAV2*01		TRAJ34*01	387	0.0006
HA2-A	TRA	GQNIDQPTEMTATEGAIVQINCTYQ	TSGFNG	LFWYQQHAGEAPTFLSY	NVLDGL	EEKGRFSSFLSRSKGYSYLLLKELQMKDSASYL	CAVRFSYSGAGSYQLTF	GKGTKLSVIP	TRAV1-2*01		TRAJ28*01	387	0.0006
HA2-A	TRA	GQSLEQPSEVTAVEGAIVQINCTYQ	TSGFYG	LSWYQQHDGGAPTFLSY	NALDGL	EETGRFSSFLSRSDSYGYLLLQELQMKDSASYF	CAVSPHSGSARQLTF	GSGTQLTVLP	TRAV1-1*01		TRAJ22*01	387	0.0006
HA2-A	TRA	GDSVTQMEGPVTLSEEAFLTINCTYT	ATGYLS	LFWYVQYPGEGLQLLLK	ATKADDK	GSNKGFEATYRKETTSFHLEKGSVQVSDSAVYF	CALSEGTSGSRLTF	GEGTQLTVNP	TRAV9-2*02		TRAJ58*01	386	0.0006
HA2-A	TRA	ELKVEQNPLFLSMQEGKNYTIYCNYS	TTSDR	LYWYRQDPGKSLESLFV	LLSNGAV	KQEGRLMASLDTKARLSTLHITAAVHDLSATYF	CAVDIQGAQKLVF	GQGTRLTINP	TRAV39*01		TRAJ54*01	386	0.0006
HA2-A	TRA	GENVEQHPSTLSVQEGDSAVIKCTYS	DSASNY	FPWYKQELGKRPQLIID	IRSNVGE	KKDQRIAVTLNKTAKHFSLHITETQPEDSAVYF	CAATPIIQGAQKLVF	GQGTRLTINP	TRAV13-1*02		TRAJ54*01	386	0.0006
HA2-A	TRA	AQRVTQPEKLLSVFKGAPVELKCNYS	YSGSPE	LFWYVQYSRQRLQLLLR	HISR	ESIKGFTADLNKGETSFHLKKPFAQEEDSAMYY	CALSKTSYDKVIF	GPGTSLSVIP	TRAV16*01		TRAJ50*01	385	0.0006
HA2-A	TRA	DQQVKQNSPSLSVQEGRISILNCDYT	NSMFDY	FLWYKKYPAEGPTFLIS	ISSIKDK	NEDGRFTVFLNKSAKHLSLHIVPSQPGDSAVYF	CAASGSSNTGKLIF	GQGTTLQVKP	TRAV29/DV5*01		TRAJ37*02	385	0.0006
HA2-A	TRA	QQQVKQSPQSLIVQKGGISIINCAYE	NTAFDY	FPWYQQFPGKGPALLIA	IRPDVSE	KKEGRFTISFNKSAKQFSLHIMDSQPGDSATYF	CAASNRETSGSRLTF	GEGTQLTVNP	TRAV23/DV6*01		TRAJ58*01	385	0.0006
HA2-A	TRA	LAKTTQPISMDSYEGQEVNITCSHN	NIATNDY	ITWYQQFPSQGPRFIIQ	GYKTK	VTNEVASLFIPADRKSSTLSLPRVSLSDTAVYY	CLVGDGHNFNKFYF	GSGTKLNVKP	TRAV4*01		TRAJ21*01	385	0.0006
HA2-A	TRA	GDSVTQMEGPVTLSEEAFLTINCTYT	ATGYPS	LFWYVQYPGEGLQLLLK	ATKADDK	GSNKGFEATYRKETTSFHLEKGSVQVSDSAVYF	CALRGMSGGYNKLIF	GAGTRLAVHP	TRAV9-2*02		TRAJ4*01	385	0.0006
HA2-A	TRA	QQQVKQSPQSLIVQKGGISIINCAYE	NTAFDY	FPWYQQFPGKGPALLIA	IRPDVSE	KKEGRFTISFNKSAKQFSLHIMDSQPGDSATYF	CAAAAHIIQGAQKLVF	GQGTRLTINP	TRAV23/DV6*01		TRAJ54*01	385	0.0006
HA2-A	TRA	SQQGEEDPQALSIQEGENATMNCSYK	TSINN	LQWYRQNSGRGLVHLIL	IRSNERE	KHSGRLRVTLDTSKKSSSLLITASRAADTASYF	CATANTGKLIF	GQGTTLQVKP	TRAV17*01		TRAJ37*01	384	0.0006
HA2-A	TRA	QKEVEQDPGPLSVPEGAIVSLNCTYS	NSAFQY	FMWYRQYSRKGPELLMY	TYSSGN	KEDGRFTAQVDKSSKYISLFIRDSQPSDSATYL	CAMSLYGQNFVF	GPGTRLSVLP	TRAV12-3*01		TRAJ26*01	384	0.0006
HA2-A	TRA	DQQVKQNSPSLSVQEGRISILNCDYT	NSMFDY	FLWYKKYPAEGPTFLIS	ISSIKDK	NEDGRFTVFLNKSAKHLSLHIVPSQPGDSAVYF	CAASHNNNDMRF	GAGTRLTVKP	TRAV29/DV5*01		TRAJ43*01	383	0.0006
HA2-A	TRA	KNQVEQSPQSLIILEGKNCTLQCNYT	VSPFSN	LRWYKQDTGRGPVSLTI	MTFSENT	KSNGRYTATLDADTKQSSLHITASQLSDSASYI	CVVSARNYGQNFVF	GPGTRLSVLP	TRAV10*02		TRAJ26*01	383	0.0006
HA2-A	TRA	SQQGEEDPQALSIQEGENATMNCSYK	TSINN	LQWYRQNSGRGLVHLIL	IRSNERE	KHSGRLRVTLDTSKKSSSLLITASRAADTASYF	CATPMRNKIIF	GKGTRLHILP	TRAV17*01		TRAJ30*01	383	0.0006
HA2-A	TRA	GEDVEQSLFLSVREGDSSVINCTYT	DSSSTY	LYWYKQEPGAGLQLLTY	IFSNMDM	KQDQRLTVLLNKKDKHLSLRIADTQTGDSAIYF	CAERATRLMF	GDGTQLVVKP	TRAV5*01		TRAJ31*01	383	0.0006
HA2-A	TRA	GENVEQHPSTLSVQEGDSAVIKCTYS	DSASNY	FPWYKQELGKRPQLIID	IRSNVGE	KKDQRIAVTLNKTAKHFSLHITETQPEDSAVYF	CAASHGGYQKVTF	GTGTKLQVIP	TRAV13-1*02		TRAJ13*02	382	0.0006
HA2-A	TRA	TQLLEQSPQFLSIQEGENLTVYCNSS	SVFSS	LQWYRQEPGEGPVLLVT	VVTGGEV	KKLKRLTFQFGDARKDSSLHITAAQPGDTGLYL	CAGASFGGNTGKLIF	GQGTTLQVKP	TRAV27*01		TRAJ37*01	382	0.0006
HA2-A	TRA	AQTVTQSQPEMSVQEAETVTLSCTYD	TSENNYY	LFWYKQPPSRQMILVIR	QEAYKQQN	ATENRFSVNFQKAAKSFSLKISDSQLGDTAMYF	CASINFGNEKLTF	GTGTRLTIIP	TRAV38-1*01		TRAJ48*01	381	0.0006
HA2-A	TRA	KQEVTQIPAALSVPEGENLVLNCSFT	DSAIYN	LQWFRQDPGKGLTSLLL	IQSSQRE	QTSGRLNASLDKSSGRSTLYIAASQPGDSATYL	CAFWSSASKIIF	GSGTRLSIRP	TRAV21*02		TRAJ3*01	380	0.0006
HA2-A	TRA	QQQVKQSPQSLIVQKGGISIINCAYE	NTAFDY	FPWYQQFPGKGPALLIA	IRPDVSE	KKEGRFTISFNKSAKQFSLHIMDSQPGDSATYF	CAARDSWGKLQF	GAGTQVVVTP	TRAV23/DV6*01		TRAJ24*02	379	0.0006
HA2-A	TRA	SQQGEEDPQALSIQEGENATMNCSYK	TSINN	LQWYRQNSGRGLVHLIL	IRSNERE	KHSGRLRVTLDTSKKSSSLLITASRAADTASYF	CATDAAGNKLTF	GGGTRVLVKP	TRAV17*01		TRAJ17*01	379	0.0006
HA2-A	TRA	EDQVTQSPEALRLQEGESSSLNCSYT	VSGLRG	LFWYRQDPGKGPEFLFT	LYSAGEE	KEKERLKATLTKKESFLHITAPKPEDSATYL	CAVQRNSGYALNF	GKGTSLLVTP	TRAV20*02		TRAJ41*01	379	0.0006
HA2-A	TRA	AQRVTQPEKLLSVFKGAPVELKCNYS	YSGSPE	LFWYVQYSRQRLQLLLR	HISR	ESIKGFTADLNKGETSFHLKKPFAQEEDSAMYY	CALKGKSSASKIIF	GSGTRLSIRP	TRAV16*01		TRAJ3*01	379	0.0006
HA2-A	TRA	GESVGLHLPTLSVQEGDNSIINCAYS	NSASDY	FIWYKQESGKGPQFIID	IRSNMDK	RQGQRVTVLLNKTVKHLSLQIAATQPGDSAVYF	CAETLNNARLMF	GDGTQLVVKP	TRAV13-2*01		TRAJ31*01	378	0.0006
HA2-A	TRA	QKEVEQNSGPLSVPEGAIASLNCTYS	DRGSQS	FFWYRQYSGKSPELIMS	IYSNGD	KEDGRFTAQLNKASQYVSLLIRDSQPSDSATYL	CAVNMSRGSTLGRLYF	GRGTQLTVWP	TRAV12-2*01		TRAJ18*01	378	0.0006
HA2-A	TRA	QKEVEQDPGPLSVPEGAIVSLNCTYS	NSAFQY	FMWYRQYSRKGPELLMY	TYSSGN	KEDGRFTAQVDKSSKYISLFIRDSQPSDSATYL	CAMSANDYKLSF	GAGTTVTVRA	TRAV12-3*01		TRAJ20*01	378	0.0006
HA2-A	TRA	LAKTTQPISMDSYEGQEVNITCSHN	NIATNDY	ITWYQQFPSQGPRFIIQ	GYKTK	VTNEVASLFIPADRKSSTLSLPRVSLSDTAVYY	CLVGGGSYIPTF	GRGTSLIVHP	TRAV4*01		TRAJ6*01	378	0.0006
HA2-A	TRA	GESVGLHLPTLSVQEGDNSIINCAYS	NSASDY	FIWYKQESGKGPQFIID	IRSNMDK	RQGQRVTVLLNKTVKHLSLQIAATQPGDSAVYF	CAEGGSNYKLTF	GKGTLLTVNP	TRAV13-2*01		TRAJ53*01	378	0.0006
HA2-A	TRA	KQEVTQIPAALSVPEGENLVLNCSFT	DSAIYN	LQWFRQDPGKGLTSLLL	IQSSQRE	QTSGRLNASLDKSSGRSTLYIAASQPGDSATYL	CAVSVWAYGGSQGNLIF	GKGTKLSVKP	TRAV21*01		TRAJ42*01	376	0.0006
HA2-A	TRA	GQNIDQPTEMTATEGAIVQINCTYQ	TSGFNG	LFWYQQHAGEAPTFLSY	NVLDGL	EEKGRFSSFLSRSKGYSYLLLKELQMKDSASYL	CAVSDPGGGYQKVTF	GTGTKLQVIP	TRAV1-2*01		TRAJ13*02	376	0.0006
HA2-A	TRA	GEDVEQSLFLSVREGDSSVINCTYT	DSSSTY	LYWYKQEPGAGLQLLTY	IFSNMDM	KQDQRLTVLLNKKDKHLSLRIADTQTGDSAIYF	CAERKVTGANNLFF	GTGTRLTVIP	TRAV5*01		TRAJ36*01	375	0.0006
HA2-A	TRA	DQQVKQNSPSLSVQEGRISILNCDYT	NSMFDY	FLWYKKYPAEGPTFLIS	ISSIKDK	NEDGRFTVFLNKSAKHLSLHIVPSQPGDSAVYF	CAASIQRGTYKYIF	GTGTRLKVLA	TRAV29/DV5*01		TRAJ40*01	375	0.0006
HA2-A	TRA	SQQGEEDPQALSIQEGENATMNCSYK	TSINN	LQWYRQNSGRGLVHLIL	IRSNERE	KHSGRLRVTLDTSKKSSSLLITASRAADTASYF	CATRAYSGAGSYQLTF	GKGTKLSVIP	TRAV17*01		TRAJ28*01	374	0.0006
HA2-A	TRA	LAKTTQPISMDSYEGQEVNITCSHN	NIATNDY	ITWYQQFPSQGPRFIIQ	GYKTK	VTNEVASLFIPADRKSSTLSLPRVSLSDTAVYY	CLVGDRYSGGYQKVTF	GTGTKLQVIP	TRAV4*01		TRAJ13*02	374	0.0006
HA2-A	TRA	QQQVKQSPQSLIVQKGGISIINCAYE	NTAFDY	FPWYQQFPGKGPALLIA	IRPDVSE	KKEGRFTISFNKSAKQFSLHIMDSQPGDSATYF	CAASSARLMF	GDGTQLVVKP	TRAV23/DV6*01		TRAJ31*01	374	0.0006
HA2-A	TRA	GENVEQHPSTLSVQEGDSAVIKCTYS	DSASNY	FPWYKQELGKRPQLIID	IRSNVGE	KKDQRIAVTLNKTAKHFSLHITETQPEDSAVYF	CAASRGNNNARLMF	GDGTQLVVKP	TRAV13-1*02		TRAJ31*01	374	0.0006
HA2-A	TRA	TQLLEQSPQFLSIQEGENLTVYCNSS	SVFSS	LQWYRQEPGEGPVLLVT	VVTGGEV	KKLKRLTFQFGDARKDSSLHITAAQPGDTGLYL	CAVKGGKLIF	GQGTELSVKP	TRAV27*01		TRAJ23*01	373	0.0006
HA2-A	TRA	EDQVTQSPEALRLQEGESSSLNCSYT	VSGLRG	LFWYRQDPGKGPEFLFT	LYSAGEE	KEKERLKATLTKKESFLHITAPKPEDSATYL	CAVQASFQKLVF	GTGTRLLVSP	TRAV20*02		TRAJ8*01	373	0.0006
HA2-A	TRA	KDQVFQPSTVASSEGAVVEIFCNHS	VSNAYN	FFWYLHFPGCAPRLLVK	GSKP	SQQGRYNMTYERFSSSLLILQVREADAAVYY	CAVEEKRGNKLVF	GAGTILRVKS	TRAV2*01		TRAJ47*01	373	0.0006
HA2-A	TRA	ELKVEQNPLFLSMQEGKNYTIYCNYS	TTSDR	LYWYRQDPGKSLESLFV	LLSNGAV	KQEGRLMASLDTKARLSTLHITAAVHDLSATYF	CAVDNQFYF	GTGTSLTVIP	TRAV39*01		TRAJ49*01	373	0.0006
HA2-A	TRA	GQQVMQIPQYQHVQEGEDFTTYCNSS	TTLSN	IQWYKQRPGGHPVFLIQ	LVKSGEV	KKQKRLTFQFGEAKKNSSLHITATQTTDVGTYF	CAGRDFYGNNRLAF	GKGNQVVVIP	TRAV25*01		TRAJ7*01	372	0.0006
HA2-A	TRA	SQQGEEDPQALSIQEGENATMNCSYK	TSINN	LQWYRQNSGRGLVHLIL	IRSNERE	KHSGRLRVTLDTSKKSSSLLITASRAADTASYF	CATDRQGAQKLVF	GQGTRLTINP	TRAV17*01		TRAJ54*01	372	0.0006
HA2-A	TRA	AQTVTQSQPEMSVQEAETVTLSCTYD	TSESDYY	LFWYKQPPSRQMILVIR	QEAYKQQN	ATENRFSVNFQKAAKSFSLKISDSQLGDAAMYF	CAYRSANSGAGSYQLTF	GKGTKLSVIP	TRAV38-2/DV8*01		TRAJ28*01	371	0.0006
HA2-A	TRA	EDQVTQSPEALRLQEGESSSLNCSYT	VSGLRG	LFWYRQDPGKGPEFLFT	LYSAGEE	KEKERLKATLTKKESFLHITAPKPEDSATYL	CAVQANNARLMF	GDGTQLVVKP	TRAV20*02		TRAJ31*01	371	0.0006
HA2-A	TRA	KNQVEQSPQSLIILEGKNCTLQCNYT	VSPFSN	LRWYKQDTGRGPVSLTI	MTFSENT	KSNGRYTATLDADTKQSSLHITASQLSDSASYI	CVVSSYSSASKIIF	GSGTRLSIRP	TRAV10*01		TRAJ3*01	371	0.0006
HA2-A	TRA	GENVEQHPSTLSVQEGDSAVIKCTYS	DSASNY	FPWYKQELGKRPQLIID	IRSNVGE	KKDQRIAVTLNKTAKHFSLHITETQPEDSAVYF	CAATRGDKLSF	GAGTTVTVRA	TRAV13-1*02		TRAJ20*01	371	0.0006
HA2-A	TRA	GEDVEQSLFLSVREGDSSVINCTYT	DSSSTY	LYWYKQEPGAGLQLLTY	IFSNMDM	KQDQRLTVLLNKKDKHLSLRIADTQTGDSAIYF	CAERKDTGRRALTF	GSGTRLQVQP	TRAV5*01		TRAJ5*01	370	0.0006
HA2-A	TRA	AQTVTQSQPEMSVQEAETVTLSCTYD	TSESDYY	LFWYKQPPSRQMILVIR	QEAYKQQN	ATENRFSVNFQKAAKSFSLKISDSQLGDAAMYF	CAYRRGADGLTF	GKGTHLIIQP	TRAV38-2/DV8*01		TRAJ45*01	370	0.0006
HA2-A	TRA	AQTVTQSQPEMSVQEAETVTLSCTYD	TSESDYY	LFWYKQPPSRQMILVIR	QEAYKQQN	ATENRFSVNFQKAAKSFSLKISDSQLGDAAMYF	CAYRSAFWGATNKLIF	GTGTLLAVQP	TRAV38-2/DV8*01		TRAJ32*01	370	0.0006
HA2-A	TRA	AQTVTQSQPEMSVQEAETVTLSCTYD	TSESDYY	LFWYKQPPSRQMILVIR	QEAYKQQN	ATENRFSVNFQKAAKSFSLKISDSQLGDAAMYF	CAYRRPYNFNKFYF	GSGTKLNVKP	TRAV38-2/DV8*01		TRAJ21*01	370	0.0006
HA2-A	TRA	QQQVKQSPQSLIVQKGGISIINCAYE	NTAFDY	FPWYQQFPGKGPALLIA	IRPDVSE	KKEGRFTISFNKSAKQFSLHIMDSQPGDSATYF	CAASQGGTSYGKLTF	GQGTILTVHP	TRAV23/DV6*01		TRAJ52*01	370	0.0006
HA2-A	TRA	GENVEQHPSTLSVQEGDSAVIKCTYS	DSASNY	FPWYKQELGKRPQLIID	IRSNVGE	KKDQRIAVTLNKTAKHFSLHITETQPEDSAVYF	NAGNNRKLIW	GLGTSLAVNP	TRAV13-1*02		TRAJ38*01	370	0.0006
HA2-A	TRA	GDSVTQMEGPVTLSEEAFLTINCTYT	ATGYPS	LSWYVQYPGEGLQLLLK	ATKADDK	GSNKGFEATYRKETTSFHLEKGSVQVSDSAVYF	CALTPAANAGKSTF	GDGTTLTVKP	TRAV9-2*02		TRAJ27*01	369	0.0006
HA2-A	TRA	TQLLEQSPQFLSIQEGENLTVYCNSS	SVFSS	LQWYRQEPGEGPVLLVT	VVTGGEV	KKLKRLTFQFGDARKDSSLHITAAQPGDTGLYL	CAGAGNTPLVF	GKGTRLSVIA	TRAV27*01		TRAJ29*01	369	0.0006
HA2-A	TRA	GESVGLHLPTLSVQEGDNSIINCAYS	NSASDY	FIWYKQESGKGPQFIID	IRSNMDK	RQGQRVTVLLNKTVKHLSLQIAATQPGDSAVYF	CAEMSTSGTYKYIF	GTGTRLKVLA	TRAV13-2*01		TRAJ40*01	369	0.0006
HA2-A	TRA	QKEVEQNSGPLSVPEGAIASLNCTYS	DRGSQS	FFWYRQYSGKSPELIMS	IYSNGD	KEDGRFTAQLNKASQYVSLLIRDSQPSDSATYL	CAVMVGASYDKVIF	GPGTSLSVIP	TRAV12-2*02		TRAJ50*01	369	0.0006
HA2-A	TRA	GENVEQHPSTLSVQEGDSAVIKCTYS	DSASNY	FPWYKQELGKRPQLIID	IRSNVGE	KKDQRIAVTLNKTAKHFSLHITETQPEDSAVYF	CAANNDYKLSF	GAGTTVTVRA	TRAV13-1*02		TRAJ20*01	368	0.0006
HA2-A	TRA	QQQVKQSPQSLIVQKGGISIINCAYE	NTAFDY	FPWYQQFPGKGPALLIA	IRPDVSE	KKEGRFTISFNKSAKQFSLHIMDSQPGDSATYF	CAAKGLTDKLIF	GTGTRLQVFP	TRAV23/DV6*01		TRAJ34*01	368	0.0006
HA2-A	TRA	SQKIEQNSEALNIQEGKTATLTCNYT	NYSPAY	LQWYRQDPGRGPVFLLL	IRENEKE	KRKERLKVTFDTTLKQSLFHITASQPADSATYL	CATYSGAGSYQLTF	GKGTKLSVIP	TRAV6*02		TRAJ28*01	367	0.0006
HA2-A	TRA	EDKVVQSPLSLVVHEGDTVTLNCSYE	VTNFRS	LLWYKQEKKAPTFLFM	LTSSGIE	KKSGRLSSILDKKELFSILNITATQTGDSAIYL	CAVQSATGANSKLTF	GKGITLSVRP	TRAV36/DV7*05		TRAJ56*01	367	0.0006
HA2-A	TRA	KQEVTQIPAALSVPEGENLVLNCSFT	DSAIYN	LQWFRQDPGKGLTSLLL	IQSSQRE	QTSGRLNASLDKSSGRSTLYIAASQPGDSATYL	CAVSDVYNQGGKLIF	GQGTELSVKP	TRAV21*01		TRAJ23*01	367	0.0006
HA2-A	TRA	GENVEQHPSTLSVQEGDSAVIKCTYS	DSASNY	FPWYKQELGKRPQLIID	IRSNVGE	KKDQRIAVTLNKTAKHFSLHITETQPEDSAVYF	CAARADNFNKFYF	GSGTKLNVKP	TRAV13-1*02		TRAJ21*01	367	0.0006
HA2-A	TRA	KQEVTQIPAALSVPEGENLVLNCSFT	DSAIYN	LQWFRQDPGKGLTSLLL	IQSSQRE	QTSGRLNASLDKSSGRSTLYIAASQPGDSATYL	CAVRPGDDKIIF	GKGTRLHILP	TRAV21*01		TRAJ30*01	366	0.0006
HA2-A	TRA	KQEVTQIPAALSVPEGENLVLNCSFT	DSAIYN	LQWFRQDPGKGLTSLLL	IQSSQRE	QTSGRLNASLDKSSGRSTLYIAASQPGDSATYL	CAVRFLGGGSEKLVF	GKGTKLTVNP	TRAV21*01		TRAJ57*01	366	0.0006
HA2-A	TRA	GESVGLHLPTLSVQEGDNSIINCAYS	NSASDY	FIWYKQESGKGPQFIID	IRSNMDK	RQGQRVTVLLNKTVKHLSLQIAATQPGDSAVYF	CAENLSARQLTF	GSGTQLTVLP	TRAV13-2*01		TRAJ22*01	366	0.0006
HA2-A	TRA	KQEVTQIPAALSVPEGENLVLNCSFT	DSAIYN	LQWFRQDPGKGLTSLLL	IQSSQRE	QTSGRLNASLDKSSGRSTLYIAASQPGDSATYL	CAVYQTGANNLFF	GTGTRLTVIP	TRAV21*01		TRAJ36*01	366	0.0006
HA2-A	TRA	SQQGEEDPQALSIQEGENATMNCSYK	TSINN	LQWYRQNSGRGLVHLIL	IRSNERE	KHSGRLRVTLDTSKKSSSLLITASRAADTASYF	CALNSGGSNYKLTF	GKGTLLTVNP	TRAV17*01		TRAJ53*01	366	0.0006
HA2-A	TRA	AQTVTQSQPEMSVQEAETVTLSCTYD	TSESDYY	LFWYKQPPSRQMILVIR	QEAYKQQN	ATENRFSVNFQKAAKSFSLKISDSQLGDAAMYF	CAYRSIQGAQKLVF	GQGTRLTINP	TRAV38-2/DV8*01		TRAJ54*01	365	0.0006
HA2-A	TRA	GQSLEQPSEVTAVEGAIVQINCTYQ	TSGFYG	LSWYQQHDGGAPTFLSY	NALDGL	EETGRFSSFLSRSDSYGYLLLQELQMKDSASYF	CAAADTGRRALTF	GSGTRLQVQP	TRAV1-1*01		TRAJ5*01	365	0.0006
HA2-A	TRA	TQLLEQSPQFLSIQEGENLTVYCNSS	SVFSS	LQWYRQEPGEGPVLLVT	VVTGGEV	KKLKRLTFQFGDARKDSSLHITAAQPGDTGLYL	CAGATSGTYKYIF	GTGTRLKVLA	TRAV27*01		TRAJ40*01	365	0.0006
HA2-A	TRA	GNSVTQMEGPVTLSEEAFLTINCTYT	ATGYPS	LFWYVQYPGEGLQLLLK	ATKADDK	GSNKGFEATYRKETTSFHLEKGSVQVSDSAVYF	CALSLILTGGGNKLTF	GTGTQLKVEL	TRAV9-2*01		TRAJ10*01	364	0.0006
HA2-A	TRA	QQPVQSPQAVILREGEDAVINCSSS	KALYS	VHWYRQKHGEAPVFLMI	LLKGGEQ	KGHEKISASFNEKKQQSSLYLTASQLSYSGTYF	CGTVRASSGYSTLTF	GKGTMLLVSP	TRAV30*01		TRAJ11*01	364	0.0006
HA2-A	TRA	AQKITQTQPGMFVQEKEAVTLDCTYD	TSDPSYG	LFWYKQPSSGEMIFLIY	QGSYDQQN	ATEGRYSLNFQKARKSANLVISASQLGDSAMYF	CAMREGRSAAGKSTF	GDGTTLTVKP	TRAV14/DV4*01		TRAJ27*01	364	0.0006
HA2-A	TRA	GENVEQHPSTLSVQEGDSAVIKCTYS	DSASNY	FPWYKQELGKRPQLIID	IRSNVGE	KKDQRIAVTLNKTAKHFSLHITETQPEDSAVYF	CAASKDRYSTLTF	GKGTMLLVSP	TRAV13-1*02		TRAJ11*01	363	0.0006
HA2-A	TRA	GESVGLHLPTLSVQEGDNSIINCAYS	NSASDY	FIWYKQESGKGPQFIID	IRSNMDK	RQGQRVTVLLNKTVKHLSLQIAATQPGDSAVYF	CAENILLTGGGNKLTF	GTGTQLKVEL	TRAV13-2*01		TRAJ10*01	363	0.0006
HA2-A	TRA	QQQVKQSPQSLIVQKGGISIINCAYE	NTAFDY	FPWYQQFPGKGPALLIA	IRPDVSE	KKEGRFTISFNKSAKQFSLHIMDSQPGDSATYF	CAAPPAYSGAGSYQLTF	GKGTKLSVIP	TRAV23/DV6*01		TRAJ28*01	363	0.0006
HA2-A	TRA	AQTVTQSQPEMSVQEAETVTLSCTYD	TSESDYY	LFWYKQPPSRQMILVIR	QEAYKQQN	ATENRFSVNFQKAAKSFSLKISDSQLGDAAMYF	CAITNRTYKYIF	GTGTRLKVLA	TRAV38-2/DV8*01		TRAJ40*01	362	0.0006
HA2-A	TRA	ILNVEQSPQSLHVQEGDSTNFTCSFP	SSNFYA	LHWYRWETAKSPEALFV	MTLNGDE	KKKGRISATLNTKEGYSYLYIKGSQPEDSATYL	CAFSQAGTALIF	GKGTTLSVSS	TRAV24*01		TRAJ15*01	362	0.0006
HA2-A	TRA	GESVGLHLPTLSVQEGDNSIINCAYS	NSASDY	FIWYKQESGKGPQFIID	IRSNMDK	RQGQRVTVLLNKTVKHLSLQIAATQPGDSAVYF	CAEVSVTRAGKSTF	GDGTTLTVKP	TRAV13-2*01		TRAJ27*01	362	0.0006
HA2-A	TRA	QKEVEQNSGPLSVPEGAIASLNCTYS	DRGSQS	FFWYRQYSGKSPELIMS	IYSNGD	KEDGRFTAQLNKASQYVSLLIRDSQPSDSATYL	CAVTEKGFQKLVF	GTGTRLLVSP	TRAV12-2*02		TRAJ8*01	362	0.0006
HA2-A	TRA	KQEVTQIPAALSVPEGENLVLNCSFT	DSAIYN	LQWFRQDPGKGLTSLLL	IQSSQRE	QTSGRLNASLDKSSGRSTLYIAASQPGDSATYL	CAVIKGNARLMF	GDGTQLVVKP	TRAV21*01		TRAJ31*01	362	0.0006
HA2-A	TRA	KNQVEQSPQSLIILEGKNCTLQCNYT	VSPFSN	LRWYKQDTGRGPVSLTI	MTFSENT	KSNGRYTATLDADTKQSSLHITASQLSDSASYI	CVVSVTGGSYIPTF	GRGTSLIVHP	TRAV10*01		TRAJ6*01	362	0.0006
HA2-A	TRA	SQQGEEDPQALSIQEGENATMNCSYK	TSINN	LQWYRQNSGRGLVHLIL	IRSNERE	KHSGRLRVTLDTSKKSSSLLITASRAADTASYF	CATVRSNDYKLSF	GAGTTVTVRA	TRAV17*01		TRAJ20*01	361	0.0006
HA2-A	TRA	SQQGEEDPQALSIQEGENATMNCSYK	TSINN	LQWYRQNSGRGLVHLIL	IRSNERE	KHSGRLRVTLDTSKKSSSLLITASRAADTASYF	CATATPGGYQKVTF	GTGTKLQVIP	TRAV17*01		TRAJ13*02	359	0.0005
HA2-A	TRA	DAKTTQPPSMDCAEGRAANLPCNHS	TISGNEY	VYWYRQIHSQGPQYIIH	GLKNN	ETNEMASLIITEDRKSSTLILPHATLRDTAVYY	CIVRPLGTTDSWGKLQF	GAGTQVVVTP	TRAV26-1*01		TRAJ24*02	357	0.0005
HA2-A	TRA	GQSLEQPSEVTAVEGAIVQINCTYQ	TSGFYG	LSWYQQHDGGAPTFLSY	NALDGL	EETGRFSSFLSRSDSYGYLLLQELQMKDSASYF	CAPYGGSQGNLIF	GKGTKLSVKP	TRAV1-1*01		TRAJ42*01	357	0.0005
HA2-A	TRA	KQEVTQIPAALSVPEGENLVLNCSFT	DSAIYN	LQWFRQDPGKGLTSLLL	IQSSQRE	QTSGRLNASLDKSSGRSTLYIAASQPGDSATYL	CAVLPHTDKLIF	GTGTRLQVFP	TRAV21*01		TRAJ34*01	355	0.0005
HA2-A	TRA	GDSVTQMEGPVTLSEEAFLTINCTYT	ATGYPS	LFWYVQYPGEGLQLLLK	ATKADDK	GSNKGFEATYRKETTSFHLEKGSVQVSDSAVYF	CALSDHAGGTSYGKLTF	GQGTILTVHP	TRAV9-2*02		TRAJ52*01	355	0.0005
HA2-A	TRA	QKEVEQNSGPLSVPEGAIASLNCTYS	DRGSQS	FFWYRQYSGKSPELIMS	IYSNGD	KEDGRFTAQLNKASQYVSLLIRDSQPSDSATYL	CAFGYNTNAGKSTF	GDGTTLTVKP	TRAV12-2*02		TRAJ27*01	355	0.0005
HA2-A	TRA	QKEVEQNSGPLSVPEGAIASLNCTYS	DRGSQS	FFWYRQYSGKSPELIMS	IYSNGD	KEDGRFTAQLNKASQYVSLLIRDSQPSDSATYL	CAGRLGATNKLIF	GTGTLLAVQP	TRAV12-2*02		TRAJ32*01	355	0.0005
HA2-A	TRA	EDQVTQSPEALRLQEGESSSLNCSYT	VSGLRG	LFWYRQDPGKGPEFLFT	LYSAGEE	KEKERLKATLTKKESFLHITAPKPEDSATYL	CAVRPEAGTALIF	GKGTTLSVSS	TRAV20*02		TRAJ15*01	355	0.0005
HA2-A	TRA	AQTVTQSQPEMSVQEAETVTLSCTYD	TSENNYY	LFWYKQPPSRQMILVIR	QEAYKQQN	ATENRFSVNFQKAAKSFSLKISDSQLGDTAMYF	CAFIRGGSNYKLTF	GKGTLLTVNP	TRAV38-1*01		TRAJ53*01	354	0.0005
HA2-A	TRA	DQQVKQNSPSLSVQEGRISILNCDYT	NSMFDY	FLWYKKYPAEGPTFLIS	ISSIKDK	NEDGRFTVFLNKSAKHLSLHIVPSQPGDSAVYF	CAANPPNAGNMLTF	GGGTRLMVKP	TRAV29/DV5*01		TRAJ39*01	354	0.0005
HA2-A	TRA	KDQVFQPSTVASSEGAVVEIFCNHS	VSNAYN	FFWYLHFPGCAPRLLVK	GSKP	SQQGRYNMTYERFSSSLLILQVREADAAVYY	CAARGDTGFQKLVF	GTGTRLLVSP	TRAV2*01		TRAJ8*01	354	0.0005
HA2-A	TRA	TQLLEQSPQFLSIQEGENLTVYCNSS	SVFSS	LQWYRQEPGEGPVLLVT	VVTGGEV	KKLKRLTFQFGDARKDSSLHITAAQPGDTGLYL	CAGRYGQNNAGNMLTF	GGGTRLMVKP	TRAV27*01		TRAJ39*01	354	0.0005
HA2-A	TRA	KNQVEQSPQSLIILEGKNCTLQCNYT	VSPFSN	LRWYKQDTGRGPVSLTI	MTFSENT	KSNGRYTATLDADTKQSSLHITASQLSDSASYI	CVVSAQAGTALIF	GKGTTLSVSS	TRAV10*01		TRAJ15*01	354	0.0005
HA2-A	TRA	GENVEQHPSTLSVQEGDSAVIKCTYS	DSASNY	FPWYKQELGKRPQLIID	IRSNVGE	KKDQRIAVTLNKTAKHFSLHITETQPEDSAVYF	CAAPLGPGYQKVTF	GTGTKLQVIP	TRAV13-1*02		TRAJ13*02	353	0.0005
HA2-A	TRA	SQKIEQNSEALNIQEGKTATLTCNYT	NYSPAY	LQWYRQDPGRGPVFLLL	IRENEKE	KRKERLKVTFDTTLKQSLFHITASQPADSATYL	CALGTPRSNYQLIW	GAGTKLIIKP	TRAV6*07		TRAJ33*01	353	0.0005
HA2-A	TRA	AQKITQTQPGMFVQEKEAVTLDCTYD	TSDPSYG	LFWYKQPSSGEMIFLIY	QGSYDQQN	ATEGRYSLNFQKARKSANLVISASQLGDSAMYF	CAMRGVSSNTGKLIF	GQGTTLQVKP	TRAV14/DV4*01		TRAJ37*02	353	0.0005
HA2-A	TRA	TQLLEQSPQFLSIQEGENLTVYCNSS	SVFSS	LQWYRQEPGEGPVLLVT	VVTGGEV	KKLKRLTFQFGDARKDSSLHITAAQPGDTGLYL	CAGAPPRGNNRLAF	GKGNQVVVIP	TRAV27*01		TRAJ7*01	353	0.0005
HA2-A	TRA	AQSVSQHNHHVILSEAASLELGCNYS	YGGTVN	LFWYVQYPGQHLQLLLK	YFSGDPLV	KGIKGFEAEFIKSKFSFNLRKPSVQWSDTAEYF	CAVNALDTGRRALTF	GSGTRLQVQP	TRAV8-1*01		TRAJ5*01	353	0.0005
HA2-A	TRA	GDSVTQMEGPVTLSEEAFLTINCTYT	ATGYPS	LFWYVQYPGEGLQLLLK	ATKADDK	GSNKGFEATYRKETTSFHLEKGSVQVSDSAVYF	CALSEGGGYNKLIF	GAGTRLAVHP	TRAV9-2*02		TRAJ4*01	353	0.0005
HA2-A	TRA	GENVEQHPSTLSVQEGDSAVIKCTYS	DSASNY	FPWYKQELGKRPQLIID	IRSNVGE	KKDQRIAVTLNKTAKHFSLHITETQPEDSAVYF	CAASLSGGYNKLIF	GAGTRLAVHP	TRAV13-1*02		TRAJ4*01	353	0.0005
HA2-A	TRA	GENVEQHPSTLSVQEGDSAVIKCTYS	DSASNY	FPWYKQELGKRPQLIID	IRSNVGE	KKDQRIAVTLNKTAKHFSLHITETQPEDSAVYF	CAAEEGAQKLVF	GQGTRLTINP	TRAV13-1*02		TRAJ54*01	353	0.0005
HA2-A	TRA	KQEVTQIPAALSVPEGENLVLNCSFT	DSAIYN	LQWFRQDPGKGLTSLLL	IQSSQRE	QTSGRLNASLDKSSGRSTLYIAASQPGDSATYL	CAVINNQGGKLIF	GQGTELSVKP	TRAV21*01		TRAJ23*01	353	0.0005
HA2-A	TRA	AQKITQTQPGMFVQEKEAVTLDCTYD	TSDQSYG	LFWYKQPSSGEMIFLIY	QGSYDEQN	ATEGRYSLNFQKARKSANLVISASQLGDSAMYF	CAMREADNYGQNFVF	GPGTRLSVLP	TRAV14/DV4*02		TRAJ26*01	352	0.0005
HA2-A	TRA	GESVGLHLPTLSVQEGDNSIINCAYS	NSASDY	FIWYKQESGKGPQFIID	IRSNMDK	RQGQRVTVLLNKTVKHLSLQIAATQPGDSAVYF	CAENKLSF	GAGTTVTVRA	TRAV13-2*01		TRAJ20*01	352	0.0005
HA2-A	TRA	ELKVEQNPLFLSMQEGKNYTIYCNYS	TTSDR	LYWYRQDPGKSLESLFV	LLSNGAV	KQEGRLMASLDTKARLSTLHITAAVHDLSATYF	CAVGSGTYKYIF	GTGTRLKVLA	TRAV39*01		TRAJ40*01	352	0.0005
HA2-A	TRA	GENVEQHPSTLSVQEGDSAVIKCTYS	DSASNY	FPWYKQELGKRPQLIID	IRSNVGE	KKDQRIAVTLNKTAKHFSLHITETQPEDSAVYF	CAARGSSNTGKLIF	GQGTTLQVKP	TRAV13-1*02		TRAJ37*02	352	0.0005
HA2-A	TRA	GIQVEQSPPDLILQEGANSTLRCNFS	DSVNN	LQWFHQNPWGQLINLFY	IPSGT	KQNGRLSATTVATERYSLLYISSSQTTDSGVYF	CAVEILTGGGNKLTF	GTGTQLKVEL	TRAV22*01		TRAJ10*01	352	0.0005
HA2-A	TRA	GQSLEQPSEVTAVEGAIVQINCTYQ	TSGFYG	LSWYQQHDGGAPTFLSY	NALDGL	EETGRFSSFLSRSDSYGYLLLQELQMKDSASYF	CAVHGTALIF	GKGTTLSVSS	TRAV1-1*01		TRAJ15*01	352	0.0005
HA2-A	TRA	ILNVEQSPQSLHVQEGDSTNFTCSFP	SSNFYA	LHWYRWETAKSPEALFV	MTLNGDE	KKKGRISATLNTKEGYSYLYIKGSQPEDSATYL	CAFSGNHNNNDMRF	GAGTRLTVKP	TRAV24*01		TRAJ43*01	351	0.0005
HA2-A	TRA	AQTVTQSQPEMSVQEAETVTLSCTYD	TSESDYY	LFWYKQPPSRQMILVIR	QEAYKQQN	ATENRFSVNFQKAAKSFSLKISDSQLGDAAMYF	CAYLLTGNQFYF	GTGTSLTVIP	TRAV38-2/DV8*01		TRAJ49*01	351	0.0005
HA2-A	TRA	DAKTTQPPSMDCAEGRAANLPCNHS	TISGNEY	VYWYRQIHSQGPQYIIH	GLKNN	ETNEMASLIITEDRKSSTLILPHATLRDTAVYY	CIVRGNTGTASKLTF	GTGTRLQVTL	TRAV26-1*01		TRAJ44*01	350	0.0005
HA2-A	TRA	KNEVEQSPQNLTAQEGEFITINCSYS	VGISA	LHWLQQHPGGGIVSLFM	LSSGK	KKHGRLIATINIQEKHSSLHITASHPRDSAVYI	CAVRPIRFGNEKLTF	GTGTRLTIIP	TRAV41*01		TRAJ48*01	350	0.0005
HA2-A	TRA	KQEVTQIPAALSVPEGENLVLNCSFT	DSAIYN	LQWFRQDPGKGLTSLLL	IQSSQRE	QTSGRLNASLDKSSGRSTLYIAASQPGDSATYL	CAVPMDTGRRALTF	GSGTRLQVQP	TRAV21*01		TRAJ5*01	350	0.0005
HA2-A	TRA	TQLLEQSPQFLSIQEGENLTVYCNSS	SVFSS	LQWYRQEPGEGPVLLVT	VVTGGEV	KKLKRLTFQFGDARKDSSLHITAAQPGDTGLYL	CAGAPRYNNNDMRF	GAGTRLTVKP	TRAV27*01		TRAJ43*01	350	0.0005
HA2-A	TRA	QKEVEQDPGPLSVPEGAIVSLNCTYS	NSAFQY	FMWYRQYSRKGPELLMY	TYSSGN	KEDGRFTAQVDKSSKYISLFIRDSQPSDSATYL	CAMFYAGKSTF	GDGTTLTVKP	TRAV12-3*01		TRAJ27*01	350	0.0005
HA2-A	TRA	GEDVEQSLFLSVREGDSSVINCTYT	DSSSTY	LYWYKQEPGAGLQLLTY	IFSNMDM	KQDQRLTVLLNKKDKHLSLRIADTQTGDSAIYF	CAESPLSDSWGKLQF	GAGTQVVVTP	TRAV5*01		TRAJ24*02	349	0.0005
HA2-A	TRA	DQQVKQNSPSLSVQEGRISILNCDYT	NSMFDY	FLWYKKYPAEGPTFLIS	ISSIKDK	NEDGRFTVFLNKSAKHLSLHIVPSQPGDSAVYF	CAASDYSGNTGKLIF	GQGTTLQVKP	TRAV29/DV5*04		TRAJ37*01	349	0.0005
HA2-A	TRA	GENVEQHPSTLSVQEGDSAVIKCTYS	DSASNY	FPWYKQELGKRPQLIID	IRSNVGE	KKDQRIAVTLNKTAKHFSLHITETQPEDSAVYF	RPGRENNNAGNMLTF	GGGTRLMVKP	TRAV13-1*02		TRAJ39*01	349	0.0005
HA2-A	TRA	GENVEQHPSTLSVQEGDSAVIKCTYS	DSASNY	FPWYKQELGKRPQLIID	IRSNVGE	KKDQRIAVTLNKTAKHFSLHITETQPEDSAVYF	CAASNYGQNFVF	GPGTRLSVLP	TRAV13-1*02		TRAJ26*01	349	0.0005
HA2-A	TRA	QQPVQSPQAVILREGEDAVINCSSS	KALYS	VHWYRQKHGEAPVFLMI	LLKGGEQ	KGHDKISASFNEKKQQSSLYLTASQLSYSGTYF	YGTFSGGFKTIF	GAGTRLFVKA	TRAV30*05		TRAJ9*01	348	0.0005
HA2-A	TRA	GEDVEQSLFLSVREGDSSVINCTYT	DSSSTY	LYWYKQEPGAGLQLLTY	IFSNMDM	KQDQRLTVLLNKKDKHLSLRIADTQTGDSAIYF	CAESMNAGNMLTF	GGGTRLMVKP	TRAV5*01		TRAJ39*01	347	0.0005
HA2-A	TRA	GENVEQHPSTLSVQEGDSAVIKCTYS	DSASNY	FPWYKQELGKRPQLIID	IRSNVGE	KKDQRIAVTLNKTAKHFSLHITETQPEDSAVYF	CAASRFNKFYF	GSGTKLNVKP	TRAV13-1*02		TRAJ21*01	347	0.0005
HA2-A	TRA	AQTVTQSQPEMSVQEAETVTLSCTYD	TSESDYY	LFWYKQPPSRQMILVIR	QEAYKQQN	ATENRFSVNFQKAAKSFSLKISDSQLGDAAMYF	CAYRSTNYGGSQGNLIF	GKGTKLSVKP	TRAV38-2/DV8*01		TRAJ42*01	347	0.0005
HA2-A	TRA	DAKTTQPPSMDCAEGRAANLPCNHS	TISGNEY	VYWYRQIHSQGPQYIIH	GLKNN	ETNEMASLIITEDRKSSTLILPHATLRDTAVYY	CIVRATYSNARLMF	GDGTQLVVKP	TRAV26-1*01		TRAJ31*01	347	0.0005
HA2-A	TRA	GENVEQHPSTLSVQEGDSAVIKCTYS	DSASNY	FPWYKQELGKRPQLIID	IRSNVGE	KKDQRIAVTLNKTAKHFSLHITETQPEDSAVYF	CAASINNARLMF	GDGTQLVVKP	TRAV13-1*02		TRAJ31*01	347	0.0005
HA2-A	TRA	QQPVQSPQAVILREGEDAVINCSSS	KALYS	VHWYRQKHGEAPVFLMI	LLKGGEQ	KGHDKISASFNEKKQQSSLYLTASQLSYSGTYF	CGTPAQGGSEKLVF	GKGTKLTVNP	TRAV30*05		TRAJ57*01	347	0.0005
HA2-A	TRA	AQTVTQSQPEMSVQEAETVTLSCTYD	TSESDYY	LFWYKQPPSRQMILVIR	QEAYKQQN	ATENRFSVNFQKAAKSFSLKISDSQLGDAAMYF	CAYRSATGNTPLVF	GKGTRLSVIA	TRAV38-2/DV8*01		TRAJ29*01	347	0.0005
HA2-A	TRA	QKEVEQNSGPLSVPEGAIASLNCTYS	DRGSQS	FFWYRQYSGKSPELIMS	IYSNGD	KEDGRFTAQLNKASQYVSLLIRDSQPSDSATYL	CAVNRRTNAGKSTF	GDGTTLTVKP	TRAV12-2*01		TRAJ27*01	345	0.0005
HA2-A	TRA	GQNIDQPTEMTATEGAIVQINCTYQ	TSGFNG	LFWYQQHAGEAPTFLSY	NVLDGL	EEKGRFSSFLSRSKGYSYLLLKELQMKDSASYL	CAVRDYGGYNKLIF	GAGTRLAVHP	TRAV1-2*01		TRAJ4*01	345	0.0005
HA2-A	TRA	KQEVTQIPAALSVPEGENLVLNCSFT	DSAIYN	LQWFRQDPGKGLTSLLL	IQSSQRE	QTSGRLNASLDKSSGRSTLYIAASQPGDSATYL	CAVRKWDTGKLIF	GQGTTLQVKP	TRAV21*01		TRAJ37*01	345	0.0005
HA2-A	TRA	GENVEQHPSTLSVQEGDSAVIKCTYS	DSASNY	FPWYKQELGKRPQLIID	IRSNVGE	KKDQRIAVTLNKTAKHFSLHITETQPEDSAVYF	CAAWGYGNNRLAF	GKGNQVVVIP	TRAV13-1*02		TRAJ7*01	344	0.0005
HA2-A	TRA	KQEVTQIPAALSVPEGENLVLNCSFT	DSAIYN	LQWFRQDPGKGLTSLLL	IQSSQRE	QTSGRLNASLDKSSGRSTLYIAASQPGDSATYL	CAVISGRDDKIIF	GKGTRLHILP	TRAV21*01		TRAJ30*01	343	0.0005
HA2-A	TRA	KQEVTQIPAALSVPEGENLVLNCSFT	DSAIYN	LQWFRQDPGKGLTSLLL	IQSSQRE	QTSGRLNASLDKSSGRSTLYIAASQPGDSATYL	CAVFGAGNNRKLIW	GLGTSLAVNP	TRAV21*01		TRAJ38*01	343	0.0005
HA2-A	TRA	SQKIEQNSEALNIQEGKTATLTCNYT	NYSPAY	LQWYRQDPGRGPVFLLL	IRENEKE	KRKERLKVTFDTTLKQSLFHITASQPADSATYL	CALDAGAGNQFYF	GTGTSLTVIP	TRAV6*07		TRAJ49*01	342	0.0005
HA2-A	TRA	GESVGLHLPTLSVQEGDNSIINCAYS	NSASDY	FIWYKQESGKGPQFIID	IRSNMDK	RQGQRVTVLLNKTVKHLSLQIAATQPGDSAVYF	CAEVGSGGYQKVTF	GTGTKLQVIP	TRAV13-2*01		TRAJ13*02	342	0.0005
HA2-A	TRA	GENVEQHPSTLSVQEGDSAVIKCTYS	DSASNY	FPWYKQELGKRPQLIID	IRSNVGE	KKDQRIAVTLNKTAKHFSLHITETQPEDSAVYF	CAALTGGFKTIF	GAGTRLFVKA	TRAV13-1*02		TRAJ9*01	341	0.0005
HA2-A	TRA	GNSVTQMEGPVTLSEEAFLTINCTYT	ATGYPS	LFWYVQYPGEGLQLLLK	ATKADDK	GSNKGFEATYRKETTSFHLEKGSVQVSDSAVYF	CALSDLGYSSASKIIF	GSGTRLSIRP	TRAV9-2*01		TRAJ3*01	341	0.0005
HA2-A	TRA	AQTVTQSQPEMSVQEAETVTLSCTYD	TSESDYY	LFWYKQPPSRQMILVIR	QEAYKQQN	ATENRFSVNFQKAAKSFSLKISDSQLGDAAMYF	CAYRRGGGGADGLTF	GKGTHLIIQP	TRAV38-2/DV8*01		TRAJ45*01	341	0.0005
HA2-A	TRA	KNQVEQSPQSLIILEGKNCTLQCNYT	VSPFSN	LRWYKQDTGRGPVSLTI	MTFSENT	KSNGRYTATLDADTKQSSLHITASQLSDSASYI	CVVRSMEYGNKLVF	GAGTILRVKS	TRAV10*01		TRAJ47*01	341	0.0005
HA2-A	TRA	KQEVTQIPAALSVPEGENLVLNCSFT	DSAIYN	LQWFRQDPGKGLTSLLL	IQSSQRE	QTSGRLNASLDKSSGRSTLYIAASQPGDSATYL	CAVDSGGYQKVTF	GTGTKLQVIP	TRAV21*01		TRAJ13*02	341	0.0005
HA2-A	TRA	GESVGLHLPTLSVQEGDNSIINCAYS	NSASDY	FIWYKQESGKGPQFIID	IRSNMDK	RQGQRVTVLLNKTVKHLSLQIAATQPGDSAVYF	CAESYSGGGADGLTF	GKGTHLIIQP	TRAV13-2*01		TRAJ45*01	341	0.0005
HA2-A	TRA	AQTVTQSQPEMSVQEAETVTLSCTYD	TSESDYY	LFWYKQPPSRQMILVIR	QEAYKQQN	ATENRFSVNFQKAAKSFSLKISDSQLGDAAMYF	CAYRGSGTYKYIF	GTGTRLKVLA	TRAV38-2/DV8*01		TRAJ40*01	340	0.0005
HA2-A	TRA	GENVEQHPSTLSVQEGDSAVIKCTYS	DSASNY	FPWYKQELGKRPQLIID	IRSNVGE	KKDQRIAVTLNKTAKHFSLHITETQPEDSAVYF	CAASIRSSASKIIF	GSGTRLSIRP	TRAV13-1*02		TRAJ3*01	340	0.0005
HA2-A	TRA	QKEVEQNSGPLSVPEGAIASLNCTYS	DRGSQS	FFWYRQYSGKSPELIMS	IYSNGD	KEDGRFTAQLNKASQYVSLLIRDSQPSDSATYL	CAVRGSSNTGKLIF	GQGTTLQVKP	TRAV12-2*02		TRAJ37*02	340	0.0005
HA2-A	TRA	AQSVAQPEDQVNVAEGNPLTVKCTYS	VSGNPY	LFWYVQYPNRGLQFLLK	YITGDNLV	KGSYGFEAEFNKSQTSFHLKKPSALVSDSALYF	CAVRDGYNTDKLIF	GTGTRLQVFP	TRAV3*01		TRAJ34*01	340	0.0005
HA2-A	TRA	GENVEQHPSTLSVQEGDSAVIKCTYS	DSASNY	FPWYKQELGKRPQLIID	IRSNVGE	KKDQRIAVTLNKTAKHFSLHITETQPEDSAVYF	CAAPSYGQNFVF	GPGTRLSVLP	TRAV13-1*02		TRAJ26*01	338	0.0005
HA2-A	TRA	GEDVEQSLFLSVREGDSSVINCTYT	DSSSTY	LYWYKQEPGAGLQLLTY	IFSNMDM	KQDQRLTVLLNKKDKHLSLRIADTQTGDSAIYF	CAETIYSSASKIIF	GSGTRLSIRP	TRAV5*01		TRAJ3*01	338	0.0005
HA2-A	TRA	TQLLEQSPQFLSIQEGENLTVYCNSS	SVFSS	LQWYRQEPGEGPVLLVT	VVTGGEV	KKLKRLTFQFGDARKDSSLHITAAQPGDTGLYL	CAGGRKNTGFQKLVF	GTGTRLLVSP	TRAV27*01		TRAJ8*01	338	0.0005
HA2-A	TRA	EDQVTQSPEALRLQEGESSSLNCSYT	VSGLRG	LFWYRQDPGKGPEFLFT	LYSAGEE	KEKERLKATLTKKESFLHITAPKPEDSATYL	CAVRGTGFQKLVF	GTGTRLLVSP	TRAV20*02		TRAJ8*01	338	0.0005
HA2-A	TRA	QKEVEQNSGPLSVPEGAIASLNCTYS	DRGSQS	FFWYRQYSGKSPELIMS	IYSNGD	KEDGRFTAQLNKASQYVSLLIRDSQPSDSATYL	CAVNIGGYNFNKFYF	GSGTKLNVKP	TRAV12-2*01		TRAJ21*01	338	0.0005
HA2-A	TRA	QQQVKQSPQSLIVQKGGISIINCAYE	NTAFDY	FPWYQQFPGKGPALLIA	IRPDVSE	KKEGRFTISFNKSAKQFSLHIMDSQPGDSATYF	CAASMKDNDKIIF	GKGTRLHILP	TRAV23/DV6*01		TRAJ30*01	338	0.0005
HA2-A	TRA	KNQVEQSPQSLIILEGKNCTLQCNYT	VSPFSN	LRWYKQDTGRGPVSLTI	MTFSENT	KSNGRYTATLDADTKQSSLHITASQLSDSASYI	CVVSVEGGSYIPTF	GRGTSLIVHP	TRAV10*02		TRAJ6*01	338	0.0005
HA2-A	TRA	ILNVEQSPQSLHVQEGDSTNFTCSFP	SSNFYA	LHWYRWETAKSPEALFV	MTLNGDE	KKKGRISATLNTKEGYSYLYIKGSQPEDSATYL	CASRGISSGSARQLTF	GSGTQLTVLP	TRAV24*01		TRAJ22*01	338	0.0005
HA2-A	TRA	DQQVKQNSPSLSVQEGRISILNCDYT	NSMFDY	FLWYKKYPAEGPTFLIS	ISSIKDK	NEDGRFTVFLNKSAKHLSLHIVPSQPGDSAVYF	CAASVNTGTASKLTF	GTGTRLQVTL	TRAV29/DV5*01		TRAJ44*01	338	0.0005
HA2-A	TRA	SQQGEEDPQALSIQEGENATMNCSYK	TSINN	LQWYRQNSGRGLVHLIL	IRSNERE	KHSGRLRVTLDTSKKSSSLLITASRAADTASYF	CATDGGGYNKLIF	GAGTRLAVHP	TRAV17*01		TRAJ4*01	337	0.0005
HA2-A	TRA	GENVEQHPSTLSVQEGDSAVIKCTYS	DSASNY	FPWYKQELGKRPQLIID	IRSNVGE	KKDQRIAVTLNKTAKHFSLHITETQPEDSAVYF	CAASSRGRRALTF	GSGTRLQVQP	TRAV13-1*02		TRAJ5*01	337	0.0005
HA2-A	TRA	QQQVKQSPQSLIVQKGGISIINCAYE	NTAFDY	FPWYQQFPGKGPALLIA	IRPDVSE	KKEGRFTISFNKSAKQFSLHIMDSQPGDSATYF	CAARGGSEKLVF	GKGTKLTVNP	TRAV23/DV6*01		TRAJ57*01	336	0.0005
HA2-A	TRA	GENVEQHPSTLSVQEGDSAVIKCTYS	DSASNY	FPWYKQELGKRPQLIID	IRSNVGE	KKDQRIAVTLNKTAKHFSLHITETQPEDSAVYF	CAASRTGNQFYF	GTGTSLTVIP	TRAV13-1*02		TRAJ49*01	336	0.0005
HA2-A	TRA	DQQVKQNSPSLSVQEGRISILNCDYT	NSMFDY	FLWYKKYPAEGPTFLIS	ISSIKDK	NEDGRFTVFLNKSAKHLSLHIVPSQPGDSAVYF	CAARVYGGATNKLIF	GTGTLLAVQP	TRAV29/DV5*01		TRAJ32*02	336	0.0005
HA2-A	TRA	QKEVEQNSGPLSVPEGAIASLNCTYS	DRGSQS	FFWYRQYSGKSPELIMS	IYSNGD	KEDGRFTAQLNKASQYVSLLIRDSQPSDSATYL	CAVNRNYQLIW	GAGTKLIIKP	TRAV12-2*01		TRAJ33*01	336	0.0005
HA2-A	TRA	SQQGEEDPQALSIQEGENATMNCSYK	TSINN	LQWYRQNSGRGLVHLIL	IRSNERE	KHSGRLRVTLDTSKKSSSLLITASRAADTASYF	CATHSNTGKLIF	GQGTTLQVKP	TRAV17*01		TRAJ37*02	336	0.0005
HA2-A	TRA	AQTVTQSQPEMSVQEAETVTLSCTYD	TSESDYY	LFWYKQPPSRQMILVIR	QEAYKQQN	ATENRFSVNFQKAAKSFSLKISDSQLGDAAMYF	CAYSSANSGYALNF	GKGTSLLVTP	TRAV38-2/DV8*01		TRAJ41*01	335	0.0005
HA2-A	TRA	GDSVTQMEGPVTLSEEAFLTINCTYT	ATGYPS	LFWYVQYPGEGLQLLLK	ATKADDK	GSNKGFEATYRKETTSFHLEKGSVQVSDSAVYF	CALKYPQRGNKLVF	GAGTILRVKS	TRAV9-2*02		TRAJ47*02	335	0.0005
HA2-A	TRA	QKEVEQNSGPLSVPEGAIASLNCTYS	DRGSQS	FFWYRQYSGKSPELIMS	IYSNGD	KEDGRFTAQLNKASQYVSLLIRDSQPSDSATYL	CAVIRGNNRLAF	GKGNQVVVIP	TRAV12-2*02		TRAJ7*01	335	0.0005
HA2-A	TRA	GENVEQHPSTLSVQEGDSAVIKCTYS	DSASNY	FPWYKQELGKRPQLIID	IRSNVGE	KKDQRIAVTLNKTAKHFSLHITETQPEDSAVYF	CAESGNTPLVF	GKGTRLSVIA	TRAV13-1*02		TRAJ29*01	335	0.0005
HA2-A	TRA	KQEVTQIPAALSVPEGENLVLNCSFT	DSAIYN	LQWFRQDPGKGLTSLLL	IQSSQRE	QTSGRLNASLDKSSGRSTLYIAASQPGDSATYL	CAVRGSNYQLIW	GAGTKLIIKP	TRAV21*01		TRAJ33*01	334	0.0005
HA2-A	TRA	SQQGEEDPQALSIQEGENATMNCSYK	TSINN	LQWYRQNSGRGLVHLIL	IRSNERE	KHSGRLRVTLDTSKKSSSLLITASWAADTASYF	CAHRGSTLGRLYF	GRGTQLTVWP	TRAV17*01		TRAJ18*01	334	0.0005
HA2-A	TRA	GESVGLHLPTLSVQEGDNSIINCAYS	NSASDY	FIWYKQESGKGPQFIID	IRSNMDK	RQGQRVTVLLNKTVKHLSLQIAATQPGDSAVYF	CAEKFTGYQKVTF	GTGTKLQVIP	TRAV13-2*01		TRAJ13*02	333	0.0005
HA2-A	TRA	GQSLEQPSEVTAVEGAIVQINCTYQ	TSGFYG	LSWYQQHDGGAPTFLSY	NALDGL	EETGRFSSFLSRSDSYGYLLLQELQMKDSASYF	CAVRDGRNQGGKLIF	GQGTELSVKP	TRAV1-1*01		TRAJ23*01	333	0.0005
HA2-A	TRA	QKEVEQNSGPLSVPEGAIASLNCTYS	DRGSQS	FFWYRQYSGKSPELIMS	IYSNGD	KEDGRFTAQLNKASQYVSLLIRDSQPSDSATYL	CAVANYRYGGATNKLIF	GTGTLLAVQP	TRAV12-2*02		TRAJ32*02	333	0.0005
HA2-A	TRA	QKEVEQNSGPLSVPEGAIASLNCTYS	DRGSQS	FFWYRQYSGKSPELIMS	IYSNGD	KEDGRFTAQLNKASQYVSLLIRDSQPSDSATYL	CAVNVRGGGNKLTF	GTGTQLKVEL	TRAV12-2*01		TRAJ10*01	333	0.0005
HA2-A	TRA	TQLLEQSPQFLSIQEGENLTVYCNSS	SVFSS	LQWYRQEPGEGPVLLVT	VVTGGEV	KKLKRLTFQFGDARKDSSLHITAAQPGDTGLYL	CAGAGDAGGTSYGKLTF	GQGTILTVHP	TRAV27*01		TRAJ52*01	332	0.0005
HA2-A	TRA	DQQVKQNSPSLSVQEGRISILNCDYT	NSMFDY	FLWYKKYPAEGPTFLIS	ISSIKDK	NEDGRFTVFLNKSAKHLSLHIVPSQPGDSAVYF	CAAAAGGYQKVTF	GTGTKLQVIP	TRAV29/DV5*04		TRAJ13*02	331	0.0005
HA2-A	TRA	KNQVEQSPQSLIILEGKNCTLQCNYT	VSPFSN	LRWYKQDTGRGPVSLTI	MTFSENT	KSNGRYTATLDADTKQSSLHITASQLSDSASYI	CVVSADDYKLSF	GAGTTVTVRA	TRAV10*01		TRAJ20*01	331	0.0005
HA2-A	TRA	EDQVTQSPEALRLQEGESSSLNCSYT	VSGLRG	LFWYRQDPGKGPEFLFT	LYSAGEE	KEKERLKATLTKKESFLHITAPKPEDSATYL	CAVDGNQFYF	GTGTSLTVIP	TRAV20*02		TRAJ49*01	331	0.0005
HA2-A	TRA	SQQGEEDPQALSIQEGENATMNCSYK	TSINN	LQWYRQNSGRGLVHLIL	IRSNERE	KHSGRLRVTLDTSKKSSSLLITASRAADTASYF	CATANNYGQNFVF	GPGTRLSVLP	TRAV17*01		TRAJ26*01	331	0.0005
HA2-A	TRA	AQRVTQPEKLLSVFKGAPVELKCNYS	YSGSPE	LFWYVQYSRQRLQLLLR	HISR	ESIKGFTADLNKGETSFHLKKPFAQEEDSAMYY	CALKITGANSKLTF	GKGITLSVRP	TRAV16*01		TRAJ56*01	330	0.0005
HA2-A	TRA	GQSLEQPSEVTAVEGAIVQINCTYQ	TSGFYG	LSWYQQHDGGAPTFLSY	NALDGL	EETGRFSSFLSRSDSYGYLLLQELQMKDSASYF	CAVRRNNNARLMF	GDGTQLVVKP	TRAV1-1*01		TRAJ31*01	330	0.0005
HA2-A	TRA	EDQVTQSPEALRLQEGESSSLNCSYT	VSGLRG	LFWYRQDPGKGPEFLFT	LYSAGEE	KEKERLKATLTKKESFLHITAPKPEDSATYL	CAVQDRGGFKTIF	GAGTRLFVKA	TRAV20*02		TRAJ9*01	330	0.0005
HA2-A	TRA	AQTVTQSQPEMSVQEAETVTLSCTYD	TSENNYY	LFWYKQPPSRQMILVIR	QEAYKQQN	ATENRFSVNFQKAAKSFSLKISDSQLGDTAMYF	CAFIANAGGTSYGKLTF	GQGTILTVHP	TRAV38-1*01		TRAJ52*01	330	0.0005
HA2-A	TRA	GEDVEQSLFLSVREGDSSVINCTYT	DSSSTY	LYWYKQEPGAGLQLLTY	IFSNMDM	KQDQRLTVLLNKKDKHLSLRIADTQTGDSAIYF	CAESINDYKLSF	GAGTTVTVRA	TRAV5*01		TRAJ20*01	329	0.0005
HA2-A	TRA	KQEVTQIPAALSVPEGENLVLNCSFT	DSAIYN	LQWFRQDPGKGLTSLLL	IQSSQRE	QTSGRLNASLDKSSGRSTLYIAASQPGDSATYL	CAVSGSGNTGKLIF	GQGTTLQVKP	TRAV21*01		TRAJ37*01	329	0.0005
HA2-A	TRA	AQTVTQSQPEMSVQEAETVTLSCTYD	TSESDYY	LFWYKQPPSRQMILVIR	QEAYKQQN	ATENRFSVNFQKAAKSFSLKISDSQLGDAAMYF	CAYRSARGSQGNLIF	GKGTKLSVKP	TRAV38-2/DV8*01		TRAJ42*01	329	0.0005
HA2-A	TRA	AQKITQTQPGMFVQEKEAVTLDCTYD	TSDPSYG	LFWYKQPSSGEMIFLIY	QGSYDQQN	ATEGRYSLNFQKARKSANLVISASQLGDSAMYF	CAMREDVSGGGADGLTF	GKGTHLIIQP	TRAV14/DV4*01		TRAJ45*01	329	0.0005
HA2-A	TRA	GQNIDQPTEMTATEGAIVQINCTYQ	TSGFNG	LFWYQQHAGEAPTFLSY	NVLDGL	EEKGRFSSFLSRSKGYSYLLLKELQMKDSASYL	CAVRDDRGSTLGRLYF	GRGTQLTVWP	TRAV1-2*01		TRAJ18*01	328	0.0005
HA2-A	TRA	KQEVTQIPAALSVPEGENLVLNCSFT	DSAIYN	LQWFRQDPGKGLTSLLL	IQSSQRE	QTSGRLNASLDKSSGRSTLYIAASQPGDSATYL	CAVPAYGGSQGNLIF	GKGTKLSVKP	TRAV21*01		TRAJ42*01	328	0.0005
HA2-A	TRA	GEDVEQSLFLSVREGDSSVINCTYT	DSSSTY	LYWYKQEPGAGLQLLTY	IFSNMDM	KQDQRLTVLLNKKDKHLSLRIADTQTGDSAIYF	CAEGIGSNDYKLSF	GAGTTVTVRA	TRAV5*01		TRAJ20*01	327	0.0005
HA2-A	TRA	GQNIDQPTEMTATEGAIVQINCTYQ	TSGFNG	LFWYQQHAGEAPTFLSY	NVLDGL	EEKGRFSSFLSRSKGYSYLLLKELQMKDSASYL	CAPSADSSYKLIF	GSGTRLLVRP	TRAV1-2*01		TRAJ12*01	327	0.0005
HA2-A	TRA	LAKTTQPISMDSYEGQEVNITCSHN	NIATNDY	ITWYQQFPSQGPRFIIQ	GYKTK	VTNEVASLFIPADRKSSTLSLPRVSLSDTAVYY	CLVEPGTYKYIF	GTGTRLKVLA	TRAV4*01		TRAJ40*01	327	0.0005
HA2-A	TRA	GEDVEQSLFLSVREGDSSVINCTYT	DSSSTY	LYWYKQEPGAGLQLLTY	IFSNMDM	KQDQRLTVLLNKKDKHLSLRIADTQTGDSAIYF	CAETGDGQNFVF	GPGTRLSVLP	TRAV5*01		TRAJ26*01	327	0.0005
HA2-A	TRA	QQQVKQSPQSLIVQKGGISIINCAYE	NTAFDY	FPWYQQFPGKGPALLIA	IRPDVSE	KKEGRFTISFNKSAKQFSLHIMDSQPGDSATYF	CAARRRGGTSYGKLTF	GQGTILTVHP	TRAV23/DV6*01		TRAJ52*01	327	0.0005
HA2-A	TRA	QKEVEQNSGPLSVPEGAIASLNCTYS	DRGSQS	FFWYRQYSGKSPELIMS	IYSNGD	KEDGRFTAQLNKASQYVSLLIRDSQPSDSATYL	CAVNTDAGNMLTF	GGGTRLMVKP	TRAV12-2*01		TRAJ39*01	326	0.0005
HA2-A	TRA	AQTVTQSQPEMSVQEAETVTLSCTYD	TSESDYY	LFWYKQPPSRQMILVIR	QEAYKQQN	ATENRFSVNFQKAAKSFSLKISDSQLGDAAMYF	CAYRINFGNEKLTF	GTGTRLTIIP	TRAV38-2/DV8*01		TRAJ48*01	326	0.0005
HA2-A	TRA	DQQVKQNSPSLSVQEGRISILNCDYT	NSMFDY	FLWYKKYPAEGPTFLIS	ISSIKDK	NEDGRFTVFLNKSAKHLSLHIVPSQPGDSAVYF	CAASVLGRLYF	GRGTQLTVWP	TRAV29/DV5*04		TRAJ18*01	326	0.0005
HA2-A	TRA	KQEVTQIPAALSVPEGENLVLNCSFT	DSAIYN	LQWFRQDPGKGLTSLLL	IQSSQRE	QTSGRLNASLDKSSGRSTLYIAASQPGDSATYL	CAVDKVADSWGKLQF	GAGTQVVVTP	TRAV21*01		TRAJ24*02	326	0.0005
HA2-A	TRA	EDQVTQSPEALRLQEGESSSLNCSYT	VSGLRG	LFWYRQDPGKGPEFLFT	LYSAGEE	KEKERLKATLTKKESFLHITAPKPEDSATYL	CAVRPWTSGTYKYIF	GTGTRLKVLA	TRAV20*02		TRAJ40*01	326	0.0005
HA2-A	TRA	SQQGEEDPQALSIQEGENATMNCSYK	TSINN	LQWYRQNSGRGLVHLIL	IRSNERE	KHSGRLRVTLDTSKKSSSLLITASRAADTASYF	CATTRTSYGKLTF	GQGTILTVHP	TRAV17*01		TRAJ52*01	325	0.0005
HA2-A	TRA	KNQVEQSPQSLIILEGKNCTLQCNYT	VSPFSN	LRWYKQDTGRGPVSLTI	MTFSENT	KSNGRYTATLDADTKQSSLHITASQLSDSASYI	CVVSAIGTGANNLFF	GTGTRLTVIP	TRAV10*01		TRAJ36*01	325	0.0005
HA2-A	TRA	SQQGEEDPQALSIQEGENATMNCSYK	TSINN	LQWYRQNSGRGLVHLIL	IRSNERE	KHSGRLRVTLDTSKKSSSLLITASRAADTASYF	CATGVDSSYKLIF	GSGTRLLVRP	TRAV17*01		TRAJ12*01	325	0.0005
HA2-A	TRA	KQEVTQIPAALSVPEGENLVLNCSFT	DSAIYN	LQWFRQDPGKGLTSLLL	IQSSQRE	QTSGRLNASLDKSSGRSTLYIAASQPGDSATYL	CAVNDYKLSF	GAGTTVTVRA	TRAV21*01		TRAJ20*01	325	0.0005
HA2-A	TRA	QQPVQSPQAVILREGEDAVINCSSS	KALYS	VHWYRQKHGEAPVFLMI	LLKGGEQ	KGHEKISASFNEKKQQSSLYLTASQLSYSGTYF	CGTEIAGGYQKVTF	GTGTKLQVIP	TRAV30*01		TRAJ13*02	325	0.0005
HA2-A	TRA	LAKTTQPISMDSYEGQEVNITCSHN	NIATNDY	ITWYQQFPSQGPRFIIQ	GYKTK	VTNEVASLFIPADRKSSTLSLPRVSLSDTAVYY	CLVAFTGTASKLTF	GTGTRLQVTL	TRAV4*01		TRAJ44*01	324	0.0005
HA2-A	TRA	KQEVTQIPAALSVPEGENLVLNCSFT	DSAIYN	LQWFRQDPGKGLTSLLL	IQSSQRE	QTSGRLNASLDKSSGRSTLYIAASQPGDSATYL	CAVRPNNQGGKLIF	GQGTELSVKP	TRAV21*01		TRAJ23*01	324	0.0005
HA2-A	TRA	GESVGLHLPTLSVQEGDNSIINCAYS	NSASDY	FIWYKQESGKGPQFIID	IRSNMDK	RQGQRVTVLLNKTVKHLSLQIAATQPGDSAVYF	CAEEKRNNNARLMF	GDGTQLVVKP	TRAV13-2*01		TRAJ31*01	324	0.0005
HA2-A	TRA	TQLLEQSPQFLSIQEGENLTVYCNSS	SVFSS	LQWYRQEPGEGPVLLVT	VVTGGEV	KKLKRLTFQFGDARKDSSLHITAAQPGDTGLYL	CAAMDSNYQLIW	GAGTKLIIKP	TRAV27*01		TRAJ33*01	324	0.0005
HA2-A	TRA	GQQLNQSPQSMFIQEGEDVSMNCTSS	SIFNT	WLWYKQDPGEGPVLLIA	LYKAGEL	TSNGRLTAQFGITRKDSFLNISASIPSDVGIYF	CAGQGYAGFQKLVF	GTGTRLLVSP	TRAV35*01		TRAJ8*01	324	0.0005
HA2-A	TRA	DAKTTQPNSMESNEEEPVHLPCNHS	TISGTDY	IHWYRQLPSQGPEYVIH	GLTSN	VNNRMASLAIAEDRKSSTLILHRATLRDAAVYY	CILRRYGGSQGNLIF	GKGTKLSVKP	TRAV26-2*01		TRAJ42*01	324	0.0005
HA2-A	TRA	GDSVTQMEGPVTLSEEAFLTINCTYT	ATGYPS	LFWYVQYPGEGLQLLLK	ATKADDK	GSNKGFEATYRKETTSFHLEKGSVQVSDSAVYF	CALNPGAGSYQLTF	GKGTKLSVIP	TRAV9-2*02		TRAJ28*01	324	0.0005
HA2-A	TRA	QQPVQSPQAVILREGEDAVINCSSS	KALYS	VHWYRQKHGEAPVFLMI	LLKGGEQ	KGHEKISASFNEKKQQSSLYLTASQLSYSGTYF	CGTVTGGGNKLTF	GTGTQLKVEL	TRAV30*01		TRAJ10*01	323	0.0005
HA2-A	TRA	DQQVKQNSPSLSVQEGRISILNCDYT	NSMFDY	FLWYKKYPAEGPTFLIS	ISSIKDK	NEDGRFTVFLNKSAKHLSLHIVPSQPGDSAVYF	CAAAYQTGANNLFF	GTGTRLTVIP	TRAV29/DV5*01		TRAJ36*01	323	0.0005
HA2-A	TRA	SQQGEEDPQALSIQEGENATMNCSYK	TSINN	LQWYRQNSGRGLVHLIL	IRSNERE	KHSGRLRVTLDTSKKSSSLLITASRAADTASYF	CATDAVYNQGGKLIF	GQGTELSVKP	TRAV17*01		TRAJ23*01	322	0.0005
HA2-A	TRA	QQQVKQSPQSLIVQKGGISIINCAYE	NTAFDY	FPWYQQFPGKGPALLIA	IRPDVSE	KKEGRFTISFNKSAKQFSLHIMDSQPGDSATYF	CAASVRDNTGKLIF	GQGTTLQVKP	TRAV23/DV6*01		TRAJ37*01	322	0.0005
HA2-A	TRA	AQTVTQSQPEMSVQEAETVTLSCTYD	TSESDYY	LFWYKQPPSRQMILVIR	QEAYKQQN	ATENRFSVNFQKAAKSFSLKISDSQLGDAAMYF	CAYGDAVSNMLTF	GGGTRLMVKP	TRAV38-2/DV8*01		TRAJ39*01	322	0.0005
HA2-A	TRA	GENVEQHPSTLSVQEGDSAVIKCTYS	DSASNY	FPWYKQELGKRPQLIID	IRSNVGE	KKDQRIAVTLNKTAKHFSLHITETQPEDSAVYF	CAASAQSNDYKLSF	GAGTTVTVRA	TRAV13-1*02		TRAJ20*01	322	0.0005
HA2-A	TRA	AQTVTQSQPEMSVQEAETVTLSCTYD	TSENNYY	LFWYKQPPSRQMILVIR	QEAYKQQN	ATENRFSVNFQKAAKSFSLKISDSQLGDTAMYF	CAFLYSGGGADGLTF	GKGTHLIIQP	TRAV38-1*01		TRAJ45*01	322	0.0005
HA2-A	TRA	AQKITQTQPGMFVQEKEAVTLDCTYD	TSDQSYG	LFWYKQPSSGEMIFLIY	QGSYDEQN	ATEGRYSLNFQKARKSANLVISASQLGDSAMYF	CATVPGLTGTASKLTF	GTGTRLQVTL	TRAV14/DV4*02		TRAJ44*01	321	0.0005
HA2-A	TRA	KQEVTQIPAALSVPEGENLVLNCSFT	DSAIYN	LQWFRQDPGKGLTSLLL	IQSSQRE	QTSGRLNASLDKSSGRSTLYIAASQPGDSATYL	CAVSDARLMF	GDGTQLVVKP	TRAV21*01		TRAJ31*01	321	0.0005
HA2-A	TRA	SQQGEEDPQALSIQEGENATMNCSYK	TSINN	LQWYRQNSGRGLVHLIL	IRSNERE	KHSGRLRVTLDTSKKSSSLLITASRAADTASYF	CATVYNQGGKLIF	GQGTELSVKP	TRAV17*01		TRAJ23*01	321	0.0005
HA2-A	TRA	GNSVTQMEGPVTLSEEAFLTINCTYT	ATGYPS	LFWYVQYPGEGLQLLLK	ATKADDK	GSNKGFEATYRKETTSFHLEKGSVQVSDSAVYF	CALLNGSGNTGKLIF	GQGTTLQVKP	TRAV9-2*01		TRAJ37*01	321	0.0005
HA2-A	TRA	DQQVKQNSPSLSVQEGRISILNCDYT	NSMFDY	FLWYKKYPAEGPTFLIS	ISSIKDK	NEDGRFTVFLNKSAKHLSLHIVPSQPGDSAVYF	CAASDDNFNKFYF	GSGTKLNVKP	TRAV29/DV5*04		TRAJ21*01	320	0.0005
HA2-A	TRA	GQSLEQPSEVTAVEGAIVQINCTYQ	TSGFYG	LSWYQQHDGGAPTFLSY	NALDGL	EETGRFSSFLSRSDSYGYLLLQELQMKDSASYF	CAVRGGSGGYNKLIF	GAGTRLAVHP	TRAV1-1*01		TRAJ4*01	320	0.0005
HA2-A	TRA	GQSLEQPSEVTAVEGAIVQINCTYQ	TSGFYG	LSWYQQHDGGAPTFLSY	NALDGL	EETGRFSSFLSRSDSYGYLLLQELQMKDSASYF	CAVRDTGGSYIPTF	GRGTSLIVHP	TRAV1-1*01		TRAJ6*01	320	0.0005
HA2-A	TRA	KNQVEQSPQSLIILEGKNCTLQCNYT	VSPFSN	LRWYKQDTGRGPVSLTI	MTFSENT	KSNGRYTATLDADTKQSSLHITASQLSDSASYI	CVVSGYNTDKLIF	GTGTRLQVFP	TRAV10*01		TRAJ34*01	320	0.0005
HA2-A	TRA	KQEVTQIPAALSVPEGENLVLNCSFT	DSAIYN	LQWFRQDPGKGLTSLLL	IQSSQRE	QTSGRLNASLDKSSGRSTLYIAASQPGDSATYL	CAPGGSYIPTF	GRGTSLIVHP	TRAV21*01		TRAJ6*01	319	0.0005
HA2-A	TRA	KQEVTQIPAALSVPEGENLVLNCSFT	DSAIYN	LQWFRQDPGKGLTSLLL	IQSSQRE	QTSGRLNASLDKSSGRSTLYIAASQPGDSATYL	CAVLKTSYDKVIF	GPGTSLSVIP	TRAV21*01		TRAJ50*01	319	0.0005
HA2-A	TRA	KNQVEQSPQSLIILEGKNCTLQCNYT	VSPFSN	LRWYKQDTGRGPVSLTI	MTFSENT	KSNGRYTATLDADTKQSSLHITASQLSDSASYI	CVVYNNNDMRF	GAGTRLTVKP	TRAV10*01		TRAJ43*01	318	0.0005
HA2-A	TRA	KQEVTQIPAALSVPEGENLVLNCSFT	DSAIYN	LQWFRQDPGKGLTSLLL	IQSSQRE	QTSGRLNASLDKSSGRSTLYIAASQPGDSATYL	CAVGTGGGNKLTF	GTGTQLKVEL	TRAV21*01		TRAJ10*01	318	0.0005
HA2-A	TRA	GQNIDQPTEMTATEGAIVQINCTYQ	TSGFNG	LFWYQQHAGEAPTFLSY	NVLDGL	EEKGRFSSFLSRSKGYSYLLLKELQMKDSASYL	CAVRDNYGQNFVF	GPGTRLSVLP	TRAV1-2*01		TRAJ26*01	318	0.0005
HA2-A	TRA	GDSVTQMEGPVTLSEEAFLTINCTYT	ATGYPS	LFWYVQYPGEGLQLLLK	ATKADDK	GSNKGFEATYRKETTSFHLEKGSVQVSDSAVYF	CALGNQAGTALIF	GKGTTLSVSS	TRAV9-2*02		TRAJ15*01	318	0.0005
HA2-A	TRA	KQEVTQIPAALSVPEGENLVLNCSFT	DSAIYN	LQWFRQDPGKGLTSLLL	IQSSQRE	QTSGRLNASLDKSSGRSTLYIAASQPGDSATYL	CAVLGTYKYIF	GTGTRLKVLA	TRAV21*01		TRAJ40*01	318	0.0005
HA2-A	TRA	GESVGLHLPTLSVQEGDNSIINCAYS	NSASDY	FIWYKQESGKGPQFIID	IRSNMDK	RQGQRVTVLLNKTVKHLSLQIAATQPGDSAVYF	CAENMDAGGTSYGKLTF	GQGTILTVHP	TRAV13-2*01		TRAJ52*01	318	0.0005
HA2-A	TRA	ELKVEQNPLFLSMQEGKNYTIYCNYS	TTSDR	LYWYRQDPGKSLESLFV	LLSNGAV	KQEGRLMASLDTKARLSTLHITAAVHDLSATYF	CAVDMNWGAQKLVF	GQGTRLTINP	TRAV39*01		TRAJ54*01	317	0.0005
HA2-A	TRA	GQQLNQSPQSMFIQEGEDVSMNCTSS	SIFNT	WLWYKQDPGEGPVLLIA	LYKAGEL	TSNGRLTAQFGITRKDSFLNISASIPSDVGIYF	CAGQGAQKLVF	GQGTRLTINP	TRAV35*01		TRAJ54*01	317	0.0005
HA2-A	TRA	KQEVTQIPAALSVPEGENLVLNCSFT	DSAIYN	LQWFRQDPGKGLTSLLL	IQSSQRE	QTSGRLNASLDKSSGRSTLYIAASQPGDSATYL	CAPSGNTPLVF	GKGTRLSVIA	TRAV21*02		TRAJ29*01	317	0.0005
HA2-A	TRA	ILNVEQSPQSLHVQEGDSTNFTCSFP	SSNFYA	LHWYRWETAKSPEALFV	MTLNGDE	KKKGRISATLNTKEGYSYLYIKGSQPEDSATYL	CAFAGGTSYGKLTF	GQGTILTVHP	TRAV24*01		TRAJ52*01	317	0.0005
HA2-A	TRA	QKEVEQNSGPLSVPEGAIASLNCTYS	DRGSQS	FFWYRQYSGKSPELIMS	IYSNGD	KEDGRFTAQLNKASQYVSLLIRDSQPSDSATYL	CAAEANAGGTSYGKLTF	GQGTILTVHP	TRAV12-2*02		TRAJ52*01	317	0.0005
HA2-A	TRA	AQTVTQSQPEMSVQEAETVTLSCTYD	TSESDYY	LFWYKQPPSRQMILVIR	QEAYKQQN	ATENRFSVNFQKAAKSFSLKISDSQLGDAAMYF	CAYRRRYGGATNKLIF	GTGTLLAVQP	TRAV38-2/DV8*01		TRAJ32*02	316	0.0005
HA2-A	TRA	DQQVKQNSPSLSVQEGRISILNCDYT	NSMFDY	FLWYKKYPAEGPTFLIS	ISSIKDK	NEDGRFTVFLNKSAKHLSLHIVPSQPGDSAVYF	CAASVGVQGAQKLVF	GQGTRLTINP	TRAV29/DV5*01		TRAJ54*01	315	0.0005
HA2-A	TRA	EDQVTQSPEALRLQEGESSSLNCSYT	VSGLRG	LFWYRQDPGKGPEFLFT	LYSAGEE	KEKERLKATLTKKESFLHITAPKPEDSATYL	CAVQAGAGGYNKLIF	GAGTRLAVHP	TRAV20*02		TRAJ4*01	315	0.0005
HA2-A	TRA	AQRVTQPEKLLSVFKGAPVELKCNYS	YSGSPE	LFWYVQYSRQRLQLLLR	HISR	ESIKGFTADLNKGETSFHLKKPFAQEEDSAMYY	CALTKGGSEKLVF	GKGTKLTVNP	TRAV16*01		TRAJ57*01	315	0.0005
HA2-A	TRA	EDQVTQSPEALRLQEGESSSLNCSYT	VSGLRG	LFWYRQDPGKGPEFLFT	LYSAGEE	KEKERLKATLTKKESFLHITAPKPEDSATYL	CAVFDSRNTGNQFYF	GTGTSLTVIP	TRAV20*02		TRAJ49*01	314	0.0005
HA2-A	TRA	DAKTTQPNSMESNEEEPVHLPCNHS	TISGTDY	IHWYRQLPSQGPEYVIH	GLTSN	VNNRMASLAIAEDRKSSTLILHRATLRDAAVYY	CILRDVRGSNYKLTF	GKGTLLTVNP	TRAV26-2*01		TRAJ53*01	314	0.0005
HA2-A	TRA	QKEVEQDPGPLSVPEGAIVSLNCTYS	NSAFQY	FMWYRQYSRKGPELLMY	TYSSGN	KEDGRFTAQVDKSSKYISLFIRDSQPSDSATYL	CAMNSGYSTLTF	GKGTMLLVSP	TRAV12-3*01		TRAJ11*01	314	0.0005
HA2-A	TRA	QKEVEQNSGPLSVPEGAIASLNCTYS	DRGSQS	FFWYRQYSGKSPELIMS	IYSNGD	KEDGRFTAQLNKASQYVSLLIRDSQPSDSATYL	CAVRYLSGNTPLVF	GKGTRLSVIA	TRAV12-2*02		TRAJ29*01	314	0.0005
HA2-A	TRA	DQQVKQNSPSLSVQEGRISILNCDYT	NSMFDY	FLWYKKYPAEGPTFLIS	ISSIKDK	NEDGRFTVFLNKSAKHLSLHIVPSQPGDSAVYF	CAASAQDGGTSYGKLTF	GQGTILTVHP	TRAV29/DV5*04		TRAJ52*01	313	0.0005
HA2-A	TRA	QQQVKQSPQSLIVQKGGISIINCAYE	NTAFDY	FPWYQQFPGKGPALLIA	IRPDVSE	KKEGRFTISFNKSAKQFSLHIMDSQPGDSATYF	CAASAGSARQLTF	GSGTQLTVLP	TRAV23/DV6*01		TRAJ22*01	313	0.0005
HA2-A	TRA	KQEVTQIPAALSVPEGENLVLNCSFT	DSAIYN	LQWFRQDPGKGLTSLLL	IQSSQRE	QTSGRLNASLDKSSGRSTLYIAASQPGDSATYL	CALYTNAGKSTF	GDGTTLTVKP	TRAV21*01		TRAJ27*01	312	0.0005
HA2-A	TRA	QKEVEQNSGPLSVPEGAIASLNCTYS	DRGSQS	FFWYRQYSGKSPELIMS	IYSNGD	KEDGRFTAQLNKASQYVSLLIRDSQPSDSATYL	CAVSPRAAGNKLTF	GGGTRVLVKP	TRAV12-2*02		TRAJ17*01	311	0.0005
HA2-A	TRA	GQNIDQPTEMTATEGAIVQINCTYQ	TSGFNG	LFWYQQHAGEAPTFLSY	NVLDGL	EEKGRFSSFLSRSKGYSYLLLKELQMKDSASYL	CAVRSEGNTPLVF	GKGTRLSVIA	TRAV1-2*01		TRAJ29*01	311	0.0005
HA2-A	TRA	GENVEQHPSTLSVQEGDSAVIKCTYS	DSASNY	FPWYKQELGKRPQLIID	IRSNVGE	KKDQRIAVTLNKTAKHFSLHITETQPEDSAVYF	CAASDNNDMRF	GAGTRLTVKP	TRAV13-1*02		TRAJ43*01	311	0.0005
HA2-A	TRA	GESVGLHLPTLSVQEGDNSIINCAYS	NSASDY	FIWYKQESGKGPQFIID	IRSNMDK	RQGQRVTVLLNKTVKHLSLQIAATQPGDSAVYF	CAENGDYKLSF	GAGTTVTVRA	TRAV13-2*01		TRAJ20*01	310	0.0005
HA2-A	TRA	GEDVEQSLFLSVREGDSSVINCTYT	DSSSTY	LYWYKQEPGAGLQLLTY	IFSNMDM	KQDQRLTVLLNKKDKHLSLRIADTQTGDSAIYF	CAEALSGTYKYIF	GTGTRLKVLA	TRAV5*01		TRAJ40*01	310	0.0005
HA2-A	TRA	GQNIDQPTEMTATEGAIVQINCTYQ	TSGFNG	LFWYQQHAGEAPTFLSY	NVLDGL	EEKGRFSSFLSRSKGYSYLLLKELQMKDSASYL	CAVRSLFSGGYNKLIF	GAGTRLAVHP	TRAV1-2*01		TRAJ4*01	310	0.0005
HA2-A	TRA	GNSVTQMEGPVTLSEEAFLTINCTYT	ATGYPS	LFWYVQYPGEGLQLLLK	ATKADDK	GSNKGFEATYRKETTSFHLEKGSVQVSDSAVYF	CALSFMNTGNQFYF	GTGTSLTVIP	TRAV9-2*01		TRAJ49*01	310	0.0005
HA2-A	TRA	AQTVTQSQPEMSVQEAETVTLSCTYD	TSESDYY	LFWYKQPPSRQMILVIR	QEAYKQQN	ATENRFSVNFQKAAKSFSLKISDSQLGDAAMYF	CAYRSFNGNQFYF	GTGTSLTVIP	TRAV38-2/DV8*01		TRAJ49*01	309	0.0005
HA2-A	TRA	GQSLEQPSEVTAVEGAIVQINCTYQ	TSGFYG	LSWYQQHDGGAPTFLSY	NALDGL	EETGRFSSFLSRSDSYGYLLLQELQMKDSASYF	CAVLNTNAGKSTF	GDGTTLTVKP	TRAV1-1*01		TRAJ27*01	309	0.0005
HA2-A	TRA	GDSVTQMEGPVTLSEEAFLTINCTYT	ATGYPS	LFWYVQYPGEGLQLLLK	ATKADDK	GSNKGFEATYRKETTSFHLEKGSVQVSDSAVYF	CALRTNAGKSTF	GDGTTLTVKP	TRAV9-2*02		TRAJ27*01	309	0.0005
HA2-A	TRA	KDQVFQPSTVASSEGAVVEIFCNHS	VSNAYN	FFWYLHFPGCAPRLLVK	GSKP	SQQGRYNMTYERFSSSLLILQVREADAAVYY	CAVEVGSSYKLIF	GSGTRLLVRP	TRAV2*01		TRAJ12*01	308	0.0005
HA2-A	TRA	DAKTTQPPSMDCAEGRAANLPCNHS	TISGNEY	VYWYRQIHSQGPQYIIH	GLKNN	ETNEMASLIITEDRKSSTLILPHATLRDTAVYY	CIDRRTARQLTF	GSGTQLTVLP	TRAV26-1*01		TRAJ22*01	308	0.0005
HA2-A	TRA	EDKVVQSPLSLVVHEGDTVTLNCSYE	VTNFRS	LLWYKQEKKAPTFLFM	LTSSGIE	KKSGRLSSILDKKELFSILNITATQTGDSAIYL	CAVAGRNSGGSNYKLTF	GKGTLLTVNP	TRAV36/DV7*05		TRAJ53*01	307	0.0005
HA2-A	TRA	GESVGLHLPTLSVQEGDNSIINCAYS	NSASDY	FIWYKQESGKGPQFIID	IRSNMDK	RQGQRVTVLLNKTVKHLSLQIAATQPGDSAVYF	CAEKRVGGGANSKLTF	GKGITLSVRP	TRAV13-2*01		TRAJ56*01	307	0.0005
HA2-A	TRA	SQQGEEDPQALSIQEGENATMNCSYK	TSINN	LQWYRQNSGRGLVHLIL	IRSNERE	KHSGRLRVTLDTSKKSSSLLITASRAADTASYF	CATGLNSGYALNF	GKGTSLLVTP	TRAV17*01		TRAJ41*01	306	0.0005
HA2-A	TRA	ILNVEQSPQSLHVQEGDSTNFTCSFP	SSNFYA	LHWYRWETAKSPEALFV	MTLNGDE	KKKGRISATLNTKEGYSYLYIKGSQPEDSATYL	CAYTNTGNQFYF	GTGTSLTVIP	TRAV24*01		TRAJ49*01	306	0.0005
HA2-A	TRA	ELKVEQNPLFLSMQEGKNYTIYCNYS	TTSDR	LYWYRQDPGKSLESLFV	LLSNGAV	KQEGRLMASLDTKARLSTLHITAAVHDLSATYF	CAVDTSPLTGNQFYF	GTGTSLTVIP	TRAV39*01		TRAJ49*01	306	0.0005
HA2-A	TRA	DAKTTQPNSMESNEEEPVHLPCNHS	TISGTDY	IHWYRQLPSQGPEYVIH	GLTSN	VNNRMASLAIAEDRKSSTLILHRATLRDAAVYY	CILSLLQGAQKLVF	GQGTRLTINP	TRAV26-2*01		TRAJ54*01	305	0.0005
HA2-A	TRA	KQEVTQIPAALSVPEGENLVLNCSFT	DSAIYN	LQWFRQDPGKGLTSLLL	IQSSQRE	QTSGRLNASLDKSSGRSTLYIAASQPGDSATYL	CAPSGNARLMF	GDGTQLVVKP	TRAV21*01		TRAJ31*01	305	0.0005
HA2-A	TRA	QQQVKQSPQSLIVQKGGISIINCAYE	NTAFDY	FPWYQQFPGKGPALLIA	IRPDVSE	KKEGRFTISFNKSAKQFSLHIMDSQPGDSATYF	CAASMESGGSNYKLTF	GKGTLLTVNP	TRAV23/DV6*01		TRAJ53*01	305	0.0005
HA2-A	TRA	DQQVKQNSPSLSVQEGRISILNCDYT	NSMFDY	FLWYKKYPAEGPTFLIS	ISSIKDK	NEDGRFTVFLNKSAKHLSLHIVPSQPGDSAVYF	CAAKYNFNKFYF	GSGTKLNVKP	TRAV29/DV5*04		TRAJ21*01	305	0.0005
HA2-A	TRA	QQPVQSPQAVILREGEDAVINCSSS	KALYS	VHWYRQKHGEAPVFLMI	LLKGGEQ	KGHDKISASFNEKKQQSSLYLTASQLSYSGTYF	CGTEATQGGSEKLVF	GKGTKLTVNP	TRAV30*05		TRAJ57*01	304	0.0005
HA2-A	TRA	KQEVTQIPAALSVPEGENLVLNCSFT	DSAIYN	LQWFRQDPGKGLTSLLL	IQSSQRE	QTSGRLNASLDKSSGRSTLYIAASQPGDSATYL	CAVCRGGSNYKLTF	GKGTLLTVNP	TRAV21*01		TRAJ53*01	304	0.0005
HA2-A	TRA	GENVEQHPSTLSVQEGDSAVIKCTYS	DSASNY	FPWYKQELGKRPQLIID	IRSNVGE	KKDQRIAVTLNKTAKHFSLHITETQPEDSAVYF	CAASKPGNTPLVF	GKGTRLSVIA	TRAV13-1*02		TRAJ29*01	303	0.0005
HA2-A	TRA	DQQVKQNSPSLSVQEGRISILNCDYT	NSMFDY	FLWYKKYPAEGPTFLIS	ISSIKDK	NEDGRFTVFLNKSAKHLSLHIVPSQPGDSAVYF	CAVGSKLSF	GAGTTVTVRA	TRAV29/DV5*04		TRAJ20*01	303	0.0005
HA2-A	TRA	AQKITQTQPGMFVQEKEAVTLDCTYD	TSDPSYG	LFWYKQPSSGEMIFLIY	QGSYDQQN	ATEGRYSLNFQKARKSANLVISASQLGDSAMYF	CAMREGTTYDKVIF	GPGTSLSVIP	TRAV14/DV4*01		TRAJ50*01	303	0.0005
HA2-A	TRA	TQLLEQSPQFLSIQEGENLTVYCNSS	SVFSS	LQWYRQEPGEGPVLLVT	VVTGGEV	KKLKRLTFQFGDARKDSSLHITAAQPGDTGLYL	CAGVDGGGNNRKLIW	GLGTSLAVNP	TRAV27*01		TRAJ38*01	303	0.0005
HA2-A	TRA	AQSVSQHNHHVILSEAASLELGCNYS	YGGTVN	LFWYVQYPGQHLQLLLK	YFSGDPLV	KGIKGFEAEFIKSKFSFNLRKPSVQWSDTAEYF	CAVNARNTGRRALTF	GSGTRLQVQP	TRAV8-1*01		TRAJ5*01	302	0.0005
HA2-A	TRA	GENVEQHPSTLSVQEGDSAVIKCTYS	DSASNY	FPWYKQELGKRPQLIID	IRSNVGE	KKDQRIAVTLNKTAKHFSLHITETQPEDSAVYF	CAASIRGRDDKIIF	GKGTRLHILP	TRAV13-1*02		TRAJ30*01	302	0.0005
HA2-A	TRA	DAKTTQPPSMDCAEGRAANLPCNHS	TISGNEY	VYWYRQIHSQGPQYIIH	GLKNN	ETNEMASLIITEDRKSSTLILPHATLRDTAVYY	CIVRVAFGNNQGGKLIF	GQGTELSVKP	TRAV26-1*01		TRAJ23*01	302	0.0005
HA2-A	TRA	DAKTTQPPSMDCAEGRAANLPCNHS	TISGNEY	VYWYRQIHSQGPQYIIH	GLKNN	ETNEMASLIITEDRKSSTLILPHATLRDTAVYY	CIVKYSGNQFYF	GTGTSLTVIP	TRAV26-1*01		TRAJ49*01	302	0.0005
HA2-A	TRA	TQLLEQSPQFLSIQEGENLTVYCNSS	SVFSS	LQWYRQEPGEGPVLLVT	VVTGGEV	KKLKRLTFQFGDARKDSSLHITAAQPGDTGLYL	CAGILSGNTGKLIF	GQGTTLQVKP	TRAV27*01		TRAJ37*01	300	0.0005
HA2-A	TRA	GENVEQHPSTLSVQEGDSAVIKCTYS	DSASNY	FPWYKQELGKRPQLIID	IRSNVGE	KKDQRIAVTLNKTAKHFSLHITETQPEDSAVYF	CAASIRYGGSQGNLIF	GKGTKLSVKP	TRAV13-1*02		TRAJ42*01	300	0.0005
HA2-A	TRA	LAKTTQPISMDSYEGQEVNITCSHN	NIATNDY	ITWYQQFPSQGPRFIIQ	GYKTK	VTNEVASLFIPADRKSSTLSLPRVSLSDTAVYY	CLVGGRNNNDMRF	GAGTRLTVKP	TRAV4*01		TRAJ43*01	300	0.0005
HA2-A	TRA	DAKTTQPPSMDCAEGRAANLPCNHS	TISGNEY	VYWYRQIHSQGPQYIIH	GLKNN	ETNEMASLIITEDRKSSTLILPHATLRDTAVYY	CIVPRSSQGNLIF	GKGTKLSVKP	TRAV26-1*01		TRAJ42*01	299	0.0005
HA2-A	TRA	QKEVEQNSGPLSVPEGAIASLNCTYS	DRGSQS	FFWYRQYSGKSPELIMS	IYSNGD	KEDGRFTAQLNKASQYVSLLIRDSQPSDSATYL	CAVNADSWGKLQF	GAGTQVVVTP	TRAV12-2*01		TRAJ24*02	299	0.0005
HA2-A	TRA	SQQGEEDPQALSIQEGENATMNCSYK	TSINN	LQWYRQNSGRGLVHLIL	IRSNERE	KHSGRLRVTLDTSKKSSSLLITASRAADTASYF	CATEGGNKLVF	GAGTILRVKS	TRAV17*01		TRAJ47*01	299	0.0005
HA2-A	TRA	GQSLEQPSEVTAVEGAIVQINCTYQ	TSGFYG	LSWYQQHDGGAPTFLSY	NALDGL	EETGRFSSFLSRSDSYGYLLLQELQMKDSASYF	CAVNTGGGNKLTF	GTGTQLKVEL	TRAV1-1*01		TRAJ10*01	298	0.0005
HA2-A	TRA	QKEVEQNSGPLSVPEGAIASLNCTYS	DRGSQS	FFWYRQYSGKSPELIMS	IYSNGD	KEDGRFTAQLNKASQYVSLLIRDSQPSDSATYL	CAVSGVYSGGGADGLTF	GKGTHLIIQP	TRAV12-2*02		TRAJ45*01	298	0.0005
HA2-A	TRA	KDQVFQPSTVASSEGAVVEIFCNHS	VSNAYN	FFWYLHFPGCAPRLLVK	GSKP	SQQGRYNMTYERFSSSLLILQVREADAAVYY	CAVEPGGYNKLIF	GAGTRLAVHP	TRAV2*01		TRAJ4*01	298	0.0005
HA2-A	TRA	TQLLEQSPQFLSIQEGENLTVYCNSS	SVFSS	LQWYRQEPGEGPVLLVT	VVTGGEV	KKLKRLTFQFGDARKDSSLHITAAQPGDTGLYL	CAGGWSGNTGKLIF	GQGTTLQVKP	TRAV27*01		TRAJ37*01	297	0.0005
HA2-A	TRA	KQEVTQIPAALSVPEGENLVLNCSFT	DSAIYN	LQWFRQDPGKGLTSLLL	IQSSQRE	QTSGRLNASLDKSSGRSTLYIAASQPGDSATYL	CAVVNTNAGKSTF	GDGTTLTVKP	TRAV21*01		TRAJ27*01	297	0.0005
HA2-A	TRA	ILNVEQSPQSLHVQEGDSTNFTCSFP	SSNFYA	LHWYRWETAKSPEALFV	MTLNGDE	KKKGRISATLNTKEGYSYLYIKGSQPEDSATYL	CACPLYNNNDMRF	GAGTRLTVKP	TRAV24*01		TRAJ43*01	297	0.0005
HA2-A	TRA	QKEVEQNSGPLSVPEGAIASLNCTYS	DRGSQS	FFWYRQYSGKSPELIMS	IYSNGD	KEDGRFTAQLNKASQYVSLLIRDSQPSDSATYL	CAVDSNDYKLSF	GAGTTVTVRA	TRAV12-2*02		TRAJ20*01	297	0.0005
HA2-A	TRA	AQSVSQHNHHVILSEAASLELGCNYS	YGGTVN	LFWYVQYPGQHLQLLLK	YFSGDPLV	KGIKGFEAEFIKSKFSFNLRKPSVQWSDTAEYF	CALGGSQGNLIF	GKGTKLSVKP	TRAV8-1*01		TRAJ42*01	297	0.0005
HA2-A	TRA	AQTVTQSQPEMSVQEAETVTLSCTYD	TSESDYY	LFWYKQPPSRQMILVIR	QEAYKQQN	ATENRFSVNFQKAAKSFSLKISDSQLGDAAMYF	CAIEGAQKLVF	GQGTRLTINP	TRAV38-2/DV8*01		TRAJ54*01	297	0.0005
HA2-A	TRA	QKEVEQDPGPLSVPEGAIVSLNCTYS	NSAFQY	FMWYRQYSRKGPELLMY	TYSSGN	KEDGRFTAQVDKSSKYISLFIRDSQPSDSATYL	CAMSEAGNTPLVF	GKGTRLSVIA	TRAV12-3*01		TRAJ29*01	297	0.0005
HA2-A	TRA	KNQVEQSPQSLIILEGKNCTLQCNYT	VSPFSN	LRWYKQDTGRGPVSLTI	MTFSENT	KSNGRYTATLDADTKQSSLHITASQLSDSASYI	CVVSDRDDKIIF	GKGTRLHILP	TRAV10*02		TRAJ30*01	296	0.0005
HA2-A	TRA	EDQVTQSPEALRLQEGESSSLNCSYT	VSGLRG	LFWYRQDPGKGPEFLFT	LYSAGEE	KEKERLKATLTKKESFLHITVPKPEDSATYL	CAVVNGSGYALNF	GKGTSLLVTP	TRAV20*02		TRAJ41*01	295	0.0004
HA2-A	TRA	AQSVTQLGSHVSVSEGALVLLRCNYS	SSVPPY	LFWYVQYPNQGLQLLLK	YTTGATLV	KGINGFEAEFKKSETSFHLTKPSAHMSDAAEYF	CAVSGSGSARQLTF	GSGTQLTVYL	TRAV8-4*01		TRAJ22*01	295	0.0004
HA2-A	TRA	GEDVEQSLFLSVREGDSSVINCTYT	DSSSTY	LYWYKQEPGAGLQLLTY	IFSNMDM	KQDQRLTVLLNKKDKHLSLRIADTQTGDSAIYF	CAEKGGTASKLTF	GTGTRLQVTL	TRAV5*01		TRAJ44*01	295	0.0004
HA2-A	TRA	SQKIEQNSEALNIQEGKTATLTCNYT	NYSPAY	LQWYRQDPGRGPVFLLL	IRENEKE	KRKERLKVTFDTTLKQSLFHITASQPADSATYL	CALDNQAGTALIF	GKGTTLSVSS	TRAV6*01		TRAJ15*01	295	0.0004
HA2-A	TRA	AQTVTQSQPEMSVQEAETVTLSCTYD	TSENNYY	LFWYKQPPSRQMILVIR	QEAYKQQN	ATENRFSVNFQKAAKSFSLKISDSQLGDTAMYF	CAFIPFNNNDMRF	GAGTRLTVKP	TRAV38-1*01		TRAJ43*01	294	0.0004
HA2-A	TRA	DQQVKQNSPSLSVQEGRISILNCDYT	NSMFDY	FLWYKKYPAEGPTFLIS	ISSIKDK	NEDGRFTVFLNKSAKHLSLHIVPSQPGDSAVYF	CAANDFGNEKLTF	GTGTRLTIIP	TRAV29/DV5*01		TRAJ48*01	294	0.0004
HA2-A	TRA	AQKVTQAQTEISVVEKEDVTLDCVYE	TRDTTYY	LFWYKQPPSGELVFLIR	RNSFDEQN	EISGRYSWNFQKSTSSFNFTITASQVVDSAVYF	CALSAAGANSKLTF	GKGITLSVRP	TRAV19*01		TRAJ56*01	293	0.0004
HA2-A	TRA	KQEVTQIPAALSVPEGENLVLNCSFT	DSAIYN	LQWFRQDPGKGLTSLLL	IQSSQRE	QTSGRLNASLDKSSGRSTLYIAASQPGDSATYL	CAVIVSNDMRF	GAGTRLTVKP	TRAV21*01		TRAJ43*01	293	0.0004
HA2-A	TRA	GENVEQHPSTLSVQEGDSAVIKCTYS	DSASNY	FPWYKQELGKRPQLIID	IRSNVGE	KKDQRIAVTLNKTAKHFSLHITETQPEDSAVYF	CAAGKTSYDKVIF	GPGTSLSVIP	TRAV13-1*02		TRAJ50*01	293	0.0004
HA2-A	TRA	QKEVEQNSGPLSVPEGAIASLNCTYS	DRGSQS	FFWYRQYSGKSPELIMS	IYSNGD	KEDGRFTAQLNKASQYVSLLIRDSQPSDSATYL	CAFSSDSNYQLIW	GAGTKLIIKP	TRAV12-2*02		TRAJ33*01	293	0.0004
HA2-A	TRA	GQQVMQIPQYQHVQEGEDFTTYCNSS	TTLSN	IQWYKQRPGGHPVFLIQ	LVKSGEV	KKQKRLTFQFGEAKKNSSLHITATQTTDVGTYF	CAVTYNFNKFYF	GSGTKLNVKP	TRAV25*01		TRAJ21*01	293	0.0004
HA2-A	TRA	AQSVTQLGSHVSVSEGALVLLRCNYS	SSVPPY	LFWYVQYPNQGLQLLLK	YTTGATLV	KGINGFEAEFKKSETSFHLTKPSAHMSDAAEYF	CAVIHTGGFKTIF	GAGTRLFVKA	TRAV8-4*03		TRAJ9*01	292	0.0004
HA2-A	TRA	GEDVEQSLFLSVREGDSSVINCTYT	DSSSTY	LYWYKQEPGAGLQLLTY	IFSNMDM	KQDQRLTVLLNKKDKHLSLRIADTQTGDSAIYF	CAESSRIGNQFYF	GTGTSLTVIP	TRAV5*01		TRAJ49*01	292	0.0004
HA2-A	TRA	GNSVTQMEGPVTLSEEAFLTINCTYT	ATGYPS	LFWYVQYPGEGLQLLLK	ATKADDK	GSNKGFEATYRKETTSFHLEKGSVQVSDSAVYF	CALSRNNNARLMF	GDGTQLVVKP	TRAV9-2*01		TRAJ31*01	292	0.0004
HA2-A	TRA	GENVEQHPSTLSVQEGDSAVIKCTYS	DSASNY	FPWYKQELGKRPQLIID	IRSNVGE	KKDQRIAVTLNKTAKHFSLHITETQPEDSAVYF	CAASRGYSTLTF	GKGTMLLVSP	TRAV13-1*02		TRAJ11*01	292	0.0004
HA2-A	TRA	GNSVTQMEGPVTLSEEAFLTINCTYT	ATGYPS	LFWYVQYPGEGLQLLLK	ATKADDK	GSNKGFEATYRKETTSFHLEKGSVQVSDSAVYF	CALTAYGGSQGNLIF	GKGTKLSVKP	TRAV9-2*01		TRAJ42*01	291	0.0004
HA2-A	TRA	KNEVEQSPQNLTAQEGEFITINCSYS	VGISA	LHWLQQHPGGGIVSLFM	LSSGK	KKHGRLIATINIQEKHSSLHITASHPRDSAVYI	CAVANYGGSQGNLIF	GKGTKLSVKP	TRAV41*01		TRAJ42*01	290	0.0004
HA2-A	TRA	KNQVEQSPQSLIILEGKNCTLQCNYT	VSPFSN	LRWYKQDTGRGPVSLTI	MTFSENT	KSNGRYTATLDADTKQSSLHITASQLSDSASYI	CVVSARAGGFKTIF	GAGTRLFVKA	TRAV10*02		TRAJ9*01	290	0.0004
HA2-A	TRA	QQQVKQSPQSLIVQKGGISIINCAYE	NTAFDY	FPWYQQFPGKGPALLIA	IRPDVSE	KKEGRFTISFNKSAKQFSLHIMDSQPGDSATYF	CAATGYHGKLTF	GQGTILTVHP	TRAV23/DV6*01		TRAJ52*01	290	0.0004
HA2-A	TRA	EDQVTQSPEALRLQEGESSSLNCSYT	VSGLRG	LFWYRQDPGKGPEFLFT	LYSAGEE	KEKERLKATLTKKESFLHITAPKPEDSATYL	CAVQAENRDDKIIF	GKGTRLHILP	TRAV20*02		TRAJ30*01	290	0.0004
HA2-A	TRA	SQKIEQNSEALNIQEGKTATLTCNYT	NYSPAY	LQWYRQDPGRGPVFLLL	IRENEKE	KRKERLKVTFDTTLKQSLFHITASQPADSATYL	CALDPLEYGNKLVF	GAGTILRVKS	TRAV6*07		TRAJ47*01	289	0.0004
HA2-A	TRA	AQKVTQAQTEISVVEKEDVTLDCVYE	TRDTTYY	LFWYKQPPSGELVFLIR	RNSFDEQN	EISGRYSWNFQKSTSSFNFTITASQVVDSAVYF	CAFRTKIIF	GSGTRLSIRP	TRAV19*01		TRAJ3*01	288	0.0004
HA2-A	TRA	EDQVTQSPEALRLQEGESSSLNCSYT	VSGLRG	LFWYRQDPGKGPEFLFT	LYSAGEE	KEKERLKATLTKKESFLHITAPKPEDSATYL	CAVRVYNNNDMRF	GAGTRLTVKP	TRAV20*02		TRAJ43*01	288	0.0004
HA2-A	TRA	AQTVTQSQPEMSVQEAETVTLSCTYD	TSESDYY	LFWYKQPPSRQMILVIR	QEAYKQQN	ATENRFSVNFQKAAKSFSLKISDSQLGDAAMYF	CAYRSGRGGADGLTF	GKGTHLIIQP	TRAV38-2/DV8*01		TRAJ45*01	288	0.0004
HA2-A	TRA	AQSVSQHNHHVILSEAASLELGCNYS	YGGTVN	LFWYVQYPGQHLQLLLK	YFSGDPLV	KGIKGFEAEFIKSKFSFNLRKPSVQWSDTAEYF	CAVNYDYYGGSQGNLIF	GKGTKLSVKP	TRAV8-1*01		TRAJ42*01	288	0.0004
HA2-A	TRA	LAKTTQPISMDSYEGQEVNITCSHN	NIATNDY	ITWYQQFPSQGPRFIIQ	GYKTK	VTNEVASLFIPADRKSSTLSLPRVSLSDTAVYY	CLFSSGGYQKVTF	GTGTKLQVIP	TRAV4*01		TRAJ13*02	287	0.0004
HA2-A	TRA	KNQVEQSPQSLIILEGKNCTLQCNYT	VSPFSN	LRWYKQDTGRGPVSLTI	MTFSENT	KSNGRYTATLDADTKQSSLHITASQLSDSASYI	CVVSAGDYKLSF	GAGTTVTVRA	TRAV10*01		TRAJ20*01	287	0.0004
HA2-A	TRA	GENVEQHPSTLSVQEGDSAVIKCTYS	DSASNY	FPWYKQELGKRPQLIID	IRSNVGE	KKDQRIAVTLNKTAKHFSLHITETQPEDSAVYF	CAAKYQPGFQKLVF	GTGTRLLVSP	TRAV13-1*02		TRAJ8*01	287	0.0004
HA2-A	TRA	AQTVTQSQPEMSVQEAETVTLSCTYD	TSESDYY	LFWYKQPPSRQMILVIR	QEAYKQQN	ATENRFSVNFQKAAKSFSLKISDSQLGDAAMYF	CAYSGGSQGNLIF	GKGTKLSVKP	TRAV38-2/DV8*01		TRAJ42*01	287	0.0004
HA2-A	TRA	GEDVEQSLFLSVREGDSSVINCTYT	DSSSTY	LYWYKQEPGAGLQLLTY	IFSNMDM	KQDQRLTVLLNKKDKHLSLRIADTQTGDSAIYF	CAESKSGGSYIPTF	GRGTSLIVHP	TRAV5*01		TRAJ6*01	286	0.0004
HA2-A	TRA	AQKVTQAQTEISVVEKEDVTLDCVYE	TRDTTYY	LFWYKQPPSGELVFLIR	RNSFDEQN	EISGRYSWNFQKSTSSFNFTITASQVVDSAVYF	CALSDYNNAGNMLTF	GGGTRLMVKP	TRAV19*01		TRAJ39*01	286	0.0004
HA2-A	TRA	GESVGLHLPTLSVQEGDNSIINCAYS	NSASDY	FIWYKQESGKGPQFIID	IRSNMDK	RQGQRVTVLLNKTVKHLSLQIAATQPGDSAVYF	CAESDRANYGGSQGNLIF	GKGTKLSVKP	TRAV13-2*01		TRAJ42*01	285	0.0004
HA2-A	TRA	EDQVTQSPEALRLQEGESSSLNCSYT	VSGLRG	LFWYRQDPGKGPEFLFT	LYSAGEE	KEKERLKATLTKKESFLHITAPKPEDSATYL	CAVRTNTGGFKTIF	GAGTRLFVKA	TRAV20*02		TRAJ9*01	285	0.0004
HA2-A	TRA	EDQVTQSPEALRLQEGESSSLNCSYT	VSGLRG	LFWYRQDPGKGPEFLFT	LYSAGEE	KEKERLKATLTKKESFLHITAPKPEDSATYL	CAATLSGGYNKLIF	GAGTRLAVHP	TRAV20*02		TRAJ4*01	285	0.0004
HA2-A	TRA	GEDVEQSLFLSVREGDSSVINCTYT	DSSSTY	LYWYKQEPGAGLQLLTY	IFSNMDM	KQDQRLTVLLNKKDKHLSLRIADTQTGDSAIYF	CPLISSGSARQLTF	GSGTQLTVLP	TRAV5*01		TRAJ22*01	285	0.0004
HA2-A	TRA	GESVGLHLPTLSVQEGDNSIINCAYS	NSASDY	FIWYKQESGKGPQFIID	IRSNMDK	RQGQRVTVLLNKTVKHLSLQIAATQPGDSAVYF	CAEKKAAGNKLTF	GGGTRVLVKP	TRAV13-2*01		TRAJ17*01	285	0.0004
HA2-A	TRA	GQSLEQPSEVTAVEGAIVQINCTYQ	TSGFYG	LSWYQQHDGGAPTFLSY	NALDGL	EETGRFSSFLSRSDSYGYLLLQELQMKDSASYF	CTLRSGNTGKLIF	GQGTTLQVKP	TRAV1-1*01		TRAJ37*01	285	0.0004
HA2-A	TRA	GDSVTQMEGPVTLSEEAFLTINCTYT	ATGYPS	LFWYVQYPGEGLQLLLK	ATKADDK	GSNKGFEATYRKETTSFHLEKGSVQVSDSAVYF	CALRAGGTSYGKLTF	GQGTILTVHP	TRAV9-2*02		TRAJ52*01	285	0.0004
HA2-A	TRA	GENVEQHPSTLSVQEGDSAVIKCTYS	DSASNY	FPWYKQELGKRPQLIID	IRSNVGE	KKDQRIAVTLNKTAKHFSLHITETQPEDSAVYF	CAASSMEYGNKLVF	GAGTILRVKS	TRAV13-1*02		TRAJ47*02	284	0.0004
HA2-A	TRA	QKEVEQNSGPLSVPEGAIASLNCTYS	DRGSQS	FFWYRQYSGKSPELIMS	IYSNGD	KEDGRFTAQLNKASQYVSLLIRDSQPSDSATYL	CAVNPEAAGNKLTF	GGGTRVLVKP	TRAV12-2*01		TRAJ17*01	284	0.0004
HA2-A	TRA	SQKIEQNSEALNIQEGKTATLTCNYT	NYSPAY	LQWYRQDPGRGPVFLLL	IRENEKE	KRKERLKVTFDTTLKQSLFHITASQPADSATYL	CALVRPGGYNKLIF	GAGTRLAVHP	TRAV6*01		TRAJ4*01	284	0.0004
HA2-A	TRA	QQPVQSPQAVILREGEDAVINCSSS	KALYS	VHWYRQKHGEAPVFLMI	LLKGGEQ	KGHDKISASFNEKKQQSSLYLTASQLSYSGTYF	CGTDERGAQKLVF	GQGTRLTINP	TRAV30*05		TRAJ54*01	283	0.0004
HA2-A	TRA	GENVEQHPSTLSVQEGDSAVIKCTYS	DSASNY	FPWYKQELGKRPQLIID	IRSNVGE	KKDQRIAVTLNKTAKHFSLHITETQPEDSAVYF	CAASKAGSYQLTF	GKGTKLSVIP	TRAV13-1*02		TRAJ28*01	282	0.0004
HA2-A	TRA	KDQVFQPSTVASSEGAVVEIFCNHS	VSNAYN	FFWYLHFPGCAPRLLVK	GSKP	SQQGRYNMTYERFSSSLLILQVREADAAVYY	CAVEDGNNNDMRF	GAGTRLTVKP	TRAV2*01		TRAJ43*01	282	0.0004
HA2-A	TRA	KNQVEQSPQSLIILEGKNCTLQCNYT	VSPFSN	LRWYKQDTGRGPVSLTI	MTFSENT	KSNGRYTATLDADTKQSSLHITASQLSDSASYI	CVVTAQTGANNLFF	GTGTRLTVIP	TRAV10*01		TRAJ36*01	282	0.0004
HA2-A	TRA	GENVEQHPSTLSVQEGDSAVIKCTYS	DSASNY	FPWYKQELGKRPQLIID	IRSNVGE	KKDQRIAVTLNKTAKHFSLHITETQPEDSAVYF	CAAATSGGSYIPTF	GRGTSLIVHP	TRAV13-1*02		TRAJ6*01	282	0.0004
HA2-A	TRA	KDQVFQPSTVASSEGAVVEIFCNHS	VSNAYN	FFWYLHFPGCAPRLLVK	GSKP	SQQGRYNMTYERFSSSLLILQVREADAAVYY	CAPPYSSASKIIF	GSGTRLSIRP	TRAV2*01		TRAJ3*01	281	0.0004
HA2-A	TRA	KQEVTQIPAALSVPEGENLVLNCSFT	DSAIYN	LQWFRQDPGKGLTSLLL	IQSSQRE	QTSGRLNASLDKSSGRSTLYIAASQPGDSATYL	CAVKVTGGSYIPTF	GRGTSLIVHP	TRAV21*01		TRAJ6*01	281	0.0004
HA2-A	TRA	AQTVTQSQPEMSVQEAETVTLSCTYD	TSENNYY	LFWYKQPPSRQMILVIR	QEAYKQQN	ATENRFSVNFQKAAKSFSLKISDSQLGDTAMYF	CAFMKHAGKLIF	GQGTTLQVKP	TRAV38-1*01		TRAJ37*01	281	0.0004
HA2-A	TRA	GQSLEQPSEVTAVEGAIVQINCTYQ	TSGFYG	LSWYQQHDGGAPTFLSY	NALDGL	EETGRFSSFLSRSDSYGYLLLQELQMKDSASYF	CAVFNQAGTALIF	GKGTTLSVSS	TRAV1-1*01		TRAJ15*01	281	0.0004
HA2-A	TRA	GDSVTQMEGPVTLSEEAFLTINCTYT	ATGYPS	LFWYVQYPGEGLQLLLK	ATKADDK	GSNKGFEATYRKETTSFHLEKGSVQVSDSAVYF	CALSNQAGTALIF	GKGTTLSVSS	TRAV9-2*02		TRAJ15*01	281	0.0004
HA2-A	TRA	KDQVFQPSTVASSEGAVVEIFCNHS	VSNAYN	FFWYLHFPGCAPRLLVK	GSKP	SQQGRYNMTYERFSSSLLILQVREADAAVYY	CAVEDQSSASKIIF	GSGTRLSIRP	TRAV2*01		TRAJ3*01	281	0.0004
HA2-A	TRA	DAKTTQPPSMDCAEGRAANLPCNHS	TISGNEY	VYWYRQIHSQGPQYIIH	GLKNN	ETNEMASLIITEDRKSSTLILPHATLRDTAVYY	CIVRVETGANNLFF	GTGTRLTVIP	TRAV26-1*01		TRAJ36*01	280	0.0004
HA2-A	TRA	GQSLEQPSEVTAVEGAIVQINCTYQ	TSGFYG	LSWYQQHDGGAPTFLSY	NALDGL	EETGRFSSFLSRSDSYGYLLLQELQMKDSASYF	CAAYPGGYNKLIF	GAGTRLAVHP	TRAV1-1*01		TRAJ4*01	280	0.0004
HA2-A	TRA	KDQVFQPSTVASSEGAVVEIFCNHS	VSNAYN	FFWYLHFPGCAPRLLVK	GSKP	SQQGRYNMTYERFSSSLLILQVREADAAVYY	CAVADTDKLIF	GTGTRLQVFP	TRAV2*01		TRAJ34*01	280	0.0004
HA2-A	TRA	GENVEQHPSTLSVQEGDSAVIKCTYS	DSASNY	FPWYKQELGKRPQLIID	IRSNVGE	KKDQRIAVTLNKTAKHFSLHITETQPEDSAVYF	CAATSHSSASKIIF	GSGTRLSIRP	TRAV13-1*02		TRAJ3*01	279	0.0004
HA2-A	TRA	SQELEQSPQSLIVQEGKNLTINCTSS	KTLYG	LYWYKQKYGEGLIFLMM	LQKGGEE	KSHEKITAKLDEKKQQSSLHITASQPSHAGIYL	CGELMAAGGYQKVTF	GTGTKLQVIP	TRAV34*01		TRAJ13*02	279	0.0004
HA2-A	TRA	GQQVMQIPQYQHVQEGEDFTTYCNSS	TTLSN	IQWYKQRPGGHPVFLIQ	LVKSGEV	KKQKRLTFQFGEAKKNSSLHITATQTTDVGTYF	CAGPTGSGGSNYKLTF	GKGTLLTVNP	TRAV25*01		TRAJ53*01	279	0.0004
HA2-A	TRA	KQEVTQIPAALSVPEGENLVLNCSFT	DSAIYN	LQWFRQDPGKGLTSLLL	IQSSQRE	QTSGRLNASLDKSSGRSTLYIAASQPGDSATYL	CAVSVTGTASKLTF	GTGTRLQVTL	TRAV21*01		TRAJ44*01	279	0.0004
HA2-A	TRA	TQLLEQSPQFLSIQEGENLTVYCNSS	SVFSS	LQWYRQEPGEGPVLLVT	VVTGGEV	KKLKRLTFQFGDARKDSSLHITAAQPGDTGLYL	CAGAPGTYKYIF	GTGTRLKVLA	TRAV27*01		TRAJ40*01	279	0.0004
HA2-A	TRA	GQNIDQPTEMTATEGAIVQINCTYQ	TSGFNG	LFWYQQHAGEAPTFLSY	NVLDGL	EEKGRFSSFLSRSKGYSYLLLKELQMKDSASYL	CAVSSDRGSTLGRLYF	GRGTQLTVWP	TRAV1-2*01		TRAJ18*01	279	0.0004
HA2-A	TRA	GENVEQHPSTLSVQEGDSAVIKCTYS	DSASNY	FPWYKQELGKRPQLIID	IRSNVGE	KKDQRIAVTLNKTAKHFSLHITETQPEDSAVYF	CAAIYSGGGADGLTF	GKGTHLIIQP	TRAV13-1*02		TRAJ45*01	279	0.0004
HA2-A	TRA	QQPVQSPQAVILREGEDAVINCSSS	KALYS	VHWYRQKHGEAPVFLMI	LLKGGEQ	KGHEKISASFNEKKQQSSLYLTASQLSYSGTYF	CGTDQADSWGKLQF	GAGTQVVVTP	TRAV30*01		TRAJ24*02	279	0.0004
HA2-A	TRA	AQKVTQAQTEISVVEKEDVTLDCVYE	TRDTTYY	LFWYKQPPSGELVFLIR	RNSFDEQN	EISGRYSWNFQKSTSSFNFTITASQVVDSAVYF	CALSGGNQFYF	GTGTSLTVIP	TRAV19*01		TRAJ49*01	278	0.0004
HA2-A	TRA	DAKTTQPNSMESNEEEPVHLPCNHS	TISGTDY	IHWYRQLPSQGPEYVIH	GLTSN	VNNRMASLAIAEDRKSSTLILHRATLRDAAVYY	CILRVPSYGQNFVF	GPGTRLSVLP	TRAV26-2*01		TRAJ26*01	277	0.0004
HA2-A	TRA	AQTVTQSQPEMSVQEAETVTLSCTYD	TSESDYY	LFWYKQPPSRQMILVIR	QEAYKQQN	ATENRFSVNFQKAAKSFSLKISDSQLGDAAMYF	CAYRTNTGNQFYF	GTGTSLTVIP	TRAV38-2/DV8*01		TRAJ49*01	277	0.0004
HA2-A	TRA	LAKTTQPISMDSYEGQEVNITCSHN	NIATNDY	ITWYQQFPSQGPRFIIQ	GYKTK	VTNEVASLFIPADRKSSTLSLPRVSLSDTAVYY	CLVGGLTGNTPLVF	GKGTRLSVIA	TRAV4*01		TRAJ29*01	277	0.0004
HA2-A	TRA	EDKVVQSPLSLVVHEGDTVTLNCSYE	VTNFRS	LLWYKQEKKAPTFLFM	LTSSGIE	KKSGRLSSILDKKELFSILNITATQTGDSAIYL	CAVGNYNNAGNMLTF	GGGTRLMVKP	TRAV36/DV7*05		TRAJ39*01	277	0.0004
HA2-A	TRA	GDSVTQMEGPVTLSEEAFLTINCTYT	ATGYPS	LFWYVQYPGEGLQLLLK	ATKADDK	GSNKGFEATYRKETTSFHLEKGSVQVSDSAVYF	CALSDWEYGNKLVF	GAGTILRVKS	TRAV9-2*02		TRAJ47*02	276	0.0004
HA2-A	TRA	SQQGEEDPQALSIQEGENATMNCSYK	TSINN	LQWYRQNSGRGLVHLIL	IRSNERE	KHSGRLRVTLDTSKKSSSLLITASRAADTASYF	CATDASNAGGTSYGKLTF	GQGTILTVHP	TRAV17*01		TRAJ52*01	276	0.0004
HA2-A	TRA	QKEVEQNSGPLSVPEGAIASLNCTYS	DRGSQS	FFWYRQYSGKSPELIMS	IYSNGD	KEDGRFTAQLNKASQYVSLLIRDSQPSDSATYL	CAVTSYRGSTLGRLYF	GRGTQLTVWP	TRAV12-2*02		TRAJ18*01	276	0.0004
HA2-A	TRA	GDSVTQMEGPVTLSEEAFLTINCTYT	ATGYPS	LFWYVQYPGEGLQLLLK	ATKADDK	GSNKGFEATYRKETTSFHLEKGSVQVSDSAVYF	CALREGGSYIPTF	GRGTSLIVHP	TRAV9-2*02		TRAJ6*01	276	0.0004
HA2-A	TRA	QKEVEQDPGPLSVPEGAIVSLNCTYS	NSAFQY	FMWYRQYSRKGPELLMY	TYSSGN	KEDGRFTAQVDKSSKYISLFIRDSQPSDSATYL	CAGRGSGGSNYKLTF	GKGTLLTVNP	TRAV12-3*01		TRAJ53*01	276	0.0004
HA2-A	TRA	GENVEQHPSTLSVQEGDSAVIKCTYS	DSASNY	FPWYKQELGKRPQLIID	IRSNVGE	KKDQRIAVTLNKTAKHFSLHITETQPEDSAVYF	CAAKRGTYKYIF	GTGTRLKVLA	TRAV13-1*02		TRAJ40*01	276	0.0004
HA2-A	TRA	GQNIDQPTEMTATEGAIVQINCTYQ	TSGFNG	LFWYQQHAGEAPTFLSY	NVLDGL	EEKGRFSSFLSRSKGYSYLLLKELQMKDSASYL	CAVVGSNYQLIW	GAGTKLIIKP	TRAV1-2*01		TRAJ33*01	276	0.0004
HA2-A	TRA	KQEVTQIPAALSVPEGENLVLNCSFT	DSAIYN	LQWFRQDPGKGLTSLLL	IQSSQRE	QTSGRLNASLDKSSGRSTLYIAASQPGDSATYL	CAVIGESGGSNYKLTF	GKGTLLTVNP	TRAV21*01		TRAJ53*01	275	0.0004
HA2-A	TRA	AQTVTQSQPEMSVQEAETVTLSCTYD	TSESDYY	LFWYKQPPSRQMILVIR	QEAYKQQN	ATENRFSVNFQKAAKSFSLKISDSQLGDAAMYF	CAYSLWISEKLTF	GTGTRLTIIP	TRAV38-2/DV8*01		TRAJ48*01	275	0.0004
HA2-A	TRA	KQEVTQIPAALSVPEGENLVLNCSFT	DSAIYN	LQWFRQDPGKGLTSLLL	IQSSQRE	QTSGRLNASLDKSSGRSTLYIAASQPGDSATYL	CAVTDSWGKLQF	GAGTQVVVTP	TRAV21*01		TRAJ24*02	274	0.0004
HA2-A	TRA	KQEVTQIPAALSVPEGENLVLNCSFT	DSAIYN	LQWFRQDPGKGLTSLLL	IQSSQRE	QTSGRLNASLDKSSGRSTLYIAASQPGDSATYL	CAVRLLNQGGKLIF	GQGTELSVKP	TRAV21*01		TRAJ23*01	274	0.0004
HA2-A	TRA	GENVEQHPSTLSVQEGDSAVIKCTYS	DSASNY	FPWYKQELGKRPQLIID	IRSNVGE	KKDQRIAVTLNKTAKHFSLHITETQPEDSAVYF	CAARTTGFQKLVF	GTGTRLLVSP	TRAV13-1*02		TRAJ8*01	273	0.0004
HA2-A	TRA	DQQVKQNSPSLSVQEGRISILNCDYT	NSMFDY	FLWYKKYPAEGPTFLIS	ISSIKDK	NEDGRFTVFLNKSAKHLSLHIVPSQPGDSAVYF	CAASDSGGSNYKLTF	GKGTLLTVNP	TRAV29/DV5*01		TRAJ53*01	272	0.0004
HA2-A	TRA	AQKITQTQPGMFVQEKEAVTLDCTYD	TSDPSYG	LFWYKQPSSGEMIFLIY	QGSYDQQN	ATEGRYSLNFQKARKSANLVISASQLGDSAMYF	CAMREVAAGNKLTF	GGGTRVLVKP	TRAV14/DV4*01		TRAJ17*01	272	0.0004
HA2-A	TRA	DAKTTQPNSMESNEEEPVHLPCNHS	TISGTDY	IHWYRQLPSQGPEYVIH	GLTSN	VNNRMASLAIAEDRKSSTLILHRATLRDAAVYY	CILVAPLVF	GKGTRLSVIA	TRAV26-2*01		TRAJ29*01	272	0.0004
HA2-A	TRA	QKEVEQNSGPLSVPEGAIASLNCTYS	DRGSQS	FFWYRQYSGKSPELIMS	IYSNGD	KEDGRFTAQLNKASQYVSLLIRDSQPSDSATYL	CAVRRARLMF	GDGTQLVVKP	TRAV12-2*02		TRAJ31*01	272	0.0004
HA2-A	TRA	EDQVTQSPEALRLQEGESSSLNCSYT	VSGLRG	LFWYRQDPGKGPEFLFT	LYSAGEE	KEKERLKATLTKKESFLHITAPKPEDSATYL	CAVRSNFGNEKLTF	GTGTRLTIIP	TRAV20*02		TRAJ48*01	272	0.0004
HA2-A	TRA	QQQVKQSPQSLIVQKGGISIINCAYE	NTAFDY	FPWYQQFPGKGPALLIA	IRPDVSE	KKEGRFTISFNKSAKQFSLHIMDSQPGDSATYF	CAASINTARLMF	GDGTQLVVKP	TRAV23/DV6*01		TRAJ31*01	272	0.0004
HA2-A	TRA	QKEVEQDPGPLSVPEGAIVSLNCTYS	NSAFQY	FMWYRQYSRKGPELLMY	TYSSGN	KEDGRFTAQVDKSSKYISLFIRDSQPSDSATYL	CAMSRPGGYNKLIF	GAGTRLAVHP	TRAV12-3*01		TRAJ4*01	272	0.0004
HA2-A	TRA	QKEVEQDPGPLSVPEGAIVSLNCTYS	NSAFQY	FMWYRQYSRKGPELLMY	TYSSGN	KEDGRFTAQVDKSSKYISLFIRDSQPSDSATYL	CASFNQAGTALIF	GKGTTLSVSS	TRAV12-3*01		TRAJ15*01	272	0.0004
HA2-A	TRA	GESVGLHLPTLSVQEGDNSIINCAYS	NSASDY	FIWYKQESGKGPQFIID	IRSNMDK	RQGQRVTVLLNKTVKHLSLQIAATQPGDSAVYF	CAESSSNTGKLIF	GQGTTLQVKP	TRAV13-2*01		TRAJ37*02	271	0.0004
HA2-A	TRA	GDSVTQMEGPVTLSEEAFLTINCTYT	ATGYPS	LFWYVQYPGEGLQLLLK	ATKADDK	GSNKGFEATYRKETTSFHLEKGSVQVSDSAVYF	CALSSGGSNYKLTF	GKGTLLTVNP	TRAV9-2*02		TRAJ53*01	270	0.0004
HA2-A	TRA	KNEVEQSPQNLTAQEGEFITINCSYS	VGISA	LHWLQQHPGGGIVSLFM	LSSGK	KKHGRLIATINIQEKHSSLHITASHPRDSAVYI	CAVGLNTDKLIF	GTGTRLQVFP	TRAV41*01		TRAJ34*01	270	0.0004
HA2-A	TRA	AQKITQTQPGMFVQEKEAVTLDCTYD	TSDPSYG	LFWYKQPSSGEMIFLIY	QGSYDQQN	ATEGRYSLNFQKARKSANLVISASQLGDSAMYF	CAMREGNIKLTF	GQGTILTVHP	TRAV14/DV4*01		TRAJ52*01	270	0.0004
HA2-A	TRA	GEDVEQSLFLSVREGDSSVINCTYT	DSSSTY	LYWYKQEPGAGLQLLTY	IFSNMDM	KQDQRLTVLLNKKDKHLSLRIADTQTGDSAIYF	CAEILNTGRRALTF	GSGTRLQVQP	TRAV5*01		TRAJ5*01	269	0.0004
HA2-A	TRA	GQQLNQSPQSMFIQEGEDVSMNCTSS	SIFNT	WLWYKQDPGEGPVLLIA	LYKAGEL	TSNGRLTAQFGITRKDSFLNISASIPSDVGIYF	CAGPANAGGTSYGKLTF	GQGTILTVHP	TRAV35*01		TRAJ52*01	269	0.0004
HA2-A	TRA	EDKVVQSPLSLVVHEGDTVTLNCSYE	VTNFRS	LLWYKQEKKAPTFLFM	LTSSGIE	KKSGRLSSILDKKELFNILNITATQTGDSAIYL	CAVVDFGNEKLTF	GTGTRLTIIP	TRAV36/DV7*05		TRAJ48*01	269	0.0004
HA2-A	TRA	KQEVTQIPAALSVPEGENLVLNCSFT	DSAIYN	LQWFRQDPGKGLTSLLL	IQSSQRE	QTSGRLNASLDKSSGRSTLYIAASQPGDSATYL	CAVGINAGKSTF	GDGTTLTVKP	TRAV21*01		TRAJ27*01	269	0.0004
HA2-A	TRA	QQPVQSPQAVILREGEDAVINCSSS	KALYS	VHWYRQKHGEAPVFLMI	LLKGGEQ	KGHDKISASFNEKKQQSSLYLTASQLSYSGTYF	CGTERVYSGGGADGLTF	GKGTHLIIQP	TRAV30*05		TRAJ45*01	268	0.0004
HA2-A	TRA	TQLLEQSPQFLSIQEGENLTVYCNSS	SVFSS	LQWYRQEPGEGPVLLVT	VVTGGEV	KKLKRLTFQFGDARKDSSLHITAAQPGDTGLYL	CAGPIIPNAGGTSYGKLTF	GQGTILTVHP	TRAV27*01		TRAJ52*01	268	0.0004
HA2-A	TRA	AQTVTQSQPEMSVQEAETVTLSCTYD	TSESDYY	LFWYKQPPSRQMILVIR	QEAYKQQN	ATENRFSVNFQKAAKSFSLKISDSQLGDAAMYF	CAYKGAGGTSYGKLTF	GQGTILTVHP	TRAV38-2/DV8*01		TRAJ52*01	268	0.0004
HA2-A	TRA	QQPVQSPQAVILREGEDAVINCSSS	KALYS	VHWYRQKHGEAPVFLMI	LLKGGEQ	KGHEKISASFNEKKQQSSLYLTASQLSYSGTYF	CGSVRSGKLTF	GTGTRLTIIP	TRAV30*01		TRAJ48*01	268	0.0004
HA2-A	TRA	KDQVFQPSTVASSEGAVVEIFCNHS	VSNAYN	FFWYLHFPGCAPRLLVK	GSKP	SQQGRYNMTYERFSSSLLILQVREADAAVYY	CAVEEGGDYKLSF	GAGTTVTVRA	TRAV2*01		TRAJ20*01	268	0.0004
HA2-A	TRA	GENVEQHPSTLSVQEGDSAVIKCTYS	DSASNY	FPWYKQELGKRPQLIID	IRSNVGE	KKDQRIAVTLNKTAKHFSLHITETQPEDSAVYF	CAAWYSWGKLQF	GAGTQVVVTP	TRAV13-1*02		TRAJ24*02	267	0.0004
HA2-A	TRA	KDQVFQPSTVASSEGAVVEIFCNHS	VSNAYN	FFWYLHFPGCAPRLLVK	GSKP	SQQGRYNMTYERFSSSLLILQVREADAAVYY	CAVEHSNYQLIW	GAGTKLIIKP	TRAV2*01		TRAJ33*01	267	0.0004
HA2-A	TRA	QKEVEQDPGPLSVPEGAIVSLNCTYS	NSAFQY	FMWYRQYSRKGPELLMY	TYSSGN	KEDGRFTAQVDKSSKYISLFIRDSQPSDSATYL	CAMRINAGNNRKLIW	GLGTSLAVNP	TRAV12-3*01		TRAJ38*01	267	0.0004
HA2-A	TRA	QKEVEQNSGPLSVPEGAIASLNCTYS	DRGSQS	FFWYRQYSGKSPELIMS	IYSNGD	KEDGRFTAQLNKASQYVSLLIRDSQPSDSATYL	CAVNMNRDDKIIF	GKGTRLHILP	TRAV12-2*01		TRAJ30*01	267	0.0004
HA2-A	TRA	GEDVEQSLFLSVREGDSSVINCTYT	DSSSTY	LYWYKQEPGAGLQLLTY	IFSNMDM	KQDQRLTVLLNKKDKHLSLRIADTQTGDSAIYF	CAESWSSGGSYIPTF	GRGTSLIVHP	TRAV5*01		TRAJ6*01	266	0.0004
HA2-A	TRA	GNSVTQMEGPVTLSEEAFLTINCTYT	ATGYPS	LFWYVQYPGEGLQLLLK	ATKADDK	GSNKGFEATYRKETTSFHLEKGSVQVSDSAVYF	CALSDRTDSNYQLIW	GAGTKLIIKP	TRAV9-2*01		TRAJ33*01	266	0.0004
HA2-A	TRA	AQTVTQSQPEMSVQEAETVTLSCTYD	TSESDYY	LFWYKQPPSRQMILVIR	QEAYKQQN	ATENRFSVNFQKAAKSFSLKISDSQLGDAAMYF	CAYRNSPTQGGSEKLVF	GKGTKLTVNP	TRAV38-2/DV8*01		TRAJ57*01	266	0.0004
HA2-A	TRA	GENVEQHPSTLSVQEGDSAVIKCTYS	DSASNY	FPWYKQELGKRPQLIID	IRSNVGE	KKDQRIAVTLNKTAKHFSLHITETQPEDSAVYF	CAASIRGDDKIIF	GKGTRLHILP	TRAV13-1*02		TRAJ30*01	265	0.0004
HA2-A	TRA	ILNVEQSPQSLHVQEGDSTNFTCSFP	SSNFYA	LHWYRWETAKSPEALFV	MTLNGDE	KKKGRISATLNTKEGYSYLYIKGSQPEDSATYL	CAFITNTGGFKTIF	GAGTRLFVKA	TRAV24*01		TRAJ9*01	265	0.0004
HA2-A	TRA	GQSLEQPSEVTAVEGAIVQINCTYQ	TSGFYG	LSWYQQHDGGAPTFLSY	NALDGL	EETGRFSSFLSRSDSYGYLLLQELQMKDSASYF	CAVIRGATNKLIF	GTGTLLAVQP	TRAV1-1*01		TRAJ32*02	265	0.0004
HA2-A	TRA	GQQLNQSPQSMFIQEGEDVSMNCTSS	SIFNT	WLWYKQDPGEGPVLLIA	LYKAGEL	TSNGRLTAQFGITRKDSFLNISASIPSDVGIYF	CAGQLMNSGNTPLVF	GKGTRLSVIA	TRAV35*01		TRAJ29*01	265	0.0004
HA2-A	TRA	DQQVKQNSPSLSVQEGRISILNCDYT	NSMFDY	FLWYKKYPAEGPTFLIS	ISSIKDK	NEDGRFTVFLNKSAKHLSLHIVPSQPGDSAVYF	CAASVADRGSTLGRLYF	GRGTQLTVWP	TRAV29/DV5*04		TRAJ18*01	264	0.0004
HA2-A	TRA	QKEVEQDPGPLSVPEGAIVSLNCTYS	NSAFQY	FMWYRQYSRKGPELLMY	TYSSGN	KEDGRFTAQVDKSSKYISLFIRDSQPSDSATYL	CAMSAWTGRRALTF	GSGTRLQVQP	TRAV12-3*01		TRAJ5*01	264	0.0004
HA2-A	TRA	LAKTTQPISMDSYEGQEVNITCSHN	NIATNDY	ITWYQQFPSQGPRFIIQ	GYKTK	VTNEVASLFIPADRKSSTLSLPRVSLSDTAVYY	CLVGPLYTGGFKTIF	GAGTRLFVKA	TRAV4*01		TRAJ9*01	264	0.0004
HA2-A	TRA	QKEVEQNSGPLSVPEGAIASLNCTYS	DRGSQS	FFWYRQYSGKSPELIMS	IYSNGD	KEDGRFTAQLNKASQYVSLLIRDSQPSDSATYL	CAVWMDSSYKLIF	GSGTRLLVRP	TRAV12-2*02		TRAJ12*01	263	0.0004
HA2-A	TRA	LAKTTQPISMDSYEGQEVNITCSHN	NIATNDY	ITWYQQFPSQGPRFIIQ	GYKTK	VTNEVASLFIPADRKSSTLSLPRVSLSDTAVYY	CLVDGRDDKIIF	GKGTRLHILP	TRAV4*01		TRAJ30*01	263	0.0004
HA2-A	TRA	GENVEQHPSTLSVQEGDSAVIKCTYS	DSASNY	FPWYKQELGKRPQLIID	IRSNVGE	KKDQRIAVTLNKTAKHFSLHITETQPEDSAVYF	CAASAPPMNRDDKIIF	GKGTRLHILP	TRAV13-1*02		TRAJ30*01	262	0.0004
HA2-A	TRA	GQSLEQPSEVTAVEGAIVQINCTYQ	TSGFYG	LSWYQQHDGGAPTFLSY	NALDGL	EETGRFSSFLSRSDSYGYLLLQELQMKDSASYF	CAVRALSGGYNKLIF	GAGTRLAVHP	TRAV1-1*01		TRAJ4*01	262	0.0004
HA2-A	TRA	EDQVTQSPEALRLQEGESSSLNCSYT	VSGLRG	LFWYRQDPGKGPEFLFT	LYSAGEE	KEKERLKATLTKKESFLHITAPKPEDSATYL	CAVQARGSQGNLIF	GKGTKLSVKP	TRAV20*02		TRAJ42*01	262	0.0004
HA2-A	TRA	AQTVTQSQPEMSVQEAETVTLSCTYD	TSENNYY	LFWYKQPPSRQMILVIR	QEAYKQQN	ATENRFSVNFQKAAKSFSLKISDSQLGDTAMYF	CAFMMYGGSQGNLIF	GKGTKLSVKP	TRAV38-1*01		TRAJ42*01	262	0.0004
HA2-A	TRA	SQKIEQNSEALNIQEGKTATLTCNYT	NYSPAY	LQWYRQDPGRGPVFLLL	IRENEKE	KRKERLKVTFDTTLKQSLFHITASQPADSATYL	CALAFYNQGGKLIF	GQGTELSVKP	TRAV6*07		TRAJ23*01	261	0.0004
HA2-A	TRA	KDQVFQPSTVASSEGAVVEIFCNHS	VSNAYN	FFWYLHFPGCAPRLLVK	GSKP	SQQGRYNMTYERFSSSLLILQVREADAAVYY	CAVNYPSGGSYIPTF	GRGTSLIVHP	TRAV2*01		TRAJ6*01	261	0.0004
HA2-A	TRA	GQSLEQPSEVTAVEGAIVQINCTYQ	TSGFYG	LSWYQQHDGGAPTFLSY	NALDGL	EETGRFSSFLSRSDSYGYLLLQELQMKDSASYF	CAVSGQKGYSTLTF	GKGTMLLVSP	TRAV1-1*01		TRAJ11*01	261	0.0004
HA2-A	TRA	GIQVEQSPPDLILQEGANSTLRCNFS	DSVNN	LQWFHQNPWGQLINLFY	IPSGT	KQNGRLSATTVATERYSLLYISSSQTTDSGVYF	CAVESGTDSWGKLQF	GAGTQVVVTP	TRAV22*01		TRAJ24*02	261	0.0004
HA2-A	TRA	AQTVTQSQPEMSVQEAETVTLSCTYD	TSESDYY	LFWYKQPPSRQMILVIR	QEAYKQQN	ATENRFSVNFQKAAKSFSLKISDSQLGDAAMYF	CAYRSDFSGGKLTF	GQGTILTVHP	TRAV38-2/DV8*01		TRAJ52*01	261	0.0004
HA2-A	TRA	LAKTTQPISMDSYEGQEVNITCSHN	NIATNDY	ITWYQQFPSQGPRFIIQ	GYKTK	VTNEVASLFIPADRKSSTLSLPRVSLSDTAVYY	CLVGDMSSGGYNKLIF	GAGTRLAVHP	TRAV4*01		TRAJ4*01	261	0.0004
HA2-A	TRA	LAKTTQPISMDSYEGQEVNITCSHN	NIATNDY	ITWYQQFPSQGPRFIIQ	GYKTK	VTNEVASLFIPADRKSSTLSLPRVSLSDTAVYY	CLVVQGFNTNAGKSTF	GDGTTLTVKP	TRAV4*01		TRAJ27*01	261	0.0004
HA2-A	TRA	TQLLEQSPQFLSIQEGENLTVYCNSS	SVFSS	LQWYRQEPGEGPVLLVT	VVTGGEV	KKLKRLTFQFGDARKDSSLHITAAQPGDTGLYL	CAGGSVAGKSTF	GDGTTLTVKP	TRAV27*01		TRAJ27*01	260	0.0004
HA2-A	TRA	DQQVKQNSPSLSVQEGRISILNCDYT	NSMFDY	FLWYKKYPAEGPTFLIS	ISSIKDK	NEDGRFTVFLNKSAKHLSLHIVPSQPGDSAVYF	CAASRSNFGNEKLTF	GTGTRLTIIP	TRAV29/DV5*04		TRAJ48*01	259	0.0004
HA2-A	TRA	AQRVTQPEKLLSVFKGAPVELKCNYS	YSGSPE	LFWYVQYSRQRLQLLLR	HISR	ESIKGFTADLNKGETSFHLKKPFAQEEDSAMYY	CALQYSSASKIIF	GSGTRLSIRP	TRAV16*01		TRAJ3*01	259	0.0004
HA2-A	TRA	KQEVTQIPAALSVPEGENLVLNCSFT	DSAIYN	LQWFRQDPGKGLTSLLL	IQSSQRE	QTSGRLNASLDKSSGRSTLYIAASQPGDSATYL	CAVRSAGNQFYF	GTGTSLTVIP	TRAV21*01		TRAJ49*01	259	0.0004
HA2-A	TRA	GENVEQHPSTLSVQEGDSAVIKCTYS	DSASNY	FPWYKQELGKRPQLIID	IRSNVGE	KKDQRIAVTLNKTAKHFSLHITETQPEDSAVYF	CAAAPGSARQLTF	GSGTQLTVLP	TRAV13-1*02		TRAJ22*01	258	0.0004
HA2-A	TRA	GNSVTQMEGPVTLSEEAFLTINCTYT	ATGYPS	LFWYVQYPGEGLQLLLK	ATKADDK	GSNKGFEATYRKETTSFHLEKGSVQVSDSAVYF	CALSDPYDFGNEKLTF	GTGTRLTIIP	TRAV9-2*01		TRAJ48*01	258	0.0004
HA2-A	TRA	GESVGLHLPTLSVQEGDNSIINCAYS	NSASDY	FIWYKQESGKGPQFIID	IRSNMDK	RQGQRVTVLLNKTVKHLSLQIAATQPGDSAVYF	CAEATQGAQKLVF	GQGTRLTINP	TRAV13-2*01		TRAJ54*01	258	0.0004
HA2-A	TRA	GENVEQHPSTLSVQEGDSAVIKCTYS	DSASNY	FPWYKQELGKRPQLIID	IRSNVGE	KKDQRIAVTLNKTAKHFSLHITETQPEDSAVYF	CAASKRRYDNYQLIW	GAGTKLIIKP	TRAV13-1*02		TRAJ33*01	258	0.0004
HA2-A	TRA	GENVEQHPSTLSVQEGDSAVIKCTYS	DSASNY	FPWYKQELGKRPQLIID	IRSNVGE	KKDQRIAVTLNKTAKHFSLHITETQPEDSAVYF	CAASLGNEKLTF	GTGTRLTIIP	TRAV13-1*02		TRAJ48*01	258	0.0004
HA2-A	TRA	AQTVTQSQPEMSVQEAETVTLSCTYD	TSESDYY	LFWYKQPPSRQMILVIR	QEAYKQQN	ATENRFSVNFQKAAKSFSLKISDSQLGDAAMYF	CAYRSAGTYKYIF	GTGTRLKVLA	TRAV38-2/DV8*01		TRAJ40*01	258	0.0004
HA2-A	TRA	GESVGLHLPTLSVQEGDNSIINCAYS	NSASDY	FIWYKQESGKGPQFIID	IRSNMDK	RQGQRVTVLLNKTVKHLSLQIAATQPGDSAVYF	CAENTPDLPNNDMRF	GAGTRLTVKP	TRAV13-2*01		TRAJ43*01	257	0.0004
HA2-A	TRA	GQQVMQIPQYQHVQEGEDFTTYCNSS	TTLSN	IQWYKQRPGGHPVFLIQ	LVKSGEV	KKQKRLTFQFGEAKKNSSLHITATQTTDVGTYF	CAGRGNTPLVF	GKGTRLSVIA	TRAV25*01		TRAJ29*01	257	0.0004
HA2-A	TRA	GESVGLHLPTLSVQEGDNSIINCAYS	NSASDY	FIWYKQESGKGPQFIID	IRSNMDK	RQGQRVTVLLNKTVKHLSLQIAATQPGDSAVYF	CAESADGWGKLQF	GAGTQVVVTP	TRAV13-2*01		TRAJ24*02	257	0.0004
HA2-A	TRA	TQLLEQSPQFLSIQEGENLTVYCNSS	SVFSS	LQWYRQEPGEGPVLLVT	VVTGGEV	KKLKRLTFQFGDARKDSSLHITAAQPGDTGLYL	CAGAGNNDMRF	GAGTRLTVKP	TRAV27*01		TRAJ43*01	257	0.0004
HA2-A	TRA	ILNVEQSPQSLHVQEGDSTNFTCSFP	SSNFYA	LHWYRWETAKSPEALFV	MTLNGDE	KKKGRISATLNTKEGYSYLYIKGSQPEDSATYL	CAFASHGNQFYF	GTGTSLTVIP	TRAV24*01		TRAJ49*01	256	0.0004
HA2-A	TRA	QQQVKQSPQSLIVQKGGISIINCAYE	NTAFDY	FPWYQQFPGKGPALLIA	IRPDVSE	KKEGRFTISFNKSAKQFSLHIMDSQPGDSATYF	CAASTGSNTGKLIF	GQGTTLQVKP	TRAV23/DV6*01		TRAJ37*02	256	0.0004
HA2-A	TRA	AQTVTQSQPEMSVQEAETVTLSCTYD	TSESDYY	LFWYKQPPSRQMILVIR	QEAYKQQN	ATENRFSVNFQKAAKSFSLKISDSQLGDAAMYF	CAYKGNNARLMF	GDGTQLVVKP	TRAV38-2/DV8*01		TRAJ31*01	256	0.0004
HA2-A	TRA	QKEVEQDPGPLSVPEGAIVSLNCTYS	NSAFQY	FMWYRQYSRKGPELLMY	TYSSGN	KEDGRFTAQVDKSSKYISLFIRDSQPSDSATYL	CATRQGAQKLVF	GQGTRLTINP	TRAV12-3*01		TRAJ54*01	256	0.0004
HA2-A	TRA	AQTVTQSQPEMSVQEAETVTLSCTYD	TSESDYY	LFWYKQPPSRQMILVIR	QEAYKQQN	ATENRFSVNFQKAAKSFSLKISDSQLGDAAMYF	CAYRSGNGANSKLTF	GKGITLSVRP	TRAV38-2/DV8*01		TRAJ56*01	255	0.0004
HA2-A	TRA	QKEVEQNSGPLSVPEGAIASLNCTYS	DRGSQS	FFWYRQYSGKSPELIMS	IYSNGD	KEDGRFTAQLNKASQYVSLLIRDSQPSDSATYL	CAVEANDYKLSF	GAGTTVTVRA	TRAV12-2*02		TRAJ20*01	255	0.0004
HA2-A	TRA	KQEVTQIPAALSVPEGENLVLNCSFT	DSAIYN	LQWFRQDPGKGLTSLLL	IQSSQRE	QTSGRLNASLDKSSGRSTLYIAASQPGDSATYL	CAVYGGSQGNLIF	GKGTKLSVKP	TRAV21*01		TRAJ42*01	255	0.0004
HA2-A	TRA	TQLLEQSPQFLSIQEGENLTVYCNSS	SVFSS	LQWYRQEPGEGPVLLVT	VVTGGEV	KKLKRLTFQFGDARKDSSLHITAAQPGDTGLYL	CAVLAIQGAQKLVF	GQGTRLTINP	TRAV27*01		TRAJ54*01	254	0.0004
HA2-A	TRA	AQTVTQSQPEMSVQEAETVTLSCTYD	TSENNYY	LFWYKQPPSRQMILVIR	QEAYKQQN	ATENRFSVNFQKAAKSFSLKISDSQLGDTAMYF	CAFMFGGGADGLTF	GKGTHLIIQP	TRAV38-1*01		TRAJ45*01	254	0.0004
HA2-A	TRA	QQPVQSPQAVILREGEDAVINCSSS	KALYS	VHWYRQKHGEAPVFLMI	LLKGGEQ	KGHDKISASFNEKKQQSSLYLTASQLSYSGTYF	CGTRLTGAQKLVF	GQGTRLTINP	TRAV30*05		TRAJ54*01	254	0.0004
HA2-A	TRA	AQTVTQSQPEMSVQEAETVTLSCTYD	TSESDYY	LFWYKQPPSRQMILVIR	QEAYKQQN	ATENRFSVNFQKAAKSFSLKISDSQLGDAAMYF	CAYRRFGGNEKLTF	GTGTRLTIIP	TRAV38-2/DV8*01		TRAJ48*01	254	0.0004
HA2-A	TRA	KQEVTQIPAALSVPEGENLVLNCSFT	DSAIYN	LQWFRQDPGKGLTSLLL	IQSSQRE	QTSGRLNASLDKSSGRSTLYIAASQPGDSATYL	CAVMMYSGGGADGLTF	GKGTHLIIQP	TRAV21*01		TRAJ45*01	254	0.0004
HA2-A	TRA	QKEVEQDPGPLSVPEGAIVSLNCTYS	NSAFQY	FMWYRQYSRKGPELLMY	TYSSGN	KEDGRFTAQVDKSSKYISLFIRDSQPSDSATYL	CAMRRGSQGNLIF	GKGTKLSVKP	TRAV12-3*01		TRAJ42*01	253	0.0004
HA2-A	TRA	EDQVTQSPEALRLQEGESSSLNCSYT	VSGLRG	LFWYRQDPGKGPEFLFT	LYSAGEE	KEKERLKATLTKKESFLHITAPKPEDSATYL	CAVQANGANSKLTF	GKGITLSVRP	TRAV20*02		TRAJ56*01	253	0.0004
HA2-A	TRA	GQNIDQPTEMTATEGAIVQINCTYQ	TSGFNG	LFWYQQHAGEAPTFLSY	NVLDGL	EEKGRFSSFLSRSKGYSYLLLKELQMKDSASYL	CAVNVGDTNAGKSTF	GDGTTLTVKP	TRAV1-2*01		TRAJ27*01	251	0.0004
HA2-A	TRA	ILNVEQSPQSLHVQEGDSTNFTCSFP	SSNFYA	LHWYRWETAKSPEALFV	MTLNGDE	KKKGRISATLNTKEGYSYLYIKGSQPEDSATYL	CAFMRAAGNKLTF	GGGTRVLVKP	TRAV24*01		TRAJ17*01	251	0.0004
HA2-A	TRA	EDQVTQSPEALRLQEGESSSLNCSYT	VSGLRG	LFWYRQDPGKGPEFLFT	LYSAGEE	KEKERLKATLTKKESFLHITAPKPEDSATYL	CAVQGILPQGGSEKLVF	GKGTKLTVNP	TRAV20*02		TRAJ57*01	251	0.0004
HA2-A	TRA	EDQVTQSPEALRLQEGESSSLNCSYT	VSGLRG	LFWYRQDPGKGPEFLFT	LYSAGEE	KEKERLKATLTKKESFLHITAPKPEDSATYL	CAVQTNYGGATNKLIF	GTGTLLAVQP	TRAV20*02		TRAJ32*02	250	0.0004
HA2-A	TRA	TQLLEQSPQFLSIQEGENLTVYCNSS	SVFSS	LQWYRQEPGEGPVLLVT	VVTGGEV	KKLKRLTFQFGDARKDSSLHITAAQPGDTGLYL	CAGPRNDYKLSF	GAGTTVTVRA	TRAV27*01		TRAJ20*01	250	0.0004
HA2-A	TRA	KNQVEQSPQSLIILEGKNCTLQCNYT	VSPFSN	LRWYKQDTGRGPVSLTI	MTFSENT	KSNGRYTATLDADTKQSSLHITASQLSDSASYI	CVVSARSGGYNKLIF	GAGTRLAVHP	TRAV10*02		TRAJ4*01	250	0.0004
HA2-A	TRA	AQRVTQPEKLLSVFKGAPVELKCNYS	YSGSPE	LFWYVQYSRQRLQLLLR	HISR	ESIKGFTADLNKGETSFHLKKPFAQEEDSAMYY	CAPQERGGNKLTF	GTGTQLKVEL	TRAV16*01		TRAJ10*01	250	0.0004
HA2-A	TRA	AQSVTQLDSHVSVSEGTPVLLRCNYS	SSYSPS	LFWYVQHPNKGLQLLLK	YTSAATLV	KGINGFEAEFKKSETSFHLTKPSAHMSDAAEYF	CVVSDRRNTPLVF	GKGTRLSVIA	TRAV8-2*03		TRAJ29*01	249	0.0004
HA2-A	TRA	GESVGLHLPTLSVQEGDNSIINCAYS	NSASDY	FIWYKQESGKGPQFIID	IRSNMDK	RQGQRVTVLLNKTVKHLSLQIAATQPGDSAVYF	CAESLNTDKLIF	GTGTRLQVFP	TRAV13-2*01		TRAJ34*01	249	0.0004
HA2-A	TRA	GENVEQHPSTLSVQEGDSAVIKCTYS	DSASNY	FPWYKQELGKRPQLIID	IRSNVGE	KKDQRIAVTLNKTAKHFSLHITETQPEDSAVYF	CAASYTGGFKTIF	GAGTRLFVKA	TRAV13-1*02		TRAJ9*01	249	0.0004
HA2-A	TRA	QKEVEQNSGPLSVPEGAIASLNCTYS	DRGSQS	FFWYRQYSGKSPELIMS	IYSNGD	KEDGRFTAQLNKASQYVSLLIRDSQPSDSATYL	CAVSAGGGADGLTF	GKGTHLIIQP	TRAV12-2*02		TRAJ45*01	248	0.0004
HA2-A	TRA	ELKVEQNPLFLSMQEGKNYTIYCNYS	TTSDR	LYWYRQDPGKSLESLFV	LLSNGAV	KQEGRLMASLDTKARLSTLHITAAVHDLSATYF	CAVTKAAGNKLTF	GGGTRVLVKP	TRAV39*01		TRAJ17*01	248	0.0004
HA2-A	TRA	GQSLEQPSEVTAVEGAIVQINCTYQ	TSGFYG	LSWYQQHDGGAPTFLSY	NALDGL	EETGRFSSFLSRSDSYGYLLLQELQMKDSASYF	CAVRDNNARLMF	GDGTQLVVKP	TRAV1-1*01		TRAJ31*01	248	0.0004
HA2-A	TRA	ILNVEQSPQSLHVQEGDSTNFTCSFP	SSNFYA	LHWYRWETAKSPEALFV	MTLNGDE	KKKGRISATLNTKEGYSYLYIKGSQPEDSATYL	CAFLMDSSYKLIF	GSGTRLLVRP	TRAV24*01		TRAJ12*01	247	0.0004
HA2-A	TRA	GIQVEQSPPDLILQEGANSTLRCNFS	DSVNN	LQWFHQNPWGQLINLFY	IPSGT	KQNGRLSATTVATERYSLLYISSSQTTDSGVYF	CAVGVDGNKLVF	GAGTILRVKS	TRAV22*01		TRAJ47*02	247	0.0004
HA2-A	TRA	GNSVTQMEGPVTLSEEAFLTINCTYT	ATGYPS	LFWYVQYPGEGLQLLLK	ATKADDK	GSNKGFEATYRKETTSFHLEKGSVQVSDSAVYF	CALSDRTGGTSYGKLTF	GQGTILTVHP	TRAV9-2*01		TRAJ52*01	247	0.0004
HA2-A	TRA	TQLLEQSPQFLSIQEGENLTVYCNSS	SVFSS	LQWYRQEPGEGPVLLVT	VVTGGEV	KKLKRLTFQFGDARKDSSLHITAAQPGDTGLYL	CAGYTGGGNKLTF	GTGTQLKVEL	TRAV27*01		TRAJ10*01	247	0.0004
HA2-A	TRA	GENVEQHPSTLSVQEGDSAVIKCTYS	DSASNY	FPWYKQELGKRPQLIID	IRSNVGE	KKDQRIAVTLNKTAKHFSLHITETQPEDSAVYF	CAAGRIPGYSSASKIIF	GSGTRLSIRP	TRAV13-1*02		TRAJ3*01	246	0.0004
HA2-A	TRA	QKEVEQNSGPLSVPEGAIASLNCTYS	DRGSQS	FFWYRQYSGKSPELIMS	IYSNGD	KEDGRFTAQLNKASQYVSLLIRDSQPSDSATYL	CAVNMERAGSYQLTF	GKGTKLSVIP	TRAV12-2*01		TRAJ28*01	245	0.0004
HA2-A	TRA	KQEVTQIPAALSVPEGENLVLNCSFT	DSAIYN	LQWFRQDPGKGLTSLLL	IQSSQRE	QTSGRLNASLDKSSGRSTLYIAASQPGDSATYL	CAVGDDSWGKLQF	GAGTQVVVTP	TRAV21*01		TRAJ24*02	245	0.0004
HA2-A	TRA	GENVEQHPSTLSVQEGDSAVIKCTYS	DSASNY	FPWYKQELGKRPQLIID	IRSNVGE	KKDQRIAVTLNKTAKHFSLHITETQPEDSAVYF	CAALTASYGKLTF	GQGTILTVHP	TRAV13-1*02		TRAJ52*01	244	0.0004
HA2-A	TRA	LAKTTQPISMDSYEGQEVNITCSHN	NIATNDY	ITWYQQFPSQGPRFIIQ	GYKTK	VTNEVASLFIPADRKSSTLSLPRVSLSDTAVYY	CLVGERGRRALTF	GSGTRLQVQP	TRAV4*01		TRAJ5*01	244	0.0004
HA2-A	TRA	GESVGLHLPTLSVQEGDNSIINCAYS	NSASDY	FIWYKQESGKGPQFIID	IRSNMDK	RQGQRVTVLLNKTVKHLSLQIAATQPGDSAVYF	CAERTNAGKSTF	GDGTTLTVKP	TRAV13-2*01		TRAJ27*01	243	0.0004
HA2-A	TRA	GENVEQHPSTLSVQEGDSAVIKCTYS	DSASNY	FPWYKQELGKRPQLIID	IRSNVGE	KKDQRIAVTLNKTAKHFSLHITETQPEDSAVYF	CAATGSARQLTF	GSGTQLTVLP	TRAV13-1*02		TRAJ22*01	243	0.0004
HA2-A	TRA	AQSVTQPDIHITVSEGASLELRCNYS	YGATPY	LFWYVQSPGQGLQLLLK	YFSGDTLV	QGIKGFEAEFKRSQSSFNLRKPSVHWSDAAEYF	CAVGPISNFGNEKLTF	GTGTRLTIIP	TRAV8-3*01		TRAJ48*01	243	0.0004
HA2-A	TRA	QKEVEQNSGPLSVPEGAIASLNCTYS	DRGSQS	FFWYRQYSGKSPELIMS	IYSNGD	KEDGRFTAQLNKASQYVSLLIRDSQPSDSATYL	CAVTGYGGSQGNLIF	GKGTKLSVKP	TRAV12-2*02		TRAJ42*01	242	0.0004
HA2-A	TRA	LAKTTQPISMDSYEGQEVNITCSHN	NIATNDY	ITWYQQFPSQGPRFIIQ	GYKTK	VTNEVASLFIPADRKSSTLSLPRVSLSDTAVYY	CLVGVIYSTLTF	GKGTMLLVSP	TRAV4*01		TRAJ11*01	242	0.0004
HA2-A	TRA	QKEVEQNSGPLSVPEGAIASLNCTYS	DRGSQS	FFWYRQYSGKSPELIMS	IYSNGD	KEDGRFTAQLNKASQYVSLLIRDSQPSDSATYL	CAVFNNDMRF	GAGTRLTVKP	TRAV12-2*02		TRAJ43*01	242	0.0004
HA2-A	TRA	SQKIEQNSEALNIQEGKTATLTCNYT	NYSPAY	LQWYRQDPGRGPVFLLL	IRENEKE	KRKERLKVTFDTTLKQSLFHITASQPADSATYL	YEGGSYIPTF	GRGTSLIVHP	TRAV6*02		TRAJ6*01	242	0.0004
HA2-A	TRA	QKEVEQDPGPLSVPEGAIVSLNCTYS	NSAFQY	FMWYRQYSRKGPELLMY	TYSSGN	KEDGRFTAQVDKSSKYISLFIRDSQPSDSATYL	CAPLSTDSWGKLQF	GAGTQVVVTP	TRAV12-3*01		TRAJ24*02	242	0.0004
HA2-A	TRA	KQEVTQIPAALSVPEGENLVLNCSFT	DSAIYN	LQWFRQDPGKGLTSLLL	IQSSQRE	QTSGRLNALLDKSSGRSTLYIAASQPGDSATYL	CAGDSGNTPLVF	GKGTRLSVIA	TRAV21*02		TRAJ29*01	241	0.0004
HA2-A	TRA	KQEVTQIPAALSVPEGENLVLNCSFT	DSAIYN	LQWFRQDPGKGLTSLLL	IQSSQRE	QTSGRLNASLDKSSGRSTLYIAASQPGDSATYL	CAVPTRTGGGADGLTF	GKGTHLIIQP	TRAV21*01		TRAJ45*01	240	0.0004
HA2-A	TRA	KQEVTQIPAALSVPEGENLVLNCSFT	DSAIYN	LQWFRQDPGKGLTSLLL	IQSSQRE	QTSGRLNASLDKSSGRSTLYIAASQPGDSATYL	CAVSPPTGANSKLTF	GKGITLSVRP	TRAV21*01		TRAJ56*01	240	0.0004
HA2-A	TRA	QKEVEQNSGPLSVPEGAIASLNCTYS	DRGSQS	FFWYRQYSGKSPELIMS	IYSNGD	KEDGRFTAQLNKASQYVSLLIRDSQPSDSATYL	CAVKSGSARQLTF	GSGTQLTVLP	TRAV12-2*01		TRAJ22*01	240	0.0004
HA2-A	TRA	KDQVFQPSTVASSEGAVVEIFCNHS	VSNAYN	FFWYLHFPGCAPRLLVK	GSKP	SQQGRYNMTYERFSSSLLILQVREADAAVYY	CAVEDRYTGFQKLVF	GTGTRLLVSP	TRAV2*01		TRAJ8*01	240	0.0004
HA2-A	TRA	GESVGLHLPTLSVQEGDNSIINCAYS	NSASDY	FIWYKQESGKGPQFIID	IRSNMDK	RQGQRVTVLLNKTVKHLSLQIAATQPGDSAVYF	CAENIPRSSASKIIF	GSGTRLSIRP	TRAV13-2*01		TRAJ3*01	240	0.0004
HA2-A	TRA	SQKIEQNSEALNIQEGKTATLTCNYT	NYSPAY	LQWYRQDPGRGPVFLLL	IRENEKE	KRKERLKVTFDTTLKQSLFHITASQPADSATYL	CALDMKQAGTALIF	GKGTTLSVSS	TRAV6*07		TRAJ15*01	240	0.0004
HA2-A	TRA	SQQGEEDPQALSIQEGENATMNCSYK	TSINN	LQWYRQNSGRGLVHLIL	IRSNERE	KHSGRLRVTLDTSKKSSSLLITASRAADTASYF	CATDGDTGGFKTIF	GAGTRLFVKA	TRAV17*01		TRAJ9*01	240	0.0004
HA2-A	TRA	QKEVEQDPGPLSVPEGAIVSLNCTYS	NSAFQY	FMWYRQYSRKGPELLMY	TYSSGN	KEDGRFTAQVDKSSKYISLFIRDSQPSDSATYL	CAMRASWGKLQF	GAGTQVVVTP	TRAV12-3*01		TRAJ24*02	239	0.0004
HA2-A	TRA	AQTVTQSQPEMSVQEAETVTLSCTYD	TSENNYY	LFWYKQPPSRQMILVIR	QEAYKQQN	ATENRFSVNFQKAAKSFSLKISDSQLGDTAMYF	CALRNAGNMLTF	GGGTRLMVKP	TRAV38-1*01		TRAJ39*01	239	0.0004
HA2-A	TRA	GNSVTQMEGPVTLSEEAFLTINCTYT	ATGYPS	LFWYVQYPGEGLQLLLK	ATKADDK	GSNKGFEATYRKETTSFHLEKGSVQVSDSAVYF	CALNYGGSQGNLIF	GKGTKLSVKP	TRAV9-2*01		TRAJ42*01	239	0.0004
HA2-A	TRA	GQSLEQPSEVTAVEGAIVQINCTYQ	TSGFYG	LSWYQQHDGGAPTFLSY	NALDGL	EETGRFSSFLSRSDSYGYLLLQELQMKDSASYF	CAVTQYSGAGSYQLTF	GKGTKLSVIP	TRAV1-1*01		TRAJ28*01	239	0.0004
HA2-A	TRA	AQTVTQSQPEMSVQEAETVTLSCTYD	TSESDYY	LFWYKQPPSRQMILVIR	QEAYKQQN	ATENRFSVNFQKAAKSFSLKISDSQLGDAAMYF	CAYRSPTFNDYKLSF	GAGTTVTVRA	TRAV38-2/DV8*01		TRAJ20*01	238	0.0004
HA2-A	TRA	ILNVEQSPQSLHVQEGDSTNFTCSFP	SSNFYA	LHWYRWETAKSPEALFV	MTLNGDE	KKKGRISATLNTKEGYSYLYIKGSQPEDSATYL	CAFGDNQGGKLIF	GQGTELSVKP	TRAV24*01		TRAJ23*01	237	0.0004
HA2-A	TRA	GESVGLHLPTLSVQEGDNSIINCAYS	NSASDY	FIWYKQESGKGPQFIID	IRSNMDK	RQGQRVTVLLNKTVKHLSLQIAATQPGDSAVYF	CADTSQLIW	GAGTKLIIKP	TRAV13-2*01		TRAJ33*01	237	0.0004
HA2-A	TRA	AQTVTQSQPEMSVQEAETVTLSCTYD	TSENNYY	LFWYKQPPSRQMILVIR	QEAYKQQN	ATENRFSVNFQKAAKSFSLKISDSQLGDTAMYF	CAFVNYGGSQGNLIF	GKGTKLSVKP	TRAV38-1*01		TRAJ42*01	236	0.0004
HA2-A	TRA	GEDVEQSLFLSVREGDSSVINCTYT	DSSSTY	LYWYKQEPGAGLQLLTY	IFSNMDM	KQDQRLTVLLNKKDKHLSLRIADTQTGDSAIYF	CAEIGFKTIF	GAGTRLFVKA	TRAV5*01		TRAJ9*01	234	0.0004
HA2-A	TRA	KQEVTQIPAALSVPEGENLVLNCSFT	DSAIYN	LQWFRQDPGKGLTSLLL	IQSSQRE	QTSGRLNASLDKSSGRSTLYIAASQPGDSATYL	CAVLSGSNYKLTF	GKGTLLTVNP	TRAV21*01		TRAJ53*01	234	0.0004
HA2-A	TRA	KQEVTQIPAALSVPEGENLVLNCSFT	DSAIYN	LQWFRQDPGKGLTSLLL	IQSSQRE	QTSGRLNASLDKSSGRSTLYIAASQPGDSATYL	CAAFSGNTGKLIF	GQGTTLQVKP	TRAV21*02		TRAJ37*01	234	0.0004
HA2-A	TRA	EDQVTQSPEALRLQEGESSSLNCSYT	VSGLRG	LFWYRQDPGKGPEFLFT	LYSAGEE	KEKERLKATLTKKESFLHITAPKPEDSATYL	CAVQPAGEYGNKLVF	GAGTILRVKS	TRAV20*02		TRAJ47*01	234	0.0004
HA2-A	TRA	TQLLEQSPQFLSIQEGENLTVYCNSS	SVFSS	LQWYRQEPGEGPVLLVT	VVTGGEV	KKLKRLTFQFGDARKDSSLHITAAQPGDTGLYL	CADQRGVARLMF	GDGTQLVVKP	TRAV27*01		TRAJ31*01	233	0.0004
HA2-A	TRA	GESVGLHLPTLSVQEGDNSIINCAYS	NSASDY	FIWYKQESGKGPQFIID	IRSNMDK	RQGQRVTVLLNKTVKHLSLQIAATQPGDSAVYF	CAENNFNKFYF	GSGTKLNVKP	TRAV13-2*01		TRAJ21*01	233	0.0004
HA2-A	TRA	QKEVEQNSGPLSVPEGAIASLNCTYS	DRGSQS	FFWYRQYSGKSPELIMS	IYSNGD	KEDGRFTAQLNKASQYVSLLIRDSQPSDSATYL	CAPQDTGNQFYF	GTGTSLTVIP	TRAV12-2*02		TRAJ49*01	233	0.0004
HA2-A	TRA	GEDVEQSLFLSVREGDSSVINCTYT	DSSSTY	LYWYKQEPGAGLQLLTY	IFSNMDM	KQDQRLTVLLNKKDKHLSLRIADTQTGDSAIYF	CAEKETGRRALTF	GSGTRLQVQP	TRAV5*01		TRAJ5*01	232	0.0004
HA2-A	TRA	GENVEQHPSTLSVQEGDSAVIKCTYS	DSASNY	FPWYKQELGKRPQLIID	IRSNVGE	KKDQRIAVTLNKTAKHFSLHITETQPEDSAVYF	CAARRSNFNKFYF	GSGTKLNVKP	TRAV13-1*02		TRAJ21*01	232	0.0004
HA2-A	TRA	GENVEQHPSTLSVQEGDSAVIKCTYS	DSASNY	FPWYKQELGKRPQLIID	IRSNVGE	KKDQRIAVTLNKTAKHFSLHITETQPEDSAVYF	CAAPRALGVDMRF	GAGTRLTVKP	TRAV13-1*02		TRAJ43*01	230	0.0004
HA2-A	TRA	ELKVEQNPLFLSMQEGKNYTIYCNYS	TTSDR	LYWYRQDPGKSLESLFV	LLSNGAV	KQEGRLMASLDTKARLSTLHITAAVHDLSATYF	CAVGNRNYGQNFVF	GPGTRLSVLP	TRAV39*01		TRAJ26*01	230	0.0004
HA2-A	TRA	QKEVEQDPGPLSVPEGAIVSLNCTYS	NSAFQY	FMWYRQYSRKGPELLMY	TYSSGN	KEDGRFTAQVDKSSKYISLFIRDSQPSDSATYL	CAMRWNNNARLMF	GDGTQLVVKP	TRAV12-3*01		TRAJ31*01	230	0.0004
HA2-A	TRA	GENVEQHPSTLSVQEGDSAVIKCTYS	DSASNY	FPWYKQELGKRPQLIID	IRSNVGE	KKDQRIAVTLNKTAKHFSLHITETQPEDSAVYF	CAAAPTNFGNEKLTF	GTGTRLTIIP	TRAV13-1*02		TRAJ48*01	229	0.0003
HA2-A	TRA	AQTVTQSQPEMSVQEAETVTLSCTYD	TSENNYY	LFWYKQPPSRQMILVIR	QEAYKQQN	ATENRFSVNFQKAAKSFSLKISDSQLGDTAMYF	CAFMKHSRGGGSQGNLIF	GKGTKLSVKP	TRAV38-1*01		TRAJ42*01	229	0.0003
HA2-A	TRA	GENVEQHPSTLSVQEGDSAVIKCTYS	DSASNY	FPWYKQELGKRPQLIID	IRSNVGE	KKDQRIAVTLNKTAKHFSLHITETQPEDSAVYF	CAASNFGNEKLTF	GTGTRLTIIP	TRAV13-1*02		TRAJ48*01	229	0.0003
HA2-A	TRA	KNEVEQSPQNLTAQEGEFITINCSYS	VGISA	LHWLQQHPGGGIVSLFM	LSSGK	KKHGRLIATINIQEKHSSLHITASHPRDSAVYI	CAVVASGSRLTF	GEGTQLTVNP	TRAV41*01		TRAJ58*01	229	0.0003
HA2-A	TRA	GQNIDQPTEMTATEGAIVQINCTYQ	TSGFNG	LFWYQQHAGEAPTFLSY	NVLDGL	EEKGRFSSFLSRSKGYSYLLLKELQMKDSASYL	CATIDSNYQLIW	GAGTKLIIKP	TRAV1-2*01		TRAJ33*01	229	0.0003
HA2-A	TRA	GNSVTQMEGPVTLSEEAFLTINCTYT	ATGYPS	LFWYVQYPGEGLQLLLK	ATKADDK	GSNKGFEATYRKETTSFHLEKGSVQVSDSAVYF	CAASGDGGATNKLIF	GTGTLLAVQP	TRAV9-2*01		TRAJ32*02	229	0.0003
HA2-A	TRA	AQTVTQSQPEMSVQEAETVTLSCTYD	TSESDYY	LFWYKQPPSRQMILVIR	QEAYKQQN	ATENRFSVNFQKAAKSFSLKISDSQLGDAAMYF	CAYRSPNFGNEKLTF	GTGTRLTIIP	TRAV38-2/DV8*01		TRAJ48*01	228	0.0003
HA2-A	TRA	QKEVEQDPGPLSVPEGAIVSLNCTYS	NSAFQY	FMWYRQYSRKGPELLMY	TYSSGN	KEDGRFTAQVDKSSKYISLFIRDSQPSDSATYL	CAMSGGSARQLTF	GSGTQLTVLP	TRAV12-3*01		TRAJ22*01	228	0.0003
HA2-A	TRA	EDQVTQSPEALRLQEGESSSLNCSYT	VSGLRG	LFWYRQDPGKGPEFLFT	LYSAGEE	KEKERLKATLTKKESFLHITAPKPEDSATYL	CAVQAEIYNQGGKLIF	GQGTELSVKP	TRAV20*02		TRAJ23*01	228	0.0003
HA2-A	TRA	QKEVEQDPGPLSVPEGAIVSLNCTYS	NSAFQY	FMWYRQYSRKGPELLMY	TYSSGN	KEDGRFTAQVDKSSKYISLFIRDSQPSDSATYL	CAMSEVTGGKLIF	GQGTELSVKP	TRAV12-3*01		TRAJ23*01	227	0.0003
HA2-A	TRA	KQEVTQIPAALSVPEGENLVLNCSFT	DSAIYN	LQWFRQDPGKGLTSLLL	IQSSQRE	QTSGRLNASLDKSSGRSTLYIAASQPGDSATYL	CAVSNTGNQFYF	GTGTSLTVIP	TRAV21*01		TRAJ49*01	227	0.0003
HA2-A	TRA	TQLLEQSPQFLSIQEGENLTVYCNSS	SVFSS	LQWYRQEPGEGPVLLVT	VVTGGEV	KKLKRLTFQFGDARKDSSLHITAAQPGDTGLYL	CAGPAGGYQKVTF	GTGTKLQVIP	TRAV27*01		TRAJ13*02	227	0.0003
HA2-A	TRA	AQTVTQSQPEMSVQEAETVTLSCTYD	TSESDYY	LFWYKQPPSRQMILVIR	QEAYKQQN	ATENRFSVNFQKAAKSFSLKISDSQLGDAAMYF	CAYRSSPVVSSYKLIF	GSGTRLLVRP	TRAV38-2/DV8*01		TRAJ12*01	226	0.0003
HA2-A	TRA	GDSVTQMEGPVTLSEEAFLTINCTYT	ATGYPS	LFWYVQYPGEGLQLLLK	ATKADDK	GSNKGFEATYRKETTSFHLEKGSVQVSDSAVYF	CALTSSSGSARQLTF	GSGTQLTVLP	TRAV9-2*02		TRAJ22*01	226	0.0003
HA2-A	TRA	DAKTTQPPSMDCAEGRAANLPCNHS	TISGNEY	VYWYRQIHSQGPQYIIH	GLKNN	ETNEMASLIITEDRKSSTLILPHATLRDTAVYY	CIAQIYNQGGKLIF	GQGTELSVKP	TRAV26-1*01		TRAJ23*01	226	0.0003
HA2-A	TRA	QKEVEQNSGPLSVPEGAIASLNCTYS	DRGSQS	FFWYRQYSGKSPELIMS	IYSNGD	KEDGRFTAQLNKASQYVSLLIRDSQPSDSATYL	CAVKGNQGGKLIF	GQGTELSVKP	TRAV12-2*01		TRAJ23*01	226	0.0003
HA2-A	TRA	GDSVTQMEGPVTLSEEAFLTINCTYT	ATGYPS	LFWYVQYPGEGLQLLLK	ATKADDK	GSNKGFEATYRKETTSFHLEKGSVQVSDSAVYF	CALSVVDSSYKLIF	GSGTRLLVRP	TRAV9-2*02		TRAJ12*01	225	0.0003
HA2-A	TRA	SQQGEEDPQALSIQEGENATMNCSYK	TSINN	LQWYRQNSGRGLVHLIL	IRSNERE	KHSGRLRVTLDTSKKSSSLLITASRAADTASYF	CATDANDMRF	GAGTRLTVKP	TRAV17*01		TRAJ43*01	225	0.0003
HA2-A	TRA	GEDVEQSLFLSVREGDSSVINCTYT	DSSSTY	LYWYKQEPGAGLQLLTY	IFSNMDM	KQDQRLTVLLNKKDKHLSLRIADTQTGDSAIYF	CAMNTGFQKLVF	GTGTRLLVSP	TRAV5*01		TRAJ8*01	225	0.0003
HA2-A	TRA	QQQVKQSPQSLIVQKGGISIINCAYE	NTAFDY	FPWYQQFPGKGPALLIA	IRPDVSE	KKEGRFTISFNKSAKQFSLHIMDSQPGDSATYF	CAARGAQKLVF	GQGTRLTINP	TRAV23/DV6*01		TRAJ54*01	225	0.0003
HA2-A	TRA	TQLLEQSPQFLSIQEGENLTVYCNSS	SVFSS	LQWYRQEPGEGPVLLVT	VVTGGEV	KKLKRLTFQFGDARKDSSLHITAAQPGDTGLYL	CAGDPNGNQFYF	GTGTSLTVIP	TRAV27*01		TRAJ49*01	225	0.0003
HA2-A	TRA	TQLLEQSPQFLSIQEGENLTVYCNSS	SVFSS	LQWYRQEPGEGPVLLVT	VVTGGEV	KKLKRLTFQFGDARKDSSLHITAAQPGDTGLYL	CLFGNEKLTF	GTGTRLTIIP	TRAV27*01		TRAJ48*01	225	0.0003
HA2-A	TRA	QKEVEQDPGPLSVPEGAIVSLNCTYS	NSAFQY	FMWYRQYSRKGPELLMY	TYSSGN	KEDGRFTAQVDKSSKYISLFIRDSQPSDSATYL	CATKQAGNMLTF	GGGTRLMVKP	TRAV12-3*01		TRAJ39*01	225	0.0003
HA2-A	TRA	EDQVTQSPEALRLQEGESSSLNCSYT	VSGLRG	LFWYRQDPGKGPEFLFT	LYSAGEE	KEKERLKATLTKKESFLHITAPKPEDSATYL	CAVVNGSGYALNF	GKGTSLLVTP	TRAV20*02		TRAJ41*01	224	0.0003
HA2-A	TRA	TQLLEQSPQFLSIQEGENLTVYCNSS	SVFSS	LQWYRQEPGEGPVLLVT	VVTGGEV	KKLKRLTFQFGDARKDSSLHITAAQPGDTGLYL	CAGFQGAQKLVF	GQGTRLTINP	TRAV27*01		TRAJ54*01	224	0.0003
HA2-A	TRA	GEDVEQSLFLSVREGDSSVINCTYT	DSSSTY	LYWYKQEPGAGLQLLTY	IFSNMDM	KQDQRLTVLLNKKDKHLSLRIADTQTGDSAIYF	CAEKETGGFKTIF	GAGTRLFVKA	TRAV5*01		TRAJ9*01	224	0.0003
HA2-A	TRA	QQPVQSPQAVILREGEDAVINCSSS	KALYS	VHWYRQKHGEAPVFLMI	LLKGGEQ	KGHEKISASFNEKKQQSSLYLTASQLSYSGTYF	CGTERRMNFGNEKLTF	GTGTRLTIIP	TRAV30*01		TRAJ48*01	224	0.0003
HA2-A	TRA	KQEVTQIPAALSVPEGENLVLNCSFT	DSAIYN	LQWFRQDPGKGLTSLLL	IQSSQRE	QTSGRLNASLDKSSGRSTLYIAASQPGDSATYL	CAVWASGSRLTF	GEGTQLTVNP	TRAV21*01		TRAJ58*01	224	0.0003
HA2-A	TRA	DQQVKQNSPSLSVQEGRISILNCDYT	NSMFDY	FLWYKKYPAEGPTFLIS	ISSIKDK	NEDGRFTVFLNKSAKHLSLHIVPSQPGDSAVYF	CAASFQGAQKLVF	GQGTRLTINP	TRAV29/DV5*01		TRAJ54*01	224	0.0003
HA2-A	TRA	AQKITQTQPGMFVQEKEAVTLDCTYD	TSDQSYG	LFWYKQPSSGEMIFLIY	QGSYDEQN	ATEGRYSLNFQKARKSANLVISASQLGDSAMYF	CAMRERASGSARQLTF	GSGTQLTVLP	TRAV14/DV4*02		TRAJ22*01	223	0.0003
HA2-A	TRA	QKEVEQNSGPLSVPEGAIASLNCTYS	DRGSQS	FFWYRQYSGKSPELIMS	IYSNGD	KEDGRFTAQLNKASQYVSLLIRDSQPSDSATYL	CAVRGGATNKLIF	GTGTLLAVQP	TRAV12-2*02		TRAJ32*02	223	0.0003
HA2-A	TRA	KQEVTQIPAALSVPEGENLVLNCSFT	DSAIYN	LQWFRQDPGKGLTSLLL	IQSSQRE	QTSGRLNASLDKSSGRSTLYIAASQPGDSATYL	CVRGAGNMLTF	GGGTRLMVKP	TRAV21*01		TRAJ39*01	223	0.0003
HA2-A	TRA	GESVGLHLPTLSVQEGDNSIINCAYS	NSASDY	FIWYKQESGKGPQFIID	IRSNMDK	RQGQRVTVLLNKTVKHLSLQIAATQPGDSAVYF	CAENGVGDSSYKLIF	GSGTRLLVRP	TRAV13-2*01		TRAJ12*01	222	0.0003
HA2-A	TRA	QKEVEQDPGPLSVPEGAIVSLNCTYS	NSAFQY	FMWYRQYSRKGPELLMY	TYSSGN	KEDGRFTAQVDKSSKYISLFIRDSQPSDSATYL	CAMSDGQFYF	GTGTSLTVIP	TRAV12-3*01		TRAJ49*01	222	0.0003
HA2-A	TRA	GQSLEQPSEVTAVEGAIVQINCTYQ	TSGFYG	LSWYQQHDGGAPTFLSY	NALDGL	EETGRFSSFLSRSDSYGYLLLQELQMKDSASYF	CAVRDDYKLSF	GAGTTVTVRA	TRAV1-1*01		TRAJ20*01	222	0.0003
HA2-A	TRA	GIQVEQSPPDLILQEGANSTLRCNFS	DSVNN	LQWFHQNPWGQLINLFY	IPSGT	KQNGRLSATTVATERYSLLYISSSQTTDSGVYF	CAVGNTGTASKLTF	GTGTRLQVTL	TRAV22*01		TRAJ44*01	222	0.0003
HA2-A	TRA	TQLLEQSPQFLSIQEGENLTVYCNSS	SVFSS	LQWYRQEPGEGPVLLVT	VVTGGEV	KKLKRLTFQFGDARKDSSLHITAAQPGDTGLYL	CAGDSGGYQKVTF	GTGTKLQVIP	TRAV27*01		TRAJ13*02	222	0.0003
HA2-A	TRA	QKEVEQNSGPLSVPEGAIASLNCTYS	DRGSQS	FFWYRQYSGKSPELIMS	IYSNGD	KEDGRFTAQLNKASQYVSLLIRDSQPSDSATYL	CAVNLPSYNAGNNRKLIW	GLGTSLAVNP	TRAV12-2*01		TRAJ38*01	221	0.0003
HA2-A	TRA	AQKVTQAQTEISVVEKEDVTLDCVYE	TRDTTYY	LFWYKQPPSGELVFLIR	RNSFDEQN	EISGRYSWNFQKSTSSFNFTITASQVVDSAVYF	CALTSNRDDKIIF	GKGTRLHILP	TRAV19*01		TRAJ30*01	221	0.0003
HA2-A	TRA	AQRVTQPEKLLSVFKGAPVELKCNYS	YSGSPE	LFWYVQYSRQRLQLLLR	HISR	ESIKGFTADLNKGETSFHLKKPFAQEEDSAMYY	CALGQGAQKLVF	GQGTRLTINP	TRAV16*01		TRAJ54*01	220	0.0003
HA2-A	TRA	AQTVTQSQPEMSVQEAETVTLSCTYD	TSESDYY	LFWYKQPPSRQMILVIR	QEAYKQQN	ATENRFSVNFQKAAKSFSLKISDSQLGDAAMYF	CAYRSGGFNFNKFYF	GSGTKLNVKP	TRAV38-2/DV8*01		TRAJ21*01	220	0.0003
HA2-A	TRA	EDQVTQSPEALRLQEGESSSLNCSYT	VSGLRG	LFWYRQDPGKGPEFLFT	LYSAGEE	KEKERLKATLTKKESFLHITAPKPEDSATYL	CAVQVEGSARQLTF	GSGTQLTVLP	TRAV20*02		TRAJ22*01	220	0.0003
HA2-A	TRA	GNSVTQMEGPVTLSEEAFLTINCTYT	ATGYPS	LFWYVQYPGEGLQLLLK	ATKADDK	GSNKGFEATYRKETTSFHLEKGSVQVSDSAVYF	CALSDHGGANNLFF	GTGTRLTVIP	TRAV9-2*01		TRAJ36*01	220	0.0003
HA2-A	TRA	EDQVTQSPEALRLQEGESSSLNCSYT	VSGLRG	LFWYRQDPGKGPEFLFT	LYSAGEE	KEKERLKATLTKKESFLHITAPKPEDSATYL	CAVQALDSNYQLIW	GAGTKLIIKP	TRAV20*02		TRAJ33*01	219	0.0003
HA2-A	TRA	GESVGLHLPTLSVQEGDNSIINCAYS	NSASDY	FIWYKQESGKGPQFIID	IRSNMDK	RQGQRVTVLLNKTVKHLSLQIAATQPGDSAVYF	CASASGGSYIPTF	GRGTSLIVHP	TRAV13-2*01		TRAJ6*01	219	0.0003
HA2-A	TRA	KQEVTQIPAALSVPEGENLVLNCSFT	DSAIYN	LQWFRQDPGKGLTSLLL	IQSSQRE	QTSGRLNASLDKSSGRSTLYIAASQPGDSATYL	CAVKRSSNYQLIW	GAGTKLIIKP	TRAV21*01		TRAJ33*01	219	0.0003
HA2-A	TRA	DAKTTQPPSMDCAEGRAANLPCNHS	TISGNEY	VYWYRQIHSQGPQYIIH	GLKNN	ETNEMASLIITEDRKSSTLILPHATLRDTAVYY	CIANTGNQFYF	GTGTSLTVIP	TRAV26-1*01		TRAJ49*01	218	0.0003
HA2-A	TRA	DAKTTQPNSMESNEEEPVHLPCNHS	TISGTDY	IHWYRQLPSQGPEYVIH	GLTSN	VNNRMASLAIAEDRKSSTLILHRATLRDAAVYY	CILTPLLSKTSYDKVIF	GPGTSLSVIP	TRAV26-2*01		TRAJ50*01	218	0.0003
HA2-A	TRA	KDQVFQPSTVASSEGAVVEIFCNHS	VSNAYN	FFWYLHFPGCAPRLLVK	GSKP	SQQGRYNMTYERFSSSLLILQVREADAAVYY	CAVGDRGNYQLIW	GAGTKLIIKP	TRAV2*01		TRAJ33*01	218	0.0003
HA2-A	TRA	SQQGEEDPQALSIQEGENATMNCSYK	TSINN	LQWYRQNSGRGLVHLIL	IRSNERE	KHSGRLRVTLDTSKKSSSLLITASRAADTASYF	CATDGGGAQKLVF	GQGTRLTINP	TRAV17*01		TRAJ54*01	217	0.0003
HA2-A	TRA	GQQVMQIPQYQHVQEGEDFTTYCNSS	TTLSN	IQWYKQRPGGHPVFLIQ	LVKSGEV	KKQKRLTFQFGEAKKNSSLHITATQTTDVGTYF	CAGPSSGTYKYIF	GTGTRLKVLA	TRAV25*01		TRAJ40*01	217	0.0003
HA2-A	TRA	GENVEQHPSTLSVQEGDSAVIKCTYS	DSASNY	FPWYKQELGKRPQLIID	IRSNVGE	KKDQRIAVTLNKTAKHFSLHITETQPEDSAVYF	CAASKGATSGTYKYIF	GTGTRLKVLA	TRAV13-1*02		TRAJ40*01	217	0.0003
HA2-A	TRA	DQQVKQNSPSLSVQEGRISILNCDYT	NSMFDY	FLWYKKYPAEGPTFLIS	ISSIKDK	NEDGRFTVFLNKSAKHLSLHIVPSQPGDSAVYF	CAASYGGSEKLVF	GKGTKLTVNP	TRAV29/DV5*04		TRAJ57*01	217	0.0003
HA2-A	TRA	QKEVEQDPGPLSVPEGAIVSLNCTYS	NSAFQY	FMWYRQYSRKGPELLMY	TYSSGN	KEDGRFTAQVDKSSKYISLFIRDSQPSDSATYL	CASPAVEYGNKLVF	GAGTILRVKS	TRAV12-3*01		TRAJ47*02	216	0.0003
HA2-A	TRA	QQQVKQSPQSLIVQKGGISIINCAYE	NTAFDY	FPWYQQFPGKGPALLIA	IRPDVSE	KKEGRFTISFNKSAKQFSLHIMDSQPGDSATYF	CAASINTGNTPLVF	GKGTRLSVIA	TRAV23/DV6*01		TRAJ29*01	216	0.0003
HA2-A	TRA	GENVEQHPSTLSVQEGDSAVIKCTYS	DSASNY	FPWYKQELGKRPQLIID	IRSNVGE	KKDQRIAVTLNKTAKHFSLHITETQPEDSAVYF	CAAGTNNAGNMLTF	GGGTRLMVKP	TRAV13-1*02		TRAJ39*01	216	0.0003
HA2-A	TRA	QQQVKQSPQSLIVQKGGISIINCAYE	NTAFDY	FPWYQQFPGKGPALLIA	IRPDVSE	KKEGRFTISFNKSAKQFSLHIMDSQPGDSATYF	CAASMGPPGGGNKLTF	GTGTQLKVEL	TRAV23/DV6*01		TRAJ10*01	216	0.0003
HA2-A	TRA	KQEVTQIPAALSVPEGENLVLNCSFT	DSAIYN	LQWFRQDPGKGLTSLLL	IQSSQRE	QTSGRLNASLDKSSGRSTLYIAASQPGDSATYL	CAVSSGLSGGYNKLIF	GAGTRLAVHP	TRAV21*01		TRAJ4*01	216	0.0003
HA2-A	TRA	LAKTTQPISMDSYEGQEVNITCSHN	NIATNDY	ITWYQQFPSQGPRFIIQ	GYKTK	VTNEVASLFIPADRKSSTLSLPRVSLSDTAVYY	CLVGVRYGGSQGNLIF	GKGTKLSVKP	TRAV4*01		TRAJ42*01	215	0.0003
HA2-A	TRA	QKEVEQNSGPLSVPEGAIASLNCTYS	DRGSQS	FFWYRQYSGKSPELIMS	IYSNGD	KEDGRFTAQLNKASQYVSLLIRDSQPSDSATYL	CAVNPGASSASKIIF	GSGTRLSIRP	TRAV12-2*01		TRAJ3*01	215	0.0003
HA2-A	TRA	AQKITQTQPGMFVQEKEAVTLDCTYD	TSDPSYG	LFWYKQPSSGEMIFLIY	QGSYDQQN	ATEGRYSLNFQKARKSANLVISASQLGDSAMYF	CAMREAYTSGTYKYIF	GTGTRLKVLA	TRAV14/DV4*01		TRAJ40*01	215	0.0003
HA2-A	TRA	EDQVTQSPEALRLQEGESSSLNCSYT	VSGLRG	LFWYRQDPGKGPEFLFT	LYSAGEE	KEKERLKATLTKKESFLHITAPKPEDSATYL	CAVQADTGGFKTIF	GAGTRLFVKA	TRAV20*02		TRAJ9*01	214	0.0003
HA2-A	TRA	KQEVTQIPAALSVPEGENLVLNCSFT	DSAIYN	LQWFRQDPGKGLTSLLL	IQSSQRE	QTSGRLNASLDKSSGRSTLYIAASQPGDSATYL	CATSNTGNQFYF	GTGTSLTVIP	TRAV21*01		TRAJ49*01	214	0.0003
HA2-A	TRA	DQQVKQNSPSLSVQEGRISILNCDYT	NSMFDY	FLWYKKYPAEGPTFLIS	ISSIKDK	NEDGRFTVFLNKSAKHLSLHIVPSQPGDSAVYF	CAAPYGQNFVF	GPGTRLSVLP	TRAV29/DV5*01		TRAJ26*01	214	0.0003
HA2-A	TRA	KQEVTQIPAALSVPEGENLVLNCSFT	DSAIYN	LQWFRQDPGKGLTSLLL	IQSSQRE	QTSGRLNASLDKSSGRSTLYIAASQPGDSATYL	CASGGSNYKLTF	GKGTLLTVNP	TRAV21*01		TRAJ53*01	214	0.0003
HA2-A	TRA	GEDVEQSLFLSVREGDSSVINCTYT	DSSSTY	LYWYKQEPGAGLQLLTY	IFSNMDM	KQDQRLTVLLNKKDKHLSLRIADTQTGDSAIYF	CAESTGGYQKVTF	GTGTKLQVIP	TRAV5*01		TRAJ13*02	213	0.0003
HA2-A	TRA	AQTVTQSQPEMSVQEAETVTLSCTYD	TSESDYY	LFWYKQPPSRQMILVIR	QEAYKQQN	ATENRFSVNFQKAAKSFSLKISDSQLGDAAMYF	CAYRTVKETSGSRLTF	GEGTQLTVNP	TRAV38-2/DV8*01		TRAJ58*01	213	0.0003
HA2-A	TRA	GENVEQHPSTLSVQEGDSAVIKCTYS	DSASNY	FPWYKQELGKRPQLIID	IRSNVGE	KKDQRIAVTLNKTAKHFSLHITETQPEDSAVYF	CAASIKAGGTSYGKLTF	GQGTILTVHP	TRAV13-1*02		TRAJ52*01	212	0.0003
HA2-A	TRA	EDQVTQSPEALRLQEGESSSLNCSYT	VSGLRG	LFWYRQDPGKGPEFLFT	LYSAGEE	KEKERLKATLTKKESFLHITAPKPEDSATYL	CAVHGGATNKLIF	GTGTLLAVQP	TRAV20*02		TRAJ32*02	212	0.0003
HA2-A	TRA	SQQGEEDPQALSIQEGENATMNCSYK	TSINN	LQWYRQNSGRGLVHLIL	IRSNERE	KHSGRLRVTLDTSKKSSSLLITASRAADTASYF	CARDSSYKLIF	GSGTRLLVRP	TRAV17*01		TRAJ12*01	212	0.0003
HA2-A	TRA	SQQGEEDPQALSIQEGENATMNCSYK	TSINN	LQWYRQNSGRGLVHLIL	IRSNERE	KHSGRLRVTLDTSKKSSSLLITASRAADTASYF	CATEHGSGNTGKLIF	GQGTTLQVKP	TRAV17*01		TRAJ37*01	212	0.0003
HA2-A	TRA	GENVEQHPSTLSVQEGDSAVIKCTYS	DSASNY	FPWYKQELGKRPQLIID	IRSNVGE	KKDQRIAVTLNKTAKHFSLHITETQPEDSAVYF	CAASKRTDKLIF	GTGTRLQVFP	TRAV13-1*02		TRAJ34*01	212	0.0003
HA2-A	TRA	DQQVKQNSPSLSVQEGRISILNCDYT	NSMFDY	FLWYKKYPAEGPTFLIS	ISSIKDK	NEDGRFTVFLNKSAKHLSLHIVPSQPGDSAVYF	CAASEGSNDYKLSF	GAGTTVTVRA	TRAV29/DV5*01		TRAJ20*01	211	0.0003
HA2-A	TRA	SQQGEEDPQALSIQEGENATMNCSYK	TSINN	LQWYRQNSGRGLVHLIL	IRSNERE	KHSGRLRVTLDTSKKSSSLLITASRAADTASYF	CATDAIQAGTALIF	GKGTTLSVSS	TRAV17*01		TRAJ15*01	211	0.0003
HA2-A	TRA	QKEVEQDPGPLSVPEGAIVSLNCTYS	NSAFQY	FMWYRQYSRKGPELLMY	TYSSGN	KEDGRFTAQVDKSSKYISLFIRDSQPSDSATYL	CAKDTGRRALTF	GSGTRLQVQP	TRAV12-3*01		TRAJ5*01	211	0.0003
HA2-A	TRA	GNSVTQMEGPVTLSEEAFLTINCTYT	ATGYPS	LFWYVQYPGEGLQLLLK	ATKADDK	GSNKGFEATYRKETTSFHLEKGSVQVSDSAVYF	CALRGGSGNTGKLIF	GQGTTLQVKP	TRAV9-2*01		TRAJ37*01	211	0.0003
HA2-A	TRA	GENVEQHPSTLSVQEGDSAVIKCAYS	DSASNY	FPWYKQELGKRPQLIID	IRSNVGE	KKDQRIAVTLNKTAKHFSLHITETQPEDSAVYF	CAAIDDKIIF	GKGTRLHILP	TRAV13-1*02		TRAJ30*01	210	0.0003
HA2-A	TRA	QKEVEQNSGPLSVPEGAIASLNCTYS	DRGSQS	FFWYRQYSGKSPELIMS	IYSNGD	KEDGRFTAQLNKASQYVSLLIRDSQPSDSATYL	CAVRSPSKIIF	GSGTRLSIRP	TRAV12-2*02		TRAJ3*01	210	0.0003
HA2-A	TRA	DAKTTQPPSMDCAEGRAANLPCNHS	TISGNEY	VYWYRQIHSQGPQYIIH	GLKNN	ETNEMASLIITEDRKSSTLILPHATLRDTAVYY	CIVPYQAGTALIF	GKGTTLSVSS	TRAV26-1*01		TRAJ15*01	210	0.0003
HA2-A	TRA	GEDVEQSLFLSVREGDSSVINCTYT	DSSSTY	LYWYKQEPGAGLQLLTY	IFSNMDM	KQDQRLTVLLNKKDKHLSLRIADTQTGDSAIYF	CAEMEITGTASKLTF	GTGTRLQVTL	TRAV5*01		TRAJ44*01	210	0.0003
HA2-A	TRA	AQTVTQSQPEMSVQEAETVTLSCTYD	TSESDYY	LFWYKQPPSRQMILVIR	QEAYKQQN	ATENRFSVNFQKAAKSFSLKISDSQLGDAAMYF	CAYRRQNYGGSQGNLIF	GKGTKLSVKP	TRAV38-2/DV8*01		TRAJ42*01	210	0.0003
HA2-A	TRA	DAKTTQPPSMDCAEGRAANLPCNHS	TISGNEY	VYWYRQIHSQGPQYIIH	GLKNN	ETNEMASLIITEDRKSSTLILPHATLRDTAVYY	CIVRVAMKAGNQFYF	GTGTSLTVIP	TRAV26-1*01		TRAJ49*01	210	0.0003
HA2-A	TRA	GDSVTQMEGPVTLSEEAFLTINCTYT	ATGYPS	LFWYVQYPGEGLQLLLK	ATKADDK	GSNKGFEATYRKETTSFHLEKGSVQVSDSAVYF	CALAIGSTLGRLYF	GRGTQLTVWP	TRAV9-2*02		TRAJ18*01	210	0.0003
HA2-A	TRA	DAKTTQPPSMDCAEGRAANLPCNHS	TISGNEY	VYWYRQIHSQGPQYIIH	GLKNN	ETNEMASLIITEDRKSSTLILPHATLRDTAVYY	CIVRLPPQGGSEKLVF	GKGTKLTVNP	TRAV26-1*01		TRAJ57*01	209	0.0003
HA2-A	TRA	KQEVTHIPAALSVPEGENLVLNCSFT	DSAIYN	LQWFRQDPGKGLTSLLL	IQSSQRE	QTSGRLNASLDKSSGRSTLYIAASQPGDSATYL	CAARHNQAGTALIF	GKGTTLSVSS	TRAV21*01		TRAJ15*01	209	0.0003
HA2-A	TRA	KNQVEQSPQSLIILEGKNCTLQCNYT	VSPFSN	LRWYKQDTGRGPVSLTI	MTFSENT	KSNGRYTATLDADTKQSSLHITASQLSDSASYI	CVVSALGSGNTGKLIF	GQGTTLQVKP	TRAV10*01		TRAJ37*01	209	0.0003
HA2-A	TRA	AQKITQTQPGMFVQEKEAVTLDCTYD	TSDQSYG	LFWYKQPSSGEMIFLIY	QGSYDEQN	ATEGRYSLNFQKARKSANLVISASQLGDSAMYF	CAMSCHLTGANNLFF	GTGTRLTVIP	TRAV14/DV4*02		TRAJ36*01	209	0.0003
HA2-A	TRA	QQQVKQSPQSLIVQKGGISIINCAYE	NTAFDY	FPWYQQFPGKGPALLIA	IRPDVSE	KKEGRFTISFNKSAKQFSLHIMDSQPGDSATYF	CAASHGNQFYF	GTGTSLTVIP	TRAV23/DV6*01		TRAJ49*01	209	0.0003
HA2-A	TRA	AQRVTQPEKLLSVFKGAPVELKCNYS	YSGSPE	LFWYVQYSRQRLQLLLR	HISR	ESIKGFTADLNKGETSFHLKKPFAQEEDSAMYY	CALSSYNFNKFYF	GSGTKLNVKP	TRAV16*01		TRAJ21*01	209	0.0003
HA2-A	TRA	GEDVEQSLFLSVREGDSSVINCTYT	DSSSTY	LYWYKQEPGAGLQLLTY	IFSNMDM	KQDQRLTVLLNKKDKHLSLRIADTQTGDSAIYF	CAEKSGTGGFKTIF	GAGTRLFVKA	TRAV5*01		TRAJ9*01	208	0.0003
HA2-A	TRA	TQLLEQSPQFLSIQEGENLTVYCNSS	SVFSS	LQWYRQEPGEGPVLLVT	VVTGGEV	KKLKRLTFQFGDARKDSSLHITAAQPGDTGLYL	CAGLIFSGYSTLTF	GKGTMLLVSP	TRAV27*01		TRAJ11*01	207	0.0003
HA2-A	TRA	KQEVTQIPAALSVPEGENLVLNCSFT	DSAIYN	LQWFRQDPGKGLTSLLL	IQSSQRE	QTSGRLNASLDKSSGRSTLYIAASQPGDSATYL	CAVKGQGAQKLVF	GQGTRLTINP	TRAV21*01		TRAJ54*01	206	0.0003
HA2-A	TRA	DQQVKQNSPSLSVQEGRISILNCDYT	NSMFDY	FLWYKKYPAEGPTFLIS	ISSIKDK	NEDGRFTVFLNKSAKHLSLHIVPSQPGDSAVYF	CAAKINSGGYQKVTF	GTGTKLQVIP	TRAV29/DV5*04		TRAJ13*02	206	0.0003
HA2-A	TRA	SQQGEEDPQALSIQEGENATMNCSYK	TSINN	LQWYRQNSGRGLVHLIL	IRSNERE	KHSGRLRVTLDTSKKSSSLLITASRAADTASYF	CATDQRDNYGQNFVF	GPGTRLSVLP	TRAV17*01		TRAJ26*01	206	0.0003
HA2-A	TRA	KQEVTQIPAALSVPEGENLVLNCSFT	DSAIYN	LQWFRQDPGKGLTSLLL	IQSSQRE	QTSGRLNASLDKSSGRSTLYIAASQPGDSATYL	CAVAFPEDSNYQLIW	GAGTKLIIKP	TRAV21*01		TRAJ33*01	205	0.0003
HA2-A	TRA	AQTVTQSQPEMSVQEAETVTLSCTYD	TSENNYY	LFWYKQPPSRQMILVIR	QEAYKQQN	ATENRFSVNFQKAAKSFSLKISDSQLGDTAMYF	CACPYGGSQGNLIF	GKGTKLSVKP	TRAV38-1*01		TRAJ42*01	205	0.0003
HA2-A	TRA	AQRVTQPEKLLSVFKGAPVELKCNYS	YSGSPE	LFWYVQYSRQRLQLLLR	HISR	ESIKGFTADLNKGETSFHLKKPFAQEEDSAMYY	CALRAWDNYGQNFVF	GPGTRLSVLP	TRAV16*01		TRAJ26*01	205	0.0003
HA2-A	TRA	QQPVQSPQAVILREGEDAVINCSSS	KALYS	VHWYRQKHGEAPVFLMI	LLKGGEQ	KGHDKISASFNEKKQQSSLYLTASQLSYSGTYF	CGTEITRDSSYKLIF	GSGTRLLVRP	TRAV30*05		TRAJ12*01	204	0.0003
HA2-A	TRA	AQSVSQHNHHVILSEAASLELGCNYS	YGGTVN	LFWYVQYPGQHLQLLLK	YFSGDPLV	KGIKGFEAEFIKSKFSFNLRKPSVQWSDTAEYF	CAVNTGGFKTIF	GAGTRLFVKA	TRAV8-1*01		TRAJ9*01	204	0.0003
HA2-A	TRA	GENVEQHPSTLSVQEGDSAVIKCTYS	DSASNY	FPWYKQELGKRPQLIID	IRSNVGE	KKDQRIAVTLNKTAKHFSLHITETQPEDSAVYF	CAAKKSGGSYIPTF	GRGTSLIVHP	TRAV13-1*02		TRAJ6*01	203	0.0003
HA2-A	TRA	AQSVSQHNHHVILSEAASLELGCNYS	YGGTVN	LFWYVQYPGQHLQLLLK	YFSGDPLV	KGIKGFEAEFIKSKFSFNLRKPSVQWSDTAEYF	CAVTHASGGSYIPTF	GRGTSLIVHP	TRAV8-1*01		TRAJ6*01	203	0.0003
HA2-A	TRA	GQNIDQPTEMTATEGAIVQINCTYQ	TSGFNG	LFWYQQHAGEAPTFLSY	NVLDGL	EEKGRFSSFLSRSKGYSYLLLKELQMKDSASYL	CAVTSDNYGQNFVF	GPGTRLSVLP	TRAV1-2*01		TRAJ26*01	203	0.0003
HA2-A	TRA	KNQVEQSPQSLIILEGKNCTLQCNYT	VSPFSN	LRWYKQDTGRGPVSLTI	MTFSENT	KSNGRYTATLDADTKQSSLHITASQLSDSASYI	CVVSAGFSGGYNKLIF	GAGTRLAVHP	TRAV10*02		TRAJ4*01	203	0.0003
HA2-A	TRA	KQEVTQIPAALSVPEGENLVLNCSFT	DSAIYN	LQWFRQDPGKGLTSLLL	IQSSQRE	QTSGRLNASLDKSSGRSTLYIAASQPGDSATYL	CAPNNAGNMLTF	GGGTRLMVKP	TRAV21*01		TRAJ39*01	202	0.0003
HA2-A	TRA	TQLLEQSPQFLSIQEGENLTVYCNSS	SVFSS	LQWYRQEPGEGPVLLVT	VVTGGEV	KKLKRLTFQFGDARKDSSLHITAAQPGDTGLYL	CAGAGNRLAF	GKGNQVVVIP	TRAV27*01		TRAJ7*01	202	0.0003
HA2-A	TRA	QKEVEQNSGPLSVPEGAIASLNCTYS	DRGSQS	FFWYRQYSGKSPELIMS	IYSNGD	KEDGRFTAQLNKASQYVSLLIRDSQPSDSATYL	CAVRPSGGSYIPTF	GRGTSLIVHP	TRAV12-2*02		TRAJ6*01	201	0.0003
HA2-A	TRA	KQEVTQIPAALSVPEGENLVLNCSFT	DSAIYN	LQWFRQDPGKGLTSLLL	IQSSQRE	QTSGRLNASLDKSSGRSTLYIAASQPGDSATYL	CAVYNNFNKFYF	GSGTKLNVKP	TRAV21*01		TRAJ21*01	200	0.0003
HA2-A	TRA	AQSVSQHNHHVILSEAASLELGCNYS	YGGTVN	LFWYVQYPGQHLQLLLK	YFSGDPLV	KGIKGFEAEFIKSKFSFNLRKPSVQWSDTAEYF	CAVTPLTGGGNKLTF	GTGTQLKVEL	TRAV8-1*01		TRAJ10*01	200	0.0003
HA2-A	TRA	EDQVTQSPEALRLQEGESSSLNCSYT	VSGLRG	LFWYRQDPGKGPEFLFT	LYSAGEE	KEKERLKATLTKKESFLHITAPKPEDSATYL	CAVTQGGSEKLVF	GKGTKLTVNP	TRAV20*02		TRAJ57*01	199	0.0003
HA2-A	TRA	QQPVQSPQAVILREGEDAVINCSSS	KALYS	VHWYRQKHGEAPVFPMI	LLKGGEQ	KGHEKISASFNEKKQQSSLYLTASQLSYSGTYF	CGTVRASSGYSTLTF	GKGTMLLVSP	TRAV30*01		TRAJ11*01	199	0.0003
HA2-A	TRA	AQKITQTQPGMFVQEKEAVTLDCTYD	TSDPSYG	LFWYKQPSSGEMIFLIY	QGSYDQQN	ATEGRYSLNFQKARKSANLVISASQLGDSAMYF	CAMTRRGNNRLAF	GKGNQVVVIP	TRAV14/DV4*01		TRAJ7*01	199	0.0003
HA2-A	TRA	QKEVEQNSGPLSVPEGAIASLNCTYS	DRGSQS	FFWYRQYSGKSPELIMS	IYSNGD	KEDGRFTAQLNKASQYVSLLIRDSQPSDSATYL	CAFLTDKLIF	GTGTRLQVFP	TRAV12-2*02		TRAJ34*01	199	0.0003
HA2-A	TRA	AQKITQTQPGMFVQEKEAVTLDCTYD	TSDPSYG	LFWYKQPSSGEMIFLIY	QGSYDQQN	ATEGRYSLNFQKARKSANLVISASQLGDSAMYF	CAMRAHGSSNTGKLIF	GQGTTLQVKP	TRAV14/DV4*01		TRAJ37*02	198	0.0003
HA2-A	TRA	GENVEQHPSTLSVQEGDSAVIKCTYS	DSASNY	FPWYKQELGKRPQLIID	IRSNVGE	KKDQRIAVTLNKTAKHFSLHITETQPEDSAVYF	CAASQKTSYDKVIF	GPGTSLSVIP	TRAV13-1*02		TRAJ50*01	197	0.0003
HA2-A	TRA	EDQVTQSPEALRLQEGESSSLNCSYT	VSGLRG	LFWYRQDPGKGPEFLFT	LYSAGEE	KEKERLKATLTKKESFLHITAPKPEDSATYL	CAVQADGRVNDMRF	GAGTRLTVKP	TRAV20*02		TRAJ43*01	197	0.0003
HA2-A	TRA	AQKITQTQPGMFVQEKEAVTLDCTYD	TSDPSYG	LFWYKQPSSGEMIFLIY	QGSYDQQN	ATEGRYSLNFQKARKSANLVISASQLGDSAMYF	CAMKGSNYKLTF	GKGTLLTVNP	TRAV14/DV4*01		TRAJ53*01	197	0.0003
HA2-A	TRA	GENVEQHPSTLSVQEGDSAVIKCTYS	DSASNY	FPWYKQELGKGPQLIID	IRSNVGE	KKDQRIAVTLNKTAKHFSLHITETQPEDSAVYF	CAASVDGYNKLIF	GAGTRLAVHP	TRAV13-1*01		TRAJ4*01	197	0.0003
HA2-A	TRA	AQTVTQSQPEMSVQEAETVTLSCTYD	TSESDYY	LFWYKQPPSRQMILVIR	QEAYKQQN	ATENRFSVNFQKAAKSFSLKISDSQLGDAAMYF	CARGGATNKLIF	GTGTLLAVQP	TRAV38-2/DV8*01		TRAJ32*02	196	0.0003
HA2-A	TRA	AQKITQTQPGMFVQEKEAVTLDCTYD	TSDPSYG	LFWYKQPSSGEMIFLIY	QGSYDQQN	ATEGRYSLNFQKARKSANLVISASQLGDSAMYF	CAMRARAVGNNDMRF	GAGTRLTVKP	TRAV14/DV4*01		TRAJ43*01	196	0.0003
HA2-A	TRA	EDQVTQSPEALRLQEGESSSLNCSYT	VSGLRG	LFWYRQDPGKGPEFLFT	LYSAGEE	KEKERLKATLTKKESFLHITAPKPEDSATYL	CAVQALKGSQGNLIF	GKGTKLSVKP	TRAV20*02		TRAJ42*01	196	0.0003
HA2-A	TRA	AQTVTQSQPEMSVQEAETVTLSCTYD	TSESDYY	LFWYKQPPSRQMILVIR	QEAYKQQN	ATENRFSVNFQKAAKSFSLKISDSQLGDAAMYF	CAYRSLQGGSEKLVF	GKGTKLTVNP	TRAV38-2/DV8*01		TRAJ57*01	196	0.0003
HA2-A	TRA	KQEVTQIPAALSVPEGENLVLNCSFT	DSAIYN	LQWFRQDPGKGLTSLLL	IQSSQRE	QTSGRLNASLDKSSGRSTLYIAASQPGDSATYL	CAATNTDKLIF	GTGTRLQVFP	TRAV21*02		TRAJ34*01	195	0.0003
HA2-A	TRA	AQKITQTQPGMFVQEKEAVTLDCTYD	TSDPSYG	LFWYKQPSSGEMIFLIY	QGSYDQQN	ATEGRYSLNFQKARKSANLVISASQLGDSAMYF	CAMKAETSGSRLTF	GEGTQLTVNP	TRAV14/DV4*01		TRAJ58*01	195	0.0003
HA2-A	TRA	LAKTTQPISMDSYEGQEVNITCSHN	NIATNDY	ITWYQQFPSQGPRFIIQ	GYKTK	VTNEVASLFIPADRKSSTLSLPRVSLSDTAVYY	CLVALNNAGNMLTF	GGGTRLMVKP	TRAV4*01		TRAJ39*01	194	0.0003
HA2-A	TRA	KDQVFQPSTVASSEGAVVEIFCNHS	VSNAYN	FFWYLHFPGCAPRLLVK	GSKP	SQQGRYNMTYERFSSSLLILQVREADAAVYY	CAVGIVDGATNKLIF	GTGTLLAVQP	TRAV2*01		TRAJ32*01	193	0.0003
HA2-A	TRA	AQKVTQAQTEISVVEKEDVTLDCVYE	TRDTTYY	LFWYKQPPSGELVFLIR	RNSFDEQN	EISGRYSWNFQKSTSSFNFTITASQVVDSAVYF	CALSLNARLMF	GDGTQLVVKP	TRAV19*01		TRAJ31*01	192	0.0003
HA2-A	TRA	SQQGEEDPQALSIQEGENATMNCSYK	TSINN	LQWYRQNSGRGLVHLIL	IRSNERE	KHSGRLRVTLDTSKKSSSLLITASRAADTASYF	CATDLGGSEKLVF	GKGTKLTVNP	TRAV17*01		TRAJ57*01	192	0.0003
HA2-A	TRA	DAKTTQPNSMESNEEEPVHLPCNHS	TISGTDY	IHWYRQLPSQGPEYVIH	GLTSN	VNNRMASLAIAEDRKSSTLILHRATLRDAAVYY	CILVEGAQKLVF	GQGTRLTINP	TRAV26-2*01		TRAJ54*01	192	0.0003
HA2-A	TRA	GQQVMQIPQYQHVQEGEDFTTYCNSS	TTLSN	IQWYKQRPGGHPVFLIQ	LVKSGEV	KKQKRLTFQFGEAKKNSSLHITATQTTDVGTYF	CAGRNTDKLIF	GTGTRLQVFP	TRAV25*01		TRAJ34*01	191	0.0003
HA2-A	TRA	EDQVTQSPEALRLQEGESSSLNCSYT	VSGLRG	LFWYRQDPGKGPEFLFT	LYSAGEE	KEKERLKATLTKKESFLHITAPKPEDSATYL	CAVQPRVLQGAQKLVF	GQGTRLTINP	TRAV20*02		TRAJ54*01	191	0.0003
HA2-A	TRA	QKEVEQNSGPLSVPEGAIASLNCTYS	DRGSQS	FFWYRQYSGKSPELIMS	IYSNGD	KEDGRFTAQLNKASQYVSLLIRDSQPSDSATYL	CAVNSPLNDYKLSF	GAGTTVTVRA	TRAV12-2*01		TRAJ20*01	191	0.0003
HA2-A	TRA	AQTVTQSQPEMSVQEAETVTLSCTYD	TSESDYY	LFWYKQPPSRQMILVIR	QEAYKQQN	ATENRFSVNFQKAAKSFSLKISDSQLGDAAMYF	CAYRSEEGETSGSRLTF	GEGTQLTVNP	TRAV38-2/DV8*01		TRAJ58*01	191	0.0003
HA2-A	TRA	AQTVTQSQPEMSVQEAETVTLSCTYD	TSESDYY	LFWYKQPPSRQMILVIR	QEAYKQQN	ATENRFSVNFQKAAKSFSLKISDSQLGDAAMYF	CAYRSFGGGYQKVTF	GTGTKLQVIP	TRAV38-2/DV8*01		TRAJ13*02	191	0.0003
HA2-A	TRA	GESVGLHLPTLSVQEGDNSIINCAYS	NSASDY	FIWYKQESGKGPQFIID	IRSNMDK	RQGQRVTVLLNKTVKHLSLQIAATQPGDSAVYF	CAEKEGANNLFF	GTGTRLTVIP	TRAV13-2*01		TRAJ36*01	191	0.0003
HA2-A	TRA	KNQVEQSPQSLIILEGKNCTLQCNYT	VSPFSN	LRWYKQDTGRGPVSLTI	MTFSENT	KSNGRYTATLDADTKQSSLHITASQLSDSASST	SGTYKYIF	GTGTRLKVLA	TRAV10*01		TRAJ40*01	190	0.0003
HA2-A	TRA	SQKIEQNSEALNIQEGKTATLTCNYT	NYSPAY	LQWYRQDPGRGPVFLLL	IRENEKE	KRKERLKVTFDTTLKQSLFHITASQPADSATYL	CAPSPFSGNTGKLIF	GQGTTLQVKP	TRAV6*07		TRAJ37*01	190	0.0003
HA2-A	TRA	QKEVEQDPGPLSVPEGAIVSLNCTYS	NSAFQY	FMWYRQYSRKGPELLMY	TYSSGN	KEDGRFTAQVDKSSKYISLFIRDSQPSDSATYL	CAMSSDAASKLTF	GTGTRLQVTL	TRAV12-3*01		TRAJ44*01	189	0.0003
HA2-A	TRA	KQEVTQIPAALSVPEGENLVLNCSFT	DSAIYN	LQWFRQDPGKGLTSLLL	IQSSQRE	QTSGRLNASLDKSSGRSTLYIAASQPGDSATYL	CAVSRNTGNQFYF	GTGTSLTVIP	TRAV21*01		TRAJ49*01	189	0.0003
HA2-A	TRA	QKEVEQNSGPLSVPEGAIASLNCTYS	DRGSQS	FFWYRQYSGKSPELIMS	IYSNGD	KEDGRFTAQLNKASQYVSLLIRDSQPSDSATYL	CAVNPMNRDDKIIF	GKGTRLHILP	TRAV12-2*01		TRAJ30*01	189	0.0003
HA2-A	TRA	QQPVQSPQAVILREGEDAVINCSSS	KALYS	VHWYRQKHGEAPVFLMI	LLKGGEQ	KGHEKISASFNEKKQQSSLYLTASQLSYSGTYF	CGTEKNDYKLSF	GAGTTVTVRA	TRAV30*01		TRAJ20*01	188	0.0003
HA2-A	TRA	KQEVTQIPAALSVPEGENLVLNCSFT	DSAIYN	LQWFRQDPGKGLTSLLL	IQSSQRE	QTSGRLNASLDKSSGRSTLYIAASQPGDSATYL	CAVQNSGNTPLVF	GKGTRLSVIA	TRAV21*01		TRAJ29*01	188	0.0003
HA2-A	TRA	GENVEQHPSTLSVQEGDSAVIKCTYS	DSASNY	FPWYKQELGKRPQLIID	IRSNVGE	KKDQRIAVTLNKTAKHFSLHITETQPEDSAVYF	CAVPAGGSQGNLIF	GKGTKLSVKP	TRAV13-1*02		TRAJ42*01	188	0.0003
HA2-A	TRA	QQQVKQSPQSLIVQKGGISIINCAYE	NTAFDY	FPWYQQFPGKGPALLIA	IRPDVSE	KKEGRFTISFNKSAKQFSLHIMDSQPGDSATYF	CAATGANNLFF	GTGTRLTVIP	TRAV23/DV6*01		TRAJ36*01	188	0.0003
HA2-A	TRA	SQKIEQNSEALNIQEGKTATLTCNYT	NYSPAY	LQWYRQDPGRGPVFLLL	IRENEKE	KRKERLKVTFDTTLKQSLFHITASQPADSATYL	CALEWTNTGKLIF	GQGTTLQVKP	TRAV6*01		TRAJ37*01	187	0.0003
HA2-A	TRA	AQKVTQAQTEISVVEKEDVTLDCVYE	TRDTTYY	LFWYKQPPSGELVFLIR	RNSFDEQN	EISGRYSWNFQKSTSSFNFTITASQVVDSAVYF	CALSDPGGIFKAAGNKLTF	GGGTRVLVKP	TRAV19*01		TRAJ17*01	187	0.0003
HA2-A	TRA	AQTVTQSQPEMSVQEAETVTLSCTYD	TSESDYY	LFWYKQPPSRQMILVIR	QEAYKQQN	ATENRFSVNFQKAAKSFSLKISDSQLGDAAMYF	CAYRATGNQFYF	GTGTSLTVIP	TRAV38-2/DV8*01		TRAJ49*01	187	0.0003
HA2-A	TRA	AQTVTQSQPEMSVQEAETVTLSCTYD	TSESDYY	LFWYKQPPSRQMILVIR	QEAYKQQN	ATENRFSVNFQKAAKSFSLKISDSQLGDAAMYF	CAYRSEVDDMRF	GAGTRLTVKP	TRAV38-2/DV8*01		TRAJ43*01	187	0.0003
HA2-A	TRA	AQSVTQPDIHITVSEGASLELRCNYS	YGATPY	LFWYVQSPGQGLQLLLK	YFSGDTLV	QGIKGFEAEFKRSQSSFNLRKPSVHWSDAAEYF	CAVGEAAGNKLTF	GGGTRVLVKP	TRAV8-3*01		TRAJ17*01	187	0.0003
HA2-A	TRA	GESVGLHLPTLSVQEGDNSIINCAYS	NSASDY	FIWYKQESGKGPQFIID	IRSNMDK	RQGQRVTVLLNKTVKHLSLQIAATQPGDSAVYF	CAENNQSGGGADGLTF	GKGTHLIIQP	TRAV13-2*01		TRAJ45*01	186	0.0003
HA2-A	TRA	AQTVTQSQPEMSVQEAETVTLSCTYD	TSESDYY	LFWYKQPPSRQMILVIR	QEAYKQQN	ATENRFSVNFQKAAKSFSLKISDSQLGDAAMYF	CAYRIVNSGNTPLVF	GKGTRLSVIA	TRAV38-2/DV8*01		TRAJ29*01	186	0.0003
HA2-A	TRA	AQKITQTQPGMFVQEKEAVTLDCTYD	TSDPSYG	LFWYKQPSSGEMIFLIY	QGSYDQQN	ATEGRYSLNFQKARKSANLVISASQLGDSAMYF	CAMPQTGANNLFF	GTGTRLTVIP	TRAV14/DV4*01		TRAJ36*01	186	0.0003
HA2-A	TRA	GENVEQHPSTLSVQEGDSAVIKCTYS	DSASNY	FPWYKQELGKRPQLIID	IRSNVGE	KKDQRIAVTLNKTAKHFSLHITETQPEDSAVYF	CAASMDTGRRALTF	GSGTRLQVQP	TRAV13-1*02		TRAJ5*01	186	0.0003
HA2-A	TRA	SQQGEEDPQALSIQEGENATMNCSYK	TSINN	LQWYRQNSGRGLVHLIL	IRSNERE	KHSGRLRVTLDTSKKSSSLLITASRAADTASYF	CATHDSGNTPLVF	GKGTRLSVIA	TRAV17*01		TRAJ29*01	185	0.0003
HA2-A	TRA	KQEVTQIPAALSVPEGENLVLNCSFT	DSAIYN	LQWFRQDPGKGLTSLLL	IQSSQRE	QTSGRLNASLDKSSGRSTLYIAASQPGDSATYL	CAVFEGGKLIF	GQGTELSVKP	TRAV21*01		TRAJ23*01	185	0.0003
HA2-A	TRA	QKEVEQDPGPLSVPEGAIVSLNCTYS	NSAFQY	FMWYRQYSRKGPELLMY	TYSSGN	KEDGRFTAQVDKSSKYISLFIRDSQPSDSATYL	CAMNNARLMF	GDGTQLVVKP	TRAV12-3*01		TRAJ31*01	184	0.0003
HA2-A	TRA	KDQVFQPSTVASSEGAVVEIFCNHS	VSNAYN	FFWYLHFPGCAPRLLVK	GSKP	SQQGRYNMTYERFSSSLLILQVREADAAVYY	CAVANSGNTGKLIF	GQGTTLQVKP	TRAV2*01		TRAJ37*01	183	0.0003
HA2-A	TRA	GENVEQHPSTLSVQEGDSAVIKCTYS	DSASNY	FPWYKQELGKRPQLIID	IRSNVGE	KKDQRIAVTLNKTAKHFSLHITETQPEDSAVYF	CAASRSTGTASKLTF	GTGTRLQVTL	TRAV13-1*02		TRAJ44*01	182	0.0003
HA2-A	TRA	TQLLEQSPQFLSIQEGENLTVYCNSS	SVFSS	LQWYRQEPGEGPVLLVT	VVTGGEV	KKLKRLTFQFGDARKDSSLHITAAQPGDTGLYL	CAGGEGGGNKLTF	GTGTQLKVEL	TRAV27*01		TRAJ10*01	182	0.0003
HA2-A	TRA	QKEVEQDPGPLSVPEGAIVSLNCTYS	NSAFQY	FMWYRQYSRKGPELLMY	TYSSGN	KEDGRFTAQVDKSSKYISLFIRDSQPSDSATYL	CAMTGTGRRALTF	GSGTRLQVQP	TRAV12-3*01		TRAJ5*01	181	0.0003
HA2-A	TRA	GEDVEQSLFLSVREGDSSVINCTYT	DSSSTY	LYWYKQEPGAGLQLLTY	IFSNMDM	KQDQRLTVLLNKKDKHLSLRIADTQTGDSAIYF	CAESKGGSYIPTF	GRGTSLIVHP	TRAV5*01		TRAJ6*01	181	0.0003
HA2-A	TRA	GQQLNQSPQSMFIQEGEDVSMNCTSS	SIFNT	WLWYKQDPGEGPVLLIA	LYKAGEL	TSNGRLTAQFGITRKDSFLNISASIPSDVGIYF	CAGANAGGTSYGKLTF	GQGTILTVHP	TRAV35*01		TRAJ52*01	181	0.0003
HA2-A	TRA	AQTVTQSQPEMSVQEAETVTLSCTYD	TSESDYY	LFWYKQPPSRQMILVIR	QEAYKQQN	ATENRFSVNFQKAAKSFSLKISDSQLGDAAMYF	CAYLGTNAGKSTF	GDGTTLTVKP	TRAV38-2/DV8*01		TRAJ27*01	181	0.0003
HA2-A	TRA	GENVEQHPSTLSVQEGDSAVIKCTYS	DSASNY	FPWYKQELGKRPQLIID	IRSNVGE	KKDQRIAVTLNKTAKHFSLHITETQPEDSAVYF	CAAREMIKAAGNKLTF	GGGTRVLVKP	TRAV13-1*02		TRAJ17*01	180	0.0003
HA2-A	TRA	DQQVKQNSPSLSVQEGRISILNCYYT	NSMFDY	FLWYKKYPAEGPTFLIS	ISSIKDK	NEDGRFTVFLNKSAKHLSLHIVPSQPGDSAVYF	CAALYNFNKFYF	GSGTKLNVKP	TRAV29/DV5*01		TRAJ21*01	180	0.0003
HA2-A	TRA	LAKTTQPISMDSYEGQEVNITCSHN	NIATNDY	ITWYQQFPSQGPRFIIQ	GYKTK	VTNEVASLFIPADRKSSTLSLPRVSLSDTAVYY	CLVDMNAGNMLTF	GGGTRLMVKP	TRAV4*01		TRAJ39*01	180	0.0003
HA2-A	TRA	SQELEQSPQSLIVQEGKNLTINCTSS	KTLYG	LYWYKQKYGEGLIFLMM	LQKGGEE	KSHEKITAKLDEKKQQSSLHITASQPSHAGIYL	CGADSGRGKLIF	GQGTTLQVKP	TRAV34*01		TRAJ37*01	180	0.0003
HA2-A	TRA	AQTVTQSQPEMSVQEAETVTLSCTYD	TSESDYY	LFWYKQPPSRQMILVIR	QEAYKQQN	ATENRFSVNFQKAAKSFSLKISDSQLGDAAMYF	CASYTGGGNKLTF	GTGTQLKVEL	TRAV38-2/DV8*01		TRAJ10*01	179	0.0003
HA2-A	TRA	EDQVTQSPEALRLQEGESSSLNCSYT	VSGLRG	LFWYRQDPGKGPEFLFT	LYSAGEE	KEKERLKATLTKKESFLHITAPKPEDSATYL	CAVANAGGTSYGKLTF	GQGTILTVHP	TRAV20*02		TRAJ52*01	179	0.0003
HA2-A	TRA	TQLLEQSPQFLSIQEGENLTVYCNSS	SVFSS	LQWYRQEPGEGPVLLVT	VVTGGEV	KKLKRLTFQFGDARKDSSLHITAAQPGDTGLYL	CAGAPLEYGNKLVF	GAGTILRVKS	TRAV27*01		TRAJ47*01	179	0.0003
HA2-A	TRA	QQQVKQSPQSLIVQKGGISIINCAYE	NTAFDY	FPWYQQFPGKGPALLIA	IRPDVSE	KKEGRFTISFNKSAKQFSLHIMDSQPGDSATYF	CAASRNDKIIF	GKGTRLHILP	TRAV23/DV6*01		TRAJ30*01	179	0.0003
HA2-A	TRA	QKEVEQDPGPLSVPEGAIVSLNCTYS	NSAFQY	FMWYRQYSRKGPELLMY	TYSSGN	KEDGRFTAQVDKSSKYISLFIRDSQPSDSATYL	CAMRETSGSRLTF	GEGTQLTVNP	TRAV12-3*01		TRAJ58*01	178	0.0003
HA2-A	TRA	ELKVEQNPLFLSMQEGKNYTIYCNYS	TTSDR	LYWYRQDPGKSLESLFV	LLSNGAV	KQEGRLMASLDTKARLSTLHITAAVHDLSATYF	CAVDAETSGSRLTF	GEGTQLTVNP	TRAV39*01		TRAJ58*01	178	0.0003
HA2-A	TRA	DAKTTQPNSMESNEEEPVHLPCNHS	TISGTDY	IHWYRQLPSQGPEYVIH	GLTSN	VNNRMASLAIAEDRKSSTLILHRATLRDAAVYY	CILRIENRDDKIIF	GKGTRLHILP	TRAV26-2*01		TRAJ30*01	178	0.0003
HA2-A	TRA	GESVGLHLPTLSVQEGDNSIINCAYS	NSASDY	FIWYKQESGKGPQFIID	IRSNMDK	RQGQRVTVLLNKTVKHLSLQIAATQPGDSAVYF	CAENSGGYQKVTF	GTGTKLQVIP	TRAV13-2*01		TRAJ13*02	178	0.0003
HA2-A	TRA	AQTVTQSQPEMSVQEAETVTLSCTYD	TSESDYY	LFWYKQPPSRQMILVIR	QEAYKQQN	ATENRFSVNFQKAAKSFSLKISDSQLGDAAMYF	CAPSYNTDKLIF	GTGTRLQVFP	TRAV38-2/DV8*01		TRAJ34*01	177	0.0003
HA2-A	TRA	GENVEQHPSTLSVQEGDSAVIKCTYS	DSASNY	FPWYKQELGKRPQLIID	IRSNVGE	KKDQRIAVTLNKTAKHFSLHITETQPEDSAVYF	CAASRSGFQKLVF	GTGTRLLVSP	TRAV13-1*02		TRAJ8*01	176	0.0003
HA2-A	TRA	QQQVKQSPQSLIVQKGGISIINCAYE	NTAFDY	FPWYQQFPGKGPALLIA	IRPDVSE	KKEGRFTISFNKSAKQFSLHIMDSQPGDSATYF	CAASSETSGSRLTF	GEGTQLTVNP	TRAV23/DV6*01		TRAJ58*01	176	0.0003
HA2-A	TRA	QKEVEQDPGPLSVPEGAIVSLNCTYS	NSAFQY	FMWYRQYSRKGPELLMY	TYSSGN	KEDGRFTAQVDKSSKYISLFIRDSQPSDSATYL	CAIYTGRRALTF	GSGTRLQVQP	TRAV12-3*01		TRAJ5*01	175	0.0003
HA2-A	TRA	EDQVTQSPEALRLQEGESSSLNCSYT	VSGLRG	LFWYRQDPGKGPEFLFT	LYSAGEE	KEKERLKATLTKKESFLHITAPKPEDSATYL	CAALNTGGFKTIF	GAGTRLFVKA	TRAV20*02		TRAJ9*01	174	0.0003
HA2-A	TRA	GENVEQHPSTLSVQEGDSAVIKCTYS	DSASNY	FPWYKQELGKRPQLIID	IRSNVGE	KKDQRIAVTLNKTAKHFSLHITETQPEDSAVYF	CAPDSGYNKLIF	GAGTRLAVHP	TRAV13-1*02		TRAJ4*01	174	0.0003
HA2-A	TRA	GENVEQHPSTLSVQEGDSAVIKCTYS	DSASNY	FPWYKQELGKRPQLIID	IRSNVGE	KKDQRIAVTLNKTAKHFSLHITETQPEDSAVYF	CAASPFSFPGAGSYQLTF	GKGTKLSVIP	TRAV13-1*02		TRAJ28*01	173	0.0003
HA2-A	TRA	SQQGEEDPQALSIQEGENATMNCSYK	TSINN	LQWYRQNSGRGLVHLIL	IRSNERE	KHSGRLRVTLDTSKKSSSLLITASRAADTASYF	CATDAGSSNTGKLIF	GQGTTLQVKP	TRAV17*01		TRAJ37*02	173	0.0003
HA2-A	TRA	AQTVTQSQPEMSVQEAETVTLSCTYD	TSESDYY	LFWYKQPPSRQMILVIR	QEAYKQQN	ATENRFSVNFQKAAKSFSLKISDSQLGDAAMYF	CAYRSPNNDYKLSF	GAGTTVTVRA	TRAV38-2/DV8*01		TRAJ20*01	173	0.0003
HA2-A	TRA	GENVEQHPSTLSVQEGDSAVIKCTYS	DSASNY	FPWYKQELGKRPQLIID	IRSNVGE	KKDQRIAVTLNKTAKHFSLHITETQPEDSAVYF	CAASIGAGKSTF	GDGTTLTVKP	TRAV13-1*02		TRAJ27*01	173	0.0003
HA2-A	TRA	DAKTTQPPSMDCAEGRAANLPCNHS	TISGNEY	VYWYRQIHSQGPQYIIH	GLKNN	ETNEMASLIITEDRKSSTLILPHATLRDTAVYY	CIVRVDDMRF	GAGTRLTVKP	TRAV26-1*01		TRAJ43*01	172	0.0003
HA2-A	TRA	LAKTTQPISMDSYEGQEVNITCSHN	NIATNDY	ITWYQQFPSQGPRFIIQ	GYKTK	VTNEVASLFIPADRKSSTLSLPRVSLSDTAVYY	CLVGALIYNQGGKLIF	GQGTELSVKP	TRAV4*01		TRAJ23*01	172	0.0003
HA2-A	TRA	AQTVTQSQPEMSVQEAETVTLSCTYD	TSESDYY	LFWYKQPPSRQMILVIR	QEAYKQQN	ATENRFSVNFQKAAKSFSLKISDSQLGDAAMYF	CAYLGFSDKLIF	GTGTLLAVQP	TRAV38-2/DV8*01		TRAJ32*01	172	0.0003
HA2-A	TRA	QKEVEQDPGPLSVPEGAIVSLNCTYS	NSAFQY	FMWYRQYSRKGPELLMY	TYSSGN	KEDGRFTAQVDKSSKYISLFIRDSQPSDSATYL	CAMSKTQGGSEKLVF	GKGTKLTVNP	TRAV12-3*01		TRAJ57*01	171	0.0003
HA2-A	TRA	AQKITQTQPGMFVQEKEAVTLDCTYD	TSDPSYG	LFWYKQPSSGEMIFLIY	QGSYDQQN	ATEGRYSLNFQKARKSANLVISASQLGDSAMYF	CAMREGGQLTGGGNKLTF	GTGTQLKVEL	TRAV14/DV4*01		TRAJ10*01	171	0.0003
HA2-A	TRA	QKEVEQNSGPLSVPEGAIASLNCTYS	DRGSQS	FFWYRQYSGKSPELIMS	IYSNGD	KEDGRFTAQLNKASQYVSLLIRDSQPSDSATYL	CAVYSSASKIIF	GSGTRLSIRP	TRAV12-2*02		TRAJ3*01	171	0.0003
HA2-A	TRA	KQEVTQIPAALSVPEGENLVLNCSFT	DSAIYN	LQWFRQDPGKGLTSLLL	IQSSQRE	QTSGRLNASLDKSSGRSTLYIAASQPGDSATYL	CAPPQGGSEKLVF	GKGTKLTVNP	TRAV21*01		TRAJ57*01	170	0.0003
HA2-A	TRA	KQEVTQIPAALSVPEGENLVLNCSFT	DSAIYN	LQWFRQDPGKGLTSLLL	IQSSQRE	QTSGRLNASLDKSSGRSTLYIAASQPGDSATYL	CAFQGAQKLVF	GQGTRLTINP	TRAV21*02		TRAJ54*01	169	0.0003
HA2-A	TRA	QKEVEQNSGPLSVPEGAIASLNCTYS	DRGSQS	FFWYRQYSGKSPELIMS	IYSNGD	KEDGRFTAQLNKASQYVSLLIRDSQPSDSATYL	CAVGGGADGLTF	GKGTHLIIQP	TRAV12-2*02		TRAJ45*01	169	0.0003
HA2-A	TRA	KNQVEQSPQSLIILEGKNCTLQCNYT	VSPFSN	LRWYKQDTGRGPVSLTI	MTFSENT	KSNGRYTATLDADTKQSSLHITASQLSDSASYI	CGEGGSQGNLIF	GKGTKLSVKP	TRAV10*01		TRAJ42*01	169	0.0003
HA2-A	TRA	AQTVTQSQPEMSVQEAETVTLSCTYD	TSENNYY	LFWYKQPPSRQMILVIR	QEAYKQQN	ATENRFSVNFQKAAKSFSLKISDSQLGDTAMYF	CASERQLTF	GSGTQLTVLP	TRAV38-1*01		TRAJ22*01	168	0.0003
HA2-A	TRA	SQKIEQNSEALNIQEGKTATLTCNYT	NYSPAY	LQWYRQDPGRGPVFLLL	IRENEKE	KRKERLKVTFDTTLKQSLFHITASQPADSATYL	CALALNPGGYQKVTF	GTGTKLQVIP	TRAV6*01		TRAJ13*02	168	0.0003
HA2-A	TRA	AQTVTQSQPEMSVQEAETVTLSCTYD	TSESDYY	LFWYKQPPSRQMILVIR	QEAYKQQN	ATENRFSVNFQKAAKSFSLKISDSQLGDAAMYF	CAYRSGAGTASKLTF	GTGTRLQVTL	TRAV38-2/DV8*01		TRAJ44*01	168	0.0003
HA2-A	TRA	AQTVTQSQPEMSVQEAETVTLSCTYD	TSESDYY	LFWYKQPPSRQMILVIR	QEAYKQQN	ATENRFSVNFQKAAKSFSLKISDSQLGDAAMYF	CAYRLYSGGGADGLTF	GKGTHLIIQP	TRAV38-2/DV8*01		TRAJ45*01	168	0.0003
HA2-A	TRA	AQTVTQSQPEMSVQEAETVTLSCTYD	TSENNYY	LFWYKQPPSRQMILVIR	QEAYKQQN	ATENRFSVNFQKAAKSFSLKISDSQLGDTAMYF	CAFMKLFPDYNTDKLIF	GTGTRLQVFP	TRAV38-1*01		TRAJ34*01	168	0.0003
HA2-A	TRA	QKEVEQDPGPLSVPEGAIVSLNCTYS	NSAFQY	FMWYRQYSRKGPELLMY	TYSSGN	KEDGRFTAQVDKSSKYISLFIRDSQPSDSATYL	CAMSEGYGQNFVF	GPGTRLSVLP	TRAV12-3*01		TRAJ26*01	167	0.0003
HA2-A	TRA	AQKITQTQPGMFVQEKEAVTLDCTYD	TSDPSYG	LFWYKQPSSGEMIFLIY	QGSYDQQN	ATEGRYSLNFQKARKSANLVISASQLGDSAMYF	CARGYGGSQGNLIF	GKGTKLSVKP	TRAV14/DV4*01		TRAJ42*01	167	0.0003
HA2-A	TRA	KQEVTQIPAALSVPEGENLVLNCSFT	DSAIYN	LQWFRQDPGKGLTSLLL	IQSSQRE	QTSGRLNASLDKSSGRSTLYIAASQPGDSATYL	CAVRGATNKLIF	GTGTLLAVQP	TRAV21*01		TRAJ32*01	167	0.0003
HA2-A	TRA	GDSVTQMEGPVTLSEEAFLTINCTYT	ATGYPS	LFWYVQYPGEGLQLLLK	ATKADDK	GSNKGFEATYRKETTSFHLEKGSVQVSDSAVYF	CALTQRDSNYQLIW	GAGTKLIIKP	TRAV9-2*02		TRAJ33*01	167	0.0003
HA2-A	TRA	QKEVEQNSGPLSVPEGAIASLNCTYS	DRGSQS	FFWYRQYSGKSPELIMS	IYSNGD	KEDGRFTAQLNKASQYVSLLIRDSQPSDSATYL	CAVGRGADGLTF	GKGTHLIIQP	TRAV12-2*02		TRAJ45*01	166	0.0003
HA2-A	TRA	GQNIDQPTEMTATEGAIVQINCTYQ	TSGFNG	LFWYQQHAGEAPTFLSY	NVLDGL	EEKGRFSSFLSRSKGYSYLLLKELQMKDSASYL	CAVKAGTALIF	GKGTTLSVSS	TRAV1-2*01		TRAJ15*01	166	0.0003
HA2-A	TRA	DQQVKQNSPSLSVQEGRISILNCDYT	NSMFDY	FLWYKKYPAEGPTFLIS	ISSIKDK	NEDGRFTVFLNKSAKHLSLHIVPSQPGDSAVYF	CAASGGGSEKLVF	GKGTKLTVNP	TRAV29/DV5*04		TRAJ57*01	166	0.0003
HA2-A	TRA	DAKTTQPNSMESNEEEPVHLPCNHS	TISGTDY	IHWYRQLPSQGPEYVIH	GLTSN	VNNRMASLAIAEDRKSSTLILHRATLRDAAVYY	CILKGGSEKLVF	GKGTKLTVNP	TRAV26-2*01		TRAJ57*01	166	0.0003
HA2-A	TRA	AQTVTQSQPEMSVQEAETVTLSCTYD	TSESDYY	LFWYKQPPSRQMILVIR	QEAYKQQN	ATENRFSVNFQKAAKSFSLKISDSQLGDAAMYF	CLNTNAGKSTF	GDGTTLTVKP	TRAV38-2/DV8*01		TRAJ27*01	165	0.0003
HA2-A	TRA	KNQVEQSPQSLIILEGKNCTLQCNYT	VSPFSN	LRWYKQDTGRGPVSLTI	MTFSENT	KSNGRYTATLDADTKQSSLHITASQLSDSASYI	CVVRRTGGGADGLTF	GKGTHLIIQP	TRAV10*02		TRAJ45*01	165	0.0003
HA2-A	TRA	AQTVTQSQPEMSVQEAETVTLSCTYD	TSESDYY	LFWYKQPPSRQMILVIR	QEAYKQQN	ATENRFSVNFQKAAKSFSLKISDSQLGDAAMYF	CAYRSAEGTSGSRLTF	GEGTQLTVNP	TRAV38-2/DV8*01		TRAJ58*01	164	0.0003
HA2-A	TRA	EDQVTQSPEALRLQEGESSSLNCSYT	VSGLRG	LFWYRQDPGKGPEFLFT	LYSAGEE	KEKERLKATLTKKESFLHITAPKPEDSATYL	CAVLGSISDKLVF	GAGTILRVKS	TRAV20*02		TRAJ47*01	164	0.0003
HA2-A	TRA	DQQVKQNSPSLSVQEGRISILNCDYT	NSMFDY	FLWYKKYPAEGPTFLIS	ISSIKDK	NEDGRFTVFLNKSAKHLSLHIVPSQPGDSAVYF	CAASGVGFQKLVF	GTGTRLLVSP	TRAV29/DV5*01		TRAJ8*01	164	0.0003
HA2-A	TRA	GEDVEQSLFLSVREGDSSVINCTYT	DSSSTY	LYWYKQEPGAGLQLLTY	IFSNMDM	KQDQRLTVLLNKKDKHLSLRIADTQTGDSAIYF	CAESITYKYIF	GTGTRLKVLA	TRAV5*01		TRAJ40*01	164	0.0003
HA2-A	TRA	SQKIEQNSEALNIQEGKTATLTCNYT	NYSPAY	LQWYRQDPGRGPVFLLL	IRENEKE	KRKERLKVTFDTTLKQSLFHITASQPADSATYL	CALVTGGFKTIF	GAGTRLFVKA	TRAV6*01		TRAJ9*01	164	0.0003
HA2-A	TRA	QKEVEQNSGPLSVPEGAIASLNCTYS	DRGSQS	FFWYRQYSGKSPELIMS	IYSNGD	KEDGRFTAQLNKASQYVSLLIRDSQPSDSATYL	CAVFSPSGGSYIPTF	GRGTSLIVHP	TRAV12-2*02		TRAJ6*01	164	0.0003
HA2-A	TRA	GEDVEQSLFLSVREGDSSVINCTYT	DSSSTY	LYWYKQEPGAGLQLLTY	IFSNMDM	KQDQRLTVLLNKKDKHLSLRIADTQTGDSAIYF	CAERARSQGNLIF	GKGTKLSVKP	TRAV5*01		TRAJ42*01	163	0.0002
HA2-A	TRA	QKEVEQDPGPLSVPEGAIVSLNCTYS	NSAFQY	FMWYRQYSRKGPELLMY	TYSSGN	KEDGRFTAQVDKSSKYISLFIRDSQPSDSATYL	CAMSANNNDMRF	GAGTRLTVKP	TRAV12-3*01		TRAJ43*01	163	0.0002
HA2-A	TRA	TQLLEQSPQFLSIQEGENLTVYCNSS	SVFSS	LQWYRQEPGEGPVLLVT	VVTGGEV	KKLKRLTFQFGDARKDSSLHITAAQPGDTGLYL	CAGARDSNYQLIW	GAGTKLIIKP	TRAV27*01		TRAJ33*01	162	0.0002
HA2-A	TRA	GESVGLHLPTLSVQEGDNSIINCAYS	NSASDY	FIWYKQESGKGPQFIID	IRSNMDK	RQGQRVTVLLNKTVKHLSLQIAATQPGDSAVYF	CAERKGSGYSTLTF	GKGTMLLVSP	TRAV13-2*01		TRAJ11*01	162	0.0002
HA2-A	TRA	AQKITQTQPGMFVQEKEAVTLDCTYD	TSDQSYG	LFWYKQPSSGEMIFLIY	QGSYDEQN	ATEGRYSLNFQKARKSANLVISASQLGDSAMYF	CAMREGSTQGGSEKLVF	GKGTKLTVNP	TRAV14/DV4*02		TRAJ57*01	162	0.0002
HA2-A	TRA	QKEVEQDPGPLSVPEGAIVSLNCTYS	NSAFQY	FMWYRQYSRKGPELLMY	TYSSGN	KEDGRFTAQVDKSSKYISLFIRDSQPSDSATYL	CALNTGFQKLVF	GTGTRLLVSP	TRAV12-3*01		TRAJ8*01	162	0.0002
HA2-A	TRA	EDQVTQSPEALRLQEGESSSLNCSYT	VSGLRG	LFWYRQDPGKGPEFLFT	LYSAGEE	KEKERLKATLTKKESFLHITAPKPEDSATYL	CAGQKTSYDKVIF	GPGTSLSVIP	TRAV20*02		TRAJ50*01	161	0.0002
HA2-A	TRA	DQQVKQNSPSLSVQEGRISILNCDYT	NSMFDY	FLWYKKYPAEGPTFLIS	ISSIKDK	NEDGRFTVFLNKSAKHLSLHIVPSQPGDSAVYP	FTRGNEKLTF	GTGTRLTIIP	TRAV29/DV5*01		TRAJ48*01	161	0.0002
HA2-A	TRA	TQLLEQSPQFLSIQEGENLTVYCNSS	SVFSS	LQWYRQEPGEGPVLLVT	VVTGGEV	KKLKRLTFQFGDARKDSSLHITAAQPGDTGLYL	CAGALANFGNEKLTF	GTGTRLTIIP	TRAV27*01		TRAJ48*01	160	0.0002
HA2-A	TRA	EDQVTQSPEALRLQEGESSSLNCSYT	VSGLRG	LFWYRQDPGKGPEFLFT	LYSAGEE	KEKERLKATLTKKESFLHITAPKPEDSATYL	CAVQAGKLIF	GAGTRLAVHP	TRAV20*02		TRAJ4*01	159	0.0002
HA2-A	TRA	AQRVTQPEKLLSVFKGAPVELKCNYS	YSGSPE	LFWYVQYSRQRLQLLLR	HISR	ESIKGFTADLNKGETSFHLKKPFAQEEDSAMYY	CALTPGGPGRRALTF	GSGTRLQVQP	TRAV16*01		TRAJ5*01	158	0.0002
HA2-A	TRA	QQQVKQSPQSLIVQKGGISIINCAYE	NTAFDY	FPWYQQFPGKGPALLIA	IRPDVSE	KKEGRFTISFNKSAKQFSLHIMDSQPGDSATYF	CAAKGARLMF	GDGTQLVVKP	TRAV23/DV6*01		TRAJ31*01	158	0.0002
HA2-A	TRA	KQEVTQIPAALSVPEGENLVLNCSFT	DSAIYN	LQWFRQDPGKGLTSLLL	IQSSQRE	QTSGRLNASLDKSSGRSTLYIAASQPGDSATYL	CAVNYMEYGNKLVF	GAGTILRVKS	TRAV21*01		TRAJ47*01	158	0.0002
HA2-A	TRA	GENVEQHPSTLSVQEGDSAVIKCTYS	DSASNY	FPWYKQELGKRPQLIID	IRSNVGE	KKDQRIAVTLNKTAKHFSLHITETQPEDSAVYF	CAASKGYSSASKIIF	GSGTRLSIRP	TRAV13-1*02		TRAJ3*01	158	0.0002
HA2-A	TRA	GESVGLHLPTLSVQEGDNSIINCAYS	NSASDY	FIWYKQESGKGPQFIID	IRSNMDK	RQGQRVTVLLNKTVKHLSLQIAATQPGDSAVYF	CAERLPSISGNYKLTF	GKGTLLTVNP	TRAV13-2*01		TRAJ53*01	158	0.0002
HA2-A	TRA	GENVEQHPSTLSVQEGDSAVIKCTYS	DSASNY	FPWYKQELGKRPQLIID	IRSNVGE	KKDQRIAVTLNKTAKHFSLHITETQPEDSAVYF	CAADAGGTSYGKLTF	GQGTILTVHP	TRAV13-1*02		TRAJ52*01	157	0.0002
HA2-A	TRA	GESVGLHLPTLSVQEGDNSIINCAYS	NSASDY	FIWYKQESGKGPQFIID	IRSNMDK	RQGQRVTVLLNKTVKHLSLQIAATQPGDSAVYF	CAEENNQGGKLIF	GQGTELSVKP	TRAV13-2*01		TRAJ23*01	157	0.0002
HA2-A	TRA	GENVEQHPSTLSVQEGDSAVIKCTYS	DSASNY	FPWYKQELGKRPQLIID	IRSNVGE	KKDQRIAVTLNKTAKHFSLHITETQPEDSAVYF	CAASITGGGNKLTF	GTGTQLKVEL	TRAV13-1*02		TRAJ10*01	157	0.0002
HA2-A	TRA	GNSVTQMEGPVTLSEEAFLTINCTYT	ATGYPS	LFWYVQYPGEGLQLLLK	ATKADDK	GSNKGFEATYRKETTSFHLEKGSVQVSDSAVYF	CALSGLRGTDKLIF	GTGTRLQVFP	TRAV9-2*01		TRAJ34*01	157	0.0002
HA2-A	TRA	AQKITQTQPGMFVQEKEAVTLDCTYD	TSDPSYG	LFWYKQPSSGEMIFLIY	QGSYDQQN	ATEGRYSLNFQKARKSANLVISASQLGDSAMYF	CAMREVLAGANNLFF	GTGTRLTVIP	TRAV14/DV4*01		TRAJ36*01	156	0.0002
HA2-A	TRA	AQTVTQSQPEMSVQEAETVTLSCTYD	TSENNYY	LFWYKQPPSRQMILVIR	QEAYKQQN	ATENRFSVNFQKAAKSFSLKISDSQLGDTAMYF	CAFRGSNDYKLSF	GAGTTVTVRA	TRAV38-1*01		TRAJ20*01	156	0.0002
HA2-A	TRA	QQQVKQSPQSLIVQKGGISIINCAYE	NTAFDY	FPWYQQFPGKGPALLIA	IRPDVSE	KKEGRFTISFNKSAKQFSLHIMDSQPGDSATYF	CAASICGSQGNLIF	GKGTKLSVKP	TRAV23/DV6*01		TRAJ42*01	156	0.0002
HA2-A	TRA	KQEVTQIPAALSVPEGENLVLNCSFT	DSAIYN	LQWFRQDPGKGLTSLLL	IQSSQRE	QTSGRLNASLDKSSGRSTLYIAASQPGDSATYL	CAVLNNNARLMF	GDGTQLVVKP	TRAV21*01		TRAJ31*01	156	0.0002
HA2-A	TRA	GENVEQHPSTLSVQEGDSAVIKCTYS	DSASNY	FPWYKQELGKRPQLIID	IRSNVGE	KKDQRIAVTLNKTAKHFSLHITETQPEDSAVYF	CAASKGVEIKAAGNKLTF	GGGTRVLVKP	TRAV13-1*02		TRAJ17*01	155	0.0002
HA2-A	TRA	AQTVTQSQPEMSVQEAETVTLSCTYD	TSESDYY	LFWYKQPPSRQMILVIR	QEAYKQQN	ATENRFSVNFQKAAKSFSLKISDSQLGDAAMYF	CAYSPTGTASKLTF	GTGTRLQVTL	TRAV38-2/DV8*01		TRAJ44*01	155	0.0002
HA2-A	TRA	GENVEQHPSTLSVQEGDSAVIKCTYS	DSASNY	FPWYKQELGKRPQLIID	IRSNVGE	KKDQRIAVTLNKTAKHFSLHITETQPEDSAVYF	CAATLPLFSGGYNKLIF	GAGTRLAVHP	TRAV13-1*02		TRAJ4*01	154	0.0002
HA2-A	TRA	QKEVEQNSGPLSVPEGAIASLNCTYS	DRGSQS	FFWYRQYSGKSPELIMS	IYSNGD	KEDGRFTAQLNKASQYVSLLIRDSQPSDSATYL	CAVNKKLTF	GTGTRLTIIP	TRAV12-2*01		TRAJ48*01	154	0.0002
HA2-A	TRA	AQRVTQPEKLLSVFKGAPVELKCNYS	YSGSPE	LFWYVQYSRQRLQLLLR	HISR	ESIKGFTADLNKGETSFHLKKPFAQEEDSAMYY	CALPTNNAGNMLTF	GGGTRLMVKP	TRAV16*01		TRAJ39*01	154	0.0002
HA2-A	TRA	ILNVEQSPQSLHVQEGDSTNFTCSFP	SSNFYA	LHWYRWETAKSPEALFV	MTLNGDE	KKKGRISATLNTKEGYSYLYIKGSQPEDSATYL	CAFTSGGTSYGKLTF	GQGTILTVHP	TRAV24*01		TRAJ52*01	153	0.0002
HA2-A	TRA	GENVEQHPSTLSVQEGDSAVIKCTYS	DSASNY	FPWYKQELGKRPQLIID	IRSNVGE	KKDQRIAVTLNKTAKHFSLHITETQPEDSAVYF	CAARPMDSSYKLIF	GSGTRLLVRP	TRAV13-1*02		TRAJ12*01	153	0.0002
HA2-A	TRA	TQLLEQSPQFLSIQEGENLTVYCNSS	SVFSS	LQWYRQEPGEGPVLLVT	VVTGGEV	KKLKRLTFQFGDARKDSSLHITAAQPGDTGLYL	CAGGSGSNYQLIW	GAGTKLIIKP	TRAV27*01		TRAJ33*01	153	0.0002
HA2-A	TRA	QKEVEQNSGPLSVPEGAIASLNCTYS	DRGSQS	FFWYRQYSGKSPELIMS	IYSNGD	KEDGRFTAQLNKASQYVSLLIRDSQPSDSATYL	CAGLYGQNFVF	GPGTRLSVLP	TRAV12-2*02		TRAJ26*01	153	0.0002
HA2-A	TRA	QKEVEQNSGPLSVPEGAIASLNCTYS	DRGSQS	FFWYRQYSGKSPELIMS	IYSNGD	KEDGRFTAQLNKASQYVSLLIRDSQPSDSATYL	CAASGGSYIPTF	GRGTSLIVHP	TRAV12-2*02		TRAJ6*01	153	0.0002
HA2-A	TRA	KQEVTQIPAALSVPEGENLVLNCSFT	DSAIYN	LQWFRQDPGKGLTSLLL	IQSSQRE	QTSGRLNASLDKSSGRSTLYIAASQPGDSATYL	CAVTGYEYGNKLVF	GAGTILRVKS	TRAV21*01		TRAJ47*01	152	0.0002
HA2-A	TRA	GENVEQHPSTLSVQEGDSAVIKCTYS	DSASNY	FPWYKQELGKRPQLIID	IRSNVGE	KKDQRIAVTLNKTAKHFSLHITETQPEDSAVYF	CAASKAHMDSNYQLIW	GAGTKLIIKP	TRAV13-1*02		TRAJ33*01	152	0.0002
HA2-A	TRA	GQNIDQPTEMTATEGAIVQINCTYQ	TSGFNG	LFWYQQHAGEAPTFLSY	NVLDGL	EEKGRFSSFLSRSKGYSYLLLKELQMKDSASYL	CAVGRFTSGTYKYIF	GTGTRLKVLA	TRAV1-2*01		TRAJ40*01	151	0.0002
HA2-A	TRA	SQQGEEDPQALSIQEGENATMNCSYK	TSINN	LQWYRQNSGRGLVHLIL	IRSNERE	KHSGRLRVTLDTSKKSSSLLITASRAADTASYF	CATDEEGYQKVTF	GTGTKLQVIP	TRAV17*01		TRAJ13*02	151	0.0002
HA2-A	TRA	EDKVVQSPLSLVVHEGDTVTLNCSYE	VTNFRS	LLWYKQEKKAPTFLFM	LTSSGIE	KKSGRLSSILDKKELFSILNITATQTGDSAVYL	CALKAAGNKLTF	GGGTRVLVKP	TRAV36/DV7*04		TRAJ17*01	150	0.0002
HA2-A	TRA	QQPVQSPQAVILREGEDAVINCSSS	KALYS	VHWYRQKHGEAPVFLMI	LLKGGEQ	KGHDKISASFNEKKQQSSLYLTASQLSYSGTYF	CGTANPTQGGSEKLVF	GKGTKLTVNP	TRAV30*05		TRAJ57*01	149	0.0002
HA2-A	TRA	GESVGLHLPTLSVQEGDNSIINCAYS	NSASDY	FIWYKQESGKGPQFIID	IRSNMDK	RQGQRVTVLLNKTVKHLSLQIAATQPGDSAVYF	CAETYRDDKIIF	GKGTRLHILP	TRAV13-2*01		TRAJ30*01	149	0.0002
HA2-A	TRA	AQTVTQSQPEMSVQEAETVTLSCTYD	TSENNYY	LFWYKQPPSRQMILVIR	QEAYKQQN	ATENRFSVNFQKAAKSFSLKISDSQLGDTAMYF	CASQGGSEKLVF	GKGTKLTVNP	TRAV38-1*01		TRAJ57*01	148	0.0002
HA2-A	TRA	SQQGEEDPQALSIQEGENATMNCSYK	TSINN	LQWYRQNSGRGLVHLIL	IRSNERE	KHSGRLRVTLDTSKKSSSLLITASRAADTASYF	CAPLKGGSYIPTF	GRGTSLIVHP	TRAV17*01		TRAJ6*01	148	0.0002
HA2-A	TRA	GQSLEQPSEVTAVEGAIVQINCTYQ	TSGFYG	LSWYQQHDGGAPTFLSY	NALDGL	EETGRFSSFLSRSDSYGYLLLQELQMKDSASYF	CAVRDRGEGGKLIF	GQGTELSVKP	TRAV1-1*01		TRAJ23*01	148	0.0002
HA2-A	TRA	GENVEQHPSTLSVQEGDSAVIKCTYS	DSASNY	FPWYKQELGKRPQLIID	IRSNVGE	KKDQRIAVTLNKTAKHFSLHITETQPEDSAVYF	CAASIGSSASKIIF	GSGTRLSIRP	TRAV13-1*02		TRAJ3*01	148	0.0002
HA2-A	TRA	GESVGLHLPTLSVQEGDNSIINCAYS	NSASDY	FIWYKQESGKGPQFIID	IRSNMDK	RQGQRVTVLLNKTVKHLSLQIAATQPGDSAVYF	CAEISGGYQKVTF	GTGTKLQVIP	TRAV13-2*01		TRAJ13*02	147	0.0002
HA2-A	TRA	GENVEQHPSTLSVQEGDSAVIKCTYS	DSASNY	FPWYKQELGKRPQLIID	IRSNVGE	KKDQRIAVTLNKTAKHFSLHITETQPEDSAVYF	CAAIDDKIIF	GKGTRLHILP	TRAV13-1*02		TRAJ30*01	147	0.0002
HA2-A	TRA	GQSLEQPSEVTAVEGAIVQINCTYQ	TSGFYG	LSWYQQHDGGAPTFLSY	NALDGL	EETGRFSSFLSRSDSYGYLLLQELQMKDSASYF	CAVRGGGGYQKVTF	GTGTKLQVIP	TRAV1-1*01		TRAJ13*02	147	0.0002
HA2-A	TRA	QKEVEQNSGPLSVPEGAIASLNCTYS	DRGSQS	FFWYRQYSGKSPELIMS	IYSNGD	KEDGRFTAQLNKASQYVSLLIRDSQPSDSATYL	CAAGYSGGGADGLTF	GKGTHLIIQP	TRAV12-2*02		TRAJ45*01	146	0.0002
HA2-A	TRA	KQEVTQIPAALSVPEGENLVLNCSFT	DSAIYN	LQWFRQDPGKGLTSLLL	IQSSQRE	QTSGRLNASLDKSSGRSTLYIAASQPGDSATYL	CAVRGNNRLAF	GKGNQVVVIP	TRAV21*01		TRAJ7*01	146	0.0002
HA2-A	TRA	DQQVKQNSPSLSVQEGRISILNCDYT	NSMFDY	FLWYKKYPAEGPTFLIS	ISSIKDK	NEDGRFTVFLNKSAKHLSLHIVPSQPGDSAVYF	CAASARGRGSTLGRLYF	GRGTQLTVWP	TRAV29/DV5*01		TRAJ18*01	145	0.0002
HA2-A	TRA	GENVEQHPSTLSVQEGDSAVIKCTYS	DSASNY	FPWYKQELGKRPQLIID	IRSNVGE	KKDQRIAVTLNKTAKHFSLHITETQPEDSAVYF	CAASADNDMRF	GAGTRLTVKP	TRAV13-1*02		TRAJ43*01	145	0.0002
HA2-A	TRA	TQLLEQSPQFLSIQEGENLTVYCNSS	SVFSS	LQWYRQEPGEGPVLLVT	VVTGGEV	KKLKRLTFQFGDARKDSSLHITAAQPGDTGLYL	CAGAVIRGTSYGKLTF	GQGTILTVHP	TRAV27*01		TRAJ52*01	144	0.0002
HA2-A	TRA	GEDVEQSLFLSVREGDSSVINCTYT	DSSSTY	LYWYKQEPGAGLQLLTY	IFSNMDM	KQDQRLTVLLNKKDKHLSLRIADTQTGDSAIYF	CAERDGSGGGADGLTF	GKGTHLIIQP	TRAV5*01		TRAJ45*01	144	0.0002
HA2-A	TRA	TQLLEQSPQFLSIQEGENLTVYCNSS	SVFSS	LQWYRQEPGEGPVLLVT	VVTGGEV	KKLKRLTFQFGDARKDSSLHITAAQPGDTGLYL	CAGAPFLLGRGSTLGRLYF	GRGTQLTVWP	TRAV27*01		TRAJ18*01	143	0.0002
HA2-A	TRA	AQTVTQSQPEMSVQEAETVTLSCTYD	TSESDYY	LFWYKQPPSRQMILVIR	QEAYKQQN	ATENRFSVNFQKAAKSFSLKISDSQLGDAAMYF	CAFSIQGAQKLVF	GQGTRLTINP	TRAV38-2/DV8*01		TRAJ54*01	143	0.0002
HA2-A	TRA	GQQLNQSPQSMFIQEGEDVSMNCTSS	SIFNT	WLWYKQDPGEGPVLLIA	LYKAGEL	TSNGRLTAQFGITRKDSFLNISASIPSDVGIYF	CAGRIYGGSQGNLIF	GKGTKLSVKP	TRAV35*01		TRAJ42*01	143	0.0002
HA2-A	TRA	GESVGLHLPTLSVQEGDNSIINCAYS	NSASDY	FIWYKQESGKGPQFIID	IRSNMDK	RQGQRVTVLLNKTVKHLSLQIAATQPGDSAVYF	CAGGDRKLIW	GLGTSLAVNP	TRAV13-2*01		TRAJ38*01	142	0.0002
HA2-A	TRA	GQSLEQPSEVTAVEGAIVQINCTYQ	TSGFYG	LSWYQQHDGGAPTFLSY	NALDGL	EETGRFSSFLSRSDSYGYLLLQELQMKDSASYF	CAVRGGANNLFF	GTGTRLTVIP	TRAV1-1*01		TRAJ36*01	142	0.0002
HA2-A	TRA	GDSVTQMEGPVTLSEEAFLTINCTYT	ATGYPS	LFWYVQYPGEGLQLLLK	ATKADDK	GSNKGFEATYRKETTSFHLEKGSVQVSDSAVYF	CALKQSGGSYIPTF	GRGTSLIVHP	TRAV9-2*02		TRAJ6*01	142	0.0002
HA2-A	TRA	GQSLEQPSEVTAVEGAIVQINCTYQ	TSGFYG	LSWYQQHDGGAPTFLSY	NALDGL	EETGRFSSFLSRSDSYGYLLLQELQMKDSASYF	CAVRAPLSDSWGKLQF	GAGTQVVVTP	TRAV1-1*01		TRAJ24*02	141	0.0002
HA2-A	TRA	DAKTTQPNSMESNEEEPVHLPCNHS	TISGTDY	IHWYRQLPSQGPEYVIH	GLTSN	VNNRMASLAIAEDRKSSTLILHRATLRDAAVYY	CIRSAAGNKLTF	GGGTRVLVKP	TRAV26-2*01		TRAJ17*01	140	0.0002
HA2-A	TRA	GQNIDQPTEMTATEGAIVQINCTYQ	TSGFNG	LFWYQQHAGEAPTFLSY	NVLDGL	EEKGRFSSFLSRSKGYSYLLLKELQMKDSASYL	CAVRAWSHRNRDDKIIF	GKGTRLHILP	TRAV1-2*01		TRAJ30*01	140	0.0002
HA2-A	TRA	SQKIEQNSEALNIQEGKTATLTCNYT	NYSPAY	LQWYRQDPGRGPVFLLL	IRENEKE	KRKERLKVTFDTTLKQSLFHITASQPADSATYL	CALTLTSGNTGKLIF	GQGTTLQVKP	TRAV6*07		TRAJ37*01	140	0.0002
HA2-A	TRA	QKEVEQNSGPLSVPEGAIASLNCTYS	DRGSQS	FFWYRQYSGKSPELIMS	IYSNGD	KEDGRFTAQLNKASQYVSLLIRDSQPSDSATYL	CAVSYGNNRLAF	GKGNQVVVIP	TRAV12-2*02		TRAJ7*01	140	0.0002
HA2-A	TRA	GIQVEQSPPDLILQEGANSTLRCNFS	DSVNN	LQWFHQNPWGQLINLFY	IPSGT	KQNGRLSATTVATERYSLLYISSSQTTDSGVYF	CAVYLPWRGGNKLTF	GTGTQLKVEL	TRAV22*01		TRAJ10*01	139	0.0002
HA2-A	TRA	GENVEQHPSTLSVQEGDSAVIKCTYS	DSASNY	FPWYKQELGKRPQLIID	IRSNVGE	KKDQRIAVTLNKTAKHFSLHITETQPEDSAVYF	CAASIGYQKVTF	GTGTKLQVIP	TRAV13-1*02		TRAJ13*02	139	0.0002
HA2-A	TRA	GNSVTQMEGPVTLSEEAFLTINCTYT	ATGYPS	LFWYVQYPGEGLQLLLK	ATKADDK	GSNKGFEATYRKETTSFHLEKGSVQVSDSAVYF	CALKENTGFQKLVF	GTGTRLLVSP	TRAV9-2*01		TRAJ8*01	137	0.0002
HA2-A	TRA	AQTVTQSQPEMSVQEAETVTLSCTYD	TSESDYY	LFWYKQPPSRQMILVIR	QEAYKQQN	ATENRFSVNFQKAAKSFSLKISDSQLGDAAMYF	CAYRLTSGTYKYIF	GTGTRLKVLA	TRAV38-2/DV8*01		TRAJ40*01	135	0.0002
HA2-A	TRA	KNQVEQSPQSLIILEGKNCTLQCNYT	VSPFSN	LRWYKQDTGRGPVSLTI	MTFSENT	KSNGRYTATLDADTKQSSLHITASQLSDSASYI	CVVSAGGTSYGKLTF	GQGTILTVHP	TRAV10*01		TRAJ52*01	135	0.0002
HA2-A	TRA	QKEVEQDPGPLSVPEGAIVSLNCTYS	NSAFQY	FMWYRQYSRKGPELLMY	TYSSGN	KEDGRFTAQVDKSSKYISLFIRDSQPSDSATYL	CAMISTQGGSEKLVF	GKGTKLTVNP	TRAV12-3*01		TRAJ57*01	134	0.0002
HA2-A	TRA	DAKTTQPPSMDCAEGRAANLPCNHS	TISGNEY	VYWYRQIHSQGPQYIIH	GLKNN	ETNEMASLIITEDRKSSTLILPHATLRDTAVYY	CIVRVADAGANNLFF	GTGTRLTVIP	TRAV26-1*01		TRAJ36*01	134	0.0002
HA2-A	TRA	DQQVKQNSPSLSVQEGRISILNCDYT	NSMFDY	FLWYKKYPAEGPTFLIS	ISSIKDK	NEDGRFTVFLNKSAKHLSLHIVPSQPGDSAVYF	CAARSAGSARQLTF	GSGTQLTVLP	TRAV29/DV5*01		TRAJ22*01	133	0.0002
HA2-A	TRA	QKEVEQDPGPLSVPEGAIVSLNCTYS	NSAFQY	FMWYRQYSRKGPELLMY	TYSSGN	KEDGRFTAQVDKSSKYISLFIRDSQPSDSATYL	CAMIGYGNKLVF	GAGTILRVKS	TRAV12-3*01		TRAJ47*02	132	0.0002
HA2-A	TRA	QQPVQSPQAVILREGEDAVINCSSS	KALYS	VHWYRQKHGEAPVFLMI	LLKGGEQ	KGHEKISASFNEKKQQSSLYLTASQLSYSGTYF	CGTADTTSGTYKYIF	GTGTRLKVLA	TRAV30*01		TRAJ40*01	132	0.0002
HA2-A	TRA	ILNVEQSPQSLHVQEGDSTNFTCSFP	SSNFYA	LHWYRWETAKSPEALFV	MTLNGDE	KKKGRISATLNTKEGYSYLYIKGSQPEDSATYL	CAPYNYGQNFVF	GPGTRLSVLP	TRAV24*01		TRAJ26*01	132	0.0002
HA2-A	TRA	GENVEQHPSTLSVQEGDSAVIKCTYS	DSASNY	FPWYKQELGKRPQLIID	IRSNVGE	KKDQRIAVTLNKTAKHFSLHITETQPEDSAVYF	CAASSMDQFYF	GTGTSLTVIP	TRAV13-1*02		TRAJ49*01	131	0.0002
HA2-A	TRA	QQQVKQSPQSLIVQKGGISIINCAYE	NTAFDY	FPWYQQFPGKGPALLIA	IRPDVSE	KKEGRFTISFNKSAKQFSLHIMDSQPGDSATYF	CAVEYGQNFVF	GPGTRLSVLP	TRAV23/DV6*01		TRAJ26*01	131	0.0002
HA2-A	TRA	DAKTTQPPSMDCAEGRAANLPCNHS	TISGNEY	VYWYRQIHSQGPQYIIH	GLKNN	ETNEMASLIITEDRKSSTLILPHATLRDTAVYY	CIVRSRLNTNAGKSTF	GDGTTLTVKP	TRAV26-1*01		TRAJ27*01	130	0.0002
HA2-A	TRA	KQEVTQIPAALSVPEGENLVLNCSFT	DSAIYN	LQWFRQDPGKGLTSLLL	IQSSQRE	QTSGRLNASLDKSSGRSTLYIAASQPGDSATYL	CVVGGAQKLVF	GQGTRLTINP	TRAV21*01		TRAJ54*01	130	0.0002
HA2-A	TRA	AQTVTQSQPEMSVQEAETVTLSCTYD	TSESDYY	LFWYKQPPSRQMILVIR	QEAYKQQN	ATENRFSVNFQKAAKSFSLKISDSQLGDAAMYF	CAFRGSNYKLTF	GKGTLLTVNP	TRAV38-2/DV8*01		TRAJ53*01	130	0.0002
HA2-A	TRA	KQEVTQIPAALSVPEGENLVLNCSFT	DSAIYN	LQWFRQDPGKGLTSLLL	IQSSQRE	QTSGRLNASLDKSSGRSTLYIAASQPGDSATYL	CAVQRGSTLGRLYF	GRGTQLTVWP	TRAV21*01		TRAJ18*01	130	0.0002
HA2-A	TRA	QKEVEQDPGPLSVPEGAIVSLNCTYS	NSAFQY	FMWYRQYSRKGPELLMY	TYSSGN	KEDGRFTAQVDKSSKYISLFIRDSQPSDSATYL	CAMSANGNQFYF	GTGTSLTVIP	TRAV12-3*01		TRAJ49*01	129	0.0002
HA2-A	TRA	SQQGEEDPQALSIQEGENATMNCSYK	TSINN	LQWYRQNSGRGLVHLIL	IRSNERE	KHSGRLRVTLDTSKKSSSLLITASRAADTASYF	CATDVNDYKLSF	GAGTTVTVRA	TRAV17*01		TRAJ20*01	129	0.0002
HA2-A	TRA	GEDVEQSLFLSVRGGDSSVINCTYT	DSSSTY	LYWYKQEPGAGLQLLTY	IFSNMDM	KQDQRLTVLLNKKDKHLSLRIADTQTGDSAIYF	CAENGGGSQGNLIF	GKGTKLSVKP	TRAV5*01		TRAJ42*01	129	0.0002
HA2-A	TRA	AQTVTQSQPEMSVQEAETVTLSCTYD	TSESDYY	LFWYKQPPSRQMILVIR	QEAYKQQN	ATENRFSVNFQKAAKSFSLKISDSQLGDAAMYF	CAYRANAGKSTF	GDGTTLTVKP	TRAV38-2/DV8*01		TRAJ27*01	129	0.0002
HA2-A	TRA	GDSVTQMEGPVTLSEEAFLTINCTYT	ATGYPS	LFWYVQYPGEGLQLLLK	ATKADDK	GSNKGFEATYRKETTSFHLEKGSVQVSDSAVYF	CALSGAGAQKLVF	GQGTRLTINP	TRAV9-2*02		TRAJ54*01	129	0.0002
HA2-A	TRA	QKEVEQNSGPLSVPEGAIASLNCTYS	DRGSQS	FFWYRQYSGKSPELIMS	IYSNGD	KEDGRFTAQLNKASQYVSLLIRDSQPSDSATYL	CAVEDNQGGKLIF	GQGTELSVKP	TRAV12-2*02		TRAJ23*01	128	0.0002
HA2-A	TRA	KDQVFQPSTVASSEGAVVEIFCNHS	VSNAYN	FFWYLHFPGCAPRLLVK	GSKP	SQQGRYNMTYERFSSSLLILQVREADAAVYY	CAVSAGNMLTF	GGGTRLMVKP	TRAV2*01		TRAJ39*01	128	0.0002
HA2-A	TRA	DAKTTQPPSMDCAEGRAANLPCNHS	TISGNEY	VYWYRQIHSQGPQYIIH	GLKNN	ETNEMASLIITEDRKSSTLILPHATLRDTAVYY	CIVRVEMYSGGGADGLTF	GKGTHLIIQP	TRAV26-1*01		TRAJ45*01	128	0.0002
HA2-A	TRA	AQSVTQLDSQVPVFEEAPVELRCNYS	SSVSVY	LFWYVQYPNQGLQLLLK	YLSGSTLV	ESINGFEAEFNKSQTSFHLRKPSVHISDTAEYF	CAVSEDSSYKLIF	GSGTRLLVRP	TRAV8-6*01		TRAJ12*01	126	0.0002
HA2-A	TRA	KQEVTQIPAALSVPEGENLVLNCSFT	DSAIYN	LQWFRQDPGKGLTSLLL	IQSSQRE	QTSGRLNASLDKSSGRSILYIAASQPGDSATYL	CAVFEGGKLIF	GQGTELSVKP	TRAV21*01		TRAJ23*01	125	0.0002
HA2-A	TRA	TQLLEQSPQFLSIQEGENLTVYCNSS	SVFSS	LQWYRQEPGEGPVLLVT	VVTGGEV	KKLKRLTFQFGDARKDSSLHITAAQPGDTGLYL	CAGVGGTASKLTF	GTGTRLQVTL	TRAV27*01		TRAJ44*01	124	0.0002
HA2-A	TRA	LAKTTQPISMDSYEGQEVNITCSHN	NIATNDY	ITWYQQFPSQGPRFIIQ	GYKTK	VTNEVASLFIPADRKSSTLSLPRVSLSDTAVYY	CLVGDGGFQKLVF	GTGTRLLVSP	TRAV4*01		TRAJ8*01	124	0.0002
HA2-A	TRA	QQQVKQSPQSLIVQKGGISIINCAYE	NTAFDY	FPWYQQFPGKGPALLIA	IRPDVSE	KKEGRFTISFNKSAKQFSLHIMDSQPGDSATYF	CAASHDMRF	GAGTRLTVKP	TRAV23/DV6*01		TRAJ43*01	123	0.0002
HA2-A	TRA	GESVGLHLPTLSVQEGDNSIINCAYS	NSASDY	FIWYKQESGKGPQFIID	IRSNMDK	RQGQRVTVLLNKTVKHLSLQIAATQPGDSAVYF	CAENGDSSYKLIF	GSGTRLLVRP	TRAV13-2*01		TRAJ12*01	123	0.0002
HA2-A	TRA	GNSVTQMEGPVTLSEEAFLTINCTYT	ATGYPS	LFWYVQYPGEGLQLLLK	ATKADDK	GSNKGFEATYRKETTSFHLEKGSVQVSDSAVYF	CALSVSGNTPLVF	GKGTRLSVIA	TRAV9-2*01		TRAJ29*01	123	0.0002
HA2-A	TRA	QKEVEQNSGPLSVPEGAIASLNCTYS	DRGSQS	FFWYRQYSGKSPELIMS	IYSNGD	KEDGRFTAQLNKASQYVSLLIRDSQPSDSATYL	CAVKSPGGYNKLIF	GAGTRLAVHP	TRAV12-2*01		TRAJ4*01	122	0.0002
HA2-A	TRA	GQSLEQPSEVTAVEGAIVQINCTYQ	TSGFYG	LSWYQQHDGGAPTFLSY	NALDGL	EETGRFSSFLSRSDSYGYLLLQELQMKDSASYF	CAVRAHSMGSARQLTF	GSGTQLTVLP	TRAV1-1*01		TRAJ22*01	122	0.0002
HA2-A	TRA	KNQVEQSPQSLIILEGKNCTLQCNYT	VSPFSN	LRWYKQDTGRGPVSLTI	MTFSENT	KSNGRYTATLDADTKQSSLHITASQLSDSASYI	CVVTSGGSYIPTF	GRGTSLIVHP	TRAV10*01		TRAJ6*01	122	0.0002
HA2-A	TRA	GNSVTQMEGPVTLSEEAFLTINCTYT	ATGYPS	LFWYVQYPGEGLQLLLK	ATKADDK	GSNKGFEATYRKETTSFHLEKGSVQVSDSAVYF	CALRGNYGQNFVF	GPGTRLSVLP	TRAV9-2*01		TRAJ26*01	122	0.0002
HA2-A	TRA	AQTVTQSQPEMSVQEAETVTLSCTYD	TSESDYY	LFWYKQPPSRQMILVIR	QEAYKQQN	ATENRFSVNFQKAAKSFSLKISDSQLGDAAMYF	CAYTVSGGYQKVTF	GTGTKLQVIP	TRAV38-2/DV8*01		TRAJ13*02	122	0.0002
HA2-A	TRA	KNQVEQSPQSLIILEGKNCTLQCNYT	VSPFSN	LRWYKQDTGRGPVSLTI	MTFSENT	KSNGRYTATLDADTKQSSLHITASQLSDSASYI	CVVRDSGTYKYIF	GTGTRLKVLA	TRAV10*02		TRAJ40*01	121	0.0002
HA2-A	TRA	AQRVTQPEKLLSVFKGAPVELKCNYS	YSGSPE	LFWYVQYSRQRLQLLLR	HISR	ESIKGFTADLNKGETSFHLKKPFAQEEDSAMYY	CALGLKGTALIF	GKGTTLSVSS	TRAV16*01		TRAJ15*01	121	0.0002
HA2-A	TRA	DQQVKQNSPSLSVQEGRISILNCDYT	NSMFDY	FLWYKKYPAEGPTFLIS	ISSIKDK	NEDGRFTVFLNKSAKHLSLHIVPSQPGDSAVYF	CAASRLTGNQFYF	GTGTSLTVIP	TRAV29/DV5*01		TRAJ49*01	121	0.0002
HA2-A	TRA	TQLLEQSPQFLSIQEGENLTVYCNSS	SVFSS	LQWYRQEPGEGPVLLVT	VVTGGEV	KKLKRLTFQFGDARKDSSLHITAAQPGDTGLYL	CAGVLNYGQNFVF	GPGTRLSVLP	TRAV27*01		TRAJ26*01	120	0.0002
HA2-A	TRA	GDSVTQMEGPVTLSEEAFLTINCTYT	ATGYPS	LFWYVQYPGEGLQLLLK	ATKADDK	GSNKGFEATYRKETTSFHLEKGSVQVSDSAVYF	CALRDVGGSEKLVF	GKGTKLTVNP	TRAV9-2*02		TRAJ57*01	120	0.0002
HA2-A	TRA	GESVGLHLPTLSVQEGDNSIINCAYS	NSASDY	FIWYKQESGKGPQFIID	IRSNMDK	RQGQRVTVLLNKTVKHLSLQIAATQPGDSAVYF	CAENPDQTGANNLFF	GTGTRLTVIP	TRAV13-2*01		TRAJ36*01	120	0.0002
HA2-A	TRA	TQLLEQSPQFLSIQEGENLTVYCNSS	SVFSS	LQWYRQEPGEGPVLLVT	VVTGGEV	KKLKRLTFQFGDARKDSSLHITAAQPGDTGLYL	CAGVRYGQNFVF	GPGTRLSVLP	TRAV27*01		TRAJ26*01	119	0.0002
HA2-A	TRA	GENVEQHPSTLSVQEGDSAVIKCTYS	DSASNY	FPWYKQELGKRPQLIID	IRSNVGE	KKDQRIAVTLNKTAKHFSLHITETQPEDSAVYF	CAAKRDRGSTLGRLYF	GRGTQLTVWP	TRAV13-1*02		TRAJ18*01	119	0.0002
HA2-A	TRA	DAKTTQPNSMESNEEEPVHLPCNHS	TISGTDY	IHWYRQLPSQGPEYVIH	GLTSN	VNNRMASLAIAEDRKSSTLILHRATLRDAAVYY	CILSSLDGATNKLIF	GTGTLLAVQP	TRAV26-2*01		TRAJ32*02	117	0.0002
HA2-A	TRA	QKEVEQNSGPLSVPEGAIASLNCTYS	DRGSQS	FFWYRQYSGKSPELIMS	IYSNGD	KEDGRFTAQLNKASQYVSLLIRDSQPSDSATYL	CAVPTQGGSEKLVF	GKGTKLTVNP	TRAV12-2*02		TRAJ57*01	117	0.0002
HA2-A	TRA	GENVEQHPSTLSVQEGDSAVIKCTYS	DSASNY	FPWYKQELGKRPQLIID	IRSNVGE	KKDQRIAVTLNKTAKHFSLHITETQPEDSAVYF	CAASSETDSWGKLQF	GAGTQVVVTP	TRAV13-1*02		TRAJ24*02	117	0.0002
HA2-A	TRA	DQQVKQNSPSLSVQEGRNSILNCDYT	NSMFDY	FLWYKKYPAEGPTFLIS	ISSIKDK	NEDGRFTVFLNKSAKHLSLHIVPSQPGDSAVYF	CAAAAGGYQKVTF	GTGTKLQVIP	TRAV29/DV5*04		TRAJ13*02	117	0.0002
HA2-A	TRA	GQSLEQPSEVTAVEGAIVQINCTYQ	TSGFYG	LSWYQQHDGGAPTFLSY	NALDGL	EETGRFSSFLSRSDSYGYLLLQELQMKDSASYF	CAVRAAAGNKLTF	GGGTRVLVKP	TRAV1-1*01		TRAJ17*01	116	0.0002
HA2-A	TRA	GQNIDQPTEMTATEGAIVQINCTYQ	TSGFNG	LFWYQQHAGEAPTFLSY	NVLDGL	EEKGRFSSFLSRSKGYSYLLLKELQMKDSASYL	CASYSGAGSYQLTF	GKGTKLSVIP	TRAV1-2*01		TRAJ28*01	116	0.0002
HA2-A	TRA	AQTVTQSQPEMSVQEAETVTLSCTYD	TSESDYY	LFWYKQPPSRQMILVIR	QEAYKQQN	ATENRFSVNFQKAAKSFSLKISDSQLGDAAMYF	CAGGGGTSYGKLTF	GQGTILTVHP	TRAV38-2/DV8*01		TRAJ52*01	116	0.0002
HA2-A	TRA	GESVGLHLPTLSVQEGDNSIINCAYS	NSASDY	FIWYKQESGKGPQFIID	IRSNMDK	RQGQRVTVLLNKTVKHLSLQIAATQPGDSAVYF	CATENSGGSNYKLTF	GKGTLLTVNP	TRAV13-2*01		TRAJ53*01	115	0.0002
HA2-A	TRA	GQQLNQSPQSMFIQEGEDVSMNCTSS	SIFNT	WLWYKQDPGEGPVLLIA	LYKAGEL	TSNGRLTAQFGITRKDSFLNISASIPSDVGIYF	CAGQLSGATNKLIF	GTGTLLAVQP	TRAV35*01		TRAJ32*02	114	0.0002
HA2-A	TRA	DQQVKQNSPSLSVQEGRISILNCDYT	NSMFDY	FLWYKKYPAEGPTFLIS	ISSIKDK	NEDGRFTVFLNKSAKHLSLHIVPSQPGDSAVYF	CAASAMQGAGSYQLTF	GKGTKLSVIP	TRAV29/DV5*01		TRAJ28*01	113	0.0002
HA2-A	TRA	KDQVFQPSTVASSEGAVVEIFCNHS	VSNAYN	FFWYLHFPGCAPRLLVK	GSKP	SQQGRYNMTYERFSSSLLILQVREADAAVYY	CAVTNQAGTALIF	GKGTTLSVSS	TRAV2*01		TRAJ15*01	113	0.0002
HA2-A	TRA	ELKVEQNPLFLSMQEGKNYTIYCNYS	TTSDR	LYWYRQDPGKSLESLFV	LLSNGAV	KQEGRLMASLDTKARLSTLHITAAVHDLSATYF	CAVDSYMNYGGATNKLIF	GTGTLLAVQP	TRAV39*01		TRAJ32*02	112	0.0002
HA2-A	TRA	GQNIDQPTEMTATEGAIVQINCTYQ	TSGFNG	LFWYQQHAGEAPTFLSY	NVLDGL	EEKGRFSSFLSRSKGYSYLLLKELQMKDSASYL	CATLDSNYQLIW	GAGTKLIIKP	TRAV1-2*01		TRAJ33*01	111	0.0002
HA2-A	TRA	DAKTTQPPSMDCAEGRAANLPCNHS	TISGNEY	VYWYRQIHSQGPQYIIH	GLKNN	ETNEMASLIITEDRKSSTLILPHATLRDTAVYY	CIVRSRWDNAGNMLTF	GGGTRLMVKP	TRAV26-1*01		TRAJ39*01	111	0.0002
HA2-A	TRA	DAKTTQPPSMDCAEGRAANLPCNHS	TISGNEY	VYWYRQIHSQGPQYIIH	GLKNN	ETNEMASLIITEDRKSSTLILPHATLRDTAVYY	CIVPTTNNFNKFYF	GSGTKLNVKP	TRAV26-1*01		TRAJ21*01	111	0.0002
HA2-A	TRA	QQQVKQSPQSLIVQKGGISIINCAYE	NTAFDY	FPWYQQFPGKGPALLIA	IRPDVSE	KKEGRFTISFNKSAKQFSLHIMDSQPGDSATYF	CAAINNAGNMLTF	GGGTRLMVKP	TRAV23/DV6*01		TRAJ39*01	110	0.0002
HA2-A	TRA	QQQVKQSPQSLIVQKGGISIINCAYE	NTAFDY	FPWYQQFPGKGPALLIA	IRPDVSE	KKEGRFTISFNKSAKQFSLHIMDSQPGDSATYF	CAASWRNNNARLMF	GDGTQLVVKP	TRAV23/DV6*01		TRAJ31*01	110	0.0002
HA2-A	TRA	AQTVTQSQPEMSVQEAETVTLSCTYD	TSENNYY	LFWYKQPPSRQMILVIR	QEAYKQQN	ATENRFSVNFQKAAKSFSLKISDSQLGDTAMYF	CAFIPQGGSEKLVF	GKGTKLTVNP	TRAV38-1*01		TRAJ57*01	110	0.0002
HA2-A	TRA	KNQVEQSPQSLIILEGKNCTLQCNYT	VSPFSN	LRWYKQDTGRGPVSLTI	MTFSENT	KSNGRYTATLDADTKQSSLHITASQLSDSASYI	CVVSARGNNRLAF	GKGNQVVVIP	TRAV10*01		TRAJ7*01	110	0.0002
HA2-A	TRA	GIQVEQSPPDLILQEGANSTLRCNFS	DSVNN	LQWFHQNPWGQLINLFY	IPSGT	KQNGRLSATTVATERYSLLYISSSQTTDSGVYF	CAENNAGNMLTF	GGGTRLMVKP	TRAV22*01		TRAJ39*01	109	0.0002
HA2-A	TRA	DAKTTQPPSMDCAEGRAANLPCNHS	TISGNEY	VYWYRQIHSQGPQYIIH	GLKNN	ETNEMASLIITEDRKSSTLILPHATLRDTAVYY	CIVRVVNQNNNARLMF	GDGTQLVVKP	TRAV26-1*01		TRAJ31*01	109	0.0002
HA2-A	TRA	SQQGEEDPQALSIQEGENATMNCSYK	TSINN	LQWYRQNSGRGLVHLIL	IRSNERE	KHSGRLRVTLDTSKKSSSLLITASRAADTASYF	CATPDRGSTLGRLYF	GRGTQLTVWP	TRAV17*01		TRAJ18*01	108	0.0002
HA2-A	TRA	AQKITQTQPGMFVQEKEAVTLDCTYD	TSDPSYG	LFWYKQPSSGEMIFLIY	QGSYDQQN	ATEGRYSLNFQKARKSANLVISASQLGDSAMYF	CAMREASGAGSYQLTF	GKGTKLSVIP	TRAV14/DV4*01		TRAJ28*01	108	0.0002
HA2-A	TRA	QQQVKQSPQSLIVQKGGISIINCAYE	NTAFDY	FPWYQQFPGKGPALLIA	IRPDVSE	KKEGRFTISFNKSAKQFSLHIMDSQPGDSATYF	CAASRWGGATNKLIF	GTGTLLAVQP	TRAV23/DV6*01		TRAJ32*02	108	0.0002
HA2-A	TRA	QKEVEQNSGPLSVPEGAIASLNCTYS	DRGSQS	FFWYRQYSGKSPELIMS	IYSNGD	KEDGRFTAQLNKASQYVSLLIRDSQPSDSATYL	CAVCNSWGKLQF	GAGTQVVVTP	TRAV12-2*02		TRAJ24*02	108	0.0002
HA2-A	TRA	LAKTTQPISMDSYEGQEVNITCSHN	NIATNDY	ITWYQQFPSQGPRFIIQ	GYKTK	VTNEVASLFIPADRKSSTLSLPRVSLSDTAVYY	CLVGHTYSSASKIIF	GSGTRLSIRP	TRAV4*01		TRAJ3*01	108	0.0002
HA2-A	TRA	DQQVKQNSPSLSVQEGRISILNCDYT	NSMFDY	FLWYKKYPAEGPTFLIS	ISSIKDK	NEDGRFTVFLNKSAKHLSLHIVPSQPGDSAVYF	CAPERMNNAGNMLTF	GGGTRLMVKP	TRAV29/DV5*04		TRAJ39*01	108	0.0002
HA2-A	TRA	TQLLEQSPQFLSIQEGENLTVYCNSS	SVFSS	LQWYRQEPGEGPVLLVT	VVTGGEV	KKLKRLTFQFGDARKDSSLHITAAQPGDTGLYL	CAGGDDYKLSF	GAGTTVTVRA	TRAV27*01		TRAJ20*01	107	0.0002
HA2-A	TRA	AQTVTQSQPEMSVQEAETVTLSCTYD	TSESDYY	LFWYKQPPSRQMILVIR	QEAYKQQN	ATENRFSVNFQKAAKSFSLKISDSQLGDAAMYF	CAYRSWAGGNDMRF	GAGTRLTVKP	TRAV38-2/DV8*01		TRAJ43*01	107	0.0002
HA2-A	TRA	GQQLNQSPQSMFIQEGEDVSMNCTSS	SIFNT	WLWYKQDPGEGPVLLIA	LYKAGEL	TSNGRLTAQFGITRKDSFLNISASIPSDVGIYF	CAGQLSPEAGGTSYGKLTF	GQGTILTVHP	TRAV35*01		TRAJ52*01	107	0.0002
HA2-A	TRA	QQPVQSPQAVILREGEDAVINCSSS	KALYS	VHWYRQKHGEAPVFLMI	LLKGGEQ	KGHDKISASFNEKKQQSSLYLTASQLSYSGTYF	CGRNSGGYQKVTF	GTGTKLQVIP	TRAV30*05		TRAJ13*02	106	0.0002
HA2-A	TRA	AQTVTQSQPEMSVQEAETVTLSCTYD	TSESDYY	LFWYKQPPSRQMILVIR	QEAYKQQN	ATENRFSVNFQKAAKSFSLKISDSQLGDAAMYF	CAYRSALAYYGGSQGNLIF	GKGTKLSVKP	TRAV38-2/DV8*01		TRAJ42*01	106	0.0002
HA2-A	TRA	LAKTTQPISMDSYEGQEVNITCSHN	NIATNDY	ITWYQQFPSQGPRFIIQ	GYKTK	VTNEVASLFIPADRKSSTLSLPRVSLSDTAVYY	CLVGDNYGQNFVF	GPGTRLSVLP	TRAV4*01		TRAJ26*01	105	0.0002
HA2-A	TRA	GENVEQHPSTLSVQEGVSAVIKCTYS	DSASNY	FPWYKQELGKRPQLIID	IRSNVGE	KKDQRIAVTLNKTAKHFSLHITETQPEDSAVYF	CAASIRYGGSQGNLIF	GKGTKLSVKP	TRAV13-1*02		TRAJ42*01	105	0.0002
HA2-A	TRA	GESVGLHLPTLSVQEGDNSIINCAYS	NSASDY	FIWYKQESGKGPQFIID	IRSNMDK	RQGQRVTVLLNKTVKHLSLQIAATQPGDSAVYF	CAETLYNFNKFYF	GSGTKLNVKP	TRAV13-2*01		TRAJ21*01	105	0.0002
HA2-A	TRA	GQNIDQPTEMTATEGAIVQINCTYQ	TSGFNG	LFWYQQHAGEAPTFLSY	NVLDGL	EEKGRFSSFLSRSKGYSYLLLKELQMKDSASYL	CAVRDQGGNTPLVF	GKGTRLSVIA	TRAV1-2*01		TRAJ29*01	105	0.0002
HA2-A	TRA	EDQVTQSPEALRLQEGGSSSLNCSYT	VSGLRG	LFWYRQDPGKGPEFLFT	LYSAGEE	KEKERLKATLTKKESFLHITAPKPEDSATYL	CAVRVYNNNDMRF	GAGTRLTVKP	TRAV20*02		TRAJ43*01	105	0.0002
HA2-A	TRA	AQKVTQAQTEISVVEKEDVTLDCVYE	TRDTTYY	LFWYKQPPSGELVFLIR	RNSFDEQN	EISGRYSWNFQKSTSSFNFTITASQVVDSAVYF	CALSEDDMRF	GAGTRLTVKP	TRAV19*01		TRAJ43*01	105	0.0002
HA2-A	TRA	LAKTTQPISMDSYEGQEVNITCSHN	NIATNDY	ITWYQQFPSQGPRFIIQ	GYKTK	VTNEVASLFIPADRKSSTLSLPRVSLSDTAVYY	CLVGVRNNNARLMF	GDGTQLVVKP	TRAV4*01		TRAJ31*01	103	0.0002
HA2-A	TRA	GENVEQHPSTLSVQEGDSAVIKCTYS	DSASNY	FPWYKQELGKRPQLIID	IRSNVGE	KKDQRIAVTLNKTAKHFSLHITETQPEDSAVYF	CAVPGGATNKLIF	GTGTLLAVQP	TRAV13-1*02		TRAJ32*02	102	0.0002
HA2-A	TRA	KQEVTQIPAALSVPEGENLVLNCSFT	DSAIYN	LQWFRQDPGKGLTSLLL	IQSSQRE	QTSGRLNASLDKSSGRSTLYIAASQPGDSATYL	CAATSGGSYIPTF	GRGTSLIVHP	TRAV21*01		TRAJ6*01	102	0.0002
HA2-A	TRA	QKEVEQNSGPLSVPEGAIASLNCTYS	DRGSQS	FFWYRQYSGKSPELIMS	IYSNGD	KEDGRFTAQLNKASQYVSLLIRDSQPSDSATYL	CAVNELGNTPLVF	GKGTRLSVIA	TRAV12-2*01		TRAJ29*01	101	0.0002
HA2-A	TRA	QKEVEQNSGPLSVPEGAIASLNCTYS	DRGSQS	FFWYRQYSGKSPELIMS	IYSNGD	KEDGRFTAQLNKASQYVSLLIRDSQPSDSATYL	CAVKQSSGDKLTF	GTGTRLAVRP	TRAV12-2*01		TRAJ46*01	101	0.0002
HA2-A	TRA	GIQVEQSPPDLILQEGANSTLRCNFS	DSVNN	LQWFHQNPWGQLINLFY	IPSGT	KQNGRLSATTVATERYSLLYISSSQTTDSGVYF	CAVVSGSARQLTF	GSGTQLTVLP	TRAV22*01		TRAJ22*01	100	0.0002
HA2-A	TRA	AQKVTQAQTEISVVEKEDVTLDCVYE	TRDTTYY	LFWYKQPPSGELVFLIR	RNSFDEQN	EISGRYSWNFQKSTSSFNFTITASQVVDSAVYF	CALTNAGGTSYGKLTF	GQGTILTVHP	TRAV19*01		TRAJ52*01	100	0.0002
HA2-A	TRA	GNSVTQMEGPVTLSEEAFLTINCTYT	ATGYPS	LFWYVQYPGEGLQLLLK	ATKADDK	GSNKGFEATYRKETTSFHLEKGSVQVSDSAVYF	CALKNNDMRF	GAGTRLTVKP	TRAV9-2*01		TRAJ43*01	98	0.0001
HA2-A	TRA	KQEVTQIPAALSVPEGENLVLNCSFT	DSAIYN	LQWFRQDPGKGLTSLLL	IQSSQRE	QTSGRLNASLDKSSGRSTLYIAASQPGDSATYL	CAVRGGELIF	GTGTRLQVFP	TRAV21*01		TRAJ34*01	97	0.0001
HA2-A	TRA	GQQVMQIPQYQHVQEGEDFTTYCNSS	TTLSN	IQWYKQRPGGHPVFLIQ	LVKSGEV	KKQKRLTFQFGEAKKNSSLHITATQTTDVGTYF	CAVRTDSWGKLQF	GAGTQVVVTP	TRAV25*01		TRAJ24*02	96	0.0001
HA2-A	TRA	SQKIEQNSEALNIQEGKTATLTCNYT	NYSPAY	LQWYRQDPGRGPVFLLL	IRENEKE	KRKERLKVTFDTTLKQSLFHITASQPADSATYL	CARLNTGRRALTF	GSGTRLQVQP	TRAV6*02		TRAJ5*01	95	0.0001
HA2-A	TRA	GESVGLHLPTLSVQEGDNSIINCAYS	NSASDY	FIWYKQESGKGPQFIID	IRSNMDK	RQGQRVTVLLNKTVKHLSLQIAATQPGDSAVYF	CAGPTSGTYKYIF	GTGTRLKVLA	TRAV13-2*01		TRAJ40*01	95	0.0001
HA2-A	TRA	SQQGEEDPQALSIQEGENATMNCSYK	TSINN	LQWYRQNSGRGLVHLIL	IRSNERE	KHSGRLRVTLDTSKKSSSLLITASRAADTASYF	CATDSNTGNQFYF	GTGTSLTVIP	TRAV17*01		TRAJ49*01	95	0.0001
HA2-A	TRA	LAKTTQPISMDSYEGQEVNITCSHN	NIATNDY	ITWYQQFPSQGPRFIIQ	GYKTK	VTNEVASLFIPADRKSSTLSLPRVSLSDTAVYY	CLVGVDPKIIF	GSGTRLSIRP	TRAV4*01		TRAJ3*01	94	0.0001
HA2-A	TRA	AQTVTQSQPEMSVQEAETVTLSCTYD	TSESDYY	LFWYKQPPSRQMILVIR	QEAYKQQN	ATENRFSVNFQKAAKSFSLKISDSQLGDAAMYF	CAYRVWGATNKLIF	GTGTLLAVQP	TRAV38-2/DV8*01		TRAJ32*01	94	0.0001
HA2-A	TRA	AQTVTQSQPEMSVQEAETVTLSCTYD	TSENNYY	LFWYKQPPSRQMILVIR	QEAYKQQN	ATENRFSVNFQKAAKSFSLKISDSQLGDTAMYF	CAFTYTNSGYALNF	GKGTSLLVTP	TRAV38-1*01		TRAJ41*01	94	0.0001
HA2-A	TRA	GENVEQHPSTLSVQEGDSAVIKCTYS	DSASNY	FPWYKQELGKRPQLIID	IRSNVGE	KKDQRIAVTLNKTAKHFSLHITETQPEDSAVYF	CAASRSWGKLQF	GAGTQVVVTP	TRAV13-1*02		TRAJ24*02	94	0.0001
HA2-A	TRA	TQLLEQSPQFLSIQEGENLTVYCNSS	SVFSS	LQWYRQEPGEGPVLLVT	VVTGGEV	KKLKRLTFQFGDARKDSSLHITAAQPGDTGLYL	CAGVNAGNNRKLIW	GLGTSLAVNP	TRAV27*01		TRAJ38*01	94	0.0001
HA2-A	TRA	GESVGLHLPTLSVQEGDNSIINCAYS	NSASDY	FIWYKQESGKGPQFIID	IRSNMDK	RQGQRVTVLLNKTVKHLSLQIAATQPGDSAVYF	CADLNQAGTALIF	GKGTTLSVSS	TRAV13-2*01		TRAJ15*01	93	0.0001
HA2-A	TRA	SQQGEEDPQALSIQEGENATMNCSYK	TSINN	LQWYRQNSGRGLVHLIL	IRSNERE	KHSGRLRVTLDTSKKSSSLLITASRAADTASYF	CATETGANNLFF	GTGTRLTVIP	TRAV17*01		TRAJ36*01	93	0.0001
HA2-A	TRA	KQEVTQIPAALSVPEGENLVLNCSFT	DSAIYN	LQWFRQDPGKGLTSLLL	IQSSQRE	QTSGRLNASLDKSSGRSTLYIAASQPGDSATYL	CAVLNDYKLSF	GAGTTVTVRA	TRAV21*01		TRAJ20*01	93	0.0001
HA2-A	TRA	AQTVTQSQPEMSVQEAETVTLSCTYD	TSESDYY	LFWYKQPPSRQMILVIR	QEAYKQQN	ATENRFSVNFQKAAKSFSLKISDSQLGDAAMYF	CAYWVGDKLIF	GTGTRLQVFP	TRAV38-2/DV8*01		TRAJ34*01	93	0.0001
HA2-A	TRA	LAKTTQPISMDSYEGQEVNITCSHN	NIATNDY	ITWYQQFPSQGPRFIIQ	GYKTK	VTNEVASLFIPADRKSSTLSLPRVSLSDTAVYY	CLVGSLPPGFGNEKLTF	GTGTRLTIIP	TRAV4*01		TRAJ48*01	93	0.0001
HA2-A	TRA	QQQVKQSPQSLIVQKGGISIINCAYE	NTAFDY	FPWYQQFPGKGPALLIA	IRPDVSE	KKEGRFTISFNKSAKQFSLHIMDSQPGDSATYF	CAARDNNDMRF	GAGTRLTVKP	TRAV23/DV6*01		TRAJ43*01	92	0.0001
HA2-A	TRA	DQQVKQNSPSLSVQEGRISILNCDYT	NSMFDY	FLWYKKYPAEGPTFLIS	ISSIKDK	NEDGRFTVFLNKSAKHLSLHIVPSQPGDSAVYF	CAARGDMRF	GAGTRLTVKP	TRAV29/DV5*01		TRAJ43*01	92	0.0001
HA2-A	TRA	GQNIDQPTEMTATEGAIVQINCTYQ	TSGFNG	LFWYQQHAGEAPTFLSY	NVLDGL	EEKGRFSSFLSRSKGYSYLLLKELQMKDSASYL	CAALNTGGFKTIF	GAGTRLFVKA	TRAV1-2*01		TRAJ9*01	92	0.0001
HA2-A	TRA	AQKVTQAQTEISVVEKEDVTLDCVYE	TRDTTYY	LFWYKQPPSGELVFLIR	RNSFDEQN	EISGRYSWNFQKSTSSFNFTITASQVVDSAVYF	CALHTGGFKTIF	GAGTRLFVKA	TRAV19*01		TRAJ9*01	92	0.0001
HA2-A	TRA	AQTVTQSQPEMSVQEAETVTLSCTYD	TSENNYY	LFWYKQPPSRQMILVIR	QEAYKQQN	ATENRFSVNFQKAAKSFSLKISDSQLGDTAMYF	CAFFFSYQLIW	GAGTKLIIKP	TRAV38-1*01		TRAJ33*01	91	0.0001
HA2-A	TRA	KDQVFQPSTVASSEGAVVEIFCNHS	VSNAYN	FFWYLHFPGCAPRLLVK	GSKP	SQQGRYNMTYERFSSSLLILQVREADAAVYY	CAASGTGFQKLVF	GTGTRLLVSP	TRAV2*01		TRAJ8*01	91	0.0001
HA2-A	TRA	GENVEQHPSTLSVQEGDSAVIKCTYS	DSASNY	FPWYKQELGKRPQLIID	IRSNVGE	KKDQRIAVTLNKTAKHFSLHITETQPEDSAVYF	CAATPFWGTSYGKLTF	GQGTILTVHP	TRAV13-1*02		TRAJ52*01	91	0.0001
HA2-A	TRA	GDSVTQMEGPVTLSEEAFLTINCTYT	ATGYPS	LFWYVQYPGEGLQLLLK	ATKADDK	GSNKGFEATYRKETTSFHLEKGSVQVSDSAVYF	CALNVRSTGFQKLVF	GTGTRLLVSP	TRAV9-2*02		TRAJ8*01	91	0.0001
HA2-A	TRA	AQTVTQSQPEMSVQEAETVTLSCTYD	TSESDYY	LFWYKQPPSRQMILVIR	QEAYKQQN	ATENRFSVNFQKAAKSFSLKISDSQLGDAAMYF	CAYRSAFISGGGADGLTF	GKGTHLIIQP	TRAV38-2/DV8*01		TRAJ45*01	91	0.0001
HA2-A	TRA	KDQVFQPSTVASSEGAVVEIFCNHS	VSNAYN	FFWYLHFPGCAPRLLVK	GSKP	SQQGRYNMTYERFSSSLLILQVREADAAVYY	CAVEYSSASKIIF	GSGTRLSIRP	TRAV2*01		TRAJ3*01	91	0.0001
HA2-A	TRA	GENVEQHPSTLSVQEGDSAVIKCTYS	DSASNY	FPWYKQELGKRPQLIID	IRSNVGE	KKDQRIAVTLNKTAKHFSLHITETQPEDSAVYF	CAANGEYGNKLVF	GAGTILRVKS	TRAV13-1*02		TRAJ47*01	91	0.0001
HA2-A	TRA	DQQVKQNSPSLSVQEGRISILNCDYT	NSMFDY	FLWYKKYPAEGPTFLIS	ISSIKDK	NEDGRFTVFLNKSAKHLSLHIVPSQPGDSAVYF	CAARPIKAAGNKLTF	GGGTRVLVKP	TRAV29/DV5*01		TRAJ17*01	91	0.0001
HA2-A	TRA	QQPVQSPQAVILREGEDAVINCSSS	KALYS	VHWYRQKHGEAPVFLMI	LLKGGEQ	KGHEKISASFNEKKQQSSLYLTASQLSYSGTYF	CGTEQGDTGNQFYF	GTGTSLTVIP	TRAV30*01		TRAJ49*01	90	0.0001
HA2-A	TRA	GDSVTQMEGPVTLSEEAFLTINCTYT	ATGYPS	LFWYVQYPGEGLQLLLK	ATKADDK	GSNKGFEATYRKETTSFHLEKGSVQVSDSAVYF	CALMVAGGGADGLTF	GKGTHLIIQP	TRAV9-2*02		TRAJ45*01	90	0.0001
HA2-A	TRA	QKEVEQDPGPLSVPEGAIVSLNCTYS	NSAFQY	FMWYRQYSRKGPELLMY	TYSSGN	KEDGRFTAQVDKSSKYISLFIRDSQPSDSATYL	CAMSFPSGGYQKVTF	GTGTKLQVIP	TRAV12-3*01		TRAJ13*02	89	0.0001
HA2-A	TRA	GIQVEQSPPDLILQEGANSTLRCNFS	DSVNN	LQWFHQNPWGQLINLFY	IPSGT	KQNGRLSATTVATERYSLLYISSSQTTDSGVYF	CAGTGFQKLVF	GTGTRLLVSP	TRAV22*01		TRAJ8*01	88	0.0001
HA2-A	TRA	QKEVEQNSGPLSVPEGAIASLNCTYS	DRGSQS	FFWYRQYSGKSPELIMS	IYSNGD	KEDGRFTAQLNKASQYVSLLIRDSQPSDSATYL	CAVNRGSNYKLTF	GKGTLLTVNP	TRAV12-2*01		TRAJ53*01	88	0.0001
HA2-A	TRA	DQQVKQNSPSLSVQEGRISILNCDYT	NSMFDY	FLWYKKYPAEGPTFLIS	ISSIKDK	NEDGRFTVFLNKSAKHLSLHIVPSQPGDSAVYF	CAASGAGTYKYIF	GTGTRLKVLA	TRAV29/DV5*04		TRAJ40*01	88	0.0001
HA2-A	TRA	KDQVFQPSTVASSEGAVVEIFCNHS	VSNAYN	FFWYLHFPGCAPRLLVK	GSKP	SQQGRYNMTYERFSSSLLILQVREADAAVYY	CATSYDYKLSF	GAGTTVTVRA	TRAV2*01		TRAJ20*01	88	0.0001
HA2-A	TRA	AQRVTQPEKLLSVFKGAPVELKCNYS	YSGSPE	LFWYVQYSRQRLQLLLR	HISR	ESIKGFTADLNKGETSFHLKKPFAQEEDSAMYY	CALPHAVNFGNEKLTF	GTGTRLTIIP	TRAV16*01		TRAJ48*01	87	0.0001
HA2-A	TRA	KQEVTQIPAALSVPEGENLVLNCSFT	DSAIYN	LQWFRQDPGKGLTSLLL	IQSSQRE	QTSGRLNASLDKSSGRSTLYIAASQPGDSATYL	CAVNRIISGGYNKLIF	GAGTRLAVHP	TRAV21*01		TRAJ4*01	87	0.0001
HA2-A	TRA	ELKVEQNPLFLSMQEGKNYTIYCNYS	TTSDR	LYWYRQDPGKSLESLFV	LLSNGAV	KQEGRLMASLDTKARLSTLHITAAVHDLSATYF	CAARNTGNQFYF	GTGTSLTVIP	TRAV39*01		TRAJ49*01	87	0.0001
HA2-A	TRA	GDSVTQMEGPVTLSEEAFLTINCTYT	ATGYPS	LFWYVQYPGEGLQLLLK	ATKADDK	GSNKGFEATYRKETTSFHLEKGSVQVSDSAVYF	CALSCMGGYALNF	GKGTSLLVTP	TRAV9-2*02		TRAJ41*01	87	0.0001
HA2-A	TRA	KQEVTQIPAALSVPEGENLVLNCSFT	DSAIYN	LQWFRQDPGKGLTSLLL	IQSSQRE	QTSGRLNASLDKSSGRSTLYIAASQPGDSATYL	CAVYAGNMLTF	GGGTRLMVKP	TRAV21*01		TRAJ39*01	86	0.0001
HA2-A	TRA	GENVEQHPSTLSVQEGDSAVIKCTYS	DSASNY	FPWYKQELGKRPQLIID	IRSNVGE	KKDQRIAVTLNKTAKHFSLHITETQPEDSAVYF	CAASGTYKYIF	GTGTRLKVLA	TRAV13-1*02		TRAJ40*01	86	0.0001
HA2-A	TRA	GNSVTQMEGPVTLSEEAFLTINCTYT	ATGYPS	LFWYVQYPGEGLQLLLK	ATKADDK	GSNKGFEATYRKETTSFHLEKGSVQVSDSAVYF	CAPYGGATNKLIF	GTGTLLAVQP	TRAV9-2*01		TRAJ32*02	86	0.0001
HA2-A	TRA	KNQVEQSPQSLIILEGKNCTLQCNYT	VSPFSN	LRWYKQDTGRGPVSLTI	MTFSENT	KSNGRYTATLDADTKQSSLHITASQLSDSASYI	CVVSPFYNQGGKLIF	GQGTELSVKP	TRAV10*02		TRAJ23*01	85	0.0001
HA2-A	TRA	KQEVTQIPAALSVPEGENLVLNCSFT	DSAIYN	LQWFRQDPGKGLTSLLL	IQSSQRE	QTSGRLNASLDKSSGRSTLYIAASQPGDSATYL	CAVRLGTGGFKTIF	GAGTRLFVKA	TRAV21*01		TRAJ9*01	85	0.0001
HA2-A	TRA	AQSVSQHNHHVILSEAASLELGCNYS	YGGTVN	LFWYVQYPGQHLQLLLK	YFSGDPLV	KGIKGFEAEFIKSKFSFNLRKPSVQWSDTAEYF	CAVILTGNQFYF	GTGTSLTVIP	TRAV8-1*01		TRAJ49*01	85	0.0001
HA2-A	TRA	GENVEQHPSTLSVQEGDSAVIKCTYS	DSASNY	FPWYKQELGKRPQLIID	IRSNVGE	KKDQRIAVTLNKTAKHFSLHITETQPEDSAVYF	CAASIGNDMRF	GAGTRLTVKP	TRAV13-1*02		TRAJ43*01	84	0.0001
HA2-A	TRA	GQQLNQSPQSMFIQEGEDVSMNCTSS	SIFNT	WLWYKQDPGEGPVLLIA	LYKAGEL	TSNGRLTAQFGITRKDSFLNISASIPSDVGIYF	CAGQMVKTSGSRLTF	GEGTQLTVNP	TRAV35*01		TRAJ58*01	84	0.0001
HA2-A	TRA	AQTVTQSQPEMSVQEAETVTLSCTYD	TSESDYY	LFWYKQPPSRQMILVIR	QEAYKQQN	ATENRFSVNFQKAAKSFSLKISDSQLGDAAMYF	CAYRIVQGAQKLVF	GQGTRLTINP	TRAV38-2/DV8*01		TRAJ54*01	83	0.0001
HA2-A	TRA	GQSLEQPSEVTAVEGAIVQINCTYQ	TSGFYG	LSWYQQHDGGAPTFLSY	NALDGL	EETGRFSSFLSRSDSYGYLLLQELQMKDSASYF	CAVGSGGFKTIF	GAGTRLFVKA	TRAV1-1*01		TRAJ9*01	83	0.0001
HA2-A	TRA	QKEVEQDPGPLSVPEGAIVSLNCTYS	NSAFQY	FMWYRQYSRKGPELLMY	TYSSGN	KEDGRFTAQVDKSSKYISLFIRDSQPSDSATYL	CAMNTGFQKLVF	GTGTRLLVSP	TRAV12-3*01		TRAJ8*01	83	0.0001
HA2-A	TRA	KDQVFQPSTVASSEGAVVEIFCNHS	VSNAYN	FFWYLHFPGCAPRLLVK	GSKP	SQQGRYNMTYERFSSSLLILQVREADAAVYY	CAVEDQGFQKLVF	GTGTRLLVSP	TRAV2*01		TRAJ8*01	82	0.0001
HA2-A	TRA	KQEVTQIPAALSVPEGENLVLNCSFT	DSAIYN	LQWFRQDPGKGLTSLLL	IQSSQRE	QTSGRLNASLDKSSGRSTLYIAASQPGDSATYL	CAGGMEYGNKLVF	GAGTILRVKS	TRAV21*02		TRAJ47*01	81	0.0001
HA2-A	TRA	GQQLNQSPQSMFIQEGEDVSMNCTSS	SIFNT	WLWYKQDPGEGPVLLIA	LYKAGEL	TSNGRLTAQFGITRKDSFLNISASIPSDVGIYF	CAGRMRDGGSQGNLIF	GKGTKLSVKP	TRAV35*01		TRAJ42*01	80	0.0001
HA2-A	TRA	KQEVTQIPAALSVPEGENLVLNCSFT	DSAIYN	LQWFRQDPGKGLTSLLL	IQSSQRE	QTSGRLNASLDKSSGRSTLYIAASQPGDSATYL	CAVIRLGGNQGGKLIF	GQGTELSVKP	TRAV21*01		TRAJ23*01	80	0.0001
HA2-A	TRA	GNSVTQMEGPVTLSEEAFLTINCTYT	ATGYPS	LFWYVQYPGEGLQLLLK	ATKADDK	GSNKGFEATYRKETTSFHLEKGSVQVSDSAVYF	CALLSGGYNKLIF	GAGTRLAVHP	TRAV9-2*01		TRAJ4*01	80	0.0001
HA2-A	TRA	GENVEQHPSTLSVQEGDSAVIKCTYS	DSASNY	FPWYKQELGKRPQLIID	IRSNVGE	KKDQRIAVTLNKTAKHFSLHITETQPEDSAVYF	CAATFYNNNDMRF	GAGTRLTVKP	TRAV13-1*02		TRAJ43*01	79	0.0001
HA2-A	TRA	EDKVVQSPLSLVVHEGDTVTLNCSYE	VTNFRS	LLWYKQEKKAPTFLFM	LTSSGIE	KKSGRLSSILDKKELFSILNITATQTGDSAIYL	CARSSDMRF	GAGTRLTVKP	TRAV36/DV7*05		TRAJ43*01	79	0.0001
HA2-A	TRA	KQEVTQIPAALSVPEGENLVLNCSFT	DSAIYN	LQWFRQDPGKGLTSLLL	IQSSQRE	QTSGRLNASLDKSSGRSTLYIAASQPGDSATYL	CAVRMYSGGGADGLTF	GKGTHLIIQP	TRAV21*01		TRAJ45*01	79	0.0001
HA2-A	TRA	AQTVTQSQPEMSVQEAETVTLSCTYD	TSESDYY	LFWYKQPPSRQMILVIR	QEAYKQQN	ATENRFSVNFQKAAKSFSLKISDSQLGDAAMYF	CAYMYNFNKFYF	GSGTKLNVKP	TRAV38-2/DV8*01		TRAJ21*01	78	0.0001
HA2-A	TRA	DAKTTQPPSMDCAEGRAANLPCNHS	TISGNEY	VYWYRQIHSQGPQYIIH	GLKNN	ETNEMASLIITEDRKSSTLILPHATLRDTAVYY	CIVRVRGSQGNLIF	GKGTKLSVKP	TRAV26-1*01		TRAJ42*01	78	0.0001
HA2-A	TRA	GESVGLHLPTLSVQEGDNSIINCAYS	NSASDY	FIWYKQESGKGPQFIID	IRSNMDK	RQGQRVTVLLNKTVKHLSLQIAATQPGDSAVYF	CAENINGGFKTIF	GAGTRLFVKA	TRAV13-2*01		TRAJ9*01	77	0.0001
HA2-A	TRA	GDSVTQMEGPVTLSEEAFLTINCTYT	ATGYPS	LFWYVQYPGEGLQLLLK	ATKADDK	GSNKGFEATYRKETTSFHLEKGSVQVSDSAVYF	CALSGAYSGSARQLTF	GSGTQLTVLP	TRAV9-2*02		TRAJ22*01	77	0.0001
HA2-A	TRA	GQNIDQPTEMTATEGAIVQINCTYQ	TSGFNG	LFWYQQHAGEAPTFLSY	NVLDGL	EEKGRFSSFLSRSKGYS_TSFLKELQMKDSASYL	CAVRSNYQLIW	GAGTKLIIKP	TRAV1-2*01		TRAJ33*01	77	0.0001
HA2-A	TRA	QQQVKQSPQSLIVQKGGISIINCAYE	NTAFDY	FPWYQQFPGKGPALLIA	IRPDVSE	KKEGRFTISFNKSAKQFSLHIMDSQPGDSATYF	CAATRTGNQFYF	GTGTSLTVIP	TRAV23/DV6*01		TRAJ49*01	75	0.0001
HA2-A	TRA	TQLLEQSPQFLSIQEGENLTVYCNSS	SVFSS	LQWYRQEPGEGPVLLVT	VVTGGEV	KKLKRLTFQFGDARKDSSLHITAAQPGDTGLYL	CAGAYRAGQGGKLIF	GQGTELSVKP	TRAV27*01		TRAJ23*01	75	0.0001
HA2-A	TRA	QQQVKQSPQSLIVQKGGISIINCAYE	NTAFDY	FPWYQQFPGKGPALLIA	IRPDVSE	KKEGRFTISFNKSAKQFSLHIMDSQPGDSATYF	CAASMFNKFYF	GSGTKLNVKP	TRAV23/DV6*01		TRAJ21*01	75	0.0001
HA2-A	TRA	KQEVTQIPAALSVPEGENLVLNCSFT	DSAIYN	LQWFRQDPGKGLTSLLL	IQSSQRE	QTSGRLNASLDKSSGRSTLYIAASQPGDSATYL	CAVENAGNMLTF	GGGTRLMVKP	TRAV21*01		TRAJ39*01	74	0.0001
HA2-A	TRA	QQQVKQSPQSLIVQKGGISIINCAYE	NTAFDY	FPWYQQFPGKGPALLIA	IRPDVSE	KKEGRFTISFNKSAKQFSLHIMDSQPGDSATYF	CAASKGNTPLVF	GKGTRLSVIA	TRAV23/DV6*01		TRAJ29*01	73	0.0001
HA2-A	TRA	GQNIDQPTEMTATEGAIVQINCTYQ	TSGFNG	LFWYQQHAGEAPTFLSY	NVLDGL	EEKGRFSSFLSRSKGYSYLLLKELQMKDSASYL	CAVRDGSNTGKLIF	GQGTTLQVKP	TRAV1-2*01		TRAJ37*02	73	0.0001
HA2-A	TRA	GQNIDQPTEMTATEGAIVQINCTYQ	TSGFNG	LFWYQQHAGEAPTFLSY	NVLDGL	EEKGRFSSFLSRSKGYSYLLLKELQMKDSASYL	CALREISGTYKYIF	GTGTRLKVLA	TRAV1-2*01		TRAJ40*01	73	0.0001
HA2-A	TRA	TQLLEQSPQFLSIQEGENLTVYCNSS	SVFSS	LQWYRQEPGEGPVLLVT	VVTGGEV	KKLKRLTFQFGDARKDSSLHITAAQPGDTGLYL	CAGGANTGNQFYF	GTGTSLTVIP	TRAV27*01		TRAJ49*01	73	0.0001
HA2-A	TRA	GNSVTQMEGPVTLSEEAFLTINCTYT	ATGYPS	LFWYVQYPGEGLQLLLK	ATKADDK	GSNKGFEATYRKETTSFHLEKGSVQVSDSAVYF	CAHGSGNTGKLIF	GQGTTLQVKP	TRAV9-2*01		TRAJ37*01	72	0.0001
HA2-A	TRA	ILNVEQSPQSLHVQEGDSTNFTCSFP	SSNFYA	LHWYRWETAKSPEALFV	MTLNGDE	KKKGRISATLNTKEGYSYLYIKGSQPEDSATYL	CALRHNDYKLSF	GAGTTVTVRA	TRAV24*01		TRAJ20*01	72	0.0001
HA2-A	TRA	KQEVTQIPAALSVPEGENLVLNCSFT	DSAIYN	LQWFRQDPGKGLTSLLL	IQSSQRE	QTSGRLNASLDKSSGRSTLYIAASQPGDSATYL	CAVSHRNTDKLIF	GTGTRLQVFP	TRAV21*01		TRAJ34*01	72	0.0001
HA2-A	TRA	AQSVSQHNHHVILSEAASLELGCNYS	YGGTVN	LFWYVQYPGQHLQLLLK	YFSGDPLV	KGIKGFEAEFIKSKFSFNLRKPSVQWSDTAEYF	CAVSDMDSNYQLIW	GAGTKLIIKP	TRAV8-1*01		TRAJ33*01	72	0.0001
HA2-A	TRA	QKEVEQDPGPLSVPEGAIVSLNCTYS	NSAFQY	FMWYRQYSRKGPELLMY	TYSSGN	KEDGRFTAQVDKSSKYISLFIRDSQPSDSATYL	CAMSEGRQGGSEKLVF	GKGTKLTVNP	TRAV12-3*01		TRAJ57*01	72	0.0001
HA2-A	TRA	DAKTTQPPSMDCAEGRAANLPCNHS	TISGNEY	VYWYRQIHSQGPQYIIH	GLKNN	ETNEMASLIITEDRKSSTLILPHATLRDTAVYY	CIVEGGNKLVF	GAGTILRVKS	TRAV26-1*01		TRAJ47*01	71	0.0001
HA2-A	TRA	QKEVEQDPGPLSVPEGAIVSLNCTYS	NSAFQY	FMWYRQYSRKGPELLMY	TYSSGN	KEDGRFTAQVDKSSKYISLFIRDSQPSDSATYL	CAMIANSGNTPLVF	GKGTRLSVIA	TRAV12-3*01		TRAJ29*01	71	0.0001
HA2-A	TRA	GQQLNQSPQSMFIQEGEDVSMNCTSS	SIFNT	WLWYKQDPGEGPVLLIA	LYKAGEL	TSNGRLTAQFGITRKDSFLNISASIPSDVGIYF	CAGQPQGAQKLVF	GQGTRLTINP	TRAV35*01		TRAJ54*01	70	0.0001
HA2-A	TRA	GENVEQHPSTLSVQEGDSAVIKCTYS	DSASNY	FPWYKQELGKRPQLIID	IRSNVGE	KKDQRIAVTLNKTAKHFSLHITETQPEDSAVYF	CAVSNQAGTALIF	GKGTTLSVSS	TRAV13-1*02		TRAJ15*01	70	0.0001
HA2-A	TRA	QQQVKQSPQSLIVQKGGISIINCAYE	NTAFDY	FPWYQQFPGKGPALLIA	IRPDVSE	KKEGRFTISFNKSAKQFSLHIMDSQPGDSATYF	CAVYSGGGADGLTF	GKGTHLIIQP	TRAV23/DV6*01		TRAJ45*01	69	0.0001
HA2-A	TRA	GQQLNQSPQSMFIQEGEDVSMNCTSS	SIFNT	WLWYKQDPGEGPVLLIA	LYKAGEL	TSNGRLTAQFGITRKDSFLNISASIPSDVGIYF	CAGRSAGGTSYGKLTF	GQGTILTVHP	TRAV35*01		TRAJ52*01	69	0.0001
HA2-A	TRA	EDQVTQSPEALRLQEGESSSLNCSYT	VSGLRG	LFWYRQDPGKGPEFLFT	LYSAGEE	KEKERLKATLTKKESFLHITAPKPEDSATYL	CAVTLISSGSARQLTF	GSGTQLTVLP	TRAV20*02		TRAJ22*01	68	0.0001
HA2-A	TRA	ILNVEQSPQSLHVQEGDSTNFTCSFP	SSNFYA	LHWYRWETAKSPEALFV	MTLNGDE	KKKGRISATLNTKEGYSYLYIKGSQPEDSATYL	CASWVGGGADGLTF	GKGTHLIIQP	TRAV24*01		TRAJ45*01	68	0.0001
HA2-A	TRA	DQQVKQNSPSLSVQEGRISILNCDYT	NSMFDY	FLWYKKYPAEGPTFLIS	ISSIKDK	NEDGRFTVFLNKSAKHLSLHIVPSQPGDSAVYF	CAASFYAGNNRKLIW	GLGTSLAVNP	TRAV29/DV5*04		TRAJ38*01	68	0.0001
HA2-A	TRA	QKEVEQDPGPLSVPEGAIVSLNCTYS	NSAFQY	FMWYRQYSRKGPELLMY	TYSSGN	KEDGRFTAQVDKSSKYISLFIRDSQPSDSATYL	CAMRGQGAQKLVF	GQGTRLTINP	TRAV12-3*01		TRAJ54*01	67	0.0001
HA2-A	TRA	KDQVFQPSTVASSEGAVVEIFCNHS	VSNAYN	FFWYLHFPGCAPRLLVK	GSKP	SQQGRYNMTYERFSSSLLILQVREADAAVYY	CAVSTDSWGKLQF	GAGTQVVVTP	TRAV2*01		TRAJ24*02	66	0.0001
HA2-A	TRA	SQQGEEDPQALSIQEGENATMNCSYK	TSINN	LQWYRQNSGRGLVHLIL	IRSNERE	KHSGRLRVTLDTSKKSSSLLITASRAADTASYF	CATAQGAQKLVF	GQGTRLTINP	TRAV17*01		TRAJ54*01	66	0.0001
HA2-A	TRA	EDQVTQSPEALRLQEGESSSLNCSYT	VSGLRG	LFWYRQDPGKGPEFLFT	LYSAGEE	KEKERLKATLTKKESFLHITAPKPEDSATYL	CAVQAASDGGNKLVF	GAGTILRVKS	TRAV20*02		TRAJ47*01	66	0.0001
HA2-A	TRA	EDKVVQSPLSLVVHEGDTVTLNCSYE	VTNFRS	LLWYKQEKKAPTFLFM	LTSSGIE	KKSGRLSSILDKKELFSILNITATQTGDSAVYL	CAVEAGTGNQFYF	GTGTSLTVIP	TRAV36/DV7*05		TRAJ49*01	65	0.0001
HA2-A	TRA	QKEVEQDPGPLSVPEGAIVSLNCTYS	NSAFQY	FMWYRQYSRKGPELLMY	TYSSGN	KEDGRFTAQVDKSSKYISLFIRDSQPSDSATYL	CAMTTWEMFSFGNEKLTF	GTGTRLTIIP	TRAV12-3*01		TRAJ48*01	64	0.0001
HA2-A	TRA	ELKVEQNPLFLSMQEGKNYTIYCNYS	TTSDR	LYWYRQDPGKSLESLFV	LLSNGAV	KQEGRLMASLDTKARLSTLHITAAVHDLSATYF	CAVDNNNDMRF	GAGTRLTVKP	TRAV39*01		TRAJ43*01	64	0.0001
HA2-A	TRA	KNQVEQSPQSLIILEGKNCTLQCNYT	VSPFSN	LRWYKQDTGRGPVSLTI	MTFSENT	KSNGRYTATLDADTKQSSLHITASQLSDSASYI	CVVRNSGAGSYQLTF	GKGTKLSVIP	TRAV10*01		TRAJ28*01	64	0.0001
HA2-A	TRA	GQNIDQPTEMTATEGAIVQINCTYQ	TSGFNG	LFWYQQHAGEAPTFLSY	NVLDGL	EEKGRFSSFLSRSKGYSYLLLKELQMKDSASYL	CAVSDNDYKLSF	GAGTTVTVRA	TRAV1-2*01		TRAJ20*01	64	0.0001
HA2-A	TRA	LAKTTQPISMDSYEGQEVNITCSHN	NIATNDY	ITWYQQFPSQGPRFIIQ	GYKTK	VTNEVASLFIPADRKSSTLSLPRVSLSDTAVYY	CLLRYKLIF	GSGTRLLVRP	TRAV4*01		TRAJ12*01	64	0.0001
HA2-A	TRA	AQSVSQHNHHVILSEAASLELGCNYS	YGGTVN	LFWYVQYPGQHLQLLLK	YFSGDPLV	KGIKGFEAEFIKSKFSFNLRKPSVQWSDTAEYF	CAVNAFGNEKLTF	GTGTRLTIIP	TRAV8-1*01		TRAJ48*01	62	0.0001
HA2-A	TRA	AQTVTQSQPEMSVQEAETVTLSCTYD	TSESDYY	LFWYKQPPSRQMILVIR	QEAYKQQN	ATENRFSVNFQKAAKSFSLKISDSQLGDAAMYF	CAYTGFTETSGSRLTF	GEGTQLTVNP	TRAV38-2/DV8*01		TRAJ58*01	62	0.0001
HA2-A	TRA	SQELEQSPQSLIVQEGKNLTINCTSS	KTLYG	LYWYKQKYGEGLIFLMM	LQKGGEE	KSHEKITAKLDEKKQQSSLHITASQPSHAGIYL	CGADKMDTGRRALTF	GSGTRLQVQP	TRAV34*01		TRAJ5*01	62	0.0001
HA2-A	TRA	EDQVTQSPEALRLQEGESSSLNCSYT	VSGLRG	LFWYRQDPGKGPEFLFT	LYSAGEE	KEKERLKATLTKKESFLHITAPKPEDSATYL	CAVRAGGTSYGKLTF	GQGTILTVHP	TRAV20*02		TRAJ52*01	61	0.0001
HA2-A	TRA	GEDVEQSLFLSVREGDSSVINCTYT	DSSSTY	LYWYKQEPGAGLQLLTY	IFSNMDM	KQDQRLTVLLNKKDKHLSLRIADTQTGDSAIYF	CAEGISGGYNKLIF	GAGTRLAVHP	TRAV5*01		TRAJ4*01	61	0.0001
HA2-A	TRA	TQLLEQSPQFLSIQEGENLTVYCNSS	SVFSS	LQWYRQEPGEGPVLLVT	VVTGGEV	KKLKRLTFQFGDARKDSSLHITAAQPGDTGLYL	CAGGGGSNYKLTF	GKGTLLTVNP	TRAV27*01		TRAJ53*01	61	0.0001
HA2-A	TRA	GDSVTQMEGPVTLSEEAFLTINCTYT	ATGYPS	LFWYVQYPGEGLQLLLK	ATKADDK	GSNKGFEATYRKETTSFHLEKGSVQVSDSAVYF	CALSFGNQFYF	GTGTSLTVIP	TRAV9-2*02		TRAJ49*01	60	0.0001
HA2-A	TRA	QKEVEQNSGPLSVPEGAIASLNCTYS	DRGSQS	FFWYRQYSGKSPELIMS	IYSNGD	KEDGRFTAQLNKASQYVSLLIRDSQPSDSATYL	CAATLNTGFQKLVF	GTGTRLLVSP	TRAV12-2*02		TRAJ8*01	60	0.0001
HA2-A	TRA	EDQVTQSPEALRLQEGESSSLNCSYT	VSGLRG	LFWYRQDPGKGPEFLFT	LYSAGEE	KEKERLKATLTKKESFLHITAPKPEDSATYL	CAVRVSPPHTGTASKLTF	GTGTRLQVTL	TRAV20*02		TRAJ44*01	60	0.0001
HA2-A	TRA	KQEVTQIPAALSVPEGENLVLNCSFT	DSAIYN	LQWFRQDPGKGLTSLLL	IQSSQRE	QTSGRLNASLDKSSGRSTLYIAASQPGDSATYL	CAVKRGTSGSRLTF	GEGTQLTVNP	TRAV21*01		TRAJ58*01	59	0.0001
HA2-A	TRA	GENVEQHPSTLSVQEGDSAVIKCTYS	DSASNY	FPWYKQELGKRPQLIID	IRSNVGE	KKDQRIAVTLNKTAKHFSLHITETQPEDSAVYF	CAARKKTSYDKVIF	GPGTSLSVIP	TRAV13-1*02		TRAJ50*01	58	0.0001
HA2-A	TRA	KQEVTQIPAALSVPEGENLVLNCSFT	DSAIYN	LQWFRQDPGKGLTSLLL	IQSSQRE	QTSGRLNASLDKSSGRSTLYIAASQPGDSATYL	CAARFNAGGTSYGKLTF	GQGTILTVHP	TRAV21*02		TRAJ52*01	58	0.0001
HA2-A	TRA	EDQVTQSPEALRLQEGESSSLNCSYT	VSGLRG	LFWYRQDPGKGPEFLFT	LYSAGEE	KEKERLKATLTKKESFLHITAPKPEDSATYL	CAVQANTDKLIF	GTGTRLQVFP	TRAV20*02		TRAJ34*01	57	0.0001
HA2-A	TRA	AQTVTQSQPEMSVQEAETVTLSCTYD	TSESDYY	LFWYKQPPSRQMILVIR	QEAYKQQN	ATENRFSVNFQKAAKSFSLKISDSQLGDAAMYF	CAYRSPTSGTYKYIF	GTGTRLKVLA	TRAV38-2/DV8*01		TRAJ40*01	57	0.0001
HA2-A	TRA	GQQLNQSPQSMFIQEGEDVSMNCTSS	SIFNT	WLWYKQDPGEGPVLLIA	LYKAGEL	TSNGRLTAQFGITRKDSFLNISASIPSDVGIYF	CAGRHYGGSQGNLIF	GKGTKLSVKP	TRAV35*01		TRAJ42*01	57	0.0001
HA2-A	TRA	DAKTTQPPSMDCAEGRAANLPCNHS	TISGNEY	VYWYRQIHSQGPQYIIH	GLKNN	ETNEMASLIITEDRKSSTLILPHATLRDTAVYY	CIVRDYRGSTLGRLYF	GRGTQLTVWP	TRAV26-1*01		TRAJ18*01	57	0.0001
HA2-A	TRA	SQELEQSPQSLIVQEGKNLTINCTSS	KTLYG	LYWYKQKYGEGLIFLMM	LQKGGEE	KSHEKITAKLDEKKQQSSLHITASQPSHAGIYL	CGADLSLGGSQGNLIF	GKGTKLSVKP	TRAV34*01		TRAJ42*01	56	0.0001
HA2-A	TRA	SQKIEQNSEALNIQEGKTATLTCNYT	NYSPAY	LQWYRQDPGRGPVFLLL	IRENEKE	KRKERLKVTFDTTLKQSLFHITASQPADSATYL	CALGPNNAGNMLTF	GGGTRLMVKP	TRAV6*07		TRAJ39*01	55	0.0001
HA2-A	TRA	SQQGEEDPQALSIQEGENATMNCSYK	TSINN	LQWYRQNSGRGLVHLIL	IRSNERE	KHSGRLRVTLDTSKKSSSLLITASRAADTASYF	CATDEKDSSYKLIF	GSGTRLLVRP	TRAV17*01		TRAJ12*01	54	0.0001
HA2-A	TRA	QKEVEQDPGPLSVPEGAIVSLNCTYS	NSAFQY	FMWYRQYSRKGPELLMY	TYSSGN	KEDGRFTAQVDKSSKYISLFIRDSQPSDSATYL	CAMQGGYQKVTF	GTGTKLQVIP	TRAV12-3*01		TRAJ13*02	54	0.0001
HA2-A	TRA	AQTVTQSQPEMSVQEAETVTLSCTYD	TSESDYY	LFWYKQPPSRQMILVIR	QEAYKQQN	ATENRFSVNFQKAAKSFSLKISDSQLGDAAMYF	CAYRSGGTYKYIF	GTGTRLKVLA	TRAV38-2/DV8*01		TRAJ40*01	54	0.0001
HA2-A	TRA	AQSVSQHNHHVILSEAASLELGCNYS	YGGTVN	LFWYVQYPGQHLQLLLK	YFSGDPLV	KGIKGFEAEFIKSKFSFNLRKPSVQWSDTAEYF	CAVNHMNSGGYQKVTF	GTGTKLQVIP	TRAV8-1*01		TRAJ13*02	54	0.0001
HA2-A	TRA	KQEVTQIPAALSVPEGENLVLNCSFT	DSAIYN	LQWFRQDPGKGLTSLLL	IQSSQRE	QTSGRLNASLDKSSGRSTLYIAASQPGDSATYL	CAVRQRGFNKFYF	GSGTKLNVKP	TRAV21*01		TRAJ21*01	53	0.0001
HA2-A	TRA	AQTVTQSQPEMSVQEAETVTLSCTYD	TSESDYY	LFWYKQPPSRQMILVIR	QEAYKQQN	ATENRFSVNFQKAAKSFSLKISDSQLGDAAMYF	CAYRSFNGGSQGNLIF	GKGTKLSVKP	TRAV38-2/DV8*01		TRAJ42*01	53	0.0001
HA2-A	TRA	ELKVEQNPLFLSMQEGKNYTIYCNYS	TTSDR	LYWYRQDPGKSLESLFV	LLSNGAV	KQEGRLMASLDTKARLSTLHITAAVHDLSATYF	CAVVLSGSARQLTF	GSGTQLTVLP	TRAV39*01		TRAJ22*01	52	0.0001
HA2-A	TRA	KQEVTQIPAALSVPEGENLVLNCSFT	DSAIYN	LQWFRQDPGKGLTSLLL	IQSSQRE	QTSGRLNASLDKSSGRSTLYIAASQPGDSATYL	CAVNKGGSEKLVF	GKGTKLTVNP	TRAV21*01		TRAJ57*01	52	0.0001
HA2-A	TRA	GQQLNQSPQSMFIQEGEDVSMNCTSS	SIFNT	WLWYKQDPGEGPVLLIA	LYKAGEL	TSNGRLTAQFGITRKDSFLNISASIPSDVGIYF	CAGHSVGKSTF	GDGTTLTVKP	TRAV35*01		TRAJ27*01	51	0.0001
HA2-A	TRA	GQQLNQSPQSMFIQEGEDVSMNCTSS	SIFNT	WLWYKQDPGEGPVLLIA	LYKAGEL	TSNGRLTAQFGITRKDSFLNISASIPSDVGIYF	CAGQPAGGTSYGKLTF	GQGTILTVHP	TRAV35*01		TRAJ52*01	51	0.0001
HA2-A	TRA	GQSLEQPSEVTAVEGAIVQINCTYQ	TSGFYG	LSWYQQHDGGAPTFLSY	NALDGL	EETGRFSSFLSRSDSYGYLLLQELQMKDSASYF	CAVRDLDTGFQKLVF	GTGTRLLVSP	TRAV1-1*01		TRAJ8*01	50	0.0001
HA2-A	TRA	DAKTTQPPSMDCAEGRAANLPCNHS	TISGNEY	VYWYRQIHSQGPQYIIH	GLKNN	ETNEMASLIITEDRKSSTLILPHATLRDTAVYY	CIVDSNYQLIW	GAGTKLIIKP	TRAV26-1*01		TRAJ33*01	49	0.0001
HA2-A	TRA	QKEVEQDPGPLSVPEGAIVSLNCTYS	NSAFQY	FMWYRQYSRKGPELLMY	TYSSGN	KEDGRFTAQVDKSSKYISLFIRDSQPSDSATYL	CAMILSNFGNEKLTF	GTGTRLTIIP	TRAV12-3*01		TRAJ48*01	49	0.0001
HA2-A	TRA	KDQVFQPSTVASSEGAVVEIFCNHS	VSNAYN	FFWYLHFPGCAPRLLVK	GSKP	SQQGRYNMTYERFSSSLLILQVREADAAVYY	CAVVRVAGANNLFF	GTGTRLTVIP	TRAV2*01		TRAJ36*01	49	0.0001
HA2-A	TRA	GIQVEQSPPDLILQEGANSTLRCNFS	DSVNN	LQWFHQNPWGQLINLFY	IPSGT	KQNGRLSATTVATERYSLLYISSSQTTDSGVYF	CAANRDDKIIF	GKGTRLHILP	TRAV22*01		TRAJ30*01	48	0.0001
HA2-A	TRA	AQTVTQSQPEMSVQEAETVTLSCTYD	TSESDYY	LFWYKQPPSRQMILVIR	QEAYKQQN	ATENRFSVNFQKAAKSFSLKISDSQLGDAAMYF	CAYRSASSGYALNF	GKGTSLLVTP	TRAV38-2/DV8*01		TRAJ41*01	48	0.0001
HA2-A	TRA	DQQVKQNSPSLSVQEGRISILNCDYT	NSMFDY	FLWYKKYPAEGPTFLIS	ISSIKDK	NEDGRFTVFLNKSAKHLSLHIVPSQPGDSAVYF	CAASALGDKLIF	GTGTRLQVFP	TRAV29/DV5*01		TRAJ34*01	47	0.0001
HA2-A	TRA	SQQGEEDPQALSIQEGENATMNCSYK	TSINN	LQWYRQNSGRGLVHLIL	IRSNERE	KHSGRLRVTLDTSKKSSSLLITASRAADTASYF	CATDKGNTDKLIF	GTGTRLQVFP	TRAV17*01		TRAJ34*01	47	0.0001
HA2-A	TRA	QKEVEQDPGPLSVPEGAIVSLNCTYS	NSAFQY	FMWYRQYSRKGPELLMY	TYSSGN	KEDGRFTAQVDKSSKYISLFIRDSQPSDSATYL	CAMSAVGGGGNKLTF	GTGTQLKVEL	TRAV12-3*01		TRAJ10*01	47	0.0001
HA2-A	TRA	AQTVTQSQPEMSVQEAETVTLSCTYD	TSESDYY	LFWYKQPPSRQMILVIR	QEAYKQQN	ATENRFSVNFQKAAKSFSLKISDSQLGDAAMYF	CAYRRAQGGSEKLVF	GKGTKLTVNP	TRAV38-2/DV8*01		TRAJ57*01	46	0.0001
HA2-A	TRA	QKEVEQDPGPLSVPEGAIVSLNCTYS	NSAFQY	FMWYRQYSRKGPELLMY	TYSSGN	KEDGRFTAQVDKSSKYISLFIRDSQPSDSATYL	CAMTRGGADGLTF	GKGTHLIIQP	TRAV12-3*01		TRAJ45*01	46	0.0001
HA2-A	TRA	DAKTTQPNSMESNEEEPVHLPCNHS	TISGTDY	IHWYRQLPSQGPEYVIH	GLTSN	VNNRMASLAIAEDRKSSTLILHRATLRDAAVYY	CILRDEDGGSQGNLIF	GKGTKLSVKP	TRAV26-2*01		TRAJ42*01	45	0.0001
HA2-A	TRA	SQELEQSPQSLIVQEGKNLTINCTSS	KTLYG	LYWYKQKYGEGLIFLMM	LQKGGEE	KSHEKITAKLDEKKQQSSLHITASQPSHAGIYL	CGADGWGAQKLVF	GQGTRLTINP	TRAV34*01		TRAJ54*01	44	0.0001
HA2-A	TRA	GQSLEQPSEVTAVEGAIVQINCTYQ	TSGFYG	LSWYQQHDGGAPTFLSY	NALDGL	EETGRFSSFLSRSDSYGYLLLQELQMKDSASYF	CAVREANYGQNFVF	GPGTRLSVLP	TRAV1-1*01		TRAJ26*01	43	0.0001
HA2-A	TRA	QKEVEQNSGPLSVPEGAIASLNCTYS	DRGSQS	FFWYRQYSGKSPELIMS	IYSNGD	KEDGRFTAQLNKASQYVSLLIRDSQPSDSATYL	CAVNIWDSNYQLIW	GAGTKLIIKP	TRAV12-2*01		TRAJ33*01	43	0.0001
HA2-A	TRA	AQTVTQSQPEMSVQEAETVTLSCTYD	TSESDYY	LFWYKQPPSRQMILVIR	QEAYKQQN	ATENRFSVNFQKAAKSFSLKISDSQLGDAAMYF	CAYCFGNEKLTF	GTGTRLTIIP	TRAV38-2/DV8*01		TRAJ48*01	42	0.0001
HA2-A	TRA	KQEVTQIPAALSVPEGENLVLNCSFT	DSAIYN	LQWFRQDPGKGLTSLLL	IQSSQRE	QTSGRLNASLDKSSGRSTLYIAASQPGDSATYL	CAVYVAGAGNMLTF	GGGTRLMVKP	TRAV21*01		TRAJ39*01	42	0.0001
HA2-A	TRA	QQPVQSPQAVILREGEDAVINCSSS	KALYS	VHWYRQKHGEAPVFLMI	LLKGGEQ	KGHDKISASFNEKKQQSSLYLTASQLSYSGTYF	CGTEANSGGSNYKLTF	GKGTLLTVNP	TRAV30*05		TRAJ53*01	42	0.0001
HA2-A	TRA	KQEVTQIPAALSVPEGENLVLNCSFT	DSAIYN	LQWFRQDPGKGLTSLLL	IQSSQRE	QTSGRLNASLDKSSGRSTLYIAASQPGDSATYL	CAVRPWGYSTLTF	GKGTMLLVSP	TRAV21*01		TRAJ11*01	42	0.0001
HA2-A	TRA	QKEVEQDPGPLSVPEGAIVSLNCTYS	NSAFQY	FMWYRQYSRKGPELLMY	TYSSGN	KEDGRFTAQVDKSSKYISLFIRDSQPSDSATYL	CAMSADSGYSTLTF	GKGTMLLVSP	TRAV12-3*01		TRAJ11*01	41	0.0001
HA2-A	TRA	DAKTTQPPSMDCAEGRAANLPCNHS	TISGNEY	VYWYRQIHSQGPQYIIH	GLKNN	ETNEMASLIITEDRKSSTLILPHATLRDTAVYY	CIVRVEERGSSNTGKLIF	GQGTTLQVKP	TRAV26-1*01		TRAJ37*02	41	0.0001
HA2-A	TRA	EDQVTQSPEALRLQEGESSSLNCSYT	VSGLRG	LFWYRQDPGKGPEFLFT	LYSAGEE	KEKERLKATLTKKESFLHITAPKPEDSATYL	CAVRGDSWGKLQF	GAGTQVVVTP	TRAV20*02		TRAJ24*02	41	0.0001
HA2-A	TRA	DAKTTQPNSMESNEEEPVHLPCNHS	TISGTDY	IHWYRQLPSQGPEYVIH	GLTSN	VNNRMASLAIAEDRKSSTLILHRATLRDAAVYY	CILRDSSGGSNYKLTF	GKGTLLTVNP	TRAV26-2*01		TRAJ53*01	40	0.0001
HA2-A	TRA	GESVGLHLPTLSVQEGDNSIINCAYS	NSASDY	FIWYKQESGKGPQFIID	IRSNMDK	RQGQRVTVLLNKTVKHLSLQIAATQPGDSAVYF	CAEGDDSWGKLQF	GAGTQVVVTP	TRAV13-2*01		TRAJ24*02	39	0.0001
HA2-A	TRA	QKEVEQNSGPLSVPEGAIASLNCTYS	DRGSQS	FFWYRQYSGKSPELIMS	IYSNGD	KEDGRFTAQLNKASQYVSLLIRDSQPSDSATYL	CAVTSLRGSNDYKLSF	GAGTTVTVRA	TRAV12-2*02		TRAJ20*01	39	0.0001
HA2-A	TRA	QKEVEQDPGPLSVPEGAIVSLNCTYS	NSAFQY	FMWYRQYSRKGPELLMY	TYSSGN	KEDGRFTAQVDKSSKYISLFIRDSQPSDSATYL	CAMSSTGGYQKVTF	GTGTKLQVIP	TRAV12-3*01		TRAJ13*02	39	0.0001
HA2-A	TRA	AQTVTQSQPEMSVQEAETVTLSCTYD	TSESDYY	LFWYKQPPSRQMILVIR	QEAYKQQN	ATENRFSVNFQKAAKSFSLKISDSQLGDAAMYF	CAYKDSGGSNYKLTF	GKGTLLTVNP	TRAV38-2/DV8*01		TRAJ53*01	39	0.0001
HA2-A	TRA	DAKTTQPNSMESNEEEPVHLPCNHS	TISGTDY	IHWYRQLPSQGPEYVIH	GLTSN	VNNRMASLAIAEDRKSSTLILHRATLRDAAVYY	CILRASRGSGGSNYKLTF	GKGTLLTVNP	TRAV26-2*01		TRAJ53*01	38	0.0001
HA2-A	TRA	QKEVEQNSGPLSVPEGAIASLNCTYS	DRGSQS	FFWYRQYSGKSPELIMS	IYSNGD	KEDGRFTAQLNKASQYVSLLIRDSQPSDSATYL	CAVNGRYSTLTF	GKGTMLLVSP	TRAV12-2*01		TRAJ11*01	38	0.0001
HA2-A	TRA	QKEVEQNSGPLSVPEGAIASLNCTYS	DRGSQS	FFWYRQYSGKSPELIMS	IYSNGD	KEDGRFTAQLNKASQYVSLLIRDSQPSDSATYL	CAVTPGNTGKLIF	GQGTTLQVKP	TRAV12-2*02		TRAJ37*01	35	0.0001
HA2-A	TRA	QKEVEQNSGPLSVPEGAIASLNCTYS	DRGSQS	FFWYRQYSGKSPELIMS	IYSNGD	KEDGRFTAQLNKASQYVSLLIRDSQPSDSATYL	CAVSDGGYNKLIF	GAGTRLAVHP	TRAV12-2*02		TRAJ4*01	35	0.0001
HA2-A	TRA	SQQGEEDPQALSIQEGENATMNCSYK	TSINN	LQWYRQNSGRGLVHLIL	IRSNERE	KHSGRLRVTLDTSKKSSSLLITASRAADTASYF	CATDAGSNDYKLSF	GAGTTVTVRA	TRAV17*01		TRAJ20*01	35	0.0001
HA2-A	TRA	EDQVTQSPEALRLQEGESSSLNCSYT	VSGLRG	LFWYRQDPGKGPEFLFT	LYSAGEE	KEKERLKATLTKKESFLHITAPKPEDSATYL	CAVQLAPYARLMF	GDGTQLVVKP	TRAV20*02		TRAJ31*01	35	0.0001
HA2-A	TRA	QQPVQSPQAVILREGEDAVINCSSS	KALYS	VHWYRQKHGEAPVFLMI	LLKGGEQ	KGHEKISASFNEKKQQSSLYLTASQLSYSGTYF	CGTESRGSQGNLIF	GKGTKLSVKP	TRAV30*01		TRAJ42*01	34	0.0001
HA2-A	TRA	EDQVTQSPEALRLQEGESSSLNCSYT	VSGLRG	LFWYRQDPGKGPEFLST	LYSAGEE	KEKERLKATLTKKESFLHITAPKPEDSATYL	CAVRAGGTSYGKLTF	GQGTILTVHP	TRAV20*02		TRAJ52*01	34	0.0001
HA2-A	TRA	GESVGLHLPTLSVQEGDNSIINCAYS	NSASDY	FIWYKQESGKGPQFIID	IRSNMDK	RQGQRVTVLLNKTVKHLSLQIAATQPGDSAVYF	CAENGLAGYGNNRLAF	GKGNQVVVIP	TRAV13-2*01		TRAJ7*01	34	0.0001
HA2-A	TRA	QKEVEQDPGPLSVPEGAIVSLNCTYS	NSAFQY	FMWYRQYSRKGPELLMY	TYSSGN	KEDGRFTAQVDKSSKYISLFIRDSQPSDSATYL	CAMSGGGKLIF	GQGTELSVKP	TRAV12-3*01		TRAJ23*01	34	0.0001
HA2-A	TRA	QKEVEQDPGPLSVPEGAIVSLNCTYS	NSAFQY	FMWYRQYSRKGPELLMY	TYSSGN	KEDGRFTAQVDKSSKYISLFIRDSQPSDSATYL	CAMSASGYSTLTF	GKGTMLLVSP	TRAV12-3*01		TRAJ11*01	34	0.0001
HA2-A	TRA	QKEVEQDPGPLSVPEGAIVSLNCTYS	NSAFQY	FMWYRQYSRKGPELLMY	TYSSGN	KEDGRFTAQVDKSSKYISLFIRDSQPSDSATYL	CAIGGGATNKLIF	GTGTLLAVQP	TRAV12-3*01		TRAJ32*02	33	0.0001
HA2-A	TRA	QKEVEQDPGPLSVPEGAIVSLNCTYS	NSAFQY	FMWYRQYSRKGPELLMY	TYSSGN	KEDGRFTAQVDKSSKYISLFIRDSQPSDSATYL	CAMRSAYGNKLVF	GAGTILRVKS	TRAV12-3*01		TRAJ47*02	32	0.0000
HA2-A	TRA	GQQVMQIPQYQHVQEGEDFTTYCNSS	TTLSN	IQWYKQRPGGHPVFLIQ	LVKSGEV	KKQKRLTFQFGEAKKNSSLHITATQTTDVGTYF	CAGSASGNTGKLIF	GQGTTLQVKP	TRAV25*01		TRAJ37*01	32	0.0000
HA2-A	TRA	GDSVTQMEGPVTLSEEAFLTINCTYT	ATGYPS	LFWYVQYPGEGLQLLLK	ATKADDK	GSNKGFEATYRKETTSFHLEKGSVQVSDSAVYF	CAFPKSPRGYNKLIF	GAGTRLAVHP	TRAV9-2*02		TRAJ4*01	32	0.0000
HA2-A	TRA	GQNIDQPTEMTATEGAIVQINCTYQ	TSGFNG	LFWYQQHAGEAPTFLSY	NVLDGL	EEKGRFSSFLSRSKGYSYLLLKELQMKDSASYL	CAVRKRDDKIIF	GKGTRLHILP	TRAV1-2*01		TRAJ30*01	31	0.0000
HA2-A	TRA	QKEVEQDPGPLSVPEGAIVSLNCTYS	NSAFQY	FMWYRQYSRKGPELLMY	TYSSGN	KEDGRFTAQVDKSSKYISLFIRDSQPSDSATYL	CAMTVPMDTGRRALTF	GSGTRLQVQP	TRAV12-3*01		TRAJ5*01	31	0.0000
HA2-A	TRA	GEDVEQSLFLSVREGDSSVINCTYT	DSSSTY	LYWYKQEPGAGLQLLTY	IFSNMDM	KQDQRLTVLLNKKDKHLSLRIADTQTGDSAIYF	CAERPHGQNFVF	GPGTRLSVLP	TRAV5*01		TRAJ26*01	31	0.0000
HA2-A	TRA	AQTVTQSQPEMSVQEAETVTLSCTYD	TSESDYY	LFWYKQPPSRQMILVIR	QEAYKQQN	ATENRFSVNFQKAAKSFSLKISDSQLGDAAMYF	CAYRSRTGGGNKLTF	GTGTQLKVEL	TRAV38-2/DV8*01		TRAJ10*01	30	0.0000
HA2-A	TRA	AQTVTQSQPEMSVQEAETVTLSCTYD	TSENNYY	LFWYKQPPSRQMILVIR	QEAYKQQN	ATENRFSVNFQKAAKSFSLKISDSQLGDTAMYF	CAFMKPRSNYKLTF	GKGTLLTVNP	TRAV38-1*01		TRAJ53*01	30	0.0000
HA2-A	TRA	KQEVTQIPAALSVPEGENLVLNCSFT	DSAIYN	LQWFRQDPGKGLTSLLL	IQSSQRE	QTSGRLNASLDKSSGRSTLYIAASQPGDSATYL	CGGTSYGKLTF	GQGTILTVHP	TRAV21*01		TRAJ52*01	30	0.0000
HA2-A	TRA	LAKTTQPISMDSYEGQEVNITCSHN	NIATNDY	ITWYQQFPSQGPRFIIQ	GYKTK	VTNEVASLFIPADRKSSTLSLPRVSLSDTAVYY	CLVAKNRDDKIIF	GKGTRLHILP	TRAV4*01		TRAJ30*01	30	0.0000
HA2-A	TRA	AQTVTQSQPEMSVQEAETVTLSCTYD	TSESDYY	LFWYKQPPSRQMILVIR	QEAYKQQN	ATENRFSVNFQKAAKSFSLKISDSQLGDAAMYF	CAYRGNNNDMRF	GAGTRLTVKP	TRAV38-2/DV8*01		TRAJ43*01	29	0.0000
HA2-A	TRA	DAKTTQPPSMDCAEGRAANLPCNHS	TISGNEY	VYWYRQIHSQGPQYIIH	GLKNN	ETNEMASLIITEDRKSSTLILPHATLRDTAVYY	CIVRVGNAGGTSYGKLTF	GQGTILTVHP	TRAV26-1*01		TRAJ52*01	29	0.0000
HA2-A	TRA	KNEVEQSPQNLTAQEGEFITINCSYS	VGISA	LHWLQQHPGGGIVSLFM	LSSGK	KKHGRLIATINIQEKHSSLHITASHPRDSAVYI	CAVSASNAGGTSYGKLTF	GQGTILTVHP	TRAV41*01		TRAJ52*01	28	0.0000
HA2-A	TRA	DQQVKQNSPSLSVQEGRISILNCDYT	NSMFDY	FLWYKKYPAEGPTFLIS	ISSIKDK	NEDGRFTVFLNKSAKHLSLHIVPSQPGDSAVYF	CAASSYNRDDKIIF	GKGTRLHILP	TRAV29/DV5*04		TRAJ30*01	28	0.0000
HA2-A	TRA	GQNIDQPTEMTATEGAIVQINCTYQ	TSGFNG	LFWYQQHAGEAPTFLSY	NVLDGL	EEKGRFSSFLSRSKGYSYLLLKELQMKDSASYL	CAVRSDSGYALNF	GKGTSLLVTP	TRAV1-2*01		TRAJ41*01	28	0.0000
HA2-A	TRA	QKEVEQDPGPLSVPEGAIVSLNCTYS	NSAFQY	FMWYRQYSRKGPELLMY	TYSSGN	KEDGRFTAQVDKSSKYISLFIRDSQPSDSATYL	CATASPSQGAQKLVF	GQGTRLTINP	TRAV12-3*01		TRAJ54*01	28	0.0000
HA2-A	TRA	KQEVTQIPAALSVPEGENLVLNCSFT	DSAIYN	LQWFRQDPGKGLTSLLL	IQSSQRE	QTSGRLNASLDKSSGRSTLYIAASQPGDSATYL	CAVKEYGNKLVF	GAGTILRVKS	TRAV21*01		TRAJ47*01	28	0.0000
HA2-A	TRA	QKEVEQDPGPLSVPEGAIVSLNCTYS	NSAFQY	FMWYRQYSRKGPELLMY	TYSSGN	KEDGRFTAQVDKSSKYISLFIRDSQPSDSATYL	CAMPRLSGNTPLVF	GKGTRLSVIA	TRAV12-3*01		TRAJ29*01	27	0.0000
HA2-A	TRA	QKEVEQDPGPLSVPEGAIVSLNCTYS	NSAFQY	FMWYRQYSRKGPELLMY	TYSSGN	KEDGRFTAQVDKSSKYISLFIRDSQPSDSATYL	CAMRNYGQNFVF	GPGTRLFVLP	TRAV12-3*01		TRAJ26*01	27	0.0000
HA2-A	TRA	QKEVEQDPGPLSVPEGAIVSLNCTYS	NSAFQY	FMWYRQYSRKGPELLMY	TYSSGN	KEDGRFTAQVDKSSKYISLFIRDSQPSDSATYL	CAPGSGTSGTYKYIF	GTGTRLKVLA	TRAV12-3*01		TRAJ40*01	27	0.0000
HA2-A	TRA	EDQVTQSPEALRLQEGESSSLNCSYT	VSGLRG	LFWYRQDPGKGPEFLFT	LYSAGEE	KEKERLKATLTKKESFLHITAPKPEDSATYL	CAVQAGGTSYGKLTF	GQGTILTVHP	TRAV20*02		TRAJ52*01	27	0.0000
HA2-A	TRA	AQKITQTQPGMFVQEKEAVTLDCTYD	TSDPSYG	LFWYKQPSSGEMIFLIY	QGSYDQQN	ATEGRYSLNFQKARKSANLVISASQLGDSAMYF	CAMREYGYKLSF	GAGTTVTVRA	TRAV14/DV4*01		TRAJ20*01	25	0.0000
HA2-A	TRA	AQTVTQSQPEMSVQEAETVTLSCTYD	TSESDYY	LFWYKQPPSRQMILVIR	QEAYKQQN	ATENRFSVNFQKAAKSFSLKISDSQLGDAAMYF	CAYRSAVWGGADGLTF	GKGTHLIIQP	TRAV38-2/DV8*01		TRAJ45*01	24	0.0000
HA2-A	TRA	EDKVVQSPLSLVVHEGDTVTLNCSYE	VTNFRS	LLWYKQEKKAPTFLFM	LTSSGIE	KKSGRLSSILDKKELFSILNITATQTGDSAVYL	CAVYNTGKLIF	GQGTTLQVKP	TRAV36/DV7*04		TRAJ37*01	24	0.0000
HA2-A	TRA	EDQVTQSPEALRLQEGESSSLNCSYT	VSGLRG	LFWYRQDPGKGPEFLFT	LYSAGEE	KEKERLKATLTKKESFLHITAPKPEDSATYL	CAVQASARQLTF	GSGTQLTVLP	TRAV20*02		TRAJ22*01	24	0.0000
HA2-A	TRA	AQTVTQSQPEMSVQEAETVTLSCTYD	TSESDYY	LFWYKQPPSRQMILVIR	QEAYKQQN	ATENRFSVNFQKAAKSFSLKISDSQLGDAAMYF	CAYRNGNFGNEKLTF	GTGTRLTIIP	TRAV38-2/DV8*01		TRAJ48*01	24	0.0000
HA2-A	TRA	SQKIEQNSEALNIQEGKTATLTCNYT	NYSPAY	LQWYRQDPGRGPVFLLL	IRENEKE	KRKERLKVTFDTTLKQSLFHITASQPADSATYL	CALLNQAGTALIF	GKGTTLSVSS	TRAV6*07		TRAJ15*01	23	0.0000
HA2-A	TRA	AQKVTQAQTEISVVEKEDVTLDCVYE	TRDTTYY	LFWYKQPPSGELVFLIR	RNSFDEQN	EISGRYSWNFQKSTSSFNFTITASQVVDSAVYF	CALSESGTASKLTF	GTGTRLQVTL	TRAV19*01		TRAJ44*01	23	0.0000
HA2-A	TRA	TQLLEQSPQFLSIQEGENLTVYCNSS	SVFSS	LQWYRQEPGEGPVLLVT	VVTGGEV	KKLKRLTFQFGDARKDSSLHITAAQPGDTGLYL	CAGVGGSYIPTF	GRGTSLIVHP	TRAV27*01		TRAJ6*01	22	0.0000
HA2-A	TRA	GQNIDQPTEMTATEGAIVQINCTYQ	TSGFNG	LFWYQQHAGEAPTFLSY	NVLDGL	EEKGRFSSFLSRSKGYSYLLLKELQMKDSASYL	CAVRGDDKIIF	GKGTRLHILP	TRAV1-2*01		TRAJ30*01	22	0.0000
HA2-A	TRA	GQQLNQSPQSMFIQEGEDVSMNCTSS	SIFNT	WLWYKQDPGEGPVLLIA	LYKAGEL	TSNGRLTAQFGITRKDSFLNISASIPSDVGIYF	CAGRRVTGNQFYF	GTGTSLTVIP	TRAV35*01		TRAJ49*01	22	0.0000
HA2-A	TRA	AQKITQTQPGMFVQEKEAVTLDCTYD	TSDPSYG	LFWYKQPSSGEMIFLIY	QGSYDQQN	ATEGRYSLNFQKARKSANLVISASQLGDSAMYF	CAMREGIGSGANNLFF	GTGTRLTVIP	TRAV14/DV4*01		TRAJ36*01	21	0.0000
HA2-A	TRA	QKEVEQDPGPLSVPEGAIVSLNCTYS	NSAFQY	FMWYRQYSRKGPELLMY	TYSSGN	KEDGRFTAQVDKSSKYISLFIRDSQPSDSATYL	CAMSEPGANSKLTF	GKGITLSVRP	TRAV12-3*01		TRAJ56*01	21	0.0000
HA2-A	TRA	TQLLEQSPQFLSIQEGENLTVYCNSS	SVFSS	LQWYRQEPGEGPVLLVT	VVTGGEV	KKLKRLTFQFGDARKDSSLHITAAQPGDTGLYL	CAGARGAGFGNEKLTF	GTGTRLTIIP	TRAV27*01		TRAJ48*01	21	0.0000
HA2-A	TRA	KNEVEQSPQNLTAQEGEFITINCSYS	VGISA	LHWLQQHPGGGIVSLFM	LSSGK	KKHGRLIATINIQEKHSSLHITASHPRDSAVYI	CSKETSGSRLTF	GEGTQLTVNP	TRAV41*01		TRAJ58*01	21	0.0000
HA2-A	TRA	SQQGEEDPQALSIQEGENATMNCSYK	TSINN	LQWYRQNSGRGLVHLIL	IRSNERE	KHSGRLRVTLDTSKKSSSLLITASRAADTASYF	CATVGGSNYKLTF	GKGTLLTVNP	TRAV17*01		TRAJ53*01	20	0.0000
HA2-A	TRA	QKEVEQNSGPLSVPEGAIASLNCTYS	DRGSQS	FFWYRQYSGKSPELIMS	IYSNGD	KEDGRFTAQLNKASQYVSLLIRDSQPSDSATYL	CAVRDSGGYQKVTF	GTGTKLQVIP	TRAV12-2*02		TRAJ13*02	19	0.0000
HA2-A	TRA	AQTVTQSQPEMSVQEAETVTLSCTYD	TSENNYY	LFWYKQPPSRQMILVIR	QEAYKQQN	ATENRFSVNFQKAAKSFSLKISDSQLGDTAMYF	CAFMKRLFGNEKLTF	GTGTRLTIIP	TRAV38-1*01		TRAJ48*01	19	0.0000
HA2-A	TRA	QKEVEQDPGPLSVPEGAIVSLNCTYS	NSAFQY	FMWYRQYSRKGPELLMY	TYSSGN	KEDGRFTAQVDKSSKYISLFIRDSQPSDSATYL	CAALNTGGFKTIF	GAGTRLFVKA	TRAV12-3*01		TRAJ9*01	18	0.0000
HA2-A	TRA	AQTVTQSQPEMSVQEAETVTLSCTYD	TSENNYY	LFWYKQPPSRQMILVIR	QEAYKQQN	ATENRFSVNFQKAAKSFSLKISDSQLGDTAMYF	CAFIPYSGAGSYQLTF	GKGTKLSVIP	TRAV38-1*01		TRAJ28*01	18	0.0000
HA2-A	TRA	QKEVEQDPGPLSVPEGAIVSLNCTYS	NSAFQY	FMWYRQYSRKGPELLMY	TYSSGN	KEDGRFTAQVDKSSKYISLFIRDSQPSDSATYL	CAMEEAGNMLTF	GGGTRLMVKP	TRAV12-3*01		TRAJ39*01	17	0.0000
HA2-A	TRA	GENVEQHPSTLSVQEGDSAVIKCTYS	DSASNY	FPWYKQELGKRPQLIID	IRSNVGE	KKDQRIAVTLNKTAKHFSLHITETQPEDSAVYF	CAATLNNNARLMF	GDGTQLVVKP	TRAV13-1*02		TRAJ31*01	15	0.0000
HA2-A	TRA	GEDVEQSLFLSVREGDSSVINCTYT	DSSSTY	LYWYKQEPGAGLQLLTY	IFSNMDM	KQDQRLTVLLNKKDKHLSLRIADTQTGDSAIYF	CAETPGGQNFVF	GPGTRLSVLP	TRAV5*01		TRAJ26*01	14	0.0000
HA2-A	TRA	DQQVKQNSPSLSVQEGRISILNCDYT	NSMFDY	FLWYKKYPAEGPTFLIS	ISSIKDK	NEDGRFTVFLNKSAKHLSLHIVPSQPGDSAVYF	CAASWSGGSNYKLTF	GKGTLLTVNP	TRAV29/DV5*04		TRAJ53*01	13	0.0000
HA2-A	TRA	QKEVEQDPGPLSVPEGAIVSLNCTYS	NSAFQY	FMWYRQYSRKGPELLMY	TYSSGN	KEDGRFTAQVDKSSKYISLFIRDSQPSDSATYL	CAMRIVNEKLTF	GTGTRLTIIP	TRAV12-3*01		TRAJ48*01	13	0.0000
HA2-A	TRA	SQQGEEDPQALSIQEGENATMSCSYK	TSINN	LQWYRQNSGRGLVHLIL	IRSNERE	KHSGRLRVTLDTSKKSSSLLITASRAADTASYF	CATKPGGSYIPTF	GRGTSLIVHP	TRAV17*01		TRAJ6*01	13	0.0000
HA2-A	TRA	GDSVTQMEGPVTLSEEAFLTINCTYT	ATGYPS	LFWYVQYPGEGLQLLLK	ATKADDK	GSNKGFEATYRKETTSFHLEKGSVQVSDSAVYF	CALIPPGGYNKLIF	GAGTRLAVHP	TRAV9-2*02		TRAJ4*01	12	0.0000
HA2-A	TRA	QKEVEQDPGPLSVPEGAIVSLNCTYS	NSAFQY	FMWYRQYSRKGPELLMY	TYSSGN	KEDGRFTAQVDKSSKYISLFIRDSQPSDSATYL	CAMGVNSGNTPLVF	GKGTRLSVIA	TRAV12-3*01		TRAJ29*01	12	0.0000
HA2-A	TRA	ELKVEQNPLFLSMQEGKNYTIYCNYS	TTSDR	LYWYRQDPGKSLESLFV	LLSNGAV	KQEGRLMASLDTKARLSTLHITAAVHDLSATYF	CAVDNTDKLIF	GTGTRLQVFP	TRAV39*01		TRAJ34*01	10	0.0000
HA2-A	TRA	DQQVKQNSPSLSVQEGRISILNCDYT	NSMFDY	FLWYKKYPAEGPTFLIS	ISSIKDK	NEDGRFTVFLNKSAKHLSLHIVPSQPGDSAVYF	CAATFQKLVF	GTGTRLLVSP	TRAV29/DV5*04		TRAJ8*01	9	0.0000
HA2-A	TRA	GNSVTQMEGPVTLSEEAFLTINCTYT	ATGYPS	LFWYVQYPGEGLQLLLK	ATKADDK	GSNKGFEATYRKETTSFHLEKGSVQVSDSAVYF	CALSDGNDMRF	GAGTRLTVKP	TRAV9-2*01		TRAJ43*01	9	0.0000
HA2-A	TRA	KNEVEQSPQNLTAQEGEFITINCSYS	VGISA	LHWLQQHPGGGIVSLFM	LSSGK	KKHGRLIATINIQEKHSSLHITASHPRDSAVYI	CAVVSGNYKLTF	GKGTLLTVNP	TRAV41*01		TRAJ53*01	8	0.0000
HA2-A	TRA	GQNIDQPTEMTATEGAIVQINCTYQ	TSGFNG	LFWYQQHAGEAPTFLSY	NVLDGL	EEKGRFSSFLSRSKGYSYLLLKELQMKDSASYL	CASNPLTGGGNKLTF	GTGTQLKVEL	TRAV1-2*01		TRAJ10*01	8	0.0000
HA2-A	TRA	KQEVTQIPAALSVPEGENLVLNCSFT	DSAIYN	LQWFRQDPGKGLTSLLL	IQSSQRE	QTSGRLNASLDKSSGRSTLYIAASQPGDSATYL	CAVVGSARQLTF	GSGTQLTVLP	TRAV21*01		TRAJ22*01	5	0.0000
HA2-A	TRA	DAKTTQPPSMDCAEGRAANLPCNHS	TISGNEY	VYWYRQIHSQGPQYIIH	GLKNN	ETNEMASLIITEDRKSSTLILPHATLRDTAVYY	CIVRVANWTNAGKSTF	GDGTTLTVKP	TRAV26-1*01		TRAJ27*01	5	0.0000
HA2-A	TRA	GQNIDQPTEMTATEGAIVQINCTYQ	TSGFNG	LFWYQQHAGEAPTFLSY	NVLDGL	EEKGRFSSFLSRSKGYSYLLLKELQMKDSASYL	CAVNGAGANNLFF	GTGTRLTVIP	TRAV1-2*01		TRAJ36*01	5	0.0000
HA2-A	TRA	AQTVTQSQPEMSVQEAETVTLSCTYD	TSENNYY	LFWYKQPPSRQMILVIR	QEAYKQQN	ATENRFSVNFQKAAKSFSLKISDSQLGDTAMYF	YFGHGGSQGNLIF	GKGTKLSVKP	TRAV38-1*01		TRAJ42*01	5	0.0000
HA2-A	TRA	DQQVKQNSPSLSVQEGRISILNCDYT	NSMFDY	FLWYKKYPAEGPTFLIS	ISSIKDK	NEDGRFTVFLNKSAKHLSLHIVPSQPGDSAVYF	CAASVGGNTPLVF	GKGTRLSVIA	TRAV29/DV5*04		TRAJ29*01	4	0.0000
HA2-A	TRA	DQQVKQNSPSLSVQEGRISILNCDYT	NSMFDY	FLWYKKYPAEGPTFLIS	ISSIKDK	NEDGRFTVFLNKSAKHLSLHIVPSQPGDSAVYF	CAAKNRGSTLGRLYF	GRGTQLTVWP	TRAV29/DV5*04		TRAJ18*01	4	0.0000
HA2-A	TRA	AQTVTQSQPEMSVQEAETVTLSCTYD	TSESDYY	LFWYKQPPSRQMILVIR	QEAYKQQN	ATENRFSVNFQKAAKSFSLKISDSQLGDTAMYF	CAFMKHRGGADGLTF	GKGTHLIIQP	TRAV38-1*01		TRAJ45*01	4	0.0000
HA2-A	TRA	EDKVVQSPLSLVVHEGDTVTLNCSYE	VTNFRS	LLWYKQEKKAPTFLFM	LTSSGIE	KKSGRLSSILDKKELFSILNITATQTGDSAIYL	CASGWDKLVF	GAGTILRVKS	TRAV36/DV7*05		TRAJ47*01	3	0.0000
HA2-A	TRA	QQPVQSPQAVILREGEDAVINCSSS	KALYS	VHWYRQKHGEAPVFLMI	LLKGGEQ	KGHDKISASFNEKKQQSSLYLTASQLSYSGTYF	CGTEGGGGNQFYF	GTGTSLTVIP	TRAV30*05		TRAJ49*01	3	0.0000
HA2-A	TRA	KQEVTQIPAALSVPEGENLVLNCSFT	DSAIYN	LQWFRQDPGKGLTSLLL	IQSSQRE	QTSGRLNASLDKSSGRSTLYIAASQPGDSATYL	CAATPSNFGNEKLTF	GTGTRLTIIP	TRAV21*01		TRAJ48*01	3	0.0000
HA2-A	TRA	GESVGLHLPTLSVQEGDNSIINCAYS	NSASDY	FIWYKQESGKGPQFIID	IRSNMDK	RQGQRVTVLLNKTVKHLSLQIAATQPGDSAVYF	CAEATAGGFKTIF	GAGTRLFVKA	TRAV13-2*01		TRAJ9*01	3	0.0000
HA2-A	TRA	DAKTTQPPSMDCAEGRAANLPCNHS	TISGNEY	VYWYRQIHSQGPQYIIH	GLKNN	ETNEMASLIITEDRKSSTLILPHATLRDTAVYY	CIVSNRNSGNTPLVF	GKGTRLSVIA	TRAV26-1*01		TRAJ29*01	3	0.0000
HA2-A	TRA	AQTVTQSQPEMSVQEAETVTLSCTYD	TSENNYY	LFWYKQPPSRQMILVIR	QEAYKQQN	ATENRFSVNFQKAAKSFSLKISDSQLGDAAMYF	CAPSYNTDKLIF	GTGTRLQVFP	TRAV38-1*01		TRAJ34*01	2	0.0000
HA2-A	TRA	GESVGLHLPTLSVQEGDNSIINCAYS	NSASDY	FIWYKQESGKGPQFIID	IRSNMDK	RQGQRVTVLLNKTVKHLSLQIAATQPGDSAVYF	CAETQLPLIQGAQKLVF	GQGTRLTINP	TRAV13-2*01		TRAJ54*01	2	0.0000
HA2-A	TRA	QKEVEQDPGPLSVPEGAIVSLNCTYS	NSAFQY	FMWYRQYSRKGPELLMY	TYSSGN	KEDGRFTAQVDNSSKYISLFIRDSQPSDSATYL	CAMSENGNNRLAF	GKGNQVVVIP	TRAV12-3*01		TRAJ7*01	2	0.0000
HA2-A	TRA	AQTVTQSQPEMSVQEAETVTLSCTYD	TSESDYY	LFWYKQPPSRQMILVIR	QEAYEQQN	ATENRFSVNFQKAAKSFTLKISDSQLGDAAMYF	CAYRSAAAKGNKPVF	GAGTILRVKS	TRAV38-2/DV8*01		TRAJ47*01	2	0.0000
HA2-A	TRA	KNEVEQSPQNLTAQEGEFITINCSYS	VGISA	LHWLQQHPGGGIVSLFM	LSSGK	KKHGRLIATINIQEKHSSLHITASHPRDSAVYI	CAVRWERGGATNKLIF	GTGTLLAVQP	TRAV41*01		TRAJ32*02	2	0.0000
HA2-A	TRA	QKEVEQDPGPLSVPEGAIVSLNCTYS	NSAFQY	FMWYRQYSRKGPELLMY	TYSSGN	KEDGRFTAQVDKSSKYISLFIRDSQPSDSTTYL	CAMRDPSGGYQKVTF	GTGTKLQVIP	TRAV12-3*01		TRAJ13*02	2	0.0000
HA2-A	TRA	KQEVTQIPAALSVPEGENLVLNCSFT	DSAIYN	LQWFRQDPGKGLTSLLL	IQSSQRE	QTSGRLNASLDKSSGRSTLYIAASQPGDSATYL	CAVTDSNYQLIW	GAGTKLIIKP	TRAV21*01		TRAJ33*01	2	0.0000
HA2-A	TRA	GQSLEQPSEVTAVEGAIVQINCTYQ	TSGFNG	LFWYQQHAGEAPTFLSY	NVLDGL	EEKGRFSSFLSRSKGYSYLLLKELQMKDSASYL	CAVETAGNKLTF	GGGTRVLVKP	TRAV1-2*01		TRAJ17*01	2	0.0000
HA2-A	TRA	GNSVTQMEGPVTLSEEAFLTINCTYT	ATGYPS	LFWYVQYPGEGLQLLLK	ATKADDK	GSNKGFEATYRKETTSFHLEKGSVQVSDSAVYF	CALSGYDTDKLIF	GTGTRLQVFP	TRAV9-2*01		TRAJ34*01	1	0.0000
HA2-A	TRA	KQEVTQIPAALSVPEGENLVLNCSFT	DSAIYN	LQWFRQDPGKGLTSLLL	IQSSQRE	QTSGRLNASLDKSSGRSTLYIAASQPGDSATYL	CAVGPMVQNFVF	GPGTRLSVLP	TRAV21*01		TRAJ26*01	1	0.0000
HA2-A	TRA	GQSLEQPSEVTAVEGAIVQINCTYQ	TSGFYG	LSWYQQHDGGAPTFLSY	NALDGL	EETGRFSSFLSRSDSYGYLLLQELQMKDSASYL	CAAMDSNYQLIW	GAGTKLIIKP	TRAV1-1*01		TRAJ33*01	1	0.0000
HA2-A	TRA	TQLLEQSPQFLSIQEGENLTVYCNSS	SVFSS	LQWYRQEPGEGPVLLVT	VVTGGEV	KKLKRLTFQFGDARKDSSLHITAAQPGDTGLYL	CAGFNGGATNKLIF	GTGTLLAVQP	TRAV27*01		TRAJ32*02	1	0.0000
HA2-A	TRA	AQTVTQSQPEMSVQEAETVTLSCTYD	TSESDYY	LFWYKQPPSRQMILVIR	QEAYKQQN	ATENRFSVNFQKAAKSFSLKISDSQLGDTAMYF	CACPYGGSQGNLIF	GKGTKLSVKP	TRAV38-2/DV8*01		TRAJ42*01	1	0.0000
HA2-A	TRA	AQTVTQSQPEMSVQEAETVTLSCTYD	TSENNYY	LFWYKQPPSRQMILVIR	QEAYKQQN	ATENRFSVNFQKAAKSFSLKISDSQLGDTAMYF	CAFMRSNQAGTALIF	GKGTTLSVSS	TRAV38-1*01		TRAJ15*01	1	0.0000
HA2-A	TRA	LAKTTQPISMDSYEGQEVNITCSHN	NIATNDY	ITWYQQFPSQGPRFIIQ	GYKTK	VTNEVASLFIPADRKSSTLSLPRVSLSDTAVYY	CLVGDMGNNDMRF	GAGTKLNVKP	TRAV4*01		TRAJ43*01	1	0.0000
HA2-A	TRA	KQEVTQIPAALSVPEGENLVLNCSFT	DSAIYN	LQWFRQDPGKGLTSLLL	IQSSQRE	QTSGRLNASLDKSSGRSTLYIAASQPGDSATYL	CAVKPSSNYQLIW	GAGTRLAVHP	TRAV21*01		TRAJ33*01	1	0.0000
HA2-A	TRA	SQKIEQNSEALNIQEGKTATLTCNYT	NYSPAY	LQWYRQDPGRGPVFLLL	IRENEKE	KRKERLKVTFDTTLKQSLFHITASQPADSATYL	CALGNTGFQKLVF	GTGTRLLVRP	TRAV6*07		TRAJ8*01	1	0.0000
HA2-A	TRA	AQTVTQSQPEMSVQEAETVTLSCTYD	TSESDYY	LFWYKQPPSRQMILVIR	QEAYKQQN	ATENRFSVNFQKAAKSFSLKISDSQLGDAAMYF	CAYPGNFNKFYF	GSGTKLSVKP	TRAV38-2/DV8*01		TRAJ21*01	1	0.0000
HA2-A	TRA	KQEVTQIPAALSVPEGENLVLHCSFT	DSAIYN	LQWFRQDPGKGLTSLLL	IQSSQRE	QTSGRLNASLDKSSGRSTLYIAASQPGDSATYL	CVVDTGNQFYF	GTGTSLTVIP	TRAV21*01		TRAJ49*01	1	0.0000
HA2-A	TRA	GENVEQHPSTLSVQEGDSAVIKCTYS	DSASNY	FPWYKQELGKRPQLIID	IRSNVGE	KKDQRIAVILNKTAKHFSLHITETQPEDSAVYF	CAPTRGGGYNKLIF	GAGTRLAVHP	TRAV13-1*02		TRAJ4*01	1	0.0000
HA2-A	TRA	GEDVEQSLFLSVREGDSSVINCTYT	DSSSTY	LYWYKQEPGAGLQLLTY	IFSNMDM	KQDQRLTVLLNKKDKHLSLRIADTQTGDSAIYF	CAESPMAGNMLTF	GGGTRLMVKP	TRAV5*01		TRAJ39*01	1	0.0000
HA2-A	TRA	IRDGTQIPAALSVPEGENLVLNCSFT	DSAIYN	LQWFRQDPGKGLTSLLL	IQSSQRE	QTSGRLNASLDKSSGRSTLYIAASQPGDSATYL	CAATPSNFGNEKLTF	GTGTRLTIIP	TRAV21*01		TRAJ48*01	1	0.0000
HA2-A	TRA	GENVEQHPSTLSVQEGDSAVIKCTYS	DSASDY	FIWYKQESGKGPQFIID	IRSNMDK	RQGQRVTVLLNKTVKHLSLQIAATQPGDSAVYF	CAEMVDNNDMRF	GAGTRLTVKP	TRAV13-2*01		TRAJ43*01	1	0.0000
HA2-A	TRA	GENVEQHPSTLSVQEGDSAVIKCTYS	DSASNY	FPWYKQELGKRPQLIID	IRSNVGE	KKDQRIAVTLNKTAKHFSLHITETQPEDSAVYF	CAASSSGAGSYQLTF	GKGTKLSVIP	TRAV13-1*02		TRAJ28*01	1	0.0000
HA2-A	TRA	LAKTTQPISMDSYEGQEVNITCSHN	NIATNDY	ITWYQQFPSQGPRFIIQ	GYKTK	VTNEVASLFIPADRKSSTLSLPRVSLSDTAVYY	CLVGSHTGTASKLTF	GTGTRLQVTL	TRAV4*01		TRAJ44*01	1	0.0000
HA2-A	TRA	EDQVTQSPEALRLQEGESSSLNCSYT	VSGLRG	LFWYRQDPGKGPEFLFT	LYSAGEE	KEKERLKATLTKKESFLHITAPKPEDSATYL	CAVTTDSWGKLQF	GAGTQVVVTP	TRAV20*02		TRAJ24*02	1	0.0000
HA2-A	TRA	ELKVEQNPLFLSMQEGKNYTIYCNYS	TTSDR	LYWYRQDPGKSLESLFV	LLSNGAV	KQEGRLMASLDTKARLSTLHITAAVHDLSATYL	CAMTVPMDTGRRALTF	GSGTRLQVQP	TRAV39*01		TRAJ5*01	1	0.0000
HA2-A	TRA	QQQVKQSPQSLIVQKGGISIINCAYE	NTAFDY	FPWYQQFPGKGPALLIA	IRPDVSE	KKEGRFTISFNKSAKQFSLHIMDSQPGDSATYF	CAEAGSYIPTF	GRGTSLIVHP	TRAV23/DV6*01		TRAJ6*01	1	0.0000
HA2-A	TRA	GQQLNQSPQSMFIQEGEDVSMNCTSS	SIFNT	WLWYKQDPGEGPVLLIA	LYKAGEL	TSNGRLTAQFGITRKDSFLNISASIPSDVGIYF	CGDIQGAQKLVF	GQGTRLTINP	TRAV35*02		TRAJ54*01	1	0.0000
HA2-A	TRA	EDKVVQSPLSLVVHEGDTVTLNCSYE	VTNFRS	LLWYKQEKKAPTFLFM	LTSSGIE	KKSGRLSSILDKKELFSILNITATQTGDSAIYL	CARNAGGTSYGKLTF	GQGTILTVHP	TRAV36/DV7*05		TRAJ52*01	1	0.0000
HA2-A	TRA	EDQVTQSPEALRLQEGESSSLNCSYT	VSGLRG	LFWYRQDPGKGPEFLFT	LYSAGEE	KEKERLKATLTKKESFLHITETQPEDSAVYF	CGAGNNRKLIW	GLGTSLAVNP	TRAV20*02		TRAJ38*01	1	0.0000
HA2-A	TRA	RKEVEQDPGPFNVPEGAIVSLNCTYS	NSAFQY	FMWYRQYSRKGPELLMY	TYSSGN	KEDGRFTAQVDKSSKYISLFIRDSQPSDSATYL	CAIGSGAGSYQLTF	GKGTKLSVIP	TRAV12-3*01		TRAJ28*01	1	0.0000
HA2-A	TRA	AQSVSQHNHHVILSEAASLELGCNYS	YGGTVN	LFWYVQYPGQHLQLLLK	YFSGDPLV	KGIKGFEAEFKRSQSSFNLRKPSVHWSDAAEYF	CAVGANEKLTF	GTGTRLTIIP	TRAV8-1*01		TRAJ48*01	1	0.0000
HA2-A	TRA	GENVEQHPSTLSVQEGDSAVIKCTYS	NSASDY	FIWYKQESGKGPQFIID	IRSNMDK	RQGQRVTVLLNKTVKHLSLQIAATQPGDSAVYF	CAESADGWGKLQF	GAGTQVVVTP	TRAV13-2*01		TRAJ24*02	1	0.0000
HA2-A	TRA	KQEVAQIPAALSVPEGENLVLNCSFT	DSAIYN	LQWFRQDPGKGLTSLLL	IQSSQRE	QTSGRLNASLDNSSGRSTLYIAASQPRDSATYL	CAVRKWDTGKLIF	GQGTTLQVKP	TRAV21*01		TRAJ37*01	1	0.0000
HA2-A	TRA	EDQVTQSPEALRLQEGESSSLNCSYT	VSGLRG	LFWYRQDPGKGPEFLFT	LYSAGEE	KEKERLKATLTKKESFLHITAPKPEDSATYL	CAVQAGGRDDKIIF	GKGTRLHILP	TRAV20*02		TRAJ30*01	1	0.0000
HA2-A	TRA	AQTVTQSQPEMSVQEAETVTLSCTYD	TSESDYY	LFWYKQPPSRQMILVIR	QEAYKQQN	ATENRFSVNFQKAAKSFSLKISDSQLGDAAMYF	CAYRSAIQGAQKLVF	GQGTRLTINP	TRAV38-2/DV8*01		TRAJ54*01	1	0.0000
HA2-A	TRA	GENVEQHPSTLSVQEGDSAVIKCTYS	DSASNY	FPWYKQELGKRPQLIID	IRSNVGE	KKDQRIAVTLNKTAKHFSLHITETQPEDSAVYF	CAASGSYIPTF	GRGTQLTVWP	TRAV13-1*02		TRAJ18*01	1	0.0000
HA2-A	TRA	KQEVTQIPAALSVPEGENLVLNCSFT	DSAIYN	LQWFRQDPGKGLTSLLL	IQSSQRE	QTSGRLNASLDKSSGRSTLYIAASQPGDSATYF	CAASISFSNTGKLIF	GQGTTLQVKP	TRAV21*02		TRAJ37*02	1	0.0000
HA2-A	TRA	QKEVEQNSGPLSVPEGAIASLNCTYS	DRGSQS	FFWYRQYSGKSPELIMS	IYSNGD	KEDGRFTAQVDKSSKYISLFIRDSQPSDSATYL	CAMNSGGYQKVTF	GTGTKLQVIP	TRAV12-2*01		TRAJ13*02	1	0.0000
HA2-A	TRA	QKEVEQNSGPLSVPEGAIVSLNCTYS	NSAFQY	FMWYRQYSRKGPELLMY	TYSSGN	KEDGRFTAQVDKSSKYISLFIRDSQPSDSATYL	CAIPYDGNNRLAF	GKGNQVVVIP	TRAV12-3*01		TRAJ7*01	1	0.0000
HA2-A	TRA	KQEVTQIPAALSIPEGENLVLNCSFT	DSAIYN	LQWFRQDPGKGLTSLLL	IQSSQRE	QTSGRLNASLDKSSGRSTLYIAASQPGDSATYL	CAMSAVGGGGNKLTF	GTGTQLKVEL	TRAV21*01		TRAJ10*01	1	0.0000
HA2-A	TRA	QKEVEQDPGPLGVREGAIVSLNCTYS	NSAFQY	FMWYRQYSRKGPELLMY	TYSSGN	KEDGRFTAQVDKSSKYISLFIRDLQPSDSATYL	CATAVGETSGSRLTF	GEGTQLTVNP	TRAV12-3*01		TRAJ58*01	1	0.0000
HA2-A	TRA	AQTVTQSQPEMSVQEAETVTLSCTYD	TSESDYY	LFWYKQPPSRQMILVIR	QEAYKQQN	ATENRFSVNFQKAAKSFSLKISDSQLGDTAMYF	CAFMKHSRGGGSQGNLIF	GKGTKLSVKP	TRAV38-1*01		TRAJ42*01	1	0.0000
HA2-A	TRA	EDQVTQSPEALRLQEGESSSLNCSYT	VSGLRG	LFWYRQDPGKGPEFLFT	LYSAGEE	KEKERLKATLTKKESFLHITAPKPEDSATYL	CAVDTSPLTGNQFYF	GTGTSLTVIP	TRAV20*02		TRAJ49*01	1	0.0000
HA2-A	TRA	GNSVTQMEGPVTLSEEAFLTINCTYT	ATGYPS	LFWYVQYPGEGLQLLLK	ATKADDK	GSNKGFEATYRKETTSFHLEKGSVQVTDSAVYF	CALSAVVDSSYKLIF	GSGTRLLVRP	TRAV9-2*01		TRAJ12*01	1	0.0000
HA2-A	TRA	GEDVEQSLFLSVREGDSSVINCTYT	DSSSTY	LYWYKQEPRAGLQLLTY	IFSNMDM	KQDQRLTVLLNKKDKHLSLRIADTQTGDSAIYF	CAESLQGGKLIF	GQGTELSVKP	TRAV5*01		TRAJ23*01	1	0.0000
HA2-A	TRA	AQTVTQSQPEMSVQEAETVTLSCTYD	TSESDYY	LFWYKQPPSRQMILVIR	QEAYKQQN	ATENRFSVNFQKAAKSFSLKISDSQLGDAAMYF	CAYRSAFLNDMRF	GAGTRLTVKP	TRAV38-2/DV8*01		TRAJ43*01	1	0.0000
HA2-A	TRA	LAKTTQPISMDSYEGQEVNITCSHN	NIATNDY	ITWYQQFPSQGPRFIIQ	GYKTK	VTNEVASLFIPADRKSSTLSLPRVSLSDTAVYY	CLVGDSTGTASKLTF	GTGTRLQVTL	TRAV4*01		TRAJ44*01	1	0.0000
HA2-A	TRA	QQPVQSPQAVILREGEDAVINCSSS	KALYS	VHWYRQKHGEAPVFLMI	LLKGGEQ	KGHEKISASFNEKKQQSSLYLTASQLSYSGTYF	CGTEKDSGAGSYQLTF	GKGTKLSVIP	TRAV30*01		TRAJ28*01	1	0.0000
HA2-A	TRA	DQQVKQNSPSLSVQEGRISILNCDYT	NSMFDY	FLWYKKYPAEGPTFLIS	ISSIKDK	NEDGRFTVFLNKSAKHLSLHIVPSQPGDSAVYF	CAASGPGGGADGLTF	GKGTHLIIQP	TRAV29/DV5*04		TRAJ45*01	1	0.0000
HA2-A	TRA	GDSVTQMEGPVTLSEEAFLTINCTYT	ATGYPS	LFWYVQYPGEGLQLLLK	ATKADDK	GSNKGFEATYRKETTSFHLEKGSVQVSDSAVYF	CALSDARLMF	GDGTQLVVKP	TRAV9-2*02		TRAJ31*01	1	0.0000
HA2-A	TRA	TQLLEQSPQFLSIQEGENLTVYCNSS	SVFSS	LQWYRQEPGEGPVLLVT	VVTGGEV	KKLKRLTFQFGDARKDSSLHITAAQPGDTGLYL	CAGQEGGSEKLVF	GKGTKLTVNP	TRAV27*01		TRAJ57*01	1	0.0000
HA2-A	TRA	DHMGKQNSPSLSVQEGRISILNCDYT	NSMFDY	FLWYKKYPAEGPTFLIS	ISSIKDK	NEDGRFTVFLNKSATHLSLHIVPSQPGDSAVYF	CEGETSGSRLTF	GEGTQLTVNP	TRAV29/DV5*04		TRAJ58*01	1	0.0000
HA2-A	TRA	TQLLEQSPQFLSIQEGENLTVYCNSS	SVFSS	LQWYRQEPGEGPVLLVT	VVTGGEV	KKLKRLTFQFGDARKDSSLHITAAQPGDTGLYL	CAGGLNYGQNFVF	GPGTRLSVLP	TRAV27*01		TRAJ26*01	1	0.0000
HA2-A	TRA	QQPVQSPQAVILREGEDAVINCSSS	KALYS	VHWYRQKHGEAPVFLMI	LLKGGEQ	KGHEKISASFNEKKQQSSLYLTASQLSYSGTYF	CGTAPRDSGGGADGLTF	GKGTHLIIQP	TRAV30*01		TRAJ45*01	1	0.0000
HA2-A	TRA	QKEVEQDPGPLSVPEGAIASLNCTYS	DRGSQS	FFWYRQYSGKSPELIMS	IYSNGD	KEDGRFTAQLNKASQYVSLLIRDSQPSDSATYL	CAVEANDYKLSF	GAGTTVTVRA	TRAV12-2*02		TRAJ20*01	1	0.0000
HA2-A	TRA	AQTVTQSQPEMSVQEAETVTLSCTYD	TSESDYY	LFWYKQPPSRQMILVIR	QEAYKQQN	ATENRFSVNFQKAAKSFSLKISDSQLGDTAMYF	CALRNAGNMLTF	GGGTRLMVKP	TRAV38-2/DV8*01		TRAJ39*01	1	0.0000
