# Supplementary material for: Immunologic Alteration After Total En-Bloc Spondylectomy with Anterior Spinal Column Reconstruction with Frozen Tumor-Containing Bone Autologous Grafts: A Case Report in a Prospective Study
Source: Curr Oncol. 2025 Jul 31;32(8):432. doi: 10.3390/curroncol32080432 (PMC12384064; doi:10.3390/curroncol32080432)
Supplement: Supplementary file 1 [file curroncol-32-00432-s001.zip › TCR_achain_preope.fulllength.aa.xls]

Chain_type	AA.Seq.FR1	AA.Seq.CDR1	AA.Seq.FR2	AA.Seq.CDR2	AA.Seq.FR3	AA.Seq.CDR3	AA.Seq.FR4	Best_V_Gene	Best_D_Gene	Best_J_Gene	Count	Frequency_in_All
TRA	GQNIDQPTEMTATEGAIVQINCTYQ	TSGFNG	LFWYQQHAGEAPTFLSY	NVLDGL	EEKGRFSSFLSRSKGYSYLLLKELQMKDSASYL	CAVMDSNYQLIW	GAGTKLIIKP	TRAV1-2*01		TRAJ33*01	5247	0.0082
TRA	GENVEQHPSTLSVQEGDSAVIKCTYS	DSASNY	FPWYKQELGKRPQLIID	IRSNVGE	KKDQRIAVTLNKTAKHFSLHITETQPEDSAVYF	CAANRGGSNYKLTF	GKGTLLTVNP	TRAV13-1*02		TRAJ53*01	3478	0.0054
TRA	GQNIDQPTEMTATEGAIVQINCTYQ	TSGFNG	LFWYQQHAGEAPTFLSY	NVLDGL	EEKGRFSSFLSRSKGYSYLLLKELQMKDSASYL	CAVRDSNYQLIW	GAGTKLIIKP	TRAV1-2*01		TRAJ33*01	3175	0.005
TRA	GQNIDQPTEMTATEGAIVQINCTYQ	TSGFNG	LFWYQQHAGEAPTFLSY	NVLDGL	EEKGRFSSFLSRSKGYSYLLLKELQMKDSASYL	CAVMDSSYKLIF	GSGTRLLVRP	TRAV1-2*01		TRAJ12*01	3072	0.0048
TRA	KQEVTQIPAALSVPEGENLVLNCSFT	DSAIYN	LQWFRQDPGKGLTSLLL	IQSSQRE	QTSGRLNASLDKSSGRSTLYIAASQPGDSATYL	CAVRPASTGGSYIPTF	GRGTSLIVHP	TRAV21*01		TRAJ6*01	1669	0.0026
TRA	GQNIDQPTEMTATEGAIVQINCTYQ	TSGFNG	LFWYQQHAGEAPTFLSY	NVLDGL	EEKGRFSSFLSRSKGYSYLLLKELQMKDSASYL	CAVKDSNYQLIW	GAGTKLIIKP	TRAV1-2*01		TRAJ33*01	1668	0.0026
TRA	KQEVTQIPAALSVPEGENLVLNCSFT	DSAIYN	LQWFRQDPGKGLTSLLL	IQSSQRE	QTSGRLNASLDKSSGRSTLYIAASQPGDSATYL	CAVRGYGGATNKLIF	GTGTLLAVQP	TRAV21*01		TRAJ32*02	1512	0.0024
TRA	GQNIDQPTEMTATEGAIVQINCTYQ	TSGFNG	LFWYQQHAGEAPTFLSY	NVLDGL	EEKGRFSSFLSRSKGYSYLLLKELQMKDSASYL	CAAMDSNYQLIW	GAGTKLIIKP	TRAV1-2*01		TRAJ33*01	1502	0.0023
TRA	GENVEQHPSTLSVQEGDSAVIKCTYS	DSASNY	FPWYKQELGKRPQLIID	IRSNVGE	KKDQRIAVTLNKTAKHFSLHITETQPEDSAVYF	CVLGDSGYALNF	GKGTSLLVTP	TRAV13-1*02		TRAJ41*01	1387	0.0022
TRA	KQEVTQIPAALSVPEGENLVLNCSFT	DSAIYN	LQWFRQDPGKGLTSLLL	IQSSQRE	QTSGRLNASLDKSSGRSTLYIAASQPGDSATYL	CAVSGGGSNYKLTF	GKGTLLTVNP	TRAV21*01		TRAJ53*01	1387	0.0022
TRA	SQQGEEDPQALSIQEGENATMNCSYK	TSINN	LQWYRQNSGRGLVHLIL	IRSNERE	KHSGRLRVTLDTSKKSSSLLITASRAADTASYF	CAILGILTGGGNKLTF	GTGTQLKVEL	TRAV17*01		TRAJ10*01	1112	0.0017
TRA	GDSVTQMEGPVTLSEEAFLTINCTYT	ATGYPS	LFWYVQYPGEGLQLLLK	ATKADDK	GSNKGFEATYRKETTSFHLEKGSVQVSDSAVYF	CALVNAGGTSYGKLTF	GQGTILTVHP	TRAV9-2*02		TRAJ52*01	1101	0.0017
TRA	LAKTTQPISMDSYEGQEVNITCSHN	NIATNDY	ITWYQQFPSQGPRFIIQ	GYKTK	VTNEVASLFIPADRKSSTLSLPRVSLSDTAVYY	CLVGDSTGTASKLTF	GTGTRLQVTL	TRAV4*01		TRAJ44*01	1091	0.0017
TRA	QQPVQSPQAVILREGEDAVINCSSS	KALYS	VHWYRQKHGEAPVFLMI	LLKGGEQ	KGHEKISASFNEKKQQSSLYLTASQLSYSGTYF	CLHKGLGGSSNTGKLIF	GQGTTLQVKP	TRAV30*01		TRAJ37*02	1065	0.0017
TRA	GQQLNQSPQSMFIQEGEDVSMNCTSS	SIFNT	WLWYKQDPGEGPVLLIA	LYKAGEL	TSNGRLTAQFGITRKDSFLNISASIPSDVGIYF	CAGWFNAGGTSYGKLTF	GQGTILTVHP	TRAV35*01		TRAJ52*01	1021	0.0016
TRA	QQPVQSPQAVILREGEDAVINCSSS	KALYS	VHWYRQKHGEAPVFLMI	LLKGGEQ	KGHDKISASFNEKKQQSSLYLTASQLSYSGTYF	CGTEGGGGNQFYF	GTGTSLTVIP	TRAV30*05		TRAJ49*01	965	0.0015
TRA	GQQLNQSPQSMFIQEGEDVSMNCTSS	SIFNT	WLWYKQDPGEGPVLLIA	LYKAGEL	TSNGRLTAQFGITRKDSFLNISASIPSDVGIYF	CAGQSIRNTDKLIF	GTGTRLQVFP	TRAV35*01		TRAJ34*01	939	0.0015
TRA	EDQVTQSPEALRLQEGESSSLNCSYT	VSGLRG	LFWYRQDPGKGPEFLFT	LYSAGEE	KEKERLKATLTKKESFLHITAPKPEDSATYL	CAVRVSGSRLTF	GEGTQLTVNP	TRAV20*02		TRAJ58*01	934	0.0015
TRA	KDQVFQPSTVASSEGAVVEIFCNHS	VSNAYN	FFWYLHFPGCAPRLLVK	GSKP	SQQGRYNMTYERFSSSLLILQVREADAAVYY	CAVLGTGGFKTIF	GAGTRLFVKA	TRAV2*01		TRAJ9*01	917	0.0014
TRA	KQEVTQIPAALSVPEGENLVLNCSFT	DSAIYN	LQWFRQDPGKGLTSLLL	IQSSQRE	QTSGRLNASLDKSSGRSTLYIAASQPGDSATYL	CAVIVDSSYKLIF	GSGTRLLVRP	TRAV21*01		TRAJ12*01	906	0.0014
TRA	LAKTTQPISMDSYEGQEVNITCSHN	NIATNDY	ITWYQQFPSQGPRFIIQ	GYKTK	VTNEVASLFIPADRKSSTLSLPRVSLSDTAVYY	CLVGAFRGGYNKLIF	GAGTRLAVHP	TRAV4*01		TRAJ4*01	899	0.0014
TRA	AQSVTQLDSHVSVSEGTPVLLRCNYS	SSYSPS	LFWYVQHPNKGLQLLLK	YTSAATLV	KGINGFEAEFKKSETSFHLTKPSAHMSDAAEYF	CVVRIPSGNTPLVF	GKGTRLSVIA	TRAV8-2*03		TRAJ29*01	878	0.0014
TRA	KQEVTQIPAALSVPEGENLVLNCSFT	DSAIYN	LQWFRQDPGKGLTSLLL	IQSSQRE	QTSGRLNASLDKSSGRSTLYIAASQPGDSATYL	CAVRGEKDFNKFYF	GSGTKLNVKP	TRAV21*01		TRAJ21*01	849	0.0013
TRA	GDSVTQMEGPVTLSEEAFLTINCTYT	ATGYPS	LFWYVQYPGEGLQLLLK	ATKADDK	GSNKGFEATYRKETTSFHLEKGSVQVSDSAVYF	CAFVSGGYQKVTF	GTGTKLQVIP	TRAV9-2*02		TRAJ13*02	838	0.0013
TRA	AQTVTQSQPEMSVQEAETVTLSCTYD	TSESDYY	LFWYKQPPSRQMILVIR	QEAYKQQN	ATENRFSVNFQKAAKSFSLKISDSQLGDAAMYF	CAYRSAHPPRRGTYKYIF	GTGTRLKVLA	TRAV38-2/DV8*01		TRAJ40*01	832	0.0013
TRA	LAKTTQPISMDSYEGQEVNITCSHN	NIATNDY	ITWYQQFPSQGPRFIIQ	GYKTK	VTNEVASLFIPADRKSSTLSLPRVSLSDTAVYY	CLVKLRDDKIIF	GKGTRLHILP	TRAV4*01		TRAJ30*01	824	0.0013
TRA	AQTVTQSQPEMSVQEAETVTLSCTYD	TSESDYY	LFWYKQPPSRQMILVIR	QEAYKQQN	ATENRFSVNFQKAAKSFSLKISDSQLGDAAMYF	CAYRSNLDTDKLIF	GTGTRLQVFP	TRAV38-2/DV8*01		TRAJ34*01	821	0.0013
TRA	GESVGLHLPTLSVQEGDNSIINCAYS	NSASDY	FIWYKQESGKGPQFIID	IRSNMDK	RQGQRVTVLLNKTVKHLSLQIAATQPGDSAVYF	CAENPIIIQGAQKLVF	GQGTRLTINP	TRAV13-2*01		TRAJ54*01	808	0.0013
TRA	KQEVTQIPAALSVPEGENLVLNCSFT	DSAIYN	LQWFRQDPGKGLTSLLL	IQSSQRE	QTSGRLNASLDKSSGRSTLYIAASQPGDSATYL	CAVSWGWGYSTLTF	GKGTMLLVSP	TRAV21*01		TRAJ11*01	794	0.0012
TRA	GESVGLHLPTLSVQEGDNSIINCAYS	NSASDY	FIWYKQESGKGPQFIID	IRSNMDK	RQGQRVTVLLNKTVKHLSLQIAATQPGDSAVYF	CAEISMKTSYDKVIF	GPGTSLSVIP	TRAV13-2*01		TRAJ50*01	791	0.0012
TRA	GENVEQHPSTLSVQEGDSAVIKCTYS	DSASNY	FPWYKQELGKRPQLIID	IRSNVGE	KKDQRIAVTLNKTAKHFSLHITETQPEDSAVYF	CAASEGGNKLVF	GAGTILRVKS	TRAV13-1*02		TRAJ47*01	783	0.0012
TRA	GENVEQHPSTLSVQEGDSAVIKCTYS	DSASNY	FPWYKQELGKRPQLIID	IRSNVGE	KKDQRIAVTLNKTAKHFSLHITETQPEDSAVYF	CAASEGRGGSYIPTF	GRGTSLIVHP	TRAV13-1*02		TRAJ6*01	783	0.0012
TRA	GENVEQHPSTLSVQEGDSAVIKCTYS	DSASNY	FPWYKQELGKRPQLIID	IRSNVGE	KKDQRIAVTLNKTAKHFSLHITETQPEDSAVYF	CAASMGGYNKLIF	GAGTRLAVHP	TRAV13-1*02		TRAJ4*01	777	0.0012
TRA	AQTVTQSQPEMSVQEAETVTLSCTYD	TSESDYY	LFWYKQPPSRQMILVIR	QEAYKQQN	ATENRFSVNFQKAAKSFSLKISDSQLGDAAMYF	CAYRISQGGSEKLVF	GKGTKLTVNP	TRAV38-2/DV8*01		TRAJ57*01	774	0.0012
TRA	GEDVEQSLFLSVREGDSSVINCTYT	DSSSTY	LYWYKQEPGAGLQLLTY	IFSNMDM	KQDQRLTVLLNKKDKHLSLRIADTQTGDSAIYF	CAERRRTGGFKTIF	GAGTRLFVKA	TRAV5*01		TRAJ9*01	761	0.0012
TRA	KNQVEQSPQSLIILEGKNCTLQCNYT	VSPFSN	LRWYKQDTGRGPVSLTI	MTFSENT	KSNGRYTATLDADTKQSSLHITASQLSDSASYI	CVVNILTGGGNKLTF	GTGTQLKVEL	TRAV10*01		TRAJ10*01	757	0.0012
TRA	AQTVTQSQPEMSVQEAETVTLSCTYD	TSESDYY	LFWYKQPPSRQMILVIR	QEAYKQQN	ATENRFSVNFQKAAKSFSLKISDSQLGDAAMYF	CAYRSPNTGNQFYF	GTGTSLTVIP	TRAV38-2/DV8*01		TRAJ49*01	756	0.0012
TRA	GQNIDQPTEMTATEGAIVQINCTYQ	TSGFNG	LFWYQQHAGEAPTFLSY	NVLDGL	EEKGRFSSFLSRSKGYSYLLLKELQMKDSASYL	CAASDSNYQLIW	GAGTKLIIKP	TRAV1-2*01		TRAJ33*01	744	0.0012
TRA	GENVEQHPSTLSVQEGDSAVIKCTYS	DSASNY	FPWYKQELGKRPQLIID	IRSNVGE	KKDQRIAVTLNKTAKHFSLHITETQPEDSAVYF	CAASKKKTSYDKVIF	GPGTSLSVIP	TRAV13-1*02		TRAJ50*01	743	0.0012
TRA	GENVEQHPSTLSVQEGDSAVIKCTYS	DSASNY	FPWYKQELGKRPQLIID	IRSNVGE	KKDQRIAVTLNKTAKHFSLHITETQPEDSAVYF	CAARVYDKVIF	GPGTSLSVIP	TRAV13-1*02		TRAJ50*01	743	0.0012
TRA	DAKTTQPNSMESNEEEPVHLPCNHS	TISGTDY	IHWYRQLPSQGPEYVIH	GLTSN	VNNRMASLAIAEDRKSSTLILHRATLRDAAVYY	CILRDYDTDKLIF	GTGTRLQVFP	TRAV26-2*01		TRAJ34*01	743	0.0012
TRA	LAKTTQPISMDSYEGQEVNITCSHN	NIATNDY	ITWYQQFPSQGPRFIIQ	GYKTK	VTNEVASLFIPADRKSSTLSLPRVSLSDTAVYY	CLVGSHTGTASKLTF	GTGTRLQVTL	TRAV4*01		TRAJ44*01	741	0.0012
TRA	KQEVTQIPAALSVPEGENLVLNCSFT	DSAIYN	LQWFRQDPGKGLTSLLL	IQSSQRE	QTSGRLNASLDKSSGRSTLYIAASQPGDSATYL	CAVQGGKLIF	GQGTELSVKP	TRAV21*01		TRAJ23*01	737	0.0011
TRA	GENVEQHPSTLSVQEGDSAVIKCTYS	DSASNY	FPWYKQELGKRPQLIID	IRSNVGE	KKDQRIAVTLNKTAKHFSLHITETQPEDSAVYF	CAAPDGGFKTIF	GAGTRLFVKA	TRAV13-1*02		TRAJ9*01	733	0.0011
TRA	GEDVEQSLFLSVREGDSSVINCTYT	DSSSTY	LYWYKQEPGAGLQLLTY	IFSNMDM	KQDQRLTVLLNKKDKHLSLRIADTQTGDSAIYF	CAENVVGSGYALNF	GKGTSLLVTP	TRAV5*01		TRAJ41*01	732	0.0011
TRA	GENVEQHPSTLSVQEGDSAVIKCTYS	DSASNY	FPWYKQELGKRPQLIID	IRSNVGE	KKDQRIAVTLNKTAKHFSLHITETQPEDSAVYF	CAASSGGTSYGKLTF	GQGTILTVHP	TRAV13-1*02		TRAJ52*01	722	0.0011
TRA	AQTVTQSQPEMSVQEAETVTLSCTYD	TSESDYY	LFWYKQPPSRQMILVIR	QEAYKQQN	ATENRFSVNFQKAAKSFSLKISDSQLGDAAMYF	CAYLYSNYQLIW	GAGTKLIIKP	TRAV38-2/DV8*01		TRAJ33*01	722	0.0011
TRA	AQTVTQSQPEMSVQEAETVTLSCTYD	TSESDYY	LFWYKQPPSRQMILVIR	QEAYKQQN	ATENRFSVNFQKAAKSFSLKISDSQLGDAAMYF	CARQGGSEKLVF	GKGTKLTVNP	TRAV38-2/DV8*01		TRAJ57*01	722	0.0011
TRA	EDQVTQSPEALRLQEGESSSLNCSYT	VSGLRG	LFWYRQDPGKGPEFLFT	LYSAGEE	KEKERLKATLTKKESFLHITAPKPEDSATYL	CAVRGSGNTGKLIF	GQGTTLQVKP	TRAV20*02		TRAJ37*01	720	0.0011
TRA	LAKTTQPISMDSYEGQEVNITCSHN	NIATNDY	ITWYQQFPSQGPRFIIQ	GYKTK	VTNEVASLFIPADRKSSTLSLPRVSLSDTAVYY	CLVGDRAGFGNEKLTF	GTGTRLTIIP	TRAV4*01		TRAJ48*01	713	0.0011
TRA	KQEVTQIPAALSVPEGENLVLNCSFT	DSAIYN	LQWFRQDPGKGLTSLLL	IQSSQRE	QTSGRLNASLDKSSGRSTLYIAASQPGDSATYL	CAVAGANSKLTF	GKGITLSVRP	TRAV21*01		TRAJ56*01	711	0.0011
TRA	KQEVTQIPAALSVPEGENLVLNCSFT	DSAIYN	LQWFRQDPGKGLTSLLL	IQSSQRE	QTSGRLNASLDKSSGRSTLYIAASQPGDSATYL	CAVGSNDYKLSF	GAGTTVTVRA	TRAV21*01		TRAJ20*01	704	0.0011
TRA	KQEVTQIPAALSVPEGENLVLNCSFT	DSAIYN	LQWFRQDPGKGLTSLLL	IQSSQRE	QTSGRLNASLDKSSGRSTLYIAASQPGDSATYL	CAVYNQGGKLIF	GQGTELSVKP	TRAV21*01		TRAJ23*01	703	0.0011
TRA	GENVEQHPSTLSVQEGDSAVIKCTYS	DSASNY	FPWYKQELGKRPQLIID	IRSNVGE	KKDQRIAVTLNKTAKHFSLHITETQPEDSAVYF	CASGKLIF	GQGTTLQVKP	TRAV13-1*02		TRAJ37*01	679	0.0011
TRA	AQTVTQSQPEMSVQEAETVTLSCTYD	TSENNYY	LFWYKQPPSRQMILVIR	QEAYKQQN	ATENRFSVNFQKAAKSFSLKISDSQLGDTAMYF	CAFMRSNQAGTALIF	GKGTTLSVSS	TRAV38-1*01		TRAJ15*01	664	0.001
TRA	EDQVTQSPEALRLQEGESSSLNCSYT	VSGLRG	LFWYRQDPGKGPEFLFT	LYSAGEE	KEKERLKATLTKKESFLHITAPKPEDSATYL	CAVQAVGDRGSTLGRLYF	GRGTQLTVWP	TRAV20*02		TRAJ18*01	659	0.001
TRA	AQTVTQSQPEMSVQEAETVTLSCTYD	TSENNYY	LFWYKQPPSRQMILVIR	QEAYKQQN	ATENRFSVNFQKAAKSFSLKISDSQLGDTAMYF	CGRGSNYKLTF	GKGTLLTVNP	TRAV38-1*01		TRAJ53*01	656	0.001
TRA	GQNIDQPTEMTATEGAIVQINCTYQ	TSGFNG	LFWYQQHAGEAPTFLSY	NVLDGL	EEKGRFSSFLSRSKGYSYLLLKELQMKDSASYL	CAVLSYNQGGKLIF	GQGTELSVKP	TRAV1-2*01		TRAJ23*01	655	0.001
TRA	EDQVTQSPEALRLQEGESSSLNCSYT	VSGLRG	LFWYRQDPGKGPEFLFT	LYSAGEE	KEKERLKATLTKKESFLHITAPKPEDSATYL	CAVPLNNAGNMLTF	GGGTRLMVKP	TRAV20*02		TRAJ39*01	654	0.001
TRA	GDSVTQMEGPVTLSEEAFLTINCTYT	ATGYPS	LFWYVQYPGEGLQLLLK	ATKADDK	GSNKGFEATYRKETTSFHLEKGSVQVSDSAVYF	CAPKRVKGGKLIF	GQGTELSVKP	TRAV9-2*02		TRAJ23*01	651	0.001
TRA	SQELEQSPQSLIVQEGKNLTINCTSS	KTLYG	LYWYKQKYGEGLIFLMM	LQKGGEE	KSHEKITAKLDEKKQQSSLHITASQPSHAGIYL	CGAAIIYNNNDMRF	GAGTRLTVKP	TRAV34*01		TRAJ43*01	651	0.001
TRA	GQNIDQPTEMTATEGAIVQINCTYQ	TSGFNG	LFWYQQHAGEAPTFLSY	NVLDGL	EEKGRFSSFLSRSKGYSYLLLKELQMKDSASYL	CAVRDRDYKLSF	GAGTTVTVRA	TRAV1-2*01		TRAJ20*01	649	0.001
TRA	QKEVEQDPGPLSVPEGAIVSLNCTYS	NSAFQY	FMWYRQYSRKGPELLMY	TYSSGN	KEDGRFTAQVDKSSKYISLFIRDSQPSDSATYL	CARPNSGGYQKVTF	GTGTKLQVIP	TRAV12-3*01		TRAJ13*02	649	0.001
TRA	KNQVEQSPQSLIILEGKNCTLQCNYT	VSPFSN	LRWYKQDTGRGPVSLTI	MTFSENT	KSNGRYTATLDADTKQSSLHITASQLSDSASYI	CVVSARDMRF	GAGTRLTVKP	TRAV10*02		TRAJ43*01	649	0.001
TRA	KQEVTQIPAALSVPEGENLVLNCSFT	DSAIYN	LQWFRQDPGKGLTSLLL	IQSSQRE	QTSGRLNASLDKSSGRSTLYIAASQPGDSATYL	CAVMRARYDKIIF	GKGTRLHILP	TRAV21*01		TRAJ30*01	646	0.001
TRA	QQPVQSPQAVILREGEDAVINCSSS	KALYS	VHWYRQKHGEAPVFLMI	LLKGGEQ	KGHDKISASFNEKKQQSSLYLTASQLSYSGTYF	CGTVPQTGANNLFF	GTGTRLTVIP	TRAV30*05		TRAJ36*01	644	0.001
TRA	AQTVTQSQPEMSVQEAETVTLSCTYD	TSESDYY	LFWYKQPPSRQMILVIR	QEAYKQQN	ATENRFSVNFQKAAKSFSLKISDSQLGDAAMYF	CAYRSAYMNTGFQKLVF	GTGTRLLVSP	TRAV38-2/DV8*01		TRAJ8*01	644	0.001
TRA	EDQVTQSPEALRLQEGESSSLNCSYT	VSGLRG	LFWYRQDPGKGPEFLFT	LYSAGEE	KEKERLKATLTKKESFLHITAPKPEDSATYL	CAVQDTGRRALTF	GSGTRLQVQP	TRAV20*02		TRAJ5*01	643	0.001
TRA	ELKVEQNPLFLSMQEGKNYTIYCNYS	TTSDR	LYWYRQDPGKSLESLFV	LLSNGAV	KQEGRLMASLDTKARLSTLHITAAVHDLSATYF	CAVWSNARLMF	GDGTQLVVKP	TRAV39*01		TRAJ31*01	642	0.001
TRA	TQLLEQSPQFLSIQEGENLTVYCNSS	SVFSS	LQWYRQEPGEGPVLLVT	VVTGGEV	KKLKRLTFQFGDARKDSSLHITAAQPGDTGLYL	CAGGSARQLTF	GSGTQLTVLP	TRAV27*01		TRAJ22*01	640	0.001
TRA	QKEVEQNSGPLSVPEGAIASLNCTYS	DRGSQS	FFWYRQYSGKSPELIMS	IYSNGD	KEDGRFTAQLNKASQYVSLLIRDSQPSDSATYL	CARSGGSNYKLTF	GKGTLLTVNP	TRAV12-2*02		TRAJ53*01	637	0.001
TRA	QKEVEQDPGPLSVPEGAIVSLNCTYS	NSAFQY	FMWYRQYSRKGPELLMY	TYSSGN	KEDGRFTAQVDKSSKYISLFIRDSQPSDSATYL	CAMKNAGNMLTF	GGGTRLMVKP	TRAV12-3*01		TRAJ39*01	636	0.001
TRA	GNSVTQMEGPVTLSEEAFLTINCTYT	ATGYPS	LFWYVQYPGEGLQLLLK	ATKADDK	GSNKGFEDTYRKETTSFHLEKGSVQVSDSAVYF	CALSGSGRGYNKLIF	GAGTRLAVHP	TRAV9-2*01		TRAJ4*01	635	0.001
TRA	GQSLEQPSEVTAVEGAIVQINCTYQ	TSGFYG	LSWYQQHDGGAPTFLSY	NALDGL	EETGRFSSFLSRSDSYGYLLLQELQMKDSASYF	CAVPYNNAGNMLTF	GGGTRLMVKP	TRAV1-1*01		TRAJ39*01	632	0.001
TRA	AQTVTQSQPEMSVQEAETVTLSCTYD	TSENNYY	LFWYKQPPSRQMILVIR	QEAYKQQN	ATENRFSVNFQKAAKSFSLKISDSQLGDTAMYF	CAFSLLGANSKLTF	GKGITLSVRP	TRAV38-1*01		TRAJ56*01	632	0.001
TRA	AQSVTQPDIHITVSEGASLELRCNYS	YGATPY	LFWYVQSPGQGLQLLLK	YFSGDTLV	QGIKGFEAEFKRSQSSFNLRKPSVHWSDAAEYF	CAVENTDKLIF	GTGTRLQVFP	TRAV8-3*01		TRAJ34*01	631	0.001
TRA	KQEVTQIPAALSVPEGENLVLNCSFT	DSAIYN	LQWFRQDPGKGLTSLLL	IQSSQRE	QTSGRLNASLDKSSGRSTLYIAASQPGDSATYL	CAGQVREYGNKLVF	GAGTILRVKS	TRAV21*02		TRAJ47*01	627	0.001
TRA	KQEVTQIPAALSVPEGENLVLNCSFT	DSAIYN	LQWFRQDPGKGLTSLLL	IQSSQRE	QTSGRLNASLDKSSGRSTLYIAASQPGDSATYL	CAVRSGGKLIF	GQGTELSVKP	TRAV21*01		TRAJ23*01	626	0.001
TRA	EDQVTQSPEALRLQEGESSSLNCSYT	VSGLRG	LFWYRQDPGKGPEFLFT	LYSAGEE	KEKERLKATLTKKESFLHITAPKPEDSATYL	CAVHASGGYQKVTF	GTGTKLQVIP	TRAV20*02		TRAJ13*02	626	0.001
TRA	GENVEQHPSTLSVQEGDSAVIKCTYS	DSASNY	FPWYKQELGKRPQLIID	IRSNVGE	KKDQRIAVTLNKTAKHFSLHITETQPEDSAVYF	CAASTGTASKLTF	GTGTRLQVTL	TRAV13-1*02		TRAJ44*01	624	0.001
TRA	KQEVTQIPAALSVPEGENLVLNCSFT	DSAIYN	LQWFRQDPGKGLTSLLL	IQSSQRE	QTSGRLNASLDKSSGRSTLYIAASQPGDSATYL	CAVRNTDKLIF	GTGTRLQVFP	TRAV21*01		TRAJ34*01	623	0.001
TRA	GDSVTQMEGPVTLSEEAFLTINCTYT	ATGYPS	LFWYVQYPGEGLQLLLK	ATKADDK	GSNKGFEATYRKETTSFHLEKGSVQVSDSAVYF	CSPGGSYIPTF	GRGTSLIVHP	TRAV9-2*02		TRAJ6*01	621	0.001
TRA	KQEVTQIPAALSVPEGENLVLNCSFT	DSAIYN	LQWFRQDPGKGLTSLLL	IQSSQRE	QTSGRLNASLDKSSGRSTLYIAASQPGDSATYL	CAVSNDYKLSF	GAGTTVTVRA	TRAV21*01		TRAJ20*01	617	0.001
TRA	KQEVTQIPAALSVPEGENLVLNCSFT	DSAIYN	LQWFRQDPGKGLTSLLL	IQSSQRE	QTSGRLNASLDKSSGRSTLYIAASQPGDSATYL	CAVTFMEYGNKLVF	GAGTILRVKS	TRAV21*01		TRAJ47*02	614	0.001
TRA	QQPVQSPQAVILREGEDAVINCSSS	KALYS	VHWYRQKHGEAPVFLMI	LLKGGEQ	KGHEKISASFNEKKQQSSLYLTASQLSYSGTYF	CGTEGTGANSKLTF	GKGITLSVRP	TRAV30*01		TRAJ56*01	613	0.001
TRA	LAKTTQPISMDSYEGQEVNITCSHN	NIATNDY	ITWYQQFPSQGPRFIIQ	GYKTK	VTNEVASLFIPADRKSSTLSLPRVSLSDTAVYY	CLVGDMAGGYNKLIF	GAGTRLAVHP	TRAV4*01		TRAJ4*01	613	0.001
TRA	EDQVTQSPEALRLQEGESSSLNCSYT	VSGLRG	LFWYRQDPGKGPEFLFT	LYSAGEE	KEKERLKATLTKKESFLHITAPKPEDSATYL	CAVVCTGANSKLTF	GKGITLSVRP	TRAV20*02		TRAJ56*01	613	0.001
TRA	EDQVTQSPEALRLQEGESSSLNCSYT	VSGLRG	LFWYRQDPGKGPEFLFT	LYSAGEE	KEKERLKATLTKKESFLHITAPKPEDSATYL	CAVVNYGGSQGNLIF	GKGTKLSVKP	TRAV20*02		TRAJ42*01	602	0.0009
TRA	EDQVTQSPEALRLQEGESSSLNCSYT	VSGLRG	LFWYRQDPGKGPEFLFT	LYSAGEE	KEKERLKATLTKKESFLHITAPKPEDSATYL	CAVQGGRGFQKLVF	GTGTRLLVSP	TRAV20*02		TRAJ8*01	600	0.0009
TRA	KQEVTQIPAALSVPEGENLVLNCSFT	DSAIYN	LQWFRQDPGKGLTSLLL	IQSSQRE	QTSGRLNASLDKSSGRSTLYIAASQPGDSATYL	CAVGPMVQNFVF	GPGTRLSVLP	TRAV21*01		TRAJ26*01	599	0.0009
TRA	EDQVTQSPEALRLQEGESSSLNCSYT	VSGLRG	LFWYRQDPGKGPEFLFT	LYSAGEE	KEKERLKATLTKKESFLHITAPKPEDSATYL	CAVDTSYGKLTF	GQGTILTVHP	TRAV20*02		TRAJ52*01	598	0.0009
TRA	LAKTTQPISMDSYEGQEVNITCSHN	NIATNDY	ITWYQQFPSQGPRFIIQ	GYKTK	VTNEVASLFIPADRKSSTLSLPRVSLSDTAVYY	CLVGESNKLVF	GAGTILRVKS	TRAV4*01		TRAJ47*01	597	0.0009
TRA	AQTVTQSQPEMSVQEAETVTLSCTYD	TSESDYY	LFWYKQPPSRQMILVIR	QEAYKQQN	ATENRFSVNFQKAAKSFSLKISDSQLGDAAMYF	CAYRRYSGGGADGLTF	GKGTHLIIQP	TRAV38-2/DV8*01		TRAJ45*01	595	0.0009
TRA	TQLLEQSPQFLSIQEGENLTVYCNSS	SVFSS	LQWYRQEPGEGPVLLVT	VVTGGEV	KKLKRLTFQFGDARKDSSLHITAAQPGDTGLYL	CAGAGSSYKLIF	GSGTRLLVRP	TRAV27*01		TRAJ12*01	593	0.0009
TRA	DQQVKQNSPSLSVQEGRISILNCDYT	NSMFDY	FLWYKKYPAEGPTFLIS	ISSIKDK	NEDGRFTVFLNKSAKHLSLHIVPSQPGDSAVYF	CAASARSSGNTGKLIF	GQGTTLQVKP	TRAV29/DV5*04		TRAJ37*01	592	0.0009
TRA	LAKTTQPISMDSYEGQEVNITCSHN	NIATNDY	ITWYQQFPSQGPRFIIQ	GYKTK	VTNEVASLFIPADRKSSTLSLPRVSLSDTAVYY	CLVGDRWNTDKLIF	GTGTRLQVFP	TRAV4*01		TRAJ34*01	592	0.0009
TRA	KQEVTQIPAALSVPEGENLVLNCSFT	DSAIYN	LQWFRQDPGKGLTSLLL	IQSSQRE	QTSGRLNASLDKSSGRSTLYIAASQPGDSATYL	CAVKGKDSNYQLIW	GAGTKLIIKP	TRAV21*01		TRAJ33*01	590	0.0009
TRA	QQPVQSPQAVILREGEDAVINCSSS	KALYS	VHWYRQKHGEAPVFLMI	LLKGGEQ	KGHDKISASFNEKKQQSSLYLTASQLSYSGTYF	CGTEKRDNFNKFYF	GSGTKLNVKP	TRAV30*05		TRAJ21*01	588	0.0009
TRA	AQTVTQSQPEMSVQEAETVTLSCTYD	TSESDYY	LFWYKQPPSRQMILVIR	QEAYKQQN	ATENRFSVNFQKAAKSFSLKISDSQLGDAAMYF	CAYRIRDAYGGSQGNLIF	GKGTKLSVKP	TRAV38-2/DV8*01		TRAJ42*01	588	0.0009
TRA	GESVGLHLPTLSVQEGDNSIINCAYS	NSASDY	FIWYKQESGKGPQFIID	IRSNMDK	RQGQRVTVLLNKTVKHLSLQIAATQPGDSAVYF	CAENIGSGGGADGLTF	GKGTHLIIQP	TRAV13-2*01		TRAJ45*01	586	0.0009
TRA	QKEVEQDPGPLSVPEGAIVSLNCTYS	NSAFQY	FMWYRQYSRKGPELLMY	TYSSGN	KEDGRFTAQVDKSSKYISLFIRDSQPSDSATYL	CAMSVGGGTSYGKLTF	GQGTILTVHP	TRAV12-3*01		TRAJ52*01	585	0.0009
TRA	GENVEQHPSTLSVQEGDSAVIKCTYS	DSASNY	FPWYKQELGKRPQLIID	IRSNVGE	KKDQRIAVTLNKTAKHFSLHITETQPEDSAVYF	CAASESQTGGFKTIF	GAGTRLFVKA	TRAV13-1*02		TRAJ9*01	585	0.0009
TRA	KQEVTQIPAALSVPEGENLVLNCSFT	DSAIYN	LQWFRQDPGKGLTSLLL	IQSSQRE	QTSGRLNASLDKSSGRSTLYIAASQPGDSATYL	CALGRDDKIIF	GKGTRLHILP	TRAV21*01		TRAJ30*01	583	0.0009
TRA	QKEVEQNSGPLSVPEGAIASLNCTYS	DRGSQS	FFWYRQYSGKSPELIMS	IYSNGD	KEDGRFTAQLNKASQYVSLLIRDSQPSDSATYL	CAVKQSSGDKLTF	GTGTRLAVRP	TRAV12-2*01		TRAJ46*01	581	0.0009
TRA	KNQVEQSPQSLIILEGKNCTLQCNYT	VSPFSN	LRWYKQDTGRGPVSLTI	MTFSENT	KSNGRYTATLDADTKQSSLHITASQLSDSASYI	CVVSLETGGFKTIF	GAGTRLFVKA	TRAV10*02		TRAJ9*01	579	0.0009
TRA	KQEVTQIPAALSVPEGENLVLNCSFT	DSAIYN	LQWFRQDPGKGLTSLLL	IQSSQRE	QTSGRLNASLDKSSGRSTLYIAASQPGDSATYL	CAESTSGTYKYIF	GTGTRLKVLA	TRAV21*01		TRAJ40*01	577	0.0009
TRA	DQQVKQNSPSLSVQEGRISILNCDYT	NSMFDY	FLWYKKYPAEGPTFLIS	ISSIKDK	NEDGRFTVFLNKSAKHLSLHIVPSQPGDSAVYF	CAANPGTASKLTF	GTGTRLQVTL	TRAV29/DV5*01		TRAJ44*01	575	0.0009
TRA	GESVGLHLPTLSVQEGDNSIINCAYS	NSASDY	FIWYKQESGKGPQFIID	IRSNMDK	RQGQRVTVLLNKTVKHLSLQIAATQPGDSAVYF	CAEKRSGGYQKVTF	GTGTKLQVIP	TRAV13-2*01		TRAJ13*02	572	0.0009
TRA	KQEVTQIPAALSVPEGENLVLNCSFT	DSAIYN	LQWFRQDPGKGLTSLLL	IQSSQRE	QTSGRLNASLDKSSGRSTLYIAASQPGDSATYL	CAVFGNTPLVF	GKGTRLSVIA	TRAV21*01		TRAJ29*01	567	0.0009
TRA	LAKTTQPISMDSYEGQEVNITCSHN	NIATNDY	ITWYQQFPSQGPRFIIQ	GYKTK	VTNEVASLFIPADRKSSTLSLPRVSLSDTAVYY	CLVVDYSGGYQKVTF	GTGTKLQVIP	TRAV4*01		TRAJ13*02	561	0.0009
TRA	DAKTTQPNSMESNEEEPVHLPCNHS	TISGTDY	IHWYRQLPSQGPEYVIH	GLTSN	VNNRMASLAIAEDRKSSTLILHRATLRDAAVYY	CIRTTPTSGTYKYIF	GTGTRLKVLA	TRAV26-2*01		TRAJ40*01	558	0.0009
TRA	GENVEQHPSTLSVQEGDSAVIKCTYS	DSASNY	FPWYKQELGKRPQLIID	IRSNVGE	KKDQRIAVTLNKTAKHFSLHITETQPEDSAVYF	CAAKMGSTLGRLYF	GRGTQLTVWP	TRAV13-1*02		TRAJ18*01	556	0.0009
TRA	GENVEQHPSTLSVQEGDSAVIKCTYS	DSASNY	FPWYKQELGKRPQLIID	IRSNVGE	KKDQRIAVTLNKTAKHFSLHITETQPEDSAVYF	CAANTGGYNKLIF	GAGTRLAVHP	TRAV13-1*02		TRAJ4*01	555	0.0009
TRA	AQRVTQPEKLLSVFKGAPVELKCNYS	YSGSPE	LFWYVQYSRQRLQLLLR	HISR	ESIKGFTADLNKGETSFHLKKPFAQEEDSAMYY	CALSGRTGANNLFF	GTGTRLTVIP	TRAV16*01		TRAJ36*01	553	0.0009
TRA	AQTVTQSQPEMSVQEAETVTLSCTYD	TSESDYY	LFWYKQPPSRQMILVIR	QEAYKQQN	ATENRFSVNFQKAAKSFSLKISDSQLGDAAMYF	CAYRSAGSNSGNTPLVF	GKGTRLSVIA	TRAV38-2/DV8*01		TRAJ29*01	553	0.0009
TRA	KQEVTQIPAALSVPEGENLVLNCSFT	DSAIYN	LQWFRQDPGKGLTSLLL	IQSSQRE	QTSGRLNASLDKSSGRSTLYIAASQPGDSATYL	CAAFSGNTGKLIF	GQGTTLQVKP	TRAV21*02		TRAJ37*01	552	0.0009
TRA	SQKIEQNSEALNIQEGKTATLTCNYT	NYSPAY	LQWYRQDPGRGPVFLLL	IRENEKE	KRKERLKVTFDTTLKQSLFHITASQPADSATYL	CALGSGTYKYIF	GTGTRLKVLA	TRAV6*07		TRAJ40*01	550	0.0009
TRA	LAKTTQPISMDSYEGQEVNITCSHN	NIATNDY	ITWYQQFPSQGPRFIIQ	GYKTK	VTNEVASLFIPADRKSSTLSLPRVSLSDTAVYY	CLVGDGRNNTDKLIF	GTGTRLQVFP	TRAV4*01		TRAJ34*01	546	0.0009
TRA	GENVEQHPSTLSVQEGDSAVIKCTYS	DSASNY	FPWYKQELGKRPQLIID	IRSNVGE	KKDQRIAVTLNKTAKHFSLHITETQPEDSAVYF	CAASIQRGADGLTF	GKGTHLIIQP	TRAV13-1*02		TRAJ45*01	543	0.0008
TRA	QQPVQSPQAVILREGEDAVINCSSS	KALYS	VHWYRQKHGEAPVFLMI	LLKGGEQ	KGHDKISASFNEKKQQSSLYLTASQLSYSGTYF	CGTVLQGAQKLVF	GQGTRLTINP	TRAV30*05		TRAJ54*01	542	0.0008
TRA	LAKTTQPISMDSYEGQEVNITCSHN	NIATNDY	ITWYQQFPSQGPRFIIQ	GYKTK	VTNEVASLFIPADRKSSTLSLPRVSLSDTAVYY	CLVGVGNQGGKLIF	GQGTELSVKP	TRAV4*01		TRAJ23*01	541	0.0008
TRA	ILNVEQSPQSLHVQEGDSTNFTCSFP	SSNFYA	LHWYRWETAKSPEALFV	MTLNGDE	KKKGRISATLNTKEGYSYLYIKGSQPEDSATYL	CAFIRGGSNYKLTF	GKGTLLTVNP	TRAV24*01		TRAJ53*01	540	0.0008
TRA	KQEVTQIPAALSVPEGENLVLNCSFT	DSAIYN	LQWFRQDPGKGLTSLLL	IQSSQRE	QTSGRLNASLDKSSGRSTLYIAASQPGDSATYL	CASFRGGFKTIF	GAGTRLFVKA	TRAV21*02		TRAJ9*01	540	0.0008
TRA	SQQGEEDPQALSIQEGENATMNCSYK	TSINN	LQWYRQNSGRGLVHLIL	IRSNERE	KHSGRLRVTLDTSKKSSSLLITASRAADTASYF	CATPFRGNKLTF	GTGTQLKVEL	TRAV17*01		TRAJ10*01	538	0.0008
TRA	GDSVTQMEGPVTLSEEAFLTINCTYT	ATGYPS	LFWYVQYPGEGLQLLLK	ATKADDK	GSNKGFEATYRKETTSFHLEKGSVQVSDSAVYF	CALSSQGGSEKLVF	GKGTKLTVNP	TRAV9-2*02		TRAJ57*01	538	0.0008
TRA	GQQVMQIPQYQHVQEGEDFTTYCNSS	TTLSN	IQWYKQRPGGHPVFLIQ	LVKSGEV	KKQKRLTFQFGEAKKNSSLHITATQTTDVGTYF	CAESGNTPLVF	GKGTRLSVIA	TRAV25*01		TRAJ29*01	537	0.0008
TRA	GEDVEQSLFLSVREGDSSVINCTYT	DSSSTY	LYWYKQEPGAGLQLLTY	IFSNMDM	KQDQRLTVLLNKKDKHLSLRIADTQTGDSAIYF	CAESINTPLVF	GKGTRLSVIA	TRAV5*01		TRAJ29*01	536	0.0008
TRA	EDQVTQSPEALRLQEGESSSLNCSYT	VSGLRG	LFWYRQDPGKGPEFLFT	LYSAGEE	KEKERLKATLTKKESFLHITAPKPEDSATYL	CAVQAGTGGGADGLTF	GKGTHLIIQP	TRAV20*02		TRAJ45*01	532	0.0008
TRA	AQTVTQSQPEMSVQEAETVTLSCTYD	TSESDYY	LFWYKQPPSRQMILVIR	QEAYKQQN	ATENRFSVNFQKAAKSFSLKISDSQLGDAAMYF	CAYRSRGYNNNDMRF	GAGTRLTVKP	TRAV38-2/DV8*01		TRAJ43*01	532	0.0008
TRA	AQTVTQSQPEMSVQEAETVTLSCTYD	TSESDYY	LFWYKQPPSRQMILVIR	QEAYKQQN	ATENRFSVNFQKAAKSFSLKISDSQLGDAAMYF	CALGDKIIF	GKGTRLHILP	TRAV38-2/DV8*01		TRAJ30*01	531	0.0008
TRA	KQEVTQIPAALSVPEGENLVLNCSFT	DSAIYN	LQWFRQDPGKGLTSLLL	IQSSQRE	QTSGRLNASLDKSSGRSTLYIAASQPGDSATYL	CAVRVGSGNTGKLIF	GQGTTLQVKP	TRAV21*01		TRAJ37*01	530	0.0008
TRA	AQTVTQSQPEMSVQEAETVTLSCTYD	TSESDYY	LFWYKQPPSRQMILVIR	QEAYKQQN	ATENRFSVNFQKAAKSFSLKISDSQLGDAAMYF	CAYRSVYGANSKLTF	GKGITLSVRP	TRAV38-2/DV8*01		TRAJ56*01	530	0.0008
TRA	GENVEQHPSTLSVQEGDSAVIKCTYS	DSASNY	FPWYKQELGKRPQLIID	IRSNVGE	KKDQRIAVTLNKTAKHFSLHITETQPEDSAVYF	CAAQFYSSASKIIF	GSGTRLSIRP	TRAV13-1*02		TRAJ3*01	529	0.0008
TRA	AQTVTQSQPEMSVQEAETVTLSCTYD	TSESDYY	LFWYKQPPSRQMILVIR	QEAYKQQN	ATENRFSVNFQKAAKSFSLKISDSQLGDAAMYF	CAYRGFQNYGGSQGNLIF	GKGTKLSVKP	TRAV38-2/DV8*01		TRAJ42*01	528	0.0008
TRA	AQTVTQSQPEMSVQEAETVTLSCTYD	TSENNYY	LFWYKQPPSRQMILVIR	QEAYKQQN	ATENRFSVNFQKAAKSFSLKISDSQLGDTAMYF	CAFMNPTSGAGNMLTF	GGGTRLMVKP	TRAV38-1*01		TRAJ39*01	525	0.0008
TRA	ILNVEQSPQSLHVQEGDSTNFTCSFP	SSNFYA	LHWYRWETAKSPEALFV	MTLNGDE	KKKGRISATLNTKEGYSYLYIKGSQPEDSATYL	CAFPMDSSYKLIF	GSGTRLLVRP	TRAV24*01		TRAJ12*01	525	0.0008
TRA	GNSVTQMEGPVTLSEEAFLTINCTYT	ATGYPS	LFWYVQYPGEGLQLLLK	ATKADDK	GSNKGFEATYRKETTSFHLEKGSVQVSDSAVYF	CALRKAQGGSEKLVF	GKGTKLTVNP	TRAV9-2*01		TRAJ57*01	521	0.0008
TRA	AQTVTQSQPEMSVQEAETVTLSCTYD	TSESDYY	LFWYKQPPSRQMILVIR	QEAYKQQN	ATENRFSVNFQKAAKSFSLKISDSQLGDAAMYF	CAYRSNTGNQFYF	GTGTSLTVIP	TRAV38-2/DV8*01		TRAJ49*01	519	0.0008
TRA	GENVEQHPSTLSVQEGDSAVIKCTYS	DSASNY	FPWYKQELGKRPQLIID	IRSNVGE	KKDQRIAVTLNKTAKHFSLHITETQPEDSAVYF	CAATDRGSTLGRLYF	GRGTQLTVWP	TRAV13-1*02		TRAJ18*01	515	0.0008
TRA	KQEVTQIPAALSVPEGENLVLNCSFT	DSAIYN	LQWFRQDPGKGLTSLLL	IQSSQRE	QTSGRLNASLDKSSGRSTLYIAASQPGDSATYL	CAVISPGYSTLTF	GKGTMLLVSP	TRAV21*01		TRAJ11*01	514	0.0008
TRA	DQQVKQNSPSLSVQEGRISILNCDYT	NSMFDY	FLWYKKYPAEGPTFLIS	ISSIKDK	NEDGRFTVFLNKSAKHLSLHIVPSQPGDSAVYF	CAAFFYNFNKFYF	GSGTKLNVKP	TRAV29/DV5*04		TRAJ21*01	514	0.0008
TRA	AQTVTQSQPEMSVQEAETVTLSCTYD	TSESDYY	LFWYKQPPSRQMILVIR	QEAYKQQN	ATENRFSVNFQKAAKSFSLKISDSQLGDAAMYF	CAYRSYNTGNQFYF	GTGTSLTVIP	TRAV38-2/DV8*01		TRAJ49*01	513	0.0008
TRA	GEDVEQSLFLSVREGDSSVINCTYT	DSSSTY	LYWYKQEPGAGLQLLTY	IFSNMDM	KQDQRLTVLLNKKDKHLSLRIADTQTGDSAIYF	CAESIGAGTALIF	GKGTTLSVSS	TRAV5*01		TRAJ15*01	512	0.0008
TRA	KQEVTQIPAALSVPEGENLVLNCSFT	DSAIYN	LQWFRQDPGKGLTSLLL	IQSSQRE	QTSGRLNASLDKSSGRSTLYIAASQPGDSATYL	CAVPSNTGKLIF	GQGTTLQVKP	TRAV21*01		TRAJ37*02	511	0.0008
TRA	KDQVFQPSTVASSEGAVVEIFCNHS	VSNAYN	FFWYLHFPGCAPRLLVK	GSKP	SQQGRYNMTYERFSSSLLILQVREADAAVYY	CAAPRSQGGSYIPTF	GRGTSLIVHP	TRAV2*01		TRAJ6*01	510	0.0008
TRA	AQTVTQSQPEMSVQEAETVTLSCTYD	TSENNYY	LFWYKQPPSRQMILVIR	QEAYKQQN	ATENRFSVNFQKAAKSFSLKISDSQLGDTAMYF	CAANSGYALNF	GKGTSLLVTP	TRAV38-1*01		TRAJ41*01	509	0.0008
TRA	SQQGEEDPQALSIQEGENATMNCSYK	TSINN	LQWYRQNSGRGLVHLIL	IRSNERE	KHSGRLRVTLDTSKKSSSLLITASRAADTASYF	CVPVHNNDMRF	GAGTRLTVKP	TRAV17*01		TRAJ43*01	509	0.0008
TRA	GENVEQHPSTLSVQEGDSAVIKCTYS	DSASNY	FPWYKQELGKRPQLIID	IRSNVGE	KKDQRIAVTLNKTAKHFSLHITETQPEDSAVYF	CAASIRNNARLMF	GDGTQLVVKP	TRAV13-1*02		TRAJ31*01	507	0.0008
TRA	AQSVAQPEDQVNVAEGNPLTVKCTYS	VSGNPY	LFWYVQYPNRGLQFLLK	YITGDNLV	KGSYGFEAEFNKSQTSFHLKKPSALVSDSALYF	CAVRGPSLNTGFQKLVF	GTGTRLLVSP	TRAV3*01		TRAJ8*01	506	0.0008
TRA	EDQVTQSPEALRLQEGESSSLNCSYT	VSGLRG	LFWYRQDPGKGPEFLFT	LYSAGEE	KEKERLKATLTKKESFLHITAPKPEDSATYL	CAVYSGGGADGLTF	GKGTHLIIQP	TRAV20*02		TRAJ45*01	504	0.0008
TRA	GQQLNQSPQSMFIQEGEDVSMNCTSS	SIFNT	WLWYKQDPGEGPVLLIA	LYKAGEL	TSNGRLTAQFGITRKDSFLNISASIPSDVGIYF	CAGQLGGNQFYF	GTGTSLTVIP	TRAV35*01		TRAJ49*01	503	0.0008
TRA	KDQVFQPSTVASSEGAVVEIFCNHS	VSNAYN	FFWYLHFPGCAPRLLVK	GSKP	SQQGRYNMTYERFSSSLLILQVREADAAVYY	CAVGDPSDNYGQNFVF	GPGTRLSVLP	TRAV2*01		TRAJ26*01	503	0.0008
TRA	GENVEQHPSTLSVQEGDSAVIKCTYS	DSASNY	FPWYKQELGKRPQLIID	IRSNVGE	KKDQRIAVTLNKTAKHFSLHITETQPEDSAVYF	CAAKYNTDKLIF	GTGTRLQVFP	TRAV13-1*02		TRAJ34*01	501	0.0008
TRA	GNSVTQMEGPVTLSEEAFLTINCTYT	ATGYPS	LFWYVQYPGEGLQLLLK	ATKADDK	GSNKGFEATYRKETTSFHLEKGSVQVSDSAVYF	CALNGGSNYKLTF	GKGTLLTVNP	TRAV9-2*01		TRAJ53*01	500	0.0008
TRA	KQEVTQIPAALSVPEGENLVLNCSFT	DSAIYN	LQWFRQDPGKGLTSLLL	IQSSQRE	QTSGRLNASLDKSSGRSTLYIAASQPGDSATYL	CAVQGGSEKLVF	GKGTKLTVNP	TRAV21*01		TRAJ57*01	499	0.0008
TRA	AQTVTQSQPEMSVQEAETVTLSCTYD	TSESDYY	LFWYKQPPSRQMILVIR	QEAYKQQN	ATENRFSVNFQKAAKSFSLKISDSQLGDAAMYF	CAYKAGNMLTF	GGGTRLMVKP	TRAV38-2/DV8*01		TRAJ39*01	497	0.0008
TRA	QQQVKQSPQSLIVQKGGISIINCAYE	NTAFDY	FPWYQQFPGKGPALLIA	IRPDVSE	KKEGRFTISFNKSAKQFSLHIMDSQPGDSATYF	CAGADGLTF	GKGTHLIIQP	TRAV23/DV6*01		TRAJ45*01	496	0.0008
TRA	AQTVTQSQPEMSVQEAETVTLSCTYD	TSESDYY	LFWYKQPPSRQMILVIR	QEAYKQQN	ATENRFSVNFQKAAKSFSLKISDSQLGDAAMYF	CAYGRANSKLTF	GKGITLSVRP	TRAV38-2/DV8*01		TRAJ56*01	496	0.0008
TRA	AQTVTQSQPEMSVQEAETVTLSCTYD	TSENNYY	LFWYKQPPSRQMILVIR	QEAYKQQN	ATENRFSVNFQKAAKSFSLKISDSQLGDTAMYF	CAFMKPAGANNLFF	GTGTRLTVIP	TRAV38-1*01		TRAJ36*01	494	0.0008
TRA	AQTVTQSQPEMSVQEAETVTLSCTYD	TSENNYY	LFWYKQPPSRQMILVIR	QEAYKQQN	ATENRFSVNFQKAAKSFSLKISDSQLGDTAMYF	CAFMKLAAGNKLTF	GGGTRVLVKP	TRAV38-1*01		TRAJ17*01	493	0.0008
TRA	DQQVKQNSPSLSVQEGRISILNCDYT	NSMFDY	FLWYKKYPAEGPTFLIS	ISSIKDK	NEDGRFTVFLNKSAKHLSLHIVPSQPGDSAVYF	CAASGGGSNYQLIW	GAGTKLIIKP	TRAV29/DV5*04		TRAJ33*01	493	0.0008
TRA	LAKTTQPISMDSYEGQEVNITCSHN	NIATNDY	ITWYQQFPSQGPRFIIQ	GYKTK	VTNEVASLFIPADRKSSTLSLPRVSLSDTAVYY	CLVAGNTGGFKTIF	GAGTRLFVKA	TRAV4*01		TRAJ9*01	492	0.0008
TRA	GQNIDQPTEMTATEGAIVQINCTYQ	TSGFNG	LFWYQQHAGEAPTFLSY	NVLDGL	EEKGRFSSFLSRSKGYSYLLLKELQMKDSASYL	CAVLDSNYQLIW	GAGTKLIIKP	TRAV1-2*01		TRAJ33*01	492	0.0008
TRA	KQEVTQIPAALSVPEGENLVLNCSFT	DSAIYN	LQWFRQDPGKGLTSLLL	IQSSQRE	QTSGRLNASLDKSSGRSTLYIAASQPGDSATYL	CAVPGNSGGSNYKLTF	GKGTLLTVNP	TRAV21*01		TRAJ53*01	492	0.0008
TRA	AQTVTQSQPEMSVQEAETVTLSCTYD	TSESDYY	LFWYKQPPSRQMILVIR	QEAYKQQN	ATENRFSVNFQKAAKSFSLKISDSQLGDAAMYF	CAYRRYGGATNKLIF	GTGTLLAVQP	TRAV38-2/DV8*01		TRAJ32*02	490	0.0008
TRA	GEDVEQSLFLSVREGDSSVINCTYT	DSSSTY	LYWYKQEPGAGLQLLTY	IFSNMDM	KQDQRLTVLLNKKDKHLSLRIADTQTGDSAIYF	CAERGSGGYNKLIF	GAGTRLAVHP	TRAV5*01		TRAJ4*01	490	0.0008
TRA	SQQGEEDPQALSIQEGENATMNCSYK	TSINN	LQWYRQNSGRGLVHLIL	IRSNERE	KHSGRLRVTLDTSKKSSSLLITASRAADTASYF	CATDVTSGSRLTF	GEGTQLTVNP	TRAV17*01		TRAJ58*01	489	0.0008
TRA	AQSVAQPEDQVNVAEGNPLTVKCTYS	VSGNPY	LFWYVQYPNRGLQFLLK	YITGDNLV	KGSYGFEAEFNKSQTSFHLKKPSALVSDSALYF	CAVRGPWGKLQF	GAGTQVVVTP	TRAV3*01		TRAJ24*02	489	0.0008
TRA	GQNIDQPTEMTATEGAIVQINCTYQ	TSGFNG	LFWYQQHAGEAPTFLSY	NVLDGL	EEKGRFSSFLSRSKGYSYLLLKELQMKDSASYL	CAVRAGANNLFF	GTGTRLTVIP	TRAV1-2*01		TRAJ36*01	488	0.0008
TRA	KNQVEQSPQSLIILEGKNCTLQCNYT	VSPFSN	LRWYKQDTGRGPVSLTI	MTFSENT	KSNGRYTATLDADTKQSSLHITASQLSDSASYI	CVVSSYGNKLVF	GAGTILRVKS	TRAV10*02		TRAJ47*02	488	0.0008
TRA	AQTVTQSQPEMSVQEAETVTLSCTYD	TSENNYY	LFWYKQPPSRQMILVIR	QEAYKQQN	ATENRFSVNFQKAAKSFSLKISDSQLGDTAMYF	CAFMNPNAGNNRKLIW	GLGTSLAVNP	TRAV38-1*01		TRAJ38*01	487	0.0008
TRA	GENVEQHPSTLSVQEGDSAVIKCTYS	DSASNY	FPWYKQELGKRPQLIID	IRSNVGE	KKDQRIAVTLNKTAKHFSLHITETQPEDSAVYF	CAATQYNFNKFYF	GSGTKLNVKP	TRAV13-1*02		TRAJ21*01	487	0.0008
TRA	GQNIDQPTEMTATEGAIVQINCTYQ	TSGFNG	LFWYQQHAGEAPTFLSY	NVLDGL	EEKGRFSSFLSRSKGYSYLLLKELQMKDSASYL	CAVVNSNYQLIW	GAGTKLIIKP	TRAV1-2*01		TRAJ33*01	484	0.0008
TRA	ILNVEQSPQSLHVQEGDSTNFTCSFP	SSNFYA	LHWYRWETAKSPEALFV	MTLNGDE	KKKGRISATLNTKEGYSYLYIKGSQPEDSATYL	CAPRGSYNTDKLIF	GTGTRLQVFP	TRAV24*01		TRAJ34*01	483	0.0008
TRA	GENVEQHPSTLSVQEGDSAVIKCTYS	DSASNY	FPWYKQELGKRPQLIID	IRSNVGE	KKDQRIAVTLNKTAKHFSLHITETQPEDSAVYF	CAASEHTGNQFYF	GTGTSLTVIP	TRAV13-1*02		TRAJ49*01	481	0.0008
TRA	AQTVTQSQPEMSVQEAETVTLSCTYD	TSESDYY	LFWYKQPPSRQMILVIR	QEAYKQQN	ATENRFSVNFQKAAKSFSLKISDSQLGDAAMYF	CAYRSAQGGSEKLVF	GKGTKLTVNP	TRAV38-2/DV8*01		TRAJ57*01	480	0.0007
TRA	EDKVVQSPLSLVVHEGDTVTLNCSYE	VTNFRS	LLWYKQEKKAPTFLFM	LTSSGIE	KKSGRLSSILDKKELFSILNITATQTGDSAIYL	CAVAGGTSYGKLTF	GQGTILTVHP	TRAV36/DV7*05		TRAJ52*01	479	0.0007
TRA	EDKVVQSPLSLVVHEGDTVTLNCSYE	VTNFRS	LLWYKQEKKAPTFLFM	LTSSGIE	KKSGRLSSILDKKELFSILNITATQTGDSAIYL	CAEANAGGTSYGKLTF	GQGTILTVHP	TRAV36/DV7*05		TRAJ52*01	478	0.0007
TRA	KQEVTQIPAALSVPEGENLVLNCSFT	DSAIYN	LQWFRQDPGKGLTSLLL	IQSSQRE	QTSGRLNASLDKSSGRSTLYIAASQPGDSATYL	CAVRSETSGSRLTF	GEGTQLTVNP	TRAV21*01		TRAJ58*01	478	0.0007
TRA	DAKTTQPPSMDCAEGRAANLPCNHS	TISGNEY	VYWYRQIHSQGPQYIIH	GLKNN	ETNEMASLIITEDRKSSTLILPHATLRDTAVYY	CIVRAPANAGGTSYGKLTF	GQGTILTVHP	TRAV26-1*01		TRAJ52*01	478	0.0007
TRA	EDQVTQSPEALRLQEGESSSLNCSYT	VSGLRG	LFWYRQDPGKGPEFLFT	LYSAGEE	KEKERLKATLTKKESFLHITAPKPEDSATYL	CAVRDSGGYQKVTF	GTGTKLQVIP	TRAV20*02		TRAJ13*02	478	0.0007
TRA	EDQVTQSPEALRLQEGESSSLNCSYT	VSGLRG	LFWYRQDPGKGPEFLFT	LYSAGEE	KEKERLKATLTKKESFLHITAPKPEDSATYL	CAVRGSSGGSYIPTF	GRGTSLIVHP	TRAV20*02		TRAJ6*01	477	0.0007
TRA	GENVEQHPSTLSVQEGDSAVIKCTYS	DSASNY	FPWYKQELGKRPQLIID	IRSNVGE	KKDQRIAVTLNKTAKHFSLHITETQPEDSAVYF	CAASIGDMRF	GAGTRLTVKP	TRAV13-1*02		TRAJ43*01	476	0.0007
TRA	GENVEQHPSTLSVQEGDSAVIKCTYS	DSASNY	FPWYKQELGKRPQLIID	IRSNVGE	KKDQRIAVTLNKTAKHFSLHITETQPEDSAVYF	CAALMDSNYQLIW	GAGTKLIIKP	TRAV13-1*02		TRAJ33*01	476	0.0007
TRA	GESVGLHLPTLSVQEGDNSIINCAYS	NSASDY	FIWYKQESGKGPQFIID	IRSNMDK	RQGQRVTVLLNKTVKHLSLQIAATQPGDSAVYF	CAETYSGNTPLVF	GKGTRLSVIA	TRAV13-2*01		TRAJ29*01	476	0.0007
TRA	GQQLNQSPQSMFIQEGEDVSMNCTSS	SIFNT	WLWYKQDPGEGPVLLIA	LYKAGEL	TSNGRLTAQFGITRKDSFLNISASIPSDVGIYF	CAGAYNFNKFYF	GSGTKLNVKP	TRAV35*01		TRAJ21*01	476	0.0007
TRA	KQEVTQIPAALSVPEGENLVLNCSFT	DSAIYN	LQWFRQDPGKGLTSLLL	IQSSQRE	QTSGRLNASLDKSSGRSTLYIAASQPGDSATYL	CALEGRGTSYGKLTF	GQGTILTVHP	TRAV21*01		TRAJ52*01	476	0.0007
TRA	GNSVTQMEGPVTLSEEAFLTINCTYT	ATGYPS	LFWYVQYPGEGLQLLLK	ATKADDK	GSNKGFEATYRKETTSFHLEKGSVQVSDSAVYF	CALKDNTNAGKSTF	GDGTTLTVKP	TRAV9-2*01		TRAJ27*01	475	0.0007
TRA	GDSVTQMEGPVTLSEEAFLTINCTYT	ATGYPS	LFWYVQYPGEGLQLLLK	ATKADDK	GSNKGFEATYRKETTSFHLEKGSVQVSDSAVYF	CALKPGANSKLTF	GKGITLSVRP	TRAV9-2*02		TRAJ56*01	475	0.0007
TRA	KQEVTQIPAALSVPEGENLVLNCSFT	DSAIYN	LQWFRQDPGKGLTSLLL	IQSSQRE	QTSGRLNASLDKSSGRSTLYIAASQPGDSATYL	CAAPQDGSGYSTLTF	GKGTMLLVSP	TRAV21*01		TRAJ11*01	475	0.0007
TRA	GNSVTQMEGPVTLSEEAFLTINCTYT	ATGYPS	LFWYVQYPGEGLQLLLK	ATKADDK	GSNKGFEATYRKETTSFHLEKGSVQVSDSAVYF	CALSDNFGNEKLTF	GTGTRLTIIP	TRAV9-2*01		TRAJ48*01	475	0.0007
TRA	AQTVTQSQPEMSVQEAETVTLSCTYD	TSENNYY	LFWYKQPPSRQMILVIR	QEAYKQQN	ATENRFSVNFQKAAKSFSLKISDSQLGDTAMYF	CAFPYSGGGADGLTF	GKGTHLIIQP	TRAV38-1*01		TRAJ45*01	474	0.0007
TRA	EDKVVQSPLSLVVHEGDTVTLNCSYE	VTNFRS	LLWYKQEKKAPTFLFM	LTSSGIE	KKSGRLSSILDKKELFSILNITATQTGDSAVYL	CAGTDQGGSEKLVF	GKGTKLTVNP	TRAV36/DV7*04		TRAJ57*01	474	0.0007
TRA	KNQVEQSPQSLIILEGKNCTLQCNYT	VSPFSN	LRWYKQDTGRGPVSLTI	MTFSENT	KSNGRYTATLDADTKQSSLHITASQLSDSASYI	CVVTSGGYNKLIF	GAGTRLAVHP	TRAV10*02		TRAJ4*01	470	0.0007
TRA	QKEVEQDPGPLSVPEGAIVSLNCTYS	NSAFQY	FMWYRQYSRKGPELLMY	TYSSGN	KEDGRFTAQVDKSSKYISLFIRDSQPSDSATYL	CAMSGRGGSTLGRLYF	GRGTQLTVWP	TRAV12-3*01		TRAJ18*01	469	0.0007
TRA	GENVEQHPSTLSVQEGDSAVIKCTYS	DSASNY	FPWYKQELGKRPQLIID	IRSNVGE	KKDQRIAVTLNKTAKHFSLHITETQPEDSAVYF	CAASKGGSYIPTF	GRGTSLIVHP	TRAV13-1*02		TRAJ6*01	468	0.0007
TRA	EDQVTQSPEALRLQEGESSSLNCSYT	VSGLRG	LFWYRQDPGKGPEFLFT	LYSAGEE	KEKERLKATLTKKESFLHITAPKPEDSATYL	CAVQGYTGGFKTIF	GAGTRLFVKA	TRAV20*02		TRAJ9*01	467	0.0007
TRA	KQEVTQIPAALSVPEGENLVLNCSFT	DSAIYN	LQWFRQDPGKGLTSLLL	IQSSQRE	QTSGRLNASLDKSSGRSTLYIAASQPGDSATYL	CAVNPGSGNAGNMLTF	GGGTRLMVKP	TRAV21*01		TRAJ39*01	462	0.0007
TRA	GQNIDQPTEMTATEGAIVQINCTYQ	TSGFNG	LFWYQQHAGEAPTFLSY	NVLDGL	EEKGRFSSFLSRSKGYSYLLLKELQMKDSASYL	CATLDSNYQLIW	GAGTKLIIKP	TRAV1-2*01		TRAJ33*01	460	0.0007
TRA	KQEVTQIPAALSVPEGENLVLNCSFT	DSAIYN	LQWFRQDPGKGLTSLLL	IQSSQRE	QTSGRLNASLDKSSGRSTLYIAASQPGDSATYL	CAVASGGSYIPTF	GRGTSLIVHP	TRAV21*01		TRAJ6*01	460	0.0007
TRA	AQTVTQSQPEMSVQEAETVTLSCTYD	TSESDYY	LFWYKQPPSRQMILVIR	QEAYKQQN	ATENRFSVNFQKAAKSFSLKISDSQLGDAAMYF	CAYWRQGGSEKLVF	GKGTKLTVNP	TRAV38-2/DV8*01		TRAJ57*01	458	0.0007
TRA	KDQVFQPSTVASSEGAVVEIFCNHS	VSNAYN	FFWYLHFPGCAPRLLVK	GSKP	SQQGRYNMTYERFSSSLLILQVREADAAVYY	CAASDTGRRALTF	GSGTRLQVQP	TRAV2*01		TRAJ5*01	458	0.0007
TRA	KDQVFQPSTVASSEGAVVEIFCNHS	VSNAYN	FFWYLHFPGCAPRLLVK	GSKP	SQQGRYNMTYERFSSSLLILQVREADAAVYY	CAVGYSGNTPLVF	GKGTRLSVIA	TRAV2*01		TRAJ29*01	458	0.0007
TRA	GENVEQHPSTLSVQEGDSAVIKCTYS	DSASNY	FPWYKQELGKRPQLIID	IRSNVGE	KKDQRIAVTLNKTAKHFSLHITETQPEDSAVYF	CAAPISGYSTLTF	GKGTMLLVSP	TRAV13-1*02		TRAJ11*01	455	0.0007
TRA	TQLLEQSPQFLSIQEGENLTVYCNSS	SVFSS	LQWYRQEPGEGPVLLVT	VVTGGEV	KKLKRLTFQFGDARKDSSLHITAAQPGDTGLYL	CAGARSGGYQKVTF	GTGTKLQVIP	TRAV27*01		TRAJ13*02	454	0.0007
TRA	KQEVTQIPAALSVPEGENLVLNCSFT	DSAIYN	LQWFRQDPGKGLTSLLL	IQSSQRE	QTSGRLNASLDKSSGRSTLYIAASQPGDSATYL	CAVRGNAGNMLTF	GGGTRLMVKP	TRAV21*01		TRAJ39*01	453	0.0007
TRA	ELKVEQNPLFLSMQEGKNYTIYCNYS	TTSDR	LYWYRQDPGKSLESLFV	LLSNGAV	KQEGRLMASLDTKARLSTLHITAAVHDLSATYF	CAVDMNYGGSQGNLIF	GKGTKLSVKP	TRAV39*01		TRAJ42*01	452	0.0007
TRA	KQEVTQIPAALSVPEGENLVLNCSFT	DSAIYN	LQWFRQDPGKGLTSLLL	IQSSQRE	QTSGRLNASLDKSSGRSTLYIAASQPGDSATYL	CAVRHPGGTSYGKLTF	GQGTILTVHP	TRAV21*01		TRAJ52*01	452	0.0007
TRA	GNSVTQMEGPVTLSEEAFLTINCTYT	ATGYPS	LFWYVQYPGEGLQLLLK	ATKADDK	GSNKGFEATYRKETTSFHLEKGSVQVSDSAVYF	CALSEGSYIPTF	GRGTSLIVHP	TRAV9-2*01		TRAJ6*01	450	0.0007
TRA	SQKIEQNSEALNIQEGKTATLTCNYT	NYSPAY	LQWYRQDPGRGPVFLLL	IRENEKE	KRKERLKVTFDTTLKQSLFHITASQPADSATYL	CALNRSGGANSKLTF	GKGITLSVRP	TRAV6*07		TRAJ56*01	449	0.0007
TRA	EDQVTQSPEALRLQEGESSSLNCSYT	VSGLRG	LFWYRQDPGKGPEFLFT	LYSAGEE	KEKERLKATLTKKESFLHITAPKPEDSATYL	CAVQAPMYSGGGADGLTF	GKGTHLIIQP	TRAV20*02		TRAJ45*01	449	0.0007
TRA	KQEVTQIPAALSVPEGENLVLNCSFT	DSAIYN	LQWFRQDPGKGLTSLLL	IQSSQRE	QTSGRLNASLDKSSGRSTLYIAASQPGDSATYL	CAVTNQAGTALIF	GKGTTLSVSS	TRAV21*01		TRAJ15*01	448	0.0007
TRA	EDQVTQSPEALRLQEGESSSLNCSYT	VSGLRG	LFWYRQDPGKGPEFLFT	LYSAGEE	KEKERLKATLTKKESFLHITAPKPEDSATYL	CAANNAGNMLTF	GGGTRLMVKP	TRAV20*02		TRAJ39*01	447	0.0007
TRA	GDSVTQMEGPVTLSEEAFLTINCTYT	ATGYPS	LFWYVQYPGEGLQLLLK	ATKADDK	GSNKGFEATYRKETTSFHLEKGSVQVSDSAVYF	CALNQGAQKLVF	GQGTRLTINP	TRAV9-2*02		TRAJ54*01	446	0.0007
TRA	GNSVTQMEGPVTLSEEAFLTINCTYT	ATGYPS	LFWYVQYPGEGLQLLLK	ATKADDK	GSNKGFEATYRKETTSFHLEKGSVQVSDSAVYF	CALLGGSARQLTF	GSGTQLTVLP	TRAV9-2*01		TRAJ22*01	445	0.0007
TRA	AQTVTQSQPEMSVQEAETVTLSCTYD	TSESDYY	LFWYKQPPSRQMILVIR	QEAYKQQN	ATENRFSVNFQKAAKSFSLKISDSQLGDAAMYF	CAYSYESGGGADGLTF	GKGTHLIIQP	TRAV38-2/DV8*01		TRAJ45*01	445	0.0007
TRA	GDSVTQMEGPVTLSEEAFLTINCTYT	ATGYPS	LFWYVQYPGEGLQLLLK	ATKADDK	GSNKGFEATYRKETTSFHLEKGSVQVSDSAVYF	CALTPNQAGTALIF	GKGTTLSVSS	TRAV9-2*02		TRAJ15*01	444	0.0007
TRA	ILNVEQSPQSLHVQEGDSTNFTCSFP	SSNFYA	LHWYRWETAKSPEALFV	MTLNGDE	KKKGRISATLNTKEGYSYLYIKGSQPEDSATYL	CAFINTGTASKLTF	GTGTRLQVTL	TRAV24*01		TRAJ44*01	444	0.0007
TRA	EDQVTQSPEALRLQEGESSSLNCSYT	VSGLRG	LFWYRQDPGKGPEFLFT	LYSAGEE	KEKERLKATLTKKESFLHITAPKPEDSATYL	CAVQVLKTSYDKVIF	GPGTSLSVIP	TRAV20*02		TRAJ50*01	443	0.0007
TRA	GQNIDQPTEMTATEGAIVQINCTYQ	TSGFNG	LFWYQQHAGEAPTFLSY	NVLDGL	EEKGRFSSFLSRSKGYSYLLLKELQMKDSASYL	CAVLDSGYALNF	GKGTSLLVTP	TRAV1-2*01		TRAJ41*01	443	0.0007
TRA	GESVGLHLPTLSVQEGDNSIINCAYS	NSASDY	FIWYKQESGKGPQFIID	IRSNMDK	RQGQRVTVLLNKTVKHLSLQIAATQPGDSAVYF	CAEIPNYGGATNKLIF	GTGTLLAVQP	TRAV13-2*01		TRAJ32*02	442	0.0007
TRA	GENVEQHPSTLSVQEGDSAVIKCTYS	DSASNY	FPWYKQELGKRPQLIID	IRSNVGE	KKDQRIAVTLNKTAKHFSLHITETQPEDSAVYF	CAASIRSGTGNQFYF	GTGTSLTVIP	TRAV13-1*02		TRAJ49*01	441	0.0007
TRA	KDQVFQPSTVASSEGAVVEIFCNHS	VSNAYN	FFWYLHFPGCAPRLLVK	GSKP	SQQGRYNMTYERFSSSLLILQVREADAAVYY	CAVADNARLMF	GDGTQLVVKP	TRAV2*01		TRAJ31*01	441	0.0007
TRA	GQNIDQPTEMTATEGAIVQINCTYQ	TSGFNG	LFWYQQHAGEAPTFLSY	NVLDGL	EEKGRFSSFLSRSKGYSYLLLKELQMKDSASYL	CAVKNYNTDKLIF	GTGTRLQVFP	TRAV1-2*01		TRAJ34*01	441	0.0007
TRA	AQTVTQSQPEMSVQEAETVTLSCTYD	TSESDYY	LFWYKQPPSRQMILVIR	QEAYKQQN	ATENRFSVNFQKAAKSFSLKISDSQLGDAAMYF	CAYRRGGGADGLTF	GKGTHLIIQP	TRAV38-2/DV8*01		TRAJ45*01	441	0.0007
TRA	KDQVFQPSTVASSEGAVVEIFCNHS	VSNAYN	FFWYLHFPGCAPRLLVK	GSKP	SQQGRYNMTYERFSSSLLILQVREADAAVYY	CAVGYNNNDMRF	GAGTRLTVKP	TRAV2*01		TRAJ43*01	441	0.0007
TRA	KQEVTQIPAALSVPEGENLVLNCSFT	DSAIYN	LQWFRQDPGKGLTSLLL	IQSSQRE	QTSGRLNASLDKSSGRSTLYIAASQPGDSATYL	CAVEPGTASKLTF	GTGTRLQVTL	TRAV21*01		TRAJ44*01	441	0.0007
TRA	KQEVTQIPAALSVPEGENLVLNCSFT	DSAIYN	LQWFRQDPGKGLTSLLL	IQSSQRE	QTSGRLNASLDKSSGRSTLYIAASQPGDSATYL	CALDPGSARQLTF	GSGTQLTVLP	TRAV21*02		TRAJ22*01	440	0.0007
TRA	AQTVTQSQPEMSVQEAETVTLSCTYD	TSESDYY	LFWYKQPPSRQMILVIR	QEAYKQQN	ATENRFSVNFQKAAKSFSLKISDSQLGDAAMYF	CAYSPSNFGNEKLTF	GTGTRLTIIP	TRAV38-2/DV8*01		TRAJ48*01	440	0.0007
TRA	TQLLEQSPQFLSIQEGENLTVYCNSS	SVFSS	LQWYRQEPGEGPVLLVT	VVTGGEV	KKLKRLTFQFGDARKDSSLHITAAQPGDTGLYL	CAGAGETSGSRLTF	GEGTQLTVNP	TRAV27*01		TRAJ58*01	440	0.0007
TRA	LAKTTQPISMDSYEGQEVNITCSHN	NIATNDY	ITWYQQFPSQGPRFIIQ	GYKTK	VTNEVASLFIPADRKSSTLSLPRVSLSDTAVYY	CLVGDTDKLIF	GTGTRLQVFP	TRAV4*01		TRAJ34*01	440	0.0007
TRA	AQTVTQSQPEMSVQEAETVTLSCTYD	TSENNYY	LFWYKQPPSRQMILVIR	QEAYKQQN	ATENRFSVNFQKAAKSFSLKISDSQLGDTAMYF	CAFTLNDMRF	GAGTRLTVKP	TRAV38-1*01		TRAJ43*01	439	0.0007
TRA	DAKTTQPNSMESNEEEPVHLPCNHS	TISGTDY	IHWYRQLPSQGPEYVIH	GLTSN	VNNRMASLAIAEDRKSSTLILHRATLRDAAVYY	CIATSGYGQGGKLIF	GQGTELSVKP	TRAV26-2*01		TRAJ23*01	439	0.0007
TRA	EDQVTQSPEALRLQEGESSSLNCSYT	VSGLRG	LFWYRQDPGKGPEFLFT	LYSAGEE	KEKERLKATLTKKESFLHITAPKPEDSATYL	CAVRQAGTALIF	GKGTTLSVSS	TRAV20*02		TRAJ15*01	439	0.0007
TRA	GENVEQHPSTLSVQEGDSAVIKCTYS	DSASNY	FPWYKQELGKRPQLIID	IRSNVGE	KKDQRIAVTLNKTAKHFSLHITETQPEDSAVYF	CAASINFGDTGRRALTF	GSGTRLQVQP	TRAV13-1*02		TRAJ5*01	438	0.0007
TRA	AQTVTQSQPEMSVQEAETVTLSCTYD	TSENNYY	LFWYKQPPSRQMILVIR	QEAYKQQN	ATENRFSVNFQKAAKSFSLKISDSQLGDTAMYF	CAFMRLGGTSYGKLTF	GQGTILTVHP	TRAV38-1*01		TRAJ52*01	435	0.0007
TRA	KQEVTQIPAALSVPEGENLVLNCSFT	DSAIYN	LQWFRQDPGKGLTSLLL	IQSSQRE	QTSGRLNASLDKSSGRSTLYIAASQPGDSATYL	CAVRPHSGGYQKVTF	GTGTKLQVIP	TRAV21*01		TRAJ13*02	434	0.0007
TRA	AQTVTQSQPEMSVQEAETVTLSCTYD	TSENNYY	LFWYKQPPSRQMILVIR	QEAYKQQN	ATENRFSVNFQKAAKSFSLKISDSQLGDTAMYF	CASERQLTF	GSGTQLTVLP	TRAV38-1*01		TRAJ22*01	434	0.0007
TRA	KQEVTQIPAALSVPEGENLVLNCSFT	DSAIYN	LQWFRQDPGKGLTSLLL	IQSSQRE	QTSGRLNASLDKSSGRSTLYIAASQPGDSATYL	CAVYYGGATNKLIF	GTGTLLAVQP	TRAV21*01		TRAJ32*02	434	0.0007
TRA	KNEVEQSPQNLTAQEGEFITINCSYS	VGISA	LHWLQQHPGGGIVSLFM	LSSGK	KKHGRLIATINIQEKHSSLHITASHPRDSAVYI	CAVRYAGGTSYGKLTF	GQGTILTVHP	TRAV41*01		TRAJ52*01	434	0.0007
TRA	KQEVTQIPAALSVPEGENLVLNCSFT	DSAIYN	LQWFRQDPGKGLTSLLL	IQSSQRE	QTSGRLNASLDKSSGRSTLYIAASQPGDSATYL	CAVGTGFQKLVF	GTGTRLLVSP	TRAV21*01		TRAJ8*01	433	0.0007
TRA	DQQVKQNSPSLSVQEGRISILNCDYT	NSMFDY	FLWYKKYPAEGPTFLIS	ISSIKDK	NEDGRFTVFLNKSAKHLSLHIVPSQPGDSAVYF	CAASRTSGTYKYIF	GTGTRLKVLA	TRAV29/DV5*01		TRAJ40*01	432	0.0007
TRA	AQTVTQSQPEMSVQEAETVTLSCTYD	TSESDYY	LFWYKQPPSRQMILVIR	QEAYKQQN	ATENRFSVNFQKAAKSFSLKISDSQLGDAAMYF	CAYRNAGGTSYGKLTF	GQGTILTVHP	TRAV38-2/DV8*01		TRAJ52*01	431	0.0007
TRA	KQEVTQIPAALSVPEGENLVLNCSFT	DSAIYN	LQWFRQDPGKGLTSLLL	IQSSQRE	QTSGRLNASLDKSSGRSTLYIAASQPGDSATYL	CAVFLLTQGGSEKLVF	GKGTKLTVNP	TRAV21*01		TRAJ57*01	430	0.0007
TRA	KNQVEQSPQSLIILEGKNCTLQCNYT	VSPFSN	LRWYKQDTGRGPVSLTI	MTFSENT	KSNGRYTATLDADTKQSSLHITASQLSDSASYI	CVVIPPLSDQKVTF	GTGTKLQVIP	TRAV10*01		TRAJ13*02	430	0.0007
TRA	AQKVTQAQTEISVVEKEDVTLDCVYE	TRDTTYY	LFWYKQPPSGELVFLIR	RNSFDEQN	EISGRYSWNFQKSTSSFNFTITASQVVDSAVYF	CALSENAGNNRKLIW	GLGTSLAVNP	TRAV19*01		TRAJ38*01	430	0.0007
TRA	KDQVFQPSTVASSEGAVVEIFCNHS	VSNAYN	FFWYLHFPGCAPRLLVK	GSKP	SQQGRYNMTYERFSSSLLILQVREADAAVYY	CAITYNQGGKLIF	GQGTELSVKP	TRAV2*01		TRAJ23*01	429	0.0007
TRA	EDQVTQSPEALRLQEGESSSLNCSYT	VSGLRG	LFWYRQDPGKGPEFLFT	LYSAGEE	KEKERLKATLTKKESFLHITAPKPEDSATYL	CAVVAYDMRF	GAGTRLTVKP	TRAV20*02		TRAJ43*01	428	0.0007
TRA	AQTVTQSQPEMSVQEAETVTLSCTYD	TSESDYY	LFWYKQPPSRQMILVIR	QEAYKQQN	ATENRFSVNFQKAAKSFSLKISDSQLGDAAMYF	CAYRKIQGAQKLVF	GQGTRLTINP	TRAV38-2/DV8*01		TRAJ54*01	428	0.0007
TRA	KQEVTQIPAALSVPEGENLVLNCSFT	DSAIYN	LQWFRQDPGKGLTSLLL	IQSSQRE	QTSGRLNASLDKSSGRSTLYIAASQPGDSATYL	CAFVSGGGADGLTF	GKGTHLIIQP	TRAV21*01		TRAJ45*01	428	0.0007
TRA	AQTVTQSQPEMSVQEAETVTLSCTYD	TSESDYY	LFWYKQPPSRQMILVIR	QEAYKQQN	ATENRFSVNFQKAAKSFSLKISDSQLGDAAMYF	CAYRSEIKAAGNKLTF	GGGTRVLVKP	TRAV38-2/DV8*01		TRAJ17*01	427	0.0007
TRA	EDQVTQSPEALRLQEGESSSLNCSYT	VSGLRG	LFWYRQDPGKGPEFLFT	LYSAGEE	KEKERLKATLTKKESFLHITAPKPEDSATYL	CAVQARGYNKLIF	GAGTRLAVHP	TRAV20*02		TRAJ4*01	427	0.0007
TRA	AQTVTQSQPEMSVQEAETVTLSCTYD	TSESDYY	LFWYKQPPSRQMILVIR	QEAYKQQN	ATENRFSVNFQKAAKSFSLKISDSQLGDAAMYF	CAYRSAERGGSNYKLTF	GKGTLLTVNP	TRAV38-2/DV8*01		TRAJ53*01	426	0.0007
TRA	ILNVEQSPQSLHVQEGDSTNFTCSFP	SSNFYA	LHWYRWETAKSPEALFV	MTLNGDE	KKKGRISATLNTKEGYSYLYIKGSQPEDSATYL	CAYSNNAGNMLTF	GGGTRLMVKP	TRAV24*01		TRAJ39*01	424	0.0007
TRA	DAKTTQPNSMESNEEEPVHLPCNHS	TISGTDY	IHWYRQLPSQGPEYVIH	GLTSN	VNNRMASLAIAEDRKSSTLILHRATLRDAAVYY	CILRDVAGNTPLVF	GKGTRLSVIA	TRAV26-2*01		TRAJ29*01	423	0.0007
TRA	SQQGEEDPQALSIQEGENATMNCSYK	TSINN	LQWYRQNSGRGLVHLIL	IRSNERE	KHSGRLRVTLDTSKKSSSLLITASRAADTASYF	CATERNTGGFKTIF	GAGTRLFVKA	TRAV17*01		TRAJ9*01	422	0.0007
TRA	KQEVTQIPAALSVPEGENLVLNCSFT	DSAIYN	LQWFRQDPGKGLTSLLL	IQSSQRE	QTSGRLNASLDKSSGRSTLYIAASQPGDSATYL	CALGNAGNMLTF	GGGTRLMVKP	TRAV21*01		TRAJ39*01	422	0.0007
TRA	AQKITQTQPGMFVQEKEAVTLDCTYD	TSDQSYG	LFWYKQPSSGEMIFLIY	QGSYDEQN	ATEGRYSLNFQKARKSANLVISASQLGDSAMYF	CAMRERTGNQFYF	GTGTSLTVIP	TRAV14/DV4*02		TRAJ49*01	422	0.0007
TRA	GEDVEQSLFLSVREGDSSVINCTYT	DSSSTY	LYWYKQEPGAGLQLLTY	IFSNMDM	KQDQRLTVLLNKKDKHLSLRIADTQTGDSAIYF	CAEDPFSGGYNKLIF	GAGTRLAVHP	TRAV5*01		TRAJ4*01	420	0.0007
TRA	KQEVTQIPAALSVPEGENLVLNCSFT	DSAIYN	LQWFRQDPGKGLTSLLL	IQSSQRE	QTSGRLNASLDKSSGRSTLYIAASQPGDSATYL	CAVKGDSSYKLIF	GSGTRLLVRP	TRAV21*01		TRAJ12*01	420	0.0007
TRA	KQEVTQIPAALSVPEGENLVLNCSFT	DSAIYN	LQWFRQDPGKGLTSLLL	IQSSQRE	QTSGRLNASLDKSSGRSTLYIAASQPGDSATYL	CAVIGWGSNYKLTF	GKGTLLTVNP	TRAV21*01		TRAJ53*01	419	0.0007
TRA	KQEVTQIPAALSVPEGENLVLNCSFT	DSAIYN	LQWFRQDPGKGLTSLLL	IQSSQRE	QTSGRLNASLDKSSGRSTLYIAASQPGDSATYL	CAVVGGWTGTASKLTF	GTGTRLQVTL	TRAV21*01		TRAJ44*01	418	0.0007
TRA	QQPVQSPQAVILREGEDAVINCSSS	KALYS	VHWYRQKHGEAPVFLMI	LLKGGEQ	KGHDKISASFNEKKQQSSLYLTASQLSYSGTYF	CGTEAGTSYGKLTF	GQGTILTVHP	TRAV30*05		TRAJ52*01	418	0.0007
TRA	AQTVTQSQPEMSVQEAETVTLSCTYD	TSESDYY	LFWYKQPPSRQMILVIR	QEAYKQQN	ATENRFSVNFQKAAKSFSLKISDSQLGDAAMYF	CAYRSGNSGTYKYIF	GTGTRLKVLA	TRAV38-2/DV8*01		TRAJ40*01	418	0.0007
TRA	GQNIDQPTEMTATEGAIVQINCTYQ	TSGFNG	LFWYQQHAGEAPTFLSY	NVLDGL	EEKGRFSSFLSRSKGYSYLLLKELQMKDSASYL	CAQMDSSYKLIF	GSGTRLLVRP	TRAV1-2*01		TRAJ12*01	417	0.0007
TRA	DQQVKQNSPSLSVQEGRISILNCDYT	NSMFDY	FLWYKKYPAEGPTFLIS	ISSIKDK	NEDGRFTVFLNKSAKHLSLHIVPSQPGDSAVYF	CAAAGGTSYGKLTF	GQGTILTVHP	TRAV29/DV5*01		TRAJ52*01	417	0.0007
TRA	GQNIDQPTEMTATEGAIVQINCTYQ	TSGFNG	LFWYQQHAGEAPTFLSY	NVLDGL	EEKGRFSSFLSRSKGYSYLLLKELQMKDSASYL	CAPQDGTYKYIF	GTGTRLKVLA	TRAV1-2*01		TRAJ40*01	415	0.0006
TRA	KQEVTQIPAALSVPEGENLVLNCSFT	DSAIYN	LQWFRQDPGKGLTSLLL	IQSSQRE	QTSGRLNASLDKSSGRSTLYIAASQPGDSATYL	CAVGDDMRF	GAGTRLTVKP	TRAV21*01		TRAJ43*01	414	0.0006
TRA	LAKTTQPISMDSYEGQEVNITCSHN	NIATNDY	ITWYQQFPSQGPRFIIQ	GYKTK	VTNEVASLFIPADRKSSTLSLPRVSLSDTAVYY	CLVGNNFNKFYF	GSGTKLNVKP	TRAV4*01		TRAJ21*01	414	0.0006
TRA	AQTVTQSQPEMSVQEAETVTLSCTYD	TSESDYY	LFWYKQPPSRQMILVIR	QEAYKQQN	ATENRFSVNFQKAAKSFSLKISDSQLGDAAMYF	CAVTGTASKLTF	GTGTRLQVTL	TRAV38-2/DV8*01		TRAJ44*01	413	0.0006
TRA	EDQVTQSPEALRLQEGESSSLNCSYT	VSGLRG	LFWYRQDPGKGPEFLFT	LYSAGEE	KEKERLKATLTKKESFLHITAPKPEDSATYL	CAVQSLGGKLIF	GQGTTLQVKP	TRAV20*02		TRAJ37*01	413	0.0006
TRA	GDSVTQMEGPVTLSEEAFLTINCTYT	ATGYPS	LFWYVQYPGEGLQLLLK	ATKADDK	GSNKGFEATYRKETTSFHLEKGSVQVSDSAVYF	CALRGWDYGGSQGNLIF	GKGTKLSVKP	TRAV9-2*02		TRAJ42*01	413	0.0006
TRA	QKEVEQNSGPLSVPEGAIASLNCTYS	DRGSQS	FFWYRQYSGKSPELIMS	IYSNGD	KEDGRFTAQLNKASQYVSLLIRDSQPSDSATYL	CAFQDGANSKLTF	GKGITLSVRP	TRAV12-2*02		TRAJ56*01	413	0.0006
TRA	AQTVTQSQPEMSVQEAETVTLSCTYD	TSESDYY	LFWYKQPPSRQMILVIR	QEAYKQQN	ATENRFSVNFQKAAKSFSLKISDSQLGDAAMYF	CAYRSANTGNQFYF	GTGTSLTVIP	TRAV38-2/DV8*01		TRAJ49*01	413	0.0006
TRA	KQEVTQIPAALSVPEGENLVLNCSFT	DSAIYN	LQWFRQDPGKGLTSLLL	IQSSQRE	QTSGRLNASLDKSSGRSTLYIAASQPGDSATYL	CAVISDMRF	GAGTRLTVKP	TRAV21*01		TRAJ43*01	413	0.0006
TRA	DQQVKQNSPSLSVQEGRISILNCDYT	NSMFDY	FLWYKKYPAEGPTFLIS	ISSIKDK	NEDGRFTVFLNKSAKHLSLHIVPSQPGDSAVYF	CAASASYTDKLIF	GTGTRLQVFP	TRAV29/DV5*01		TRAJ34*01	413	0.0006
TRA	KQEVTQIPAALSVPEGENLVLNCSFT	DSAIYN	LQWFRQDPGKGLTSLLL	IQSSQRE	QTSGRLNASLDKSSGRSTLYIAASQPGDSATYL	CAVRANDYKLSF	GAGTTVTVRA	TRAV21*01		TRAJ20*01	412	0.0006
TRA	TQLLEQSPQFLSIQEGENLTVYCNSS	SVFSS	LQWYRQEPGEGPVLLVT	VVTGGEV	KKLKRLTFQFGDARKDSSLHITAAQPGDTGLYL	WDNTGKLIF	GQGTTLQVKP	TRAV27*01		TRAJ37*01	412	0.0006
TRA	GESVGLHLPTLSVQEGDNSIINCAYS	NSASDY	FIWYKQESGKGPQFIID	IRSNMDK	RQGQRVTVLLNKTVKHLSLQIAATQPGDSAVYF	CAENISGTASKLTF	GTGTRLQVTL	TRAV13-2*01		TRAJ44*01	412	0.0006
TRA	KQEVTQIPAALSVPEGENLVLNCSFT	DSAIYN	LQWFRQDPGKGLTSLLL	IQSSQRE	QTSGRLNASLDKSSGRSTLYIAASQPGDSATYL	CAVKGRGSNYKLTF	GKGTLLTVNP	TRAV21*01		TRAJ53*01	412	0.0006
TRA	KQEVTQIPAALSVPEGENLVLNCSFT	DSAIYN	LQWFRQDPGKGLTSLLL	IQSSQRE	QTSGRLNASLDKSSGRSTLYIAASQPGDSATYL	CAPKSGDSSYKLIF	GSGTRLLVRP	TRAV21*02		TRAJ12*01	412	0.0006
TRA	QQPVQSPQAVILREGEDAVINCSSS	KALYS	VHWYRQKHGEAPVFLMI	LLKGGEQ	KGHDKISASFNEKKQQSSLYLTASQLSYSGTYF	CGTSRDSNYQLIW	GAGTKLIIKP	TRAV30*05		TRAJ33*01	411	0.0006
TRA	KQEVTQIPAALSVPEGENLVLNCSFT	DSAIYN	LQWFRQDPGKGLTSLLL	IQSSQRE	QTSGRLNASLDKSSGRSTLYIAASQPGDSATYL	CAVQGGSQGNLIF	GKGTKLSVKP	TRAV21*01		TRAJ42*01	411	0.0006
TRA	GDSVTQMEGPVTLSEEAFLTINCTYT	ATGYPS	LFWYVQYPGEGLQLLLK	ATKADDK	GSNKGFEATYRKETTSFHLEKGSVQVSDSAVYF	CALTPDQTGANNLFF	GTGTRLTVIP	TRAV9-2*02		TRAJ36*01	410	0.0006
TRA	KNQVEQSPQSLIILEGKNCTLQCNYT	VSPFSN	LRWYKQDTGRGPVSLTI	MTFSENT	KSNGRYTATLDADTKQSSLHITASQLSDSASYI	CAAGSGGGADGLTF	GKGTHLIIQP	TRAV10*02		TRAJ45*01	409	0.0006
TRA	KDQVFQPSTVASSEGAVVEIFCNHS	VSNAYN	FFWYLHFPGCAPRLLVK	GSKP	SQQGRYNMTYERFSSSLLILQVREADAAVYY	CAVEGRSGGKLIF	GQGTELSVKP	TRAV2*01		TRAJ23*01	406	0.0006
TRA	AQTVTQSQPEMSVQEAETVTLSCTYD	TSESDYY	LFWYKQPPSRQMILVIR	QEAYKQQN	ATENRFSVNFQKAAKSFSLKISDSQLGDAAMYF	CAYRSAGDAGNMLTF	GGGTRLMVKP	TRAV38-2/DV8*01		TRAJ39*01	406	0.0006
TRA	DAKTTQPNSMESNEEEPVHLPCNHS	TISGTDY	IHWYRQLPSQGPEYVIH	GLTSN	VNNRMASLAIAEDRKSSTLILHRATLRDAAVYY	CILSSPSGGSNYKLTF	GKGTLLTVNP	TRAV26-2*01		TRAJ53*01	404	0.0006
TRA	KQEVTQIPAALSVPEGENLVLNCSFT	DSAIYN	LQWFRQDPGKGLTSLLL	IQSSQRE	QTSGRLNASLDKSSGRSTLYIAASQPGDSATYL	CAVRTYNNARLMF	GDGTQLVVKP	TRAV21*01		TRAJ31*01	404	0.0006
TRA	KQEVTQIPAALSVPEGENLVLNCSFT	DSAIYN	LQWFRQDPGKGLTSLLL	IQSSQRE	QTSGRLNASLDKSSGRSTLYIAASQPGDSATYL	CAVIDSRLTF	GEGTQLTVNP	TRAV21*01		TRAJ58*01	404	0.0006
TRA	KQEVTQIPAALSVPEGENLVLNCSFT	DSAIYN	LQWFRQDPGKGLTSLLL	IQSSQRE	QTSGRLNASLDKSSGRSTLYIAASQPGDSATYL	CAAYSSASKIIF	GSGTRLSIRP	TRAV21*01		TRAJ3*01	403	0.0006
TRA	GQSLEQPSEVTAVEGAIVQINCTYQ	TSGFYG	LSWYQQHDGGAPTFLSY	NALDGL	EETGRFSSFLSRSDSYGYLLLQELQMKDSASYF	CALDRGTGANNLFF	GTGTRLTVIP	TRAV1-1*01		TRAJ36*01	403	0.0006
TRA	GQSLEQPSEVTAVEGAIVQINCTYQ	TSGFYG	LSWYQQHDGGAPTFLSY	NALDGL	EETGRFSSFLSRSDSYGYLLLQELQMKDSASYF	CAVRVLYGGATNKLIF	GTGTLLAVQP	TRAV1-1*01		TRAJ32*02	401	0.0006
TRA	GEDVEQSLFLSVREGDSSVINCTYT	DSSSTY	LYWYKQEPGAGLQLLTY	IFSNMDM	KQDQRLTVLLNKKDKHLSLRIADTQTGDSAIYF	CADSNQAGTALIF	GKGTTLSVSS	TRAV5*01		TRAJ15*01	401	0.0006
TRA	GQNIDQPTEMTATEGAIVQINCTYQ	TSGFNG	LFWYQQHAGEAPTFLSY	NVLDGL	EEKGRFSSFLSRSKGYSYLLLKELQMKDSASYL	CAWMDSSYKLIF	GSGTRLLVRP	TRAV1-2*01		TRAJ12*01	401	0.0006
TRA	EDQVTQSPEALRLQEGESSSLNCSYT	VSGLRG	LFWYRQDPGKGPEFLFT	LYSAGEE	KEKERLKATLTKKESFLHITAPKPEDSATYL	CAVVSGGYNKLIF	GAGTRLAVHP	TRAV20*02		TRAJ4*01	400	0.0006
TRA	GENVEQHPSTLSVQEGDSAVIKCTYS	DSASNY	FPWYKQELGKRPQLIID	IRSNVGE	KKDQRIAVTLNKTAKHFSLHITETQPEDSAVYF	CAASRGSSASKIIF	GSGTRLSIRP	TRAV13-1*02		TRAJ3*01	399	0.0006
TRA	AQTVTQSQPEMSVQEAETVTLSCTYD	TSESDYY	LFWYKQPPSRQMILVIR	QEAYKQQN	ATENRFSVNFQKAAKSFSLKISDSQLGDAAMYF	CAYGVDSNYQLIW	GAGTKLIIKP	TRAV38-2/DV8*01		TRAJ33*01	399	0.0006
TRA	GNSVTQMEGPVTLSEEAFLTINCTYT	ATGYPS	LFWYVQYPGEGLQLLLK	ATKADDK	GSNKGFEATYRKETTSFHLEKGSVQVSDSAVYF	CALYNTDKLIF	GTGTRLQVFP	TRAV9-2*01		TRAJ34*01	397	0.0006
TRA	GESVGLHLPTLSVQEGDNSIINCAYS	NSASDY	FIWYKQESGKGPQFIID	IRSNMDK	RQGQRVTVLLNKTVKHLSLQIAATQPGDSAVYF	CAESSPPGSGNTGKLIF	GQGTTLQVKP	TRAV13-2*01		TRAJ37*01	397	0.0006
TRA	GQNIDQPTEMTATEGAIVQINCTYQ	TSGFNG	LFWYQQHAGEAPTFLSY	NVLDGL	EEKGRFSSFLSRSKGYSYLLLKELQMKDSASYL	CAVRENDYKLSF	GAGTTVTVRA	TRAV1-2*01		TRAJ20*01	397	0.0006
TRA	AQKITQTQPGMFVQEKEAVTLDCTYD	TSDPSYG	LFWYKQPSSGEMIFLIY	QGSYDQQN	ATEGRYSLNFQKARKSANLVISASQLGDSAMYF	CAMRGFTGNQFYF	GTGTSLTVIP	TRAV14/DV4*01		TRAJ49*01	396	0.0006
TRA	AQRVTQPEKLLSVFKGAPVELKCNYS	YSGSPE	LFWYVQYSRQRLQLLLR	HISR	ESIKGFTADLNKGETSFHLKKPFAQEEDSAMYY	CALSGGNNNDMRF	GAGTRLTVKP	TRAV16*01		TRAJ43*01	396	0.0006
TRA	AQTVTQSQPEMSVQEAETVTLSCTYD	TSENNYY	LFWYKQPPSRQMILVIR	QEAYKQQN	ATENRFSVNFQKAAKSFSLKISDSQLGDTAMYF	CAFMKHDEGKLIF	GQGTELSVKP	TRAV38-1*01		TRAJ23*01	396	0.0006
TRA	AQTVTQSQPEMSVQEAETVTLSCTYD	TSESDYY	LFWYKQPPSRQMILVIR	QEAYKQQN	ATENRFSVNFQKAAKSFSLKISDSQLGDAAMYF	CAYRSFHSGAGSYQLTF	GKGTKLSVIP	TRAV38-2/DV8*01		TRAJ28*01	395	0.0006
TRA	KQEVTQIPAALSVPEGENLVLNCSFT	DSAIYN	LQWFRQDPGKGLTSLLL	IQSSQRE	QTSGRLNASLDKSSGRSTLYIAASQPGDSATYL	CAASPTGNQFYF	GTGTSLTVIP	TRAV21*01		TRAJ49*01	395	0.0006
TRA	GNSVTQMEGPVTLSEEAFLTINCTYT	ATGYPS	LFWYVQYPGEGLQLLLK	ATKADDK	GSNKGFEATYRKETTSFHLEKGSVQVSDSAVYF	CALPESQGAQKLVF	GQGTRLTINP	TRAV9-2*01		TRAJ54*01	394	0.0006
TRA	SQQGEEDPQALSIQEGENATMNCSYK	TSINN	LQWYRQNSGRGLVHLIL	IRSNERE	KHSGRLRVTLDTSKKSSSLLITASRAADTASYF	CASTNNDMRF	GAGTRLTVKP	TRAV17*01		TRAJ43*01	394	0.0006
TRA	KQEVTQIPAALSVPEGENLVLNCSFT	DSAIYN	LQWFRQDPGKGLTSLLL	IQSSQRE	QTSGRLNASLDKSSGRSTLYIAASQPGDSATYL	CAVRGGATNKLIF	GTGTLLAVQP	TRAV21*01		TRAJ32*02	393	0.0006
TRA	TQLLEQSPQFLSIQEGENLTVYCNSS	SVFSS	LQWYRQEPGEGPVLLVT	VVTGGEV	KKLKRLTFQFGDARKDSSLHITAAQPGDTGLYL	CAGGLNYGQNFVF	GPGTRLSVLP	TRAV27*01		TRAJ26*01	393	0.0006
TRA	AQTVTQSQPEMSVQEAETVTLSCTYD	TSESDYY	LFWYKQPPSRQMILVIR	QEAYKQQN	ATENRFSVNFQKAAKSFSLKISDSQLGDAAMYF	CAYRSYSGNTPLVF	GKGTRLSVIA	TRAV38-2/DV8*01		TRAJ29*01	392	0.0006
TRA	KQEVTQIPAALSVPEGENLVLNCSFT	DSAIYN	LQWFRQDPGKGLTSLLL	IQSSQRE	QTSGRLNASLDKSSGRSTLYIAASQPGDSATYL	CAAPRGGGGADGLTF	GKGTHLIIQP	TRAV21*02		TRAJ45*01	392	0.0006
TRA	AQTVTQSQPEMSVQEAETVTLSCTYD	TSENNYY	LFWYKQPPSRQMILVIR	QEAYKQQN	ATENRFSVNFQKAAKSFSLKISDSQLGDTAMYF	CAFINLIQGAQKLVF	GQGTRLTINP	TRAV38-1*01		TRAJ54*01	391	0.0006
TRA	GEDVEQSLFLSVREGDSSVINCTYT	DSSSTY	LYWYKQEPGAGLQLLTY	IFSNMDM	KQDQRLTVLLNKKDKHLSLRIADTQTGDSAIYF	CAESIPPHQLIW	GAGTKLIIKP	TRAV5*01		TRAJ33*01	391	0.0006
TRA	KNEVEQSPQNLTAQEGEFITINCSYS	VGISA	LHWLQQHPGGGIVSLFM	LSSGK	KKHGRLIATINIQEKHSSLHITASHPRDSAVYI	CAACTRLTF	GEGTQLTVNP	TRAV41*01		TRAJ58*01	391	0.0006
TRA	AQSVSQHNHHVILSEAASLELGCNYS	YGGTVN	LFWYVQYPGQHLQLLLK	YFSGDPLV	KGIKGFEAEFIKSKFSFNLRKPSVQWSDTAEYF	CAVSGAYGRLAF	GKGNQVVVIP	TRAV8-1*01		TRAJ7*01	391	0.0006
TRA	DQQVKQNSPSLSVQEGRISILNCDYT	NSMFDY	FLWYKKYPAEGPTFLIS	ISSIKDK	NEDGRFTVFLNKSAKHLSLHIVPSQPGDSAVYF	CAASGGETSGSRLTF	GEGTQLTVNP	TRAV29/DV5*04		TRAJ58*01	391	0.0006
TRA	GENVEQHPSTLSVQEGDSAVIKCTYS	DSASNY	FPWYKQELGKRPQLIID	IRSNVGE	KKDQRIAVTLNKTAKHFSLHITETQPEDSAVYF	CAAKENSGYALNF	GKGTSLLVTP	TRAV13-1*02		TRAJ41*01	390	0.0006
TRA	KQEVTQIPAALSVPEGENLVLNCSFT	DSAIYN	LQWFRQDPGKGLTSLLL	IQSSQRE	QTSGRLNASLDKSSGRSTLYIAASQPGDSATYL	CAVRNNFNKFYF	GSGTKLNVKP	TRAV21*01		TRAJ21*01	390	0.0006
TRA	SQKIEQNSEALNIQEGKTATLTCNYT	NYSPAY	LQWYRQDPGRGPVFLLL	IRENEKE	KRKERLKVTFDTTLKQSLFHITASQPADSATYL	CALEPDSSYKLIF	GSGTRLLVRP	TRAV6*07		TRAJ12*01	390	0.0006
TRA	QQQVKQSPQSLIVQKGGISIINCAYE	NTAFDY	FPWYQQFPGKGPALLIA	IRPDVSE	KKEGRFTISFNKSAKQFSLHIMDSQPGDSATYF	CAASMLTGGYQKVTF	GTGTKLQVIP	TRAV23/DV6*01		TRAJ13*02	390	0.0006
TRA	EDKVVQSPLSLVVHEGDTVTLNCSYE	VTNFRS	LLWYKQEKKAPTFLFM	LTSSGIE	KKSGRLSSILDKKELFSILNITATQTGDSAVYL	CAVEAPTQGGSEKLVF	GKGTKLTVNP	TRAV36/DV7*05		TRAJ57*01	389	0.0006
TRA	AQTVTQSQPEMSVQEAETVTLSCTYD	TSESDYY	LFWYKQPPSRQMILVIR	QEAYKQQN	ATENRFSVNFQKAAKSFSLKISDSQLGDAAMYF	CAYRSGLYGGATNKLIF	GTGTLLAVQP	TRAV38-2/DV8*01		TRAJ32*02	389	0.0006
TRA	ILNVEQSPQSLHVQEGDSTNFTCSFP	SSNFYA	LHWYRWETAKSPEALFV	MTLNGDE	KKKGRISATLNTKEGYSYLYIKGSQPEDSATYL	CAFTYDMRF	GAGTRLTVKP	TRAV24*01		TRAJ43*01	389	0.0006
TRA	KQEVTQIPAALSVPEGENLVLNCSFT	DSAIYN	LQWFRQDPGKGLTSLLL	IQSSQRE	QTSGRLNASLDKSSGRSTLYIAASQPGDSATYL	CAVKTGGFKTIF	GAGTRLFVKA	TRAV21*01		TRAJ9*01	389	0.0006
TRA	KNQVEQSPQSLIILEGKNCTLQCNYT	VSPFSN	LRWYKQDTGRGPVSLTI	MTFSENT	KSNGRYTATLDADTKQSSLHITASQLSDSASYI	CPGSNTGKLIF	GQGTTLQVKP	TRAV10*01		TRAJ37*02	389	0.0006
TRA	SQQGEEDPQALSIQEGENATMNCSYK	TSINN	LQWYRQNSGRGLVHLIL	IRSNERE	KHSGRLRVTLDTSKKSSSLLITASRAADTASYF	CATDANTGFQKLVF	GTGTRLLVSP	TRAV17*01		TRAJ8*01	389	0.0006
TRA	AQTVTQSQPEMSVQEAETVTLSCTYD	TSESDYY	LFWYKQPPSRQMILVIR	QEAYKQQN	ATENRFSVNFQKAAKSFSLKISDSQLGDAAMYF	CAYRSETGTASKLTF	GTGTRLQVTL	TRAV38-2/DV8*01		TRAJ44*01	387	0.0006
TRA	KQEVTQIPAALSVPEGENLVLNCSFT	DSAIYN	LQWFRQDPGKGLTSLLL	IQSSQRE	QTSGRLNASLDKSSGRSTLYIAASQPGDSATYL	CAVTGFQKLVF	GTGTRLLVSP	TRAV21*01		TRAJ8*01	387	0.0006
TRA	GNSVTQMEGPVTLSEEAFLTINCTYT	ATGYPS	LFWYVQYPGEGLQLLLK	ATKADDK	GSNKGFEATYRKETTSFHLEKGSVQVSDSAVYF	CALSDEETSGSRLTF	GEGTQLTVNP	TRAV9-2*01		TRAJ58*01	387	0.0006
TRA	AQTVTQSQPEMSVQEAETVTLSCTYD	TSENNYY	LFWYKQPPSRQMILVIR	QEAYKQQN	ATENRFSVNFQKAAKSFSLKISDSQLGDTAMYF	CAFRLGGDYKLSF	GAGTTVTVRA	TRAV38-1*01		TRAJ20*01	386	0.0006
TRA	AQTVTQSQPEMSVQEAETVTLSCTYD	TSESDYY	LFWYKQPPSRQMILVIR	QEAYKQQN	ATENRFSVNFQKAAKSFSLKISDSQLGDAAMYF	CAYRSAIGGGADGLTF	GKGTHLIIQP	TRAV38-2/DV8*01		TRAJ45*01	386	0.0006
TRA	GESVGLHLPTLSVQEGDNSIINCAYS	NSASDY	FIWYKQESGKGPQFIID	IRSNMDK	RQGQRVTVLLNKTVKHLSLQIAATQPGDSAVYF	CAEASTDKLIF	GTGTRLQVFP	TRAV13-2*01		TRAJ34*01	385	0.0006
TRA	EDQVTQSPEALRLQEGESSSLNCSYT	VSGLRG	LFWYRQDPGKGPEFLFT	LYSAGEE	KEKERLKATLTKKESFLHITAPKPEDSATYL	CAVQAVTGNQFYF	GTGTSLTVIP	TRAV20*02		TRAJ49*01	385	0.0006
TRA	EDQVTQSPEALRLQEGESSSLNCSYT	VSGLRG	LFWYRQDPGKGPEFLFT	LYSAGEE	KEKERLKATLTKKESFLHITAPKPEDSATYL	CAVFSGGYNKLIF	GAGTRLAVHP	TRAV20*02		TRAJ4*01	384	0.0006
TRA	QQQVKQSPQSLIVQKGGISIINCAYE	NTAFDY	FPWYQQFPGKGPALLIA	IRPDVSE	KKEGRFTISFNKSAKQFSLHIMDSQPGDSATYF	CAAWGLNTGFQKLVF	GTGTRLLVSP	TRAV23/DV6*01		TRAJ8*01	384	0.0006
TRA	DQQVKQNSPSLSVQEGRISILNCDYT	NSMFDY	FLWYKKYPAEGPTFLIS	ISSIKDK	NEDGRFTVFLNKSAKHLSLHIVPSQPGDSAVYF	CAAVTNTNAGKSTF	GDGTTLTVKP	TRAV29/DV5*01		TRAJ27*01	384	0.0006
TRA	GENVEQHPSTLSVQEGDSAVIKCTYS	DSASNY	FPWYKQELGKRPQLIID	IRSNVGE	KKDQRIAVTLNKTAKHFSLHITETQPEDSAVYF	CAASFSGGYNKLIF	GAGTRLAVHP	TRAV13-1*02		TRAJ4*01	383	0.0006
TRA	KQEVTQIPAALSVPEGENLVLNCSFT	DSAIYN	LQWFRQDPGKGLTSLLL	IQSSQRE	QTSGRLNASLDKSSGRSTLYIAASQPGDSATYL	CAVDHISTGTYKYIF	GTGTRLKVLA	TRAV21*01		TRAJ40*01	383	0.0006
TRA	GIQVEQSPPDLILQEGANSTLRCNFS	DSVNN	LQWFHQNPWGQLINLFY	IPSGT	KQNGRLSATTVATERYSLLYISSSQTTDSGVYF	CAVDDYKLSF	GAGTTVTVRA	TRAV22*01		TRAJ20*01	383	0.0006
TRA	GNSVTQMEGPVTLSEEAFLTINCTYT	ATGYPS	LFWYVQYPGEGLQLLLK	ATKADDK	GSNKGFEATYRKETTSFHLEKGSVQVSDSAVYF	CALRPTNSGYALNF	GKGTSLLVTP	TRAV9-2*01		TRAJ41*01	383	0.0006
TRA	GQQLNQSPQSMFIQEGEDVSMNCTSS	SIFNT	WLWYKQDPGEGPVLLIA	LYKAGEL	TSNGRLTAQFGITRKDSFLNISASIPSDVGIYF	CAGYTNSGGYQKVTF	GTGTKLQVIP	TRAV35*01		TRAJ13*02	382	0.0006
TRA	GQNIDQPTEMTATEGAIVQINCTYQ	TSGFNG	LFWYQQHAGEAPTFLSY	NVLDGL	EEKGRFSSFLSRSKGYSYLLLKELQMKDSASYL	CAAWKGNNAGNMLTF	GGGTRLMVKP	TRAV1-2*01		TRAJ39*01	382	0.0006
TRA	GQQLNQSPQSMFIQEGEDVSMNCTSS	SIFNT	WLWYKQDPGEGPVLLIA	LYKAGEL	TSNGRLTAQFGITRKDSFLNISASIPSDVGIYF	CAGLTMYSGGGADGLTF	GKGTHLIIQP	TRAV35*01		TRAJ45*01	382	0.0006
TRA	GQNIDQPTEMTATEGAIVQINCTYQ	TSGFNG	LFWYQQHAGEAPTFLSY	NVLDGL	EEKGRFSSFLSRSKGYSYLLLKELQMKDSASYL	CAVSDARLMF	GDGTQLVVKP	TRAV1-2*01		TRAJ31*01	381	0.0006
TRA	EDQVTQSPEALRLQEGESSSLNCSYT	VSGLRG	LFWYRQDPGKGPEFLFT	LYSAGEE	KEKERLKATLTKKESFLHITAPKPEDSATYL	CAVDSGTYKYIF	GTGTRLKVLA	TRAV20*02		TRAJ40*01	381	0.0006
TRA	AQTVTQSQPEMSVQEAETVTLSCTYD	TSESDYY	LFWYKQPPSRQMILVIR	QEAYKQQN	ATENRFSVNFQKAAKSFSLKISDSQLGDAAMYF	CAYRRDSINTGTASKLTF	GTGTRLQVTL	TRAV38-2/DV8*01		TRAJ44*01	381	0.0006
TRA	DAKTTQPPSMDCAEGRAANLPCNHS	TISGNEY	VYWYRQIHSQGPQYIIH	GLKNN	ETNEMASLIITEDRKSSTLILPHATLRDTAVYY	CIVRVAPGGTDKLIF	GTGTRLQVFP	TRAV26-1*01		TRAJ34*01	381	0.0006
TRA	DAKTTQPPSMDCAEGRAANLPCNHS	TISGNEY	VYWYRQIHSQGPQYIIH	GLKNN	ETNEMASLIITEDRKSSTLILPHATLRDTAVYY	CIVRVTGNQFYF	GTGTSLTVIP	TRAV26-1*01		TRAJ49*01	381	0.0006
TRA	GEDVEQSLFLSVREGDSSVINCTYT	DSSSTY	LYWYKQEPGAGLQLLTY	IFSNMDM	KQDQRLTVLLNKKDKHLSLRIADTQTGDSAIYF	CAEKLGGSYIPTF	GRGTSLIVHP	TRAV5*01		TRAJ6*01	381	0.0006
TRA	KQEVTQIPAALSVPEGENLVLNCSFT	DSAIYN	LQWFRQDPGKGLTSLLL	IQSSQRE	QTSGRLNASLDKSSGRSTLYIAASQPGDSATYL	CAVSSGGSEKLVF	GKGTKLTVNP	TRAV21*01		TRAJ57*01	381	0.0006
TRA	GENVEQHPSTLSVQEGDSAVIKCTYS	DSASNY	FPWYKQELGKRPQLIID	IRSNVGE	KKDQRIAVTLNKTAKHFSLHITETQPEDSAVYF	CAATLVNTDKLIF	GTGTRLQVFP	TRAV13-1*02		TRAJ34*01	381	0.0006
TRA	GENVEQHPSTLSVQEGDSAVIKCTYS	DSASNY	FPWYKQELGKRPQLIID	IRSNVGE	KKDQRIAVTLNKTAKHFSLHITETQPEDSAVYF	CAASMGTTGFQKLVF	GTGTRLLVSP	TRAV13-1*02		TRAJ8*01	380	0.0006
TRA	EDQVTQSPEALRLQEGESSSLNCSYT	VSGLRG	LFWYRQDPGKGPEFLFT	LYSAGEE	KEKERLKATLTKKESFLHITAPKPEDSATYL	CAVQAGSGGSNYKLTF	GKGTLLTVNP	TRAV20*02		TRAJ53*01	380	0.0006
TRA	KQEVTQIPAALSVPEGENLVLNCSFT	DSAIYN	LQWFRQDPGKGLTSLLL	IQSSQRE	QTSGRLNASLDKSSGRSTLYIAASQPGDSATYL	CAVLSGGYNKLIF	GAGTRLAVHP	TRAV21*01		TRAJ4*01	380	0.0006
TRA	GENVEQHPSTLSVQEGDSAVIKCTYS	DSASNY	FPWYKQELGKRPQLIID	IRSNVGE	KKDQRIAVTLNKTAKHFSLHITETQPEDSAVYF	CAASWGQKVTF	GTGTKLQVIP	TRAV13-1*02		TRAJ13*02	380	0.0006
TRA	EDQVTQSPEALRLQEGESSSLNCSYT	VSGLRG	LFWYRQDPGKGPEFLFT	LYSAGEE	KEKERLKATLTKKESFLHITAPKPEDSATYL	CAVQISSASKIIF	GSGTRLSIRP	TRAV20*02		TRAJ3*01	380	0.0006
TRA	GENVEQHPSTLSVQEGDSAVIKCTYS	DSASNY	FPWYKQELGKRPQLIID	IRSNVGE	KKDQRIAVTLNKTAKHFSLHITETQPEDSAVYF	CAADAGGTSYGKLTF	GQGTILTVHP	TRAV13-1*02		TRAJ52*01	379	0.0006
TRA	EDQVTQSPEALRLQEGESSSLNCSYT	VSGLRG	LFWYRQDPGKGPEFLFT	LYSAGEE	KEKERLKATLTKKESFLHITAPKPEDSATYL	CAVLIFKGAQKLVF	GQGTRLTINP	TRAV20*02		TRAJ54*01	379	0.0006
TRA	KQEVTQIPAALSVPEGENLVLNCSFT	DSAIYN	LQWFRQDPGKGLTSLLL	IQSSQRE	QTSGRLNASLDKSSGRSTLYIAASQPGDSATYL	CAVFGGANSKLTF	GKGITLSVRP	TRAV21*01		TRAJ56*01	379	0.0006
TRA	DQQVKQNSPSLSVQEGRISILNCDYT	NSMFDY	FLWYKKYPAEGPTFLIS	ISSIKDK	NEDGRFTVFLNKSAKHLSLHIVPSQPGDSAEYF	CAASGGSQGNLIF	GKGTKLSVKP	TRAV29/DV5*04		TRAJ42*01	379	0.0006
TRA	AQTVTQSQPEMSVQEAETVTLSCTYD	TSESDYY	LFWYKQPPSRQMILVIR	QEAYKQQN	ATENRFSVNFQKAAKSFSLKISDSQLGDAAMYF	CAYRDMNYGGSQGNLIF	GKGTKLSVKP	TRAV38-2/DV8*01		TRAJ42*01	379	0.0006
TRA	GENVEQHPSTLSVQEGDSAVIKCTYS	DSASNY	FPWYKQELGKRPQLIID	IRSNVGE	KKDQRIAVTLNKTAKHFSLHITETQPEDSAVYF	CAASKESRGYNKLIF	GAGTRLAVHP	TRAV13-1*02		TRAJ4*01	379	0.0006
TRA	SQKIEQNSEALNIQEGKTATLTCNYT	NYSPAY	LQWYRQDPGRGPVFLLL	IRENEKE	KRKERLKVTFDTTLKQSLFHITASQPADSATYL	CALDIKSNYQLIW	GAGTKLIIKP	TRAV6*07		TRAJ33*01	379	0.0006
TRA	KQEVTQIPAALSVPEGENLVLNCSFT	DSAIYN	LQWFRQDPGKGLTSLLL	IQSSQRE	QTSGRLNASLDKSSGRSTLYIAASQPGDSATYL	CAVPTSGTYKYIF	GTGTRLKVLA	TRAV21*01		TRAJ40*01	378	0.0006
TRA	GDSVTQMEGPVTLSEEAFLTINCTYT	ATGYPS	LFWYVQYPGEGLQLLLK	ATKADDK	GSNKGFEATYRKETTSFHLEKGSVQVSDSAVYF	CALSPTGTALIF	GKGTTLSVSS	TRAV9-2*02		TRAJ15*01	378	0.0006
TRA	GQQLNQSPQSMFIQEGEDVSMNCTSS	SIFNT	WLWYKQDPGEGPVLLIA	LYKAGEL	TSNGRLTAQFGITRKDSFLNISASIPSDVGIYF	CAGPFSGNTPLVF	GKGTRLSVIA	TRAV35*01		TRAJ29*01	378	0.0006
TRA	AQKITQTQPGMFVQEKEAVTLDCTYD	TSDPSYG	LFWYKQPSSGEMIFLIY	QGSYDQQN	ATEGRYSLNFQKARKSANLVISASQLGDSAMYF	CAMRELYSSASKIIF	GSGTRLSIRP	TRAV14/DV4*01		TRAJ3*01	378	0.0006
TRA	AQTVTQSQPEMSVQEAETVTLSCTYD	TSENNYY	LFWYKQPPSRQMILVIR	QEAYKQQN	ATENRFSVNFQKAAKSFSLKISDSQLGDTAMYF	CAFMRSYGGSQGNLIF	GKGTKLSVKP	TRAV38-1*01		TRAJ42*01	378	0.0006
TRA	EDQVTQSPEALRLQEGESSSLNCSYT	VSGLRG	LFWYRQDPGKGPEFLFT	LYSAGEE	KEKERLKATLTKKESFLHITAPKPEDSATYL	CAVQPPGGGATNKLIF	GTGTLLAVQP	TRAV20*02		TRAJ32*02	377	0.0006
TRA	AQTVTQSQPEMSVQEAETVTLSCTYD	TSESDYY	LFWYKQPPSRQMILVIR	QEAYKQQN	ATENRFSVNFQKAAKSFSLKISDSQLGDAAMYF	CALLYNQGGKLIF	GQGTELSVKP	TRAV38-2/DV8*01		TRAJ23*01	377	0.0006
TRA	KQEVTQIPAALSVPEGENLVLNCSFT	DSAIYN	LQWFRQDPGKGLTSLLL	IQSSQRE	QTSGRLNASLDKSSGRSTLYIAASQPGDSATYL	CAVRGSSNTGKLIF	GQGTTLQVKP	TRAV21*01		TRAJ37*02	376	0.0006
TRA	KQEVTQIPAALSVPEGENLVLNCSFT	DSAIYN	LQWFRQDPGKGLTSLLL	IQSSQRE	QTSGRLNASLDKSSGRSTLYIAASQPGDSATYL	CAVNTGNTPLVF	GKGTRLSVIA	TRAV21*01		TRAJ29*01	376	0.0006
TRA	EDQVTQSPEALRLQEGESSSLNCSYT	VSGLRG	LFWYRQDPGKGPEFLFT	LYSAGEE	KEKERLKATLTKKESFLHITAPKPEDSATYL	CAVHSGNTPLVF	GKGTRLSVIA	TRAV20*02		TRAJ29*01	375	0.0006
TRA	GESVGLHLPTLSVQEGDNSIINCAYS	NSASDY	FIWYKQESGKGPQFIID	IRSNMDK	RQGQRVTVLLNKTVKHLSLQIAATQPGDSAVYF	CAENEGSARQLTF	GSGTQLTVLP	TRAV13-2*01		TRAJ22*01	375	0.0006
TRA	KQEVTQIPAALSVPEGENLVLNCSFT	DSAIYN	LQWFRQDPGKGLTSLLL	IQSSQRE	QTSGRLNASLDKSSGRSTLYIAASQPGDSATYL	CAVSPTSSGGYNKLIF	GAGTRLAVHP	TRAV21*01		TRAJ4*01	375	0.0006
TRA	AQTVTQSQPEMSVQEAETVTLSCTYD	TSENNYY	LFWYKQPPSRQMILVIR	QEAYKQQN	ATENRFSVNFQKAAKSFSLKISDSQLGDTAMYF	CALREYGNKLVF	GAGTILRVKS	TRAV38-1*01		TRAJ47*01	374	0.0006
TRA	AQTVTQSQPEMSVQEAETVTLSCTYD	TSESDYY	LFWYKQPPSRQMILVIR	QEAYKQQN	ATENRFSVNFQKAAKSFSLKISDSQLGDAAMYF	CAYMNYGGSQGNLIF	GKGTKLSVKP	TRAV38-2/DV8*01		TRAJ42*01	374	0.0006
TRA	GEDVEQSLFLSVREGDSSVINCTYT	DSSSTY	LYWYKQEPGAGLQLLTY	IFSNMDM	KQDQRLTVLLNKKDKHLSLRIADTQTGDSAIYF	CAEGARYGQNFVF	GPGTRLSVLP	TRAV5*01		TRAJ26*01	374	0.0006
TRA	QKEVEQDPGPLSVPEGAIVSLNCTYS	NSAFQY	FMWYRQYSRKGPELLMY	TYSSGN	KEDGRFTAQVDKSSKYISLFIRDSQPSDSATYL	CAMRNTGRRALTF	GSGTRLQVQP	TRAV12-3*01		TRAJ5*01	374	0.0006
TRA	KDQVFQPSTVASSEGAVVEIFCNHS	VSNAYN	FFWYLHFPGCAPRLLVK	GSKP	SQQGRYNMTYERFSSSLLILQVREADAAVYY	CAVSLYSGNTPLVF	GKGTRLSVIA	TRAV2*01		TRAJ29*01	374	0.0006
TRA	GQQLNQSPQSMFIQEGEDVSMNCTSS	SIFNT	WLWYKQDPGEGPVLLIA	LYKAGEL	TSNGRLTAQFGITRKDSFLNISASIPSDVGIYF	CAGHMEYGNKLVF	GAGTILRVKS	TRAV35*01		TRAJ47*01	373	0.0006
TRA	AQKITQTQPGMFVQEKEAVTLDCTYD	TSDPSYG	LFWYKQPSSGEMIFLIY	QGSYDQQN	ATEGRYSLNFQKARKSANLVISASQLGDSAMYF	CAMSDFSGNTPLVF	GKGTRLSVIA	TRAV14/DV4*01		TRAJ29*01	373	0.0006
TRA	TQLLEQSPQFLSIQEGENLTVYCNSS	SVFSS	LQWYRQEPGEGPVLLVT	VVTGGEV	KKLKRLTFQFGDARKDSSLHITAAQPGDTGLYL	CAGGQQGGSEKLVF	GKGTKLTVNP	TRAV27*01		TRAJ57*01	372	0.0006
TRA	ILNVEQSPQSLHVQEGDSTNFTCSFP	SSNFYA	LHWYRWETAKSPEALFV	MTLNGDE	KKKGRISATLNTKEGYSYLYIKGSQPEDSATYL	CATTSGTYKYIF	GTGTRLKVLA	TRAV24*01		TRAJ40*01	372	0.0006
TRA	DAKTTQPPSMDCAEGRAANLPCNHS	TISGNEY	VYWYRQIHSQGPQYIIH	GLKNN	ETNEMASLIITEDRKSSTLILPHATLRDTAVYY	CIVADDKIIF	GKGTRLHILP	TRAV26-1*01		TRAJ30*01	372	0.0006
TRA	SQQGEEDPQALSIQEGENATMNCSYK	TSINN	LQWYRQNSGRGLVHLIL	IRSNERE	KHSGRLRVTLDTSKKSSSLLITASRAADTASYF	CATDAGTALIF	GKGTTLSVSS	TRAV17*01		TRAJ15*01	372	0.0006
TRA	GENVEQHPSTLSVQEGDSAVIKCTYS	DSASNY	FPWYKQELGKRPQLIID	IRSNVGE	KKDQRIAVTLNKTAKHFSLHITETQPEDSAVYF	CAASIGTTDSWGKLQF	GAGTQVVVTP	TRAV13-1*02		TRAJ24*02	371	0.0006
TRA	DAKTTQPNSMESNEEEPVHLPCNHS	TISGTDY	IHWYRQLPSQGPEYVIH	GLTSN	VNNRMASLAIAEDRKSSTLILHRATLRDAAVYY	CILVQTSGSRLTF	GEGTQLTVNP	TRAV26-2*01		TRAJ58*01	371	0.0006
TRA	GDSVTQMEGPVTLSEEAFLTINCTYT	ATGYPS	LFWYVQYPGEGLQLLLK	ATKADDK	GSNKGFEATYRKETTSFHLEKGSVQVSDSAVYF	CALFREKAAGNKLTF	GGGTRVLVKP	TRAV9-2*02		TRAJ17*01	371	0.0006
TRA	DAKTTQPPSMDCAEGRAANLPCNHS	TISGNEY	VYWYRQIHSQGPQYIIH	GLKNN	ETNEMASLIITEDRKSSTLILPHATLRDTAVYY	CIAFGAGSYQLTF	GKGTKLSVIP	TRAV26-1*01		TRAJ28*01	371	0.0006
TRA	GQSLEQPSEVTAVEGAIVQINCTYQ	TSGFYG	LSWYQQHDGGAPTFLSY	NALDGL	EETGRFSSFLSRSDSYGYLLLQELQMKDSASYF	CADMDNYGQNFVF	GPGTRLSVLP	TRAV1-1*01		TRAJ26*01	369	0.0006
TRA	GNSVTQMEGPVTLSEEAFLTINCTYT	ATGYPS	LFWYVQYPGEGLQLLLK	ATKADDK	GSNKGFEATYRKETTSFHLEKGSVQVSDSAVYF	CALLYYNQGGKLIF	GQGTELSVKP	TRAV9-2*01		TRAJ23*01	369	0.0006
TRA	EDQVTQSPEALRLQEGESSSLNCSYT	VSGLRG	LFWYRQDPGKGPEFLFT	LYSAGEE	KEKERLKATLTKKESFLHITAPKPEDSATYL	CAVPMNSGYSTLTF	GKGTMLLVSP	TRAV20*02		TRAJ11*01	369	0.0006
TRA	KQEVTQIPAALSVPEGENLVLNCSFT	DSAIYN	LQWFRQDPGKGLTSLLL	IQSSQRE	QTSGRLNASLDKSSGRSTLYIAASQPGDSATYL	CAVIEAGTALIF	GKGTTLSVSS	TRAV21*01		TRAJ15*01	369	0.0006
TRA	KQEVTQIPAALSVPEGENLVLNCSFT	DSAIYN	LQWFRQDPGKGLTSLLL	IQSSQRE	QTSGRLNASLDKSSGRSTLYIAASQPGDSATYL	CAGSPQGGSEKLVF	GKGTKLTVNP	TRAV21*01		TRAJ57*01	368	0.0006
TRA	AQTVTQSQPEMSVQEAETVTLSCTYD	TSENNYY	LFWYKQPPSRQMILVIR	QEAYKQQN	ATENRFSVNFQKAAKSFSLKISDSQLGDTAMYF	CAFPGTLNAGNMLTF	GGGTRLMVKP	TRAV38-1*01		TRAJ39*01	367	0.0006
TRA	KNEVEQSPQNLTAQEGEFITINCSYS	VGISA	LHWLQQHPGGGIVSLFM	LSSGK	KKHGRLIATINIQEKHSSLHITASHPRDSAVYI	CAVFNTDKLIF	GTGTRLQVFP	TRAV41*01		TRAJ34*01	367	0.0006
TRA	TQLLEQSPQFLSIQEGENLTVYCNSS	SVFSS	LQWYRQEPGEGPVLLVT	VVTGGEV	KKLKRLTFQFGDARKDSSLHITAAQPGDTGLYL	CAGVLGRGGADGLTF	GKGTHLIIQP	TRAV27*01		TRAJ45*01	367	0.0006
TRA	DQQVKQNSPSLSVQEGRISILNCDYT	NSMFDY	FLWYKKYPAEGPTFLIS	ISSIKDK	NEDGRFTVFLNKSAKHLSLHIVPSQPGDSAVYF	CAARMQRGSQGNLIF	GKGTKLSVKP	TRAV29/DV5*01		TRAJ42*01	366	0.0006
TRA	KQEVTQIPAALSVPEGENLVLNCSFT	DSAIYN	LQWFRQDPGKGLTSLLL	IQSSQRE	QTSGRLNASLDKSSGRSTLYIAASQPGDSATYL	CAVRGSNYQLIW	GAGTKLIIKP	TRAV21*01		TRAJ33*01	366	0.0006
TRA	AQTVTQSQPEMSVQEAETVTLSCTYD	TSENNYY	LFWYKQPPSRQMILVIR	QEAYKQQN	ATENRFSVNFQKAAKSFSLKISDSQLGDTAMYF	CAFMKHGDRPARLMF	GDGTQLVVKP	TRAV38-1*01		TRAJ31*01	365	0.0006
TRA	KQEVTQIPAALSVPEGENLVLNCSFT	DSAIYN	LQWFRQDPGKGLTSLLL	IQSSQRE	QTSGRLNASLDKSSGRSTLYIAASQPGDSATYL	CAVDTSGGSYIPTF	GRGTSLIVHP	TRAV21*01		TRAJ6*01	365	0.0006
TRA	GQQLNQSPQSMFIQEGEDVSMNCTSS	SIFNT	WLWYKQDPGEGPVLLIA	LYKAGEL	TSNGRLTAQFGITRKDSFLNISASIPSDVGIYF	CAGSRRVAGNNRKLIW	GLGTSLAVNP	TRAV35*01		TRAJ38*01	365	0.0006
TRA	AQTVTQSQPEMSVQEAETVTLSCTYD	TSENNYY	LFWYKQPPSRQMILVIR	QEAYKQQN	ATENRFSVNFQKAAKSFSLKISDSQLGDTAMYF	CAFMKMGIQGAQKLVF	GQGTRLTINP	TRAV38-1*01		TRAJ54*01	365	0.0006
TRA	EDQVTQSPEALRLQEGESSSLNCSYT	VSGLRG	LFWYRQDPGKGPEFLFT	LYSAGEE	KEKERLKATLTKKESFLHITAPKPEDSATYL	CAVLGANSKLTF	GKGITLSVRP	TRAV20*02		TRAJ56*01	364	0.0006
TRA	KQEVTQIPAALSVPEGENLVLNCSFT	DSAIYN	LQWFRQDPGKGLTSLLL	IQSSQRE	QTSGRLNASLDKSSGRSTLYIAASQPGDSATYL	CAVRQGTGANNLFF	GTGTRLTVIP	TRAV21*01		TRAJ36*01	364	0.0006
TRA	KQEVTQIPAALSVPEGENLVLNCSFT	DSAIYN	LQWFRQDPGKGLTSLLL	IQSSQRE	QTSGRLNASLDKSSGRSTLYIAASQPGDSATYL	CAVKGNNRLAF	GKGNQVVVIP	TRAV21*01		TRAJ7*01	363	0.0006
TRA	GEDVEQSLFLSVREGDSSVINCTYT	DSSSTY	LYWYKQEPGAGLQLLTY	IFSNMDM	KQDQRLTVLLNKKDKHLSLRIADTQTGDSAIYF	CAVVDSWGKLQF	GAGTQVVVTP	TRAV5*01		TRAJ24*02	363	0.0006
TRA	ILNVEQSPQSLHVQEGDSTNFTCSFP	SSNFYA	LHWYRWETAKSPEALFV	MTLNGDE	KKKGRISATLNTKEGYSYLYIKGSQPEDSATYL	CASDNNAGNMLTF	GGGTRLMVKP	TRAV24*01		TRAJ39*01	363	0.0006
TRA	ILNVEQSPQSLHVQEGDSTNFTCSFP	SSNFYA	LHWYRWETAKSPEALFV	MTLNGDE	KKKGRISATLNTKEGYSYLYIKGSQPEDSATYL	CAFLASSYKLIF	GSGTRLLVRP	TRAV24*01		TRAJ12*01	363	0.0006
TRA	GESVGLHLPTLSVQEGDNSIINCAYS	NSASDY	FIWYKQESGKGPQFIID	IRSNMDK	RQGQRVTVLLNKTVKHLSLQIAATQPGDSAVYF	CAEIPNQAGTALIF	GKGTTLSVSS	TRAV13-2*01		TRAJ15*01	362	0.0006
TRA	GEDVEQSLFLSVREGDSSVINCTYT	DSSSTY	LYWYKQEPGAGLQLLTY	IFSNMDM	KQDQRLTVLLNKKDKHLSLRIADTQTGDSAIYF	CAETYQGGKLIF	GQGTELSVKP	TRAV5*01		TRAJ23*01	362	0.0006
TRA	GENVEQHPSTLSVQEGDSAVIKCTYS	DSASNY	FPWYKQELGKRPQLIID	IRSNVGE	KKDQRIAVTLNKTAKHFSLHITETQPEDSAVYF	CAASTGKGNTPLVF	GKGTRLSVIA	TRAV13-1*02		TRAJ29*01	362	0.0006
TRA	EDQVTQSPEALRLQEGESSSLNCSYT	VSGLRG	LFWYRQDPGKGPEFLFT	LYSAGEE	KEKERLKATLTKKESFLHITAPKPEDSATYL	CAVQAGGSNYKLTF	GKGTLLTVNP	TRAV20*02		TRAJ53*01	361	0.0006
TRA	SQELEQSPQSLIVQEGKNLTINCTSS	KTLYG	LYWYKQKYGEGLIFLMM	LQKGGEE	KSHEKITAKLDEKKQQSSLHITASQPSHAGIYL	CGATPGTASKLTF	GTGTRLQVTL	TRAV34*01		TRAJ44*01	361	0.0006
TRA	EDQVTQSPEALRLQEGESSSLNCSYT	VSGLRG	LFWYRQDPGKGPEFLFT	LYSAGEE	KEKERLKATLTKKESFLHITAPKPEDSATYL	CAVQSLTQGGSEKLVF	GKGTKLTVNP	TRAV20*02		TRAJ57*01	360	0.0006
TRA	KQEVTQIPAALSVPEGENLVLNCSFT	DSAIYN	LQWFRQDPGKGLTSLLL	IQSSQRE	QTSGRLNASLDKSSGRSTLYIAASQPGDSATYL	CAVEGGNEKLTF	GTGTRLTIIP	TRAV21*01		TRAJ48*01	360	0.0006
TRA	KQEVTQIPAALSVPEGENLVLNCSFT	DSAIYN	LQWFRQDPGKGLTSLLL	IQSSQRE	QTSGRLNASLDKSSGRSTLYIAASQPGDSATYL	CAVRGWNSGYALNF	GKGTSLLVTP	TRAV21*01		TRAJ41*01	360	0.0006
TRA	GENVEQHPSTLSVQEGDSAVIKCTYS	DSASNY	FPWYKQELGKRPQLIID	IRSNVGE	KKDQRIAVTLNKTAKHFSLHITETQPEDSAVYF	CAARDYGGATNKLIF	GTGTLLAVQP	TRAV13-1*02		TRAJ32*02	360	0.0006
TRA	QQQVKQSPQSLIVQKGGISIINCAYE	NTAFDY	FPWYQQFPGKGPALLIA	IRPDVSE	KKEGRFTISFNKSAKQFSLHIMDSQPGDSATYF	CAASKGNTPLVF	GKGTRLSVIA	TRAV23/DV6*01		TRAJ29*01	360	0.0006
TRA	LAKTTQPISMDSYEGQEVNITCSHN	NIATNDY	ITWYQQFPSQGPRFIIQ	GYKTK	VTNEVASLFIPADRKSSTLSLPRVSLSDTAVYY	CLVGDGKGGGNKLTF	GTGTQLKVEL	TRAV4*01		TRAJ10*01	359	0.0006
TRA	EDKVVQSPLSLVVHEGDTVTLNCSYE	VTNFRS	LLWYKQEKKAPTFLFM	LTSSGIE	KKSGRLSSILDKKELFSILNITATQTGDSAIYL	CAVNLKGYGGSQGNLIF	GKGTKLSVKP	TRAV36/DV7*05		TRAJ42*01	359	0.0006
TRA	LAKTTQPISMDSYEGQEVNITCSHN	NIATNDY	ITWYQQFPSQGPRFIIQ	GYKTK	VTNEVASLFIPADRKSSTLSLPRVSLSDTAVYY	CLVGSNILTGGGNKLTF	GTGTQLKVEL	TRAV4*01		TRAJ10*01	359	0.0006
TRA	GNSVTQMEGPVTLSEEAFLTINCTYT	ATGYPS	LFWYVQYPGEGLQLLLK	ATKADDK	GSNKGFEATYRKETTSFHLEKGSVQVSDSAVYF	CALRRDTGRRALTF	GSGTRLQVQP	TRAV9-2*01		TRAJ5*01	359	0.0006
TRA	GQNIDQPTEMTATEGAIVQINCTYQ	TSGFNG	LFWYQQHAGEAPTFLSY	NVLDGL	EEKGRFSSFLSRSKGYSYLLLKELQMKDSASYL	CAVGSRDDKIIF	GKGTRLHILP	TRAV1-2*01		TRAJ30*01	359	0.0006
TRA	AQTVTQSQPEMSVQEAETVTLSCTYD	TSESDYY	LFWYKQPPSRQMILVIR	QEAYKQQN	ATENRFSVNFQKAAKSFSLKISDSQLGDAAMYF	CASQDSNYQLIW	GAGTKLIIKP	TRAV38-2/DV8*01		TRAJ33*01	359	0.0006
TRA	KQEVTQIPAALSVPEGENLVLNCSFT	DSAIYN	LQWFRQDPGKGLTSLLL	IQSSQRE	QTSGRLNASLDKSSGRSTLYIAASQPGDSATYL	CASFSGGYNKLIF	GAGTRLAVHP	TRAV21*01		TRAJ4*01	358	0.0006
TRA	EDQVTQSPEALRLQEGESSSLNCSYT	VSGLRG	LFWYRQDPGKGPEFLFT	LYSAGEE	KEKERLKATLTKKESFLHITAPKPEDSATYL	CAVQAVSGGYNKLIF	GAGTRLAVHP	TRAV20*02		TRAJ4*01	358	0.0006
TRA	QQPVQSPQAVILREGEDAVINCSSS	KALYS	VHWYRQKHGEAPVFLMI	LLKGGEQ	KGHDKISASFNEKKQQSSLYLTASQLSYSGTYF	CGTVIAGGTSYGKLTF	GQGTILTVHP	TRAV30*05		TRAJ52*01	358	0.0006
TRA	DQQVKQNSPSLSVQEGRISILNCDYT	NSMFDY	FLWYKKYPAEGPTFLIS	ISSIKDK	NEDGRFTVFLNKSAKHLSLHIVPSQPGDSAVYF	CAADESGTYKYIF	GTGTRLKVLA	TRAV29/DV5*04		TRAJ40*01	358	0.0006
TRA	GENVEQHPSTLSVQEGDSAVIKCTYS	DSASNY	FPWYKQELGKRPQLIID	IRSNVGE	KKDQRIAVTLNKTAKHFSLHITETQPEDSAVYF	CAARVTGGGNKLTF	GTGTQLKVEL	TRAV13-1*02		TRAJ10*01	358	0.0006
TRA	EDQVTQSPEALRLQEGESSSLNCSYT	VSGLRG	LFWYRQDPGKGPEFLFT	LYSAGEE	KEKERLKATLTKKESFLHITAPKPEDSATYL	CAVQAYNARLMF	GDGTQLVVKP	TRAV20*02		TRAJ31*01	357	0.0006
TRA	ELKVEQNPLFLSMQEGKNYTIYCNYS	TTSDR	LYWYRQDPGKSLESLFV	LLSNGAV	KQEGRLMASLDTKARLSTLHITAAVHDLSATYF	CAVDGGSQGNLIF	GKGTKLSVKP	TRAV39*01		TRAJ42*01	357	0.0006
TRA	GDSVTQMEGPVTLSEEAFLTINCTYT	ATGYPS	LFWYVQYPGEGLQLLLK	ATKADDK	GSNKGFEATYRKETTSFHLEKGSVQVSDSAVYF	CALSGGTSYGKLTF	GQGTILTVHP	TRAV9-2*02		TRAJ52*01	357	0.0006
TRA	TQLLEQSPQFLSIQEGENLTVYCNSS	SVFSS	LQWYRQEPGEGPVLLVT	VVTGGEV	KKLKRLTFQFGDARKDSSLHITAAQPGDTGLYL	CAGGRETSGSRLTF	GEGTQLTVNP	TRAV27*01		TRAJ58*01	355	0.0006
TRA	KNEVEQSPQNLTAQEGEFITINCSYS	VGISA	LHWLQQHPGGGIVSLFM	LSSGK	KKHGRLIATINIQEKHSSLHITASHPRDSAVYI	CAVRYVGSQGNLIF	GKGTKLSVKP	TRAV41*01		TRAJ42*01	355	0.0006
TRA	GQNIDQPTEMTATEGAIVQINCTYQ	TSGFNG	LFWYQQHAGEAPTFLSY	NVLDGL	EEKGRFSSFLSRSKGYSYLLLKELQMKDSASYL	CAIMDSNYQLIW	GAGTKLIIKP	TRAV1-2*01		TRAJ33*01	354	0.0006
TRA	QKEVEQDPGPLSVPEGAIVSLNCTYS	NSAFQY	FMWYRQYSRKGPELLMY	TYSSGN	KEDGRFTAQVDKSSKYISLFIRDSQPSDSATYL	CAIANTGGFKTIF	GAGTRLFVKA	TRAV12-3*01		TRAJ9*01	354	0.0006
TRA	GQQVMQIPQYQHVQEGEDFTTYCNSS	TTLSN	IQWYKQRPGGHPVFLIQ	LVKSGEV	KKQKRLTFQFGEAKKNSSLHITATQTTDVGTYF	CAGRRILFSGNTGKLIF	GQGTTLQVKP	TRAV25*01		TRAJ37*01	354	0.0006
TRA	QKEVEQDPGPLSVPEGAIVSLNCTYS	NSAFQY	FMWYRQYSRKGPELLMY	TYSSGN	KEDGRFTAQVDKSSKYISLFIRDSQPSDSATYL	CAGDMEYGNKLVF	GAGTILRVKS	TRAV12-3*01		TRAJ47*01	353	0.0006
TRA	SQKIEQNSEALNIQEGKTATLTCNYT	NYSPAY	LQWYRQDPGRGPVFLLL	IRENEKE	KRKERLKVTFDTTLKQSLFHITASQPADSATYL	CALEVTGANNLFF	GTGTRLTVIP	TRAV6*07		TRAJ36*01	353	0.0006
TRA	GIQVEQSPPDLILQEGANSTLRCNFS	DSVNN	LQWFHQNPWGQLINLFY	IPSGT	KQNGRLSATTVATERYSLLYISSSQTTDSGVYF	CAVELYTGGGNKLTF	GTGTQLKVEL	TRAV22*01		TRAJ10*01	353	0.0006
TRA	DAKTTQPNSMESNEEEPVHLPCNHS	TISGTDY	IHWYRQLPSQGPEYVIH	GLTSN	VNNRMASLAIAEDRKSSTLILHRATLRDAAVYY	CILRDAGDNYGQNFVF	GPGTRLSVLP	TRAV26-2*01		TRAJ26*01	352	0.0005
TRA	GQNIDQPTEMTATEGAIVQINCTYQ	TSGFNG	LFWYQQHAGEAPTFLSY	NVLDGL	EEKGRFSSFLSRSKGYSYLLLKELQMKDSASYL	CAVWDSNYQLIW	GAGTKLIIKP	TRAV1-2*01		TRAJ33*01	352	0.0005
TRA	KQEVTQIPAALSVPEGENLVLNCSFT	DSAIYN	LQWFRQDPGKGLTSLLL	IQSSQRE	QTSGRLNASLDKSSGRSTLYIAASQPGDSATYL	CAVNNAGNMLTF	GGGTRLMVKP	TRAV21*01		TRAJ39*01	352	0.0005
TRA	KNEVEQSPQNLTAQEGEFITINCSYS	VGISA	LHWLQQHPGGGIVSLFM	LSSGK	KKHGRLIATINIQEKHSSLHITASHPRDSAVYI	CAVPLIQGAQKLVF	GQGTRLTINP	TRAV41*01		TRAJ54*01	351	0.0005
TRA	KQEVTQIPAALSVPEGENLVLNCSFT	DSAIYN	LQWFRQDPGKGLTSLLL	IQSSQRE	QTSGRLNASLDKSSGRSTLYIAASQPGDSATYL	CAVRLQGNYQLIW	GAGTKLIIKP	TRAV21*01		TRAJ33*01	351	0.0005
TRA	KQEVTQIPAALSVPEGENLVLNCSFT	DSAIYN	LQWFRQDPGKGLTSLLL	IQSSQRE	QTSGRLNASLDKSSGRSTLYIAASQPGDSATYL	CAVKGRDDKIIF	GKGTRLHILP	TRAV21*01		TRAJ30*01	350	0.0005
TRA	LAKTTQPISMDSYEGQEVNITCSHN	NIATNDY	ITWYQQFPSQGPRFIIQ	GYKTK	VTNEVASLFIPADRKSSTLSLPRVSLSDTAVYY	CLVGDRITGTASKLTF	GTGTRLQVTL	TRAV4*01		TRAJ44*01	350	0.0005
TRA	GESVGLHLPTLSVQEGDNSIINCAYS	NSASDY	FIWYKQESGKGPQFIID	IRSNMDK	RQGQRVTVLLNKTVKHLSLQIAATQPGDSAVYF	CADQASGTYKYIF	GTGTRLKVLA	TRAV13-2*01		TRAJ40*01	350	0.0005
TRA	EDQVTQSPEALRLQEGESSSLNCSYT	VSGLRG	LFWYRQDPGKGPEFLFT	LYSAGEE	KEKERLKATLTKKESFLHITAPKPEDSATYL	CAVQGLYSSASKIIF	GSGTRLSIRP	TRAV20*02		TRAJ3*01	350	0.0005
TRA	QQPVQSPQAVILREGEDAVINCSSS	KALYS	VHWYRQKHGEAPVFLMI	LLKGGEQ	KGHDKISASFNEKKQQSSLYLTASQLSYSGTYF	CGTERGDKYIF	GTGTRLKVLA	TRAV30*05		TRAJ40*01	350	0.0005
TRA	LAKTTQPISMDSYEGQEVNITCSHN	NIATNDY	ITWYQQFPSQGPRFIIQ	GYKTK	VTNEVASLFIPADRKSSTLSLPRVSLSDTAVYY	CLVGAGTNAGKSTF	GDGTTLTVKP	TRAV4*01		TRAJ27*01	350	0.0005
TRA	DAKTTQPNSMESNEEEPVHLPCNHS	TISGTDY	IHWYRQLPSQGPEYVIH	GLTSN	VNNRMASLAIAEDRKSSTLILHRATLRDAAVYY	CILRRGAQKLVF	GQGTRLTINP	TRAV26-2*01		TRAJ54*01	350	0.0005
TRA	SQELEQSPQSLIVQEGKNLTINCTSS	KTLYG	LYWYKQKYGEGLIFLMM	LQKGGEE	KSHEKITAKLDEKKQQSSLHITASQPSHAGIYL	CGADIYGGGSNYKLTF	GKGTLLTVNP	TRAV34*01		TRAJ53*01	349	0.0005
TRA	KNQVEQSPQSLIILEGKNCTLQCNYT	VSPFSN	LRWYKQDTGRGPVSLTI	MTFSENT	KSNGRYTATLDADTKQSSLHITASQLSDSASYI	CVVKRKQAGTALIF	GKGTTLSVSS	TRAV10*01		TRAJ15*01	349	0.0005
TRA	EDQVTQSPEALRLQEGESSSLNCSYT	VSGLRG	LFWYRQDPGKGPEFLFT	LYSAGEE	KEKERLKATLTKKESFLHITAPKPEDSATYL	CAVQIYGGSQGNLIF	GKGTKLSVKP	TRAV20*02		TRAJ42*01	349	0.0005
TRA	AQTVTQSQPEMSVQEAETVTLSCTYD	TSESDYY	LFWYKQPPSRQMILVIR	QEAYKQQN	ATENRFSVNFQKAAKSFSLKISDSQLGDAAMYF	CAYRKTSYDKVIF	GPGTSLSVIP	TRAV38-2/DV8*01		TRAJ50*01	348	0.0005
TRA	KQEVTQIPAALSVPEGENLVLNCSFT	DSAIYN	LQWFRQDPGKGLTSLLL	IQSSQRE	QTSGRLNASLDKSSGRSTLYIAASQPGDSATYL	CAVKAWDAGKSTF	GDGTTLTVKP	TRAV21*01		TRAJ27*01	348	0.0005
TRA	AQTVTQSQPEMSVQEAETVTLSCTYD	TSESDYY	LFWYKQPPSRQMILVIR	QEAYKQQN	ATENRFSVNFQKAAKSFSLKISDSQLGDAAMYF	CAYKGNTPLVF	GKGTRLSVIA	TRAV38-2/DV8*01		TRAJ29*01	348	0.0005
TRA	SQQGEEDPQALSIQEGENATMNCSYK	TSINN	LQWYRQNSGRGLVHLIL	IRSNERE	KHSGRLRVTLDTSKKSSSLLITASRAADTASYF	CATRRGTSYDKVIF	GPGTSLSVIP	TRAV17*01		TRAJ50*01	348	0.0005
TRA	TQLLEQSPQFLSIQEGENLTVYCNSS	SVFSS	LQWYRQEPGEGPVLLVT	VVTGGEV	KKLKRLTFQFGDARKDSSLHITAAQPGDTGLYL	CAPGWGKLQF	GAGTQVVVTP	TRAV27*01		TRAJ24*02	347	0.0005
TRA	GQQLNQSPQSMFIQEGEDVSMNCTSS	SIFNT	WLWYKQDPGEGPVLLIA	LYKAGEL	TSNGRLTAQFGITRKDSFLNISASIPSDVGIYF	CAGQPRFGSGGSNYKLTF	GKGTLLTVNP	TRAV35*01		TRAJ53*01	347	0.0005
TRA	GDSVTQMEGPVTLSEEAFLTINCTYT	ATGYPS	LFWYVQYPGEGLQLLLK	ATKADDK	GSNKGFEATYRKETTSFHLEKGSVQVSDSAVYF	CALRGSNSGYALNF	GKGTSLLVTP	TRAV9-2*02		TRAJ41*01	346	0.0005
TRA	GNSVTQMEGPVTLSEEAFLTINCTYT	ATGYPS	LFWYVQYPGEGLQLLLK	ATKADDK	GSNKGFEATYRKETTSFHLEKGSVQVSDSAVYF	CALSDPILDAGRRALTF	GSGTRLQVQP	TRAV9-2*01		TRAJ5*01	346	0.0005
TRA	QQPVQSPQAVILREGEDAVINCSSS	KALYS	VHWYRQKHGEAPVFLMI	LLKGGEQ	KGHEKISASFNEKKQQSSLYLTASQLSYSGTYF	CGTEFYNQGGKLIF	GQGTELSVKP	TRAV30*01		TRAJ23*01	346	0.0005
TRA	SQQGEEDPQALSIQEGENATMNCSYK	TSINN	LQWYRQNSGRGLVHLIL	IRSNERE	KHSGRLRVTLDTSKKSSSLLITASRAADTASYF	WLGSSNTGKLIF	GQGTTLQVKP	TRAV17*01		TRAJ37*02	345	0.0005
TRA	TQLLEQSPQFLSIQEGENLTVYCNSS	SVFSS	LQWYRQEPGEGPVLLVT	VVTGGEV	KKLKRLTFQFGDARKDSSLHITAAQPGDTGLYL	CAGAPRTSYGKLTF	GQGTILTVHP	TRAV27*01		TRAJ52*01	345	0.0005
TRA	GNSVTQMEGPVTLSEEAFLTINCTYT	ATGYPS	LFWYVQYPGEGLQLLLK	ATKADDK	GSNKGFEATYRKETTSFHLEKGSVQVSDSAVYF	CALSDLSEKLVF	GKGTKLTVNP	TRAV9-2*01		TRAJ57*01	345	0.0005
TRA	GQSLEQPSEVTAVEGAIVQINCTYQ	TSGFYG	LSWYQQHDGGAPTFLSY	NALDGL	EETGRFSSFLSRSDSYGYLLLQELQMKDSASYF	CAVRDHRDDKIIF	GKGTRLHILP	TRAV1-1*01		TRAJ30*01	345	0.0005
TRA	SQKIEQNSEALNIQEGKTATLTCNYT	NYSPAY	LQWYRQDPGRGPVFLLL	IRENEKE	KRKERLKVTFDTTLKQSLFHITASQPADSATYL	CADPSGGYQKVTF	GTGTKLQVIP	TRAV6*02		TRAJ13*02	344	0.0005
TRA	SQQGEEDPQALSIQEGENATMNCSYK	TSINN	LQWYRQNSGRGLVHLIL	IRSNERE	KHSGRLRVTLDTSKKSSSLLITASRAADTASYF	CASDNNARLMF	GDGTQLVVKP	TRAV17*01		TRAJ31*01	344	0.0005
TRA	KQEVTQIPAALSVPEGENLVLNCSFT	DSAIYN	LQWFRQDPGKGLTSLLL	IQSSQRE	QTSGRLNASLDKSSGRSTLYIAASQPGDSATYL	CAAPYSSASKIIF	GSGTRLSIRP	TRAV21*01		TRAJ3*01	344	0.0005
TRA	KQEVTQIPAALSVPEGENLVLNCSFT	DSAIYN	LQWFRQDPGKGLTSLLL	IQSSQRE	QTSGRLNASLDKSSGRSTLYIAASQPGDSATYL	CAVSGNTPLVF	GKGTRLSVIA	TRAV21*01		TRAJ29*01	344	0.0005
TRA	EDQVTQSPEALRLQEGESSSLNCSYT	VSGLRG	LFWYRQDPGKGPEFLFT	LYSAGEE	KEKERLKATLTKKESFLHITAPKPEDSATYL	CAVGQGGSEKLVF	GKGTKLTVNP	TRAV20*02		TRAJ57*01	343	0.0005
TRA	AQTVTQSQPEMSVQEAETVTLSCTYD	TSESDYY	LFWYKQPPSRQMILVIR	QEAYKQQN	ATENRFSVNFQKAAKSFSLKISDSQLGDAAMYF	CAFDGIRNYGQNFVF	GPGTRLSVLP	TRAV38-2/DV8*01		TRAJ26*01	343	0.0005
TRA	SQQGEEDPQALSIQEGENATMNCSYK	TSINN	LQWYRQNSGRGLVHLIL	IRSNERE	KHSGRLRVTLDTSKKSSSLLITASRAADTASYF	CATVPLWDSSYKLIF	GSGTRLLVRP	TRAV17*01		TRAJ12*01	343	0.0005
TRA	KNEVEQSPQNLTAQEGEFITINCSYS	VGISA	LHWLQQHPGGGIVSLFM	LSSGK	KKHGRLIATINIQEKHSSLHITASHPRDSAVYI	CAVRWERGGATNKLIF	GTGTLLAVQP	TRAV41*01		TRAJ32*02	343	0.0005
TRA	GQQLNQSPQSMFIQEGEDVSMNCTSS	SIFNT	WLWYKQDPGEGPVLLIA	LYKAGEL	TSNGRLTAQFGITRKDSFLNISASIPSDVGIYF	CAGQLMNSGNTPLVF	GKGTRLSVIA	TRAV35*01		TRAJ29*01	343	0.0005
TRA	GQNIDQPTEMTATEGAIVQINCTYQ	TSGFNG	LFWYQQHAGEAPTFLSY	NVLDGL	EEKGRFSSFLSRSKGYSYLLLKELQMKDSASYL	CAVNGVDSSYKLIF	GSGTRLLVRP	TRAV1-2*01		TRAJ12*01	343	0.0005
TRA	ILNVEQSPQSLHVQEGDSTNFTCSFP	SSNFYA	LHWYRWETAKSPEALFV	MTLNGDE	KKKGRISATLNTKEGYSYLYIKGSQPEDSATYL	CALYRGSNYKLTF	GKGTLLTVNP	TRAV24*01		TRAJ53*01	342	0.0005
TRA	GQQLNQSPQSMFIQEGEDVSMNCTSS	SIFNT	WLWYKQDPGEGPVLLIA	LYKAGEL	TSNGRLTAQFGITRKDSFLNISASIPSDVGIYF	CAGQLTGNQFYF	GTGTSLTVIP	TRAV35*01		TRAJ49*01	342	0.0005
TRA	GENVEQHPSTLSVQEGDSAVIKCTYS	DSASNY	FPWYKQELGKRPQLIID	IRSNVGE	KKDQRIAVTLNKTAKHFSLHITETQPEDSAVYF	CAASRDTGKLIF	GQGTTLQVKP	TRAV13-1*02		TRAJ37*01	342	0.0005
TRA	SQQGEEDPQALSIQEGENATMNCSYK	TSINN	LQWYRQNSGRGLVHLIL	IRSNERE	KHSGRLRVTLDTSKKSSSLLITASRAADTASYF	CATGRNAGNMLTF	GGGTRLMVKP	TRAV17*01		TRAJ39*01	341	0.0005
TRA	DAKTTQPNSMESNEEEPVHLPCNHS	TISGTDY	IHWYRQLPSQGPEYVIH	GLTSN	VNNRMASLAIAEDRKSSTLILHRATLRDAAVYY	CILRDVSSSNTGKLIF	GQGTTLQVKP	TRAV26-2*01		TRAJ37*02	341	0.0005
TRA	QQPVQSPQAVILREGEDAVINCSSS	KALYS	VHWYRQKHGEAPVFLMI	LLKGGEQ	KGHEKISASFNEKKQQSSLYLTASQLSYSGTYF	CGTDYNDYKLSF	GAGTTVTVRA	TRAV30*01		TRAJ20*01	340	0.0005
TRA	KQEVTQIPAALSVPEGENLVLNCSFT	DSAIYN	LQWFRQDPGKGLTSLLL	IQSSQRE	QTSGRLNASLDKSSGRSTLYIAASQPGDSATYL	CAVKGTGNQFYF	GTGTSLTVIP	TRAV21*01		TRAJ49*01	340	0.0005
TRA	KQEVTQIPAALSVPEGENLVLNCSFT	DSAIYN	LQWFRQDPGKGLTSLLL	IQSSQRE	QTSGRLNASLDKSSGRSTLYIAASQPGDSATYL	CAVTGANSKLTF	GKGITLSVRP	TRAV21*01		TRAJ56*01	340	0.0005
TRA	KQEVTQIPAALSVPEGENLVLNCSFT	DSAIYN	LQWFRQDPGKGLTSLLL	IQSSQRE	QTSGRLNASLDKSSGRSTLYIAASQPGDSATYL	CAAFNTDKLIF	GTGTRLQVFP	TRAV21*01		TRAJ34*01	339	0.0005
TRA	AQTVTQSQPEMSVQEAETVTLSCTYD	TSESDYY	LFWYKQPPSRQMILVIR	QEAYKQQN	ATENRFSVNFQKAAKSFSLKISDSQLGDAAMYF	CAYRSAGNARLMF	GDGTQLVVKP	TRAV38-2/DV8*01		TRAJ31*01	339	0.0005
TRA	AQKITQTQPGMFVQEKEAVTLDCTYD	TSDQSYG	LFWYKQPSSGEMIFLIY	QGSYDEQN	ATEGRYSLNFQKARKSANLVISASQLGDSAMYF	CAMREGGGGYNKLIF	GAGTRLAVHP	TRAV14/DV4*02		TRAJ4*01	339	0.0005
TRA	LAKTTQPISMDSYEGQEVNITCSHN	NIATNDY	ITWYQQFPSQGPRFIIQ	GYKTK	VTNEVASLFIPADRKSSTLSLPRVSLSDTAVYY	CLVGVRRSGTYKYIF	GTGTRLKVLA	TRAV4*01		TRAJ40*01	339	0.0005
TRA	GQNIDQPTEMTATEGAIVQINCTYQ	TSGFNG	LFWYQQHAGEAPTFLSY	NVLDGL	EEKGRFSSFLSRSKGYSYLLLKELQMKDSASYL	CAVFEAAGNKLTF	GGGTRVLVKP	TRAV1-2*01		TRAJ17*01	339	0.0005
TRA	AQTVTQSQPEMSVQEAETVTLSCTYD	TSENNYY	LFWYKQPPSRQMILVIR	QEAYKQQN	ATENRFSVNFQKAAKSFSLKISDSQLGDTAMYF	CAFASDGGAQKLVF	GQGTRLTINP	TRAV38-1*01		TRAJ54*01	339	0.0005
TRA	GIQVEQSPPDLILQEGANSTLRCNFS	DSVNN	LQWFHQNPWGQLINLFY	IPSGT	KQNGRLSATTVATERYSLLYISSSQTTDSGVYF	CAVGKDSNYQLIW	GAGTKLIIKP	TRAV22*01		TRAJ33*01	339	0.0005
TRA	AQTVTQSQPEMSVQEAETVTLSCTYD	TSESDYY	LFWYKQPPSRQMILVIR	QEAYKQQN	ATENRFSVNFQKAAKSFSLKISDSQLGDAAMYF	CALSGGYQKVTF	GTGTKLQVIP	TRAV38-2/DV8*01		TRAJ13*02	338	0.0005
TRA	TQLLEQSPQFLSIQEGENLTVYCNSS	SVFSS	LQWYRQEPGEGPVLLVT	VVTGGEV	KKLKRLTFQFGDARKDSSLHITAAQPGDTGLYL	CAGDGGGADGLTF	GKGTHLIIQP	TRAV27*01		TRAJ45*01	338	0.0005
TRA	DAKTTQPPSMDCAEGRAANLPCNHS	TISGNEY	VYWYRQIHSQGPQYIIH	GLKNN	ETNEMASLIITEDRKSSTLILPHATLRDTAVYY	CIAAGNMLTF	GGGTRLMVKP	TRAV26-1*01		TRAJ39*01	338	0.0005
TRA	GNSVTQMEGPVTLSEEAFLTINCTYT	ATGYPS	LFWYVQYPGEGLQLLLK	ATKADDK	GSNKGFEATYRKETTSFHLEKGSVQVSDSAVYF	CALSSYTGNQFYF	GTGTSLTVIP	TRAV9-2*01		TRAJ49*01	338	0.0005
TRA	AQTVTQSQPEMSVQEAETVTLSCTYD	TSESDYY	LFWYKQPPSRQMILVIR	QEAYKQQN	ATENRFSVNFQKAAKSFSLKISDSQLGDAAMYF	CAYRAMNRDDKIIF	GKGTRLHILP	TRAV38-2/DV8*01		TRAJ30*01	338	0.0005
TRA	QKEVEQDPGPLSVPEGAIVSLNCTYS	NSAFQY	FMWYRQYSRKGPELLMY	TYSSGN	KEDGRFTAQVDKSSKYISLFIRDSQPSDSATYL	CAMSRPYNNARLMF	GDGTQLVVKP	TRAV12-3*01		TRAJ31*01	337	0.0005
TRA	DAKTTQPNSMESNEEEPVHLPCNHS	TISGTDY	IHWYRQLPSQGPEYVIH	GLTSN	VNNRMASLAIAEDRKSSTLILHRATLRDAAVYY	CILGGGTSYGKLTF	GQGTILTVHP	TRAV26-2*01		TRAJ52*01	337	0.0005
TRA	QKEVEQDPGPLSVPEGAIVSLNCTYS	NSAFQY	FMWYRQYSRKGPELLMY	TYSSGN	KEDGRFTAQVDKSSKYISLFIRDSQPSDSATYL	CAMTGDYKLSF	GAGTTVTVRA	TRAV12-3*01		TRAJ20*01	337	0.0005
TRA	DQQVKQNSPSLSVQEGRISILNCDYT	NSMFDY	FLWYKKYPAEGPTFLIS	ISSIKDK	NEDGRFTVFLNKSAKHLSLHIVPSQPGDSAVYF	CAAMENQGGKLIF	GQGTELSVKP	TRAV29/DV5*01		TRAJ23*01	337	0.0005
TRA	GNSVTQMEGPVTLSEEAFLTINCTYT	ATGYPS	LFWYVQYPGEGLQLLLK	ATKADDK	GSNKGFEATYRKETTSFHLEKGSVQVSDSAVYF	CALSDNNDMRF	GAGTRLTVKP	TRAV9-2*01		TRAJ43*01	337	0.0005
TRA	GQQVMQIPQYQHVQEGEDFTTYCNSS	TTLSN	IQWYKQRPGGHPVFLIQ	LVKSGEV	KKQKRLTFQFGEAKKNSSLHITATQTTDVGTYF	CAGPSMTTDSWGKLQF	GAGTQVVVTP	TRAV25*01		TRAJ24*02	337	0.0005
TRA	SQKIEQNSEALNIQEGKTATLTCNYT	NYSPAY	LQWYRQDPGRGPVFLLL	IRENEKE	KRKERLKVTFDTTLKQSLFHITASQPADSATYL	CASEGVYGGATNKLIF	GTGTLLAVQP	TRAV6*07		TRAJ32*02	336	0.0005
TRA	KNQVEQSPQSLIILEGKNCTLQCNYT	VSPFSN	LRWYKQDTGRGPVSLTI	MTFSENT	KSNGRYTATLDADTKQSSLHITASQLSDSASYI	CVVSAGNNNNDMRF	GAGTRLTVKP	TRAV10*02		TRAJ43*01	336	0.0005
TRA	QKEVEQDPGPLSVPEGAIVSLNCTYS	NSAFQY	FMWYRQYSRKGPELLMY	TYSSGN	KEDGRFTAQVDKSSKYISLFIRDSQPSDSATYL	CAMNAFNKFYF	GSGTKLNVKP	TRAV12-3*01		TRAJ21*01	336	0.0005
TRA	KQEVTQIPAALSVPEGENLVLNCSFT	DSAIYN	LQWFRQDPGKGLTSLLL	IQSSQRE	QTSGRLNASLDKSSGRSTLYIAASQPGDSATYL	CAVDPLSAQNFVF	GPGTRLSVLP	TRAV21*01		TRAJ26*01	336	0.0005
TRA	GENVEQHPSTLSVQEGDSAVIKCTYS	DSASNY	FPWYKQELGKRPQLIID	IRSNVGE	KKDQRIAVTLNKTAKHFSLHITETQPEDSAVYF	CAASRAGGTSYGKLTF	GQGTILTVHP	TRAV13-1*02		TRAJ52*01	335	0.0005
TRA	GENVEQHPSTLSVQEGDSAVIKCTYS	DSASNY	FPWYKQELGKRPQLIID	IRSNVGE	KKDQRIAVTLNKTAKHFSLHITETQPEDSAVYF	CAARSPAGSNYQLIW	GAGTKLIIKP	TRAV13-1*02		TRAJ33*01	335	0.0005
TRA	AQKVTQAQTEISVVEKEDVTLDCVYE	TRDTTYY	LFWYKQPPSGELVFLIR	RNSFDEQN	EISGRYSWNFQKSTSSFNFTITASQVVDSAVYF	CALSEVVGSGGSNYKLTF	GKGTLLTVNP	TRAV19*01		TRAJ53*01	335	0.0005
TRA	EDQVTQSPEALRLQEGESSSLNCSYT	VSGLRG	LFWYRQDPGKGPEFLFT	LYSAGEE	KEKERLKATLTKKESFLHITAPKPEDSATYL	CAVQAPNNFNKFYF	GSGTKLNVKP	TRAV20*02		TRAJ21*01	335	0.0005
TRA	QQPVQSPQAVILREGEDAVINCSSS	KALYS	VHWYRQKHGEAPVFLMI	LLKGGEQ	KGHDKISASFNEKKQQSSLYLTASQLSYSGTYF	CGTEMPAGNTPLVF	GKGTRLSVIA	TRAV30*05		TRAJ29*01	335	0.0005
TRA	GNSVTQMEGPVTLSEEAFLTINCTYT	ATGYPS	LFWYVQYPGEGLQLLLK	ATKADDK	GSNKGFEATYRKETTSFHLEKGSVQVSDSAVYF	CALRSGGGADGLTF	GKGTHLIIQP	TRAV9-2*01		TRAJ45*01	334	0.0005
TRA	DAKTTQPPSMDCAEGRAANLPCNHS	TISGNEY	VYWYRQIHSQGPQYIIH	GLKNN	ETNEMASLIITEDRKSSTLILPHATLRDTAVYY	CIVRDSNYQLIW	GAGTKLIIKP	TRAV26-1*01		TRAJ33*01	334	0.0005
TRA	KNEVEQSPQNLTAQEGEFITINCSYS	VGISA	LHWLQQHPGGGIVSLFM	LSSGK	KKHGRLIATINIQEKHSSLHITASHPRDSAVYI	CAVGGGADGLTF	GKGTHLIIQP	TRAV41*01		TRAJ45*01	334	0.0005
TRA	KQEVTQIPAALSVPEGENLVLNCSFT	DSAIYN	LQWFRQDPGKGLTSLLL	IQSSQRE	QTSGRLNASLDKSSGRSTLYIAASQPGDSATYL	CAAIKDSGNTGKLIF	GQGTTLQVKP	TRAV21*01		TRAJ37*01	333	0.0005
TRA	GIQVEQSPPDLILQEGANSTLRCNFS	DSVNN	LQWFHQNPWGQLINLFY	IPSGT	KQNGRLSATTVATERYSLLYISSSQTTDSGVYF	CAALMNRDDKIIF	GKGTRLHILP	TRAV22*01		TRAJ30*01	333	0.0005
TRA	EDKVVQSPLSLVVHEGDTVTLNCSYE	VTNFRS	LLWYKQEKKAPTFLFM	LTSSGIE	KKSGRLSSILDKKELFSILNITATQTGDSAIYL	CAFTTTSGTYKYIF	GTGTRLKVLA	TRAV36/DV7*05		TRAJ40*01	333	0.0005
TRA	GDSVTQMEGPVTLSEEAFLTINCTYT	ATGYPS	LFWYVQYPGEGLQLLLK	ATKADDK	GSNKGFEATYRKETTSFHLEKGSVQVSDSAVYF	CALSEETGNQFYF	GTGTSLTVIP	TRAV9-2*02		TRAJ49*01	333	0.0005
TRA	KQEVTQIPAALSVPEGENLVLNCSFT	DSAIYN	LQWFRQDPGKGLTSLLL	IQSSQRE	QTSGRLNASLDKSSGRSTLYIAASQPGDSATYL	CAVIKAAGNKLTF	GGGTRVLVKP	TRAV21*01		TRAJ17*01	333	0.0005
TRA	ELKVEQNPLFLSMQEGKNYTIYCNYS	TTSDR	LYWYRQDPGKSLESLFV	LLSNGAV	KQEGRLMASLDTKARLSTLHITAAVHDLSATYF	CAVGSIYGGSQGNLIF	GKGTKLSVKP	TRAV39*01		TRAJ42*01	333	0.0005
TRA	GQSLEQPSEVTAVEGAIVQINCTYQ	TSGFYG	LSWYQQHDGGAPTFLSY	NALDGL	EETGRFSSFLSRSDSYGYLLLQELQMKDSASYF	CAVRGNTDKLIF	GTGTRLQVFP	TRAV1-1*01		TRAJ34*01	333	0.0005
TRA	EDQVTQSPEALRLQEGESSSLNCSYT	VSGLRG	LFWYRQDPGKGPEFLFT	LYSAGEE	KEKERLKATLTKKESFLHITAPKPEDSATYL	CAVQAGGNAGKSTF	GDGTTLTVKP	TRAV20*02		TRAJ27*01	333	0.0005
TRA	AQTVTQSQPEMSVQEAETVTLSCTYD	TSESDYY	LFWYKQPPSRQMILVIR	QEAYKQQN	ATENRFSVNFQKAAKSFSLKISDSQLGDAAMYF	CARNTGGFKTIF	GAGTRLFVKA	TRAV38-2/DV8*01		TRAJ9*01	332	0.0005
TRA	GENVEQHPSTLSVQEGDSAVIKCTYS	DSASNY	FPWYKQELGKRPQLIID	IRSNVGE	KKDQRIAVTLNKTAKHFSLHITETQPEDSAVYF	CAASKAQGGKLIF	GQGTELSVKP	TRAV13-1*02		TRAJ23*01	332	0.0005
TRA	KQEVTQIPAALSVPEGENLVLNCSFT	DSAIYN	LQWFRQDPGKGLTSLLL	IQSSQRE	QTSGRLNASLDKSSGRSTLYIAASQPGDSATYL	CAVVPLTGTASKLTF	GTGTRLQVTL	TRAV21*01		TRAJ44*01	332	0.0005
TRA	AQTVTQSQPEMSVQEAETVTLSCTYD	TSENNYY	LFWYKQPPSRQMILVIR	QEAYKQQN	ATENRFSVNFQKAAKSFSLKISDSQLGDTAMYF	CAFTHITQGGSEKLVF	GKGTKLTVNP	TRAV38-1*01		TRAJ57*01	331	0.0005
TRA	QKEVEQDPGPLSVPEGAIVSLNCTYS	NSAFQY	FMWYRQYSRKGPELLMY	TYSSGN	KEDGRFTAQVDKSSKYISLFIRDSQPSDSATYL	CAFLSGGSYIPTF	GRGTSLIVHP	TRAV12-3*01		TRAJ6*01	331	0.0005
TRA	EDQVTQSPEALRLQEGESSSLNCSYT	VSGLRG	LFWYRQDPGKGPEFLFT	LYSAGEE	KEKERLKATLTKKESFLHITAPKPEDSATYL	CAVLGGSNYKLTF	GKGTLLTVNP	TRAV20*02		TRAJ53*01	331	0.0005
TRA	EDKVVQSPLSLVVHEGDTVTLNCSYE	VTNFRS	LLWYKQEKKAPTFLFM	LTSSGIE	KKSGRLSSILDKKELFSILNITATQTGDSAVYL	CAVAFSYGNNRLAF	GKGNQVVVIP	TRAV36/DV7*04		TRAJ7*01	331	0.0005
TRA	KQEVTQIPAALSVPEGENLVLNCSFT	DSAIYN	LQWFRQDPGKGLTSLLL	IQSSQRE	QTSGRLNASLDKSSGRSTLYIAASQPGDSATYL	CAVPPYSGAGSYQLTF	GKGTKLSVIP	TRAV21*01		TRAJ28*01	331	0.0005
TRA	KDQVFQPSTVASSEGAVVEIFCNHS	VSNAYN	FFWYLHFPGCAPRLLVK	GSKP	SQQGRYNMTYERFSSSLLILQVREADAAVYF	LKGANNLFF	GTGTRLTVIP	TRAV2*01		TRAJ36*01	330	0.0005
TRA	KQEVTQIPAALSVPEGENLVLNCSFT	DSAIYN	LQWFRQDPGKGLTSLLL	IQSSQRE	QTSGRLNASLDKSSGRSTLYIAASQPGDSATYL	HPSRRALTF	GSGTRLQVQP	TRAV21*01		TRAJ5*01	330	0.0005
TRA	GESVGLHLPTLSVQEGDNSIINCAYS	NSASDY	FIWYKQESGKGPQFIID	IRSNMDK	RQGQRVTVLLNKTVKHLSLQIAATQPGDSAVYF	CAGPRTYKYIF	GTGTRLKVLA	TRAV13-2*01		TRAJ40*01	330	0.0005
TRA	LAKTTQPISMDSYEGQEVNITCSHN	NIATNDY	ITWYQQFPSQGPRFIIQ	GYKTK	VTNEVASLFIPADRKSSTLSLPRVSLSDTAVYY	CLVGDINSSASKIIF	GSGTRLSIRP	TRAV4*01		TRAJ3*01	330	0.0005
TRA	KDQVFQPSTVASSEGAVVEIFCNHS	VSNAYN	FFWYLHFPGCAPRLLVK	GSKP	SQQGRYNMTYERFSSSLLILQVREADAAVYY	CAVPISSCSARQLTF	GSGTQLTVLP	TRAV2*01		TRAJ22*01	330	0.0005
TRA	AQTVTQSQPEMSVQEAETVTLSCTYD	TSESDYY	LFWYKQPPSRQMILVIR	QEAYKQQN	ATENRFSVNFQKAAKSFSLKISDSQLGDAAMYF	CAYGGSNYKLTF	GKGTLLTVNP	TRAV38-2/DV8*01		TRAJ53*01	330	0.0005
TRA	QQPVQSPQAVILREGEDAVINCSSS	KALYS	VHWYRQKHGEAPVFLMI	LLKGGEQ	KGHEKISASFNEKKQQSSLYLTASQLSYSGTYF	CGTEIGRGGATNKLIF	GTGTLLAVQP	TRAV30*01		TRAJ32*02	330	0.0005
TRA	GQNIDQPTEMTATEGAIVQINCTYQ	TSGFNG	LFWYQQHAGEAPTFLSY	NVLDGL	EEKGRFSSFLSRSKGYSYLLLKELQMKDSASYL	CAVESSNDYKLSF	GAGTTVTVRA	TRAV1-2*01		TRAJ20*01	330	0.0005
TRA	GQNIDQPTEMTATEGAIVQINCTYQ	TSGFNG	LFWYQQHAGEAPTFLSY	NVLDGL	EEKGRFSSFLSRSKGYSYLLLKELQMKDSASYL	CAVSSGSARQLTF	GSGTQLTVLP	TRAV1-2*01		TRAJ22*01	329	0.0005
TRA	EDKVVQSPLSLVVHEGDTVTLNCSYE	VTNFRS	LLWYKQEKKAPTFLFM	LTSSGIE	KKSGRLSSILDKKELFSILNITATQTGDSAVYL	CAVEADSWGKLQF	GAGTQVVVTP	TRAV36/DV7*05		TRAJ24*02	328	0.0005
TRA	GEDVEQSLFLSVREGDSSVINCTYT	DSSSTY	LYWYKQEPGAGLQLLTY	IFSNMDM	KQDQRLTVLLNKKDKHLSLRIADTQTGDSAIYF	CAAAPSGSARQLTF	GSGTQLTVLP	TRAV5*01		TRAJ22*01	328	0.0005
TRA	GNSVTQMEGPVTLSEEAFLTINCTYT	ATGYPS	LFWYVQYPGEGLQLLLK	ATKADDK	GSNKGFEATYRKETTSFHLEKGSVQVSDSAVYF	CALRTSGTYKYIF	GTGTRLKVLA	TRAV9-2*01		TRAJ40*01	328	0.0005
TRA	GENVEQHPSTLSVQEGDSAVIKCTYS	DSASNY	FPWYKQELGKRPQLIID	IRSNVGE	KKDQRIAVTLNKTAKHFSLHITETQPEDSAVYF	CAASITGTASKLTF	GTGTRLQVTL	TRAV13-1*02		TRAJ44*01	328	0.0005
TRA	GENVEQHPSTLSVQEGDSAVIKCTYS	DSASNY	FPWYKQELGKRPQLIID	IRSNVGE	KKDQRIAVTLNKTAKHFSLHITETQPEDSAVYF	CAARYHFGNEKLTF	GTGTRLTIIP	TRAV13-1*02		TRAJ48*01	328	0.0005
TRA	KQEVTQIPAALSVPEGENLVLNCSFT	DSAIYN	LQWFRQDPGKGLTSLLL	IQSSQRE	QTSGRLNASLDKSSGRSTLYIAASQPGDSATYL	CAVRPFMDSSYKLIF	GSGTRLLVRP	TRAV21*01		TRAJ12*01	327	0.0005
TRA	KQEVTQIPAALSVPEGENLVLNCSFT	DSAIYN	LQWFRQDPGKGLTSLLL	IQSSQRE	QTSGRLNASLDKSSGRSTLYIAASQPGDSATYL	CAGTGTASKLTF	GTGTRLQVTL	TRAV21*01		TRAJ44*01	327	0.0005
TRA	GESVGLHLPTLSVQEGDNSIINCAYS	NSASDY	FIWYKQESGKGPQFIID	IRSNMDK	RQGQRVTVLLNKTVKHLSLQIAATQPGDSAVYF	CAENIIGGSYIPTF	GRGTSLIVHP	TRAV13-2*01		TRAJ6*01	327	0.0005
TRA	KQEVTQIPAALSVPEGENLVLNCSFT	DSAIYN	LQWFRQDPGKGLTSLLL	IQSSQRE	QTSGRLNASLDKSSGRSTLYIAASQPGDSATYL	CAVIRIQFYF	GTGTSLTVIP	TRAV21*01		TRAJ49*01	327	0.0005
TRA	QKEVEQDPGPLSVPEGAIVSLNCTYS	NSAFQY	FMWYRQYSRKGPELLMY	TYSSGN	KEDGRFTAQVDKSSKYISLFIRDSQPSDSATYL	CAMSVGGAQKLVF	GQGTRLTINP	TRAV12-3*01		TRAJ54*01	327	0.0005
TRA	GNSVTQMEGPVTLSEEAFLTINCTYT	ATGYPS	LFWYVQYPGEGLQLLLK	ATKADDK	GSNKGFEATYRKETTSFHLEKGSVQVSDSAVYF	CALDRGSTLGRLYF	GRGTQLTVWP	TRAV9-2*01		TRAJ18*01	326	0.0005
TRA	KQEVTQIPAALSVPEGENLVLNCSFT	DSAIYN	LQWFRQDPGKGLTSLLL	IQSSQRE	QTSGRLNASLDKSSGRSTLYIAASQPGDSATYL	CAETNTDKLIF	GTGTRLQVFP	TRAV21*01		TRAJ34*01	326	0.0005
TRA	KNQVEQSPQSLIILEGKNCTLQCNYT	VSPFSN	LRWYKQDTGRGPVSLTI	MTFSENT	KSNGRYTATLDADTKQSSLHITASQLSDSASYI	CVVSAIPNDYKLSF	GAGTTVTVRA	TRAV10*01		TRAJ20*01	325	0.0005
TRA	AQKITQTQPGMFVQEKEAVTLDCTYD	TSDPSYG	LFWYKQPSSGEMIFLIY	QGSYDQQN	ATEGRYSLNFQKARKSANLVISASQLGDSAMYF	CAMREHNYGQNFVF	GPGTRLSVLP	TRAV14/DV4*01		TRAJ26*01	325	0.0005
TRA	TQLLEQSPQFLSIQEGENLTVYCNSS	SVFSS	LQWYRQEPGEGPVLLVT	VVTGGEV	KKLKRLTFQFGDARKDSSLHITAAQPGDTGLYL	CAGARSSASKIIF	GSGTRLSIRP	TRAV27*01		TRAJ3*01	324	0.0005
TRA	GNSVTQMEGPVTLSEEAFLTINCTYT	ATGYPS	LFWYVQYPGEGLQLLLK	ATKADDK	GSNKGFEATYRKETTSFHLEKGSVQVSDSAVYF	CALSGGSYIPTF	GRGTSLIVHP	TRAV9-2*01		TRAJ6*01	324	0.0005
TRA	GESVGLHLPTLSVQEGDNSIINCAYS	NSASDY	FIWYKQESGKGPQFIID	IRSNMDK	RQGQRVTVLLNKTVKHLSLQIAATQPGDSAVYF	CAEINTGNQFYF	GTGTSLTVIP	TRAV13-2*01		TRAJ49*01	324	0.0005
TRA	GESVGLHLPTLSVQEGDNSIINCAYS	NSASDY	FIWYKQESGKGPQFIID	IRSNMDK	RQGQRVTVLLNKTVKHLSLQIAATQPGDSAVYF	CPSPLVF	GKGTRLSVIA	TRAV13-2*01		TRAJ29*01	324	0.0005
TRA	GEDVEQSLFLSVREGDSSVINCTYT	DSSSTY	LYWYKQEPGAGLQLLTY	IFSNMDM	KQDQRLTVLLNKKDKHLSLRIADTQTGDSAIYF	CAESPMAGNMLTF	GGGTRLMVKP	TRAV5*01		TRAJ39*01	324	0.0005
TRA	EDQVTQSPEALRLQEGESSSLNCSYT	VSGLRG	LFWYRQDPGKGPEFLFT	LYSAGEE	KEKERLKATLTKKESFLHITAPKPEDSATYL	CAVHSSGGSYIPTF	GRGTSLIVHP	TRAV20*02		TRAJ6*01	324	0.0005
TRA	DAKTTQPPSMDCAEGRAANLPCNHS	TISGNEY	VYWYRQIHSQGPQYIIH	GLKNN	ETNEMASLIITEDRKSSTLILPHATLRDTAVYY	CIVRVARRSGGGADGLTF	GKGTHLIIQP	TRAV26-1*01		TRAJ45*01	324	0.0005
TRA	SQQGEEDPQALSIQEGENATMNCSYK	TSINN	LQWYRQNSGRGLVHLIL	IRSNERE	KHSGRLRVTLDTSKKSSSLLITASRAADTASYF	CATDATDSWGKLQF	GAGTQVVVTP	TRAV17*01		TRAJ24*02	323	0.0005
TRA	SQKIEQNSEALNIQEGKTATLTCNYT	NYSPAY	LQWYRQDPGRGPVFLLL	IRENEKE	KRKERLKVTFDTTLKQSLFHITASQPADSATYL	CANAGNNRKLIW	GLGTSLAVNP	TRAV6*07		TRAJ38*01	322	0.0005
TRA	TQLLEQSPQFLSIQEGENLTVYCNSS	SVFSS	LQWYRQEPGEGPVLLVT	VVTGGEV	KKLKRLTFQFGDARKDSSLHITAAQPGDTGLYL	CAGFNYGGSQGNLIF	GKGTKLSVKP	TRAV27*01		TRAJ42*01	322	0.0005
TRA	AQTVTQSQPEMSVQEAETVTLSCTYD	TSENNYY	LFWYKQPPSRQMILVIR	QEAYKQQN	ATENRFSVNFQKAAKSFSLKISDSQLGDTAMYF	CASLEYGNKLVF	GAGTILRVKS	TRAV38-1*01		TRAJ47*02	322	0.0005
TRA	EDKVVQSPLSLVVHEGDTVTLNCSYE	VTNFRS	LLWYKQEKKAPTFLFM	LTSSGIE	KKSGRLSSILDKKELFSILNITATQTGDSAVYL	CAVAANAGGTSYGKLTF	GQGTILTVHP	TRAV36/DV7*04		TRAJ52*01	322	0.0005
TRA	SQQGEEDPQALSIQEGENATMNCSYK	TSINN	LQWYRQNSGRGLVHLIL	IRSNERE	KHSGRLRVTLDTSKKSSSLLITASRAADTASYF	CATGWNSGNTPLVF	GKGTRLSVIA	TRAV17*01		TRAJ29*01	322	0.0005
TRA	KQEVTQIPAALSVPEGENLVLNCSFT	DSAIYN	LQWFRQDPGKGLTSLLL	IQSSQRE	QTSGRLNASLDKSSGRSTLYIAASQPGDSATYL	CAVRTTDSWGKLQF	GAGTQVVVTP	TRAV21*01		TRAJ24*02	322	0.0005
TRA	AQSVSQHNHHVILSEAASLELGCNYS	YGGTVN	LFWYVQYPGQHLQLLLK	YFSGDPLV	KGIKGFEAEFIKSKFSFNLRKPSVQWSDTAEYF	CAGRYTGGFKTIF	GAGTRLFVKA	TRAV8-1*01		TRAJ9*01	321	0.0005
TRA	GDSVTQMEGPVTLSEEAFLTINCTYT	ATGYPS	LFWYVQYPGEGLQLLLK	ATKADDK	GSNKGFEATYRKETTSFHLEKGSVQVSDSAVYF	CALSDRAYGGATNKLIF	GTGTLLAVQP	TRAV9-2*02		TRAJ32*02	321	0.0005
TRA	AQTVTQSQPEMSVQEAETVTLSCTYD	TSESDYY	LFWYKQPPSRQMILVIR	QEAYKQQN	ATENRFSVNFQKAAKSFSLKISDSQLGDAAMYF	CAYRSAIQGAQKLVF	GQGTRLTINP	TRAV38-2/DV8*01		TRAJ54*01	321	0.0005
TRA	KNEVEQSPQNLTAQEGEFITINCSYS	VGISA	LHWLQQHPGGGIVSLFM	LSSGK	KKHGRLIATINIQEKHSSLHITASHPRDSAVYI	CAVSATSGSRLTF	GEGTQLTVNP	TRAV41*01		TRAJ58*01	321	0.0005
TRA	SQQGEEDPQALSIQEGENATMNCSYK	TSINN	LQWYRQNSGRGLVHLIL	IRSNERE	KHSGRLRVTLDTSKKSSSLLITASRAADTASYF	CATDLQGAQKLVF	GQGTRLTINP	TRAV17*01		TRAJ54*01	321	0.0005
TRA	GENVEQHPSTLSVQEGDSAVIKCTYS	DSASNY	FPWYKQELGKRPQLIID	IRSNVGE	KKDQRIAVTLNKTAKHFSLHITETQPEDSAVYF	CAAPQAGTALIF	GKGTTLSVSS	TRAV13-1*02		TRAJ15*01	320	0.0005
TRA	EDQVTQSPEALRLQEGESSSLNCSYT	VSGLRG	LFWYRQDPGKGPEFLFT	LYSAGEE	KEKERLKATLTKKESFLHITAPKPEDSATYL	CAVQAVRENGGATNKLIF	GTGTLLAVQP	TRAV20*02		TRAJ32*02	320	0.0005
TRA	QKEVEQNSGPLSVPEGAIASLNCTYS	DRGSQS	FFWYRQYSGKSPELIMS	IYSNGD	KEDGRFTAQLNKASQYVSLLIRDSQPSDSATYL	CAVSFPGGGNKLTF	GTGTQLKVEL	TRAV12-2*02		TRAJ10*01	320	0.0005
TRA	SQQGEEDPQALSIQEGENATMNCSYK	TSINN	LQWYRQNSGRGLVHLIL	IRSNERE	KHSGRLRVTLDTSKKSSSLLITASRAADTASYF	CELGGYQKVTF	GTGTKLQVIP	TRAV17*01		TRAJ13*02	320	0.0005
TRA	TQLLEQSPQFLSIQEGENLTVYCNSS	SVFSS	LQWYRQEPGEGPVLLVT	VVTGGEV	KKLKRLTFQFGDARKDSSLHITAAQPGDTGLYL	CAGDSGNTPLVF	GKGTRLSVIA	TRAV27*01		TRAJ29*01	320	0.0005
TRA	KQEVTQIPAALSVPEGENLVLNCSFT	DSAIYN	LQWFRQDPGKGLTSLLL	IQSSQRE	QTSGRLNASLDKSSGRSTLYIAASQPGDSATYL	CAVPTGGGNKLTF	GTGTQLKVEL	TRAV21*01		TRAJ10*01	319	0.0005
TRA	GENVEQHPSTLSVQEGDSAVIKCTYS	DSASNY	FPWYKQELGKRPQLIID	IRSNVGE	KKDQRIAVTLNKTAKHFSLHITETQPEDSAVYF	CAASKASGTYKYIF	GTGTRLKVLA	TRAV13-1*02		TRAJ40*01	318	0.0005
TRA	KQEVTQIPAALSVPEGENLVLNCSFT	DSAIYN	LQWFRQDPGKGLTSLLL	IQSSQRE	QTSGRLNASLDKSSGRSTLYIAASQPGDSATYL	CAVLGRPGNTGKLIF	GQGTTLQVKP	TRAV21*01		TRAJ37*01	318	0.0005
TRA	SQELEQSPQSLIVQEGKNLTINCTSS	KTLYG	LYWYKQKYGEGLIFLMM	LQKGGEE	KSHEKITAKLDEKKQQSSLHITASQPSHAGIYL	CGAPGIYGNKLVF	GAGTILRVKS	TRAV34*01		TRAJ47*02	318	0.0005
TRA	TQLLEQSPQFLSIQEGENLTVYCNSS	SVFSS	LQWYRQEPGEGPVLLVT	VVTGGEV	KKLKRLTFQFGDARKDSSLHITAAQPGDTGLYL	CAGENTDKLIF	GTGTRLQVFP	TRAV27*01		TRAJ34*01	318	0.0005
TRA	GDSVTQMEGPVTLSEEAFLTINCTYT	ATGYPS	LFWYVQYPGEGLQLLLK	ATKADDK	GSNKGFEATYRKETTSFHLEKGSVQVSDSAVYF	CARGRNTGFQKLVF	GTGTRLLVSP	TRAV9-2*02		TRAJ8*01	318	0.0005
TRA	GENVEQHPSTLSVQEGDSAVIKCTYS	DSASNY	FPWYKQELGKRPQLIID	IRSNVGE	KKDQRIAVTLNKTAKHFSLHITETQPEDSAVYF	CAASDRNNAGNMLTF	GGGTRLMVKP	TRAV13-1*02		TRAJ39*01	318	0.0005
TRA	QQPVQSPQAVILREGEDAVINCSSS	KALYS	VHWYRQKHGEAPVFLMI	LLKGGEQ	KGHEKISASFNEKKQQSSLYLTASQLSYSGTYF	CGTETGTASKLTF	GTGTRLQVTL	TRAV30*01		TRAJ44*01	317	0.0005
TRA	KDQVFQPSTVASSEGAVVEIFCNHS	VSNAYN	FFWYLHFPGCAPRLLVK	GSKP	SQQGRYNMTYERFSSSLLILQVREADAAVYY	CAVANARLMF	GDGTQLVVKP	TRAV2*02		TRAJ31*01	317	0.0005
TRA	KDQVFQPSTVASSEGAVVEIFCNHS	VSNAYN	FFWYLHFPGCAPRLLVK	GSKP	SQQGRYNMTYERFSSSLLILQVREADAAVYY	CAPGGDGGYNKLIF	GAGTRLAVHP	TRAV2*01		TRAJ4*01	317	0.0005
TRA	GENVEQHPSTLSVQEGDSAVIKCTYS	DSASNY	FPWYKQELGKRPQLIID	IRSNVGE	KKDQRIAVTLNKTAKHFSLHITETQPEDSAVYF	CAARKTDKLIF	GTGTRLQVFP	TRAV13-1*02		TRAJ34*01	317	0.0005
TRA	AQTVTQSQPEMSVQEAETVTLSCTYD	TSESDYY	LFWYKQPPSRQMILVIR	QEAYKQQN	ATENRFSVNFQKAAKSFSLKISDSQLGDAAMYF	CAYRLASGNTPLVF	GKGTRLSVIA	TRAV38-2/DV8*01		TRAJ29*01	317	0.0005
TRA	EDQVTQSPEALRLQEGESSSLNCSYT	VSGLRG	LFWYRQDPGKGPEFLFT	LYSAGEE	KEKERLKATLTKKESFLHITAPKPEDSATYL	CAVQARWTGGSYIPTF	GRGTSLIVHP	TRAV20*02		TRAJ6*01	317	0.0005
TRA	GENVEQHPSTLSVQEGDSAVIKCTYS	DSASNY	FPWYKQELGKRPQLIID	IRSNVGE	KKDQRIAVTLNKTAKHFSLHITETQPEDSAVYF	CAASLSAGAGSYQLTF	GKGTKLSVIP	TRAV13-1*02		TRAJ28*01	317	0.0005
TRA	DAKTTQPNSMESNEEEPVHLPCNHS	TISGTDY	IHWYRQLPSQGPEYVIH	GLTSN	VNNRMASLAIAEDRKSSTLILHRATLRDAAVYY	CILPGVQFYF	GTGTSLTVIP	TRAV26-2*01		TRAJ49*01	316	0.0005
TRA	QQPVQSPQAVILREGEDAVINCSSS	KALYS	VHWYRQKHGEAPVFLMI	LLKGGEQ	KGHDKISASFNEKKQQSSLYLTASQLSYSGTYF	CGTETPAGKSTF	GDGTTLTVKP	TRAV30*05		TRAJ27*01	316	0.0005
TRA	DAKTTQPPSMDCAEGRAANLPCNHS	TISGNEY	VYWYRQIHSQGPQYIIH	GLKNN	ETNEMASLIITEDRKSSTLILPHATLRDTAVYY	CIVRVADAGGTSYGKLTF	GQGTILTVHP	TRAV26-1*01		TRAJ52*01	315	0.0005
TRA	ILNVEQSPQSLHVQEGDSTNFTCSFP	SSNFYA	LHWYRWETAKSPEALFV	MTLNGDE	KKKGRISATLNTKEGYSYLYIKGSQPEDSATYL	CASQGAQKLVF	GQGTRLTINP	TRAV24*01		TRAJ54*01	315	0.0005
TRA	GENVEQHPSTLSVQEGDSAVIKCTYS	DSASNY	FPWYKQELGKRPQLIID	IRSNVGE	KKDQRIAVTLNKTAKHFSLHITETQPEDSAVYF	CAARVDGYNKLIF	GAGTRLAVHP	TRAV13-1*02		TRAJ4*01	315	0.0005
TRA	KQEVTQIPAALSVPEGENLVLNCSFT	DSAIYN	LQWFRQDPGKGLTSLLL	IQSSQRE	QTSGRLNASLDKSSGRSTLYIAASQPGDSATYL	CAVNTSGTYKYIF	GTGTRLKVLA	TRAV21*01		TRAJ40*01	314	0.0005
TRA	SQQGEEDPQALSIQEGENATMNCSYK	TSINN	LQWYRQNSGRGLVHLIL	IRSNERE	KHSGRLRVTLDTSKKSSSLLITASRAADTASYF	CATAIQGAQKLVF	GQGTRLTINP	TRAV17*01		TRAJ54*01	314	0.0005
TRA	GNSVTQMEGPVTLSEEAFLTINCTYT	ATGYPS	LFWYVQYPGEGLQLLLK	ATKADDK	GSNKGFEATYRKETTSFHLEKGSVQVSDSAVYF	CARAVNNNAGNMLTF	GGGTRLMVKP	TRAV9-2*01		TRAJ39*01	314	0.0005
TRA	GENVEQHPSTLSVQEGDSAVIKCTYS	DSASNY	FPWYKQELGKRPQLIID	IRSNVGE	KKDQRIAVTLNKTAKHFSLHITETQPEDSAVYF	CAATLYSSASKIIF	GSGTRLSIRP	TRAV13-1*02		TRAJ3*01	313	0.0005
TRA	DQQVKQNSPSLSVQEGRISILNCDYT	NSMFDY	FLWYKKYPAEGPTFLIS	ISSIKDK	NEDGRFTVFLNKSAKHLSLHIVPSQPGDSAVYF	CAASATGGGADGLTF	GKGTHLIIQP	TRAV29/DV5*01		TRAJ45*01	313	0.0005
TRA	KQEVTQIPAALSVPEGENLVLNCSFT	DSAIYN	LQWFRQDPGKGLTSLLL	IQSSQRE	QTSGRLNASLDKSSGRSTLYIAASQPGDSATYL	CAVGTPNQAGTALIF	GKGTTLSVSS	TRAV21*01		TRAJ15*01	313	0.0005
TRA	GQSLEQPSEVTAVEGAIVQINCTYQ	TSGFYG	LSWYQQHDGGAPTFLSY	NALDGL	EETGRFSSFLSRSDSYGYLLLQELQMKDSASYF	CAVRIYNFNKFYF	GSGTKLNVKP	TRAV1-1*01		TRAJ21*01	313	0.0005
TRA	KQEVTQIPAALSVPEGENLVLNCSFT	DSAIYN	LQWFRQDPGKGLTSLLL	IQSSQRE	QTSGRLNASLDKSSGRSTLYIAASQPGDSATYL	CAVLNQGGKLIF	GQGTELSVKP	TRAV21*01		TRAJ23*01	313	0.0005
TRA	GESVGLHLPTLSVQEGDNSIINCAYS	NSASDY	FIWYKQESGKGPQFIID	IRSNMDK	RQGQRVTVLLNKTVKHLSLQIAATQPGDSAVYF	CAENIGTGGSYIPTF	GRGTSLIVHP	TRAV13-2*01		TRAJ6*01	312	0.0005
TRA	SQQGEEDPQALSIQEGENATMNCSYK	TSINN	LQWYRQNSGRGLVHLIL	IRSNERE	KHSGRLRVTLDTSKKSSSLLITASRAADTASYF	CATCVTGGYQKVTF	GTGTKLQVIP	TRAV17*01		TRAJ13*02	312	0.0005
TRA	SQQGEEDPQALSIQEGENATMNCSYK	TSINN	LQWYRQNSGRGLVHLIL	IRSNERE	KHSGRLRVTLDTSKKSSSLLITASRAADTASYF	CATDQGKLMF	GDGTQLVVKP	TRAV17*01		TRAJ31*01	312	0.0005
TRA	AQTVTQSQPEMSVQEAETVTLSCTYD	TSESDYY	LFWYKQPPSRQMILVIR	QEAYKQQN	ATENRFSVNFQKAAKSFSLKISDSQLGDAAMYF	CAQGGSEKLVF	GKGTKLTVNP	TRAV38-2/DV8*01		TRAJ57*01	311	0.0005
TRA	AQTVTQSQPEMSVQEAETVTLSCTYD	TSESDYY	LFWYKQPPSRQMILVIR	QEAYKQQN	ATENRFSVNFQKAAKSFSLKISDSQLGDAAMYF	CACTDAGNMLTF	GGGTRLMVKP	TRAV38-2/DV8*01		TRAJ39*01	311	0.0005
TRA	EDKVVQSPLSLVVHEGDTVTLNCSYE	VTNFRS	LLWYKQEKKAPTFLFM	LTSSGIE	KKSGRLSSILDKKELFSILNITATQTGDSAVYL	CAVRRDDKIIF	GKGTRLHILP	TRAV36/DV7*04		TRAJ30*01	311	0.0005
TRA	KQEVTQIPAALSVPEGENLVLNCSFT	DSAIYN	LQWFRQDPGKGLTSLLL	IQSSQRE	QTSGRLNASLDKSSGRSTLYIAASQPGDSATYL	CAVNDSWGKLQF	GAGTQVVVTP	TRAV21*01		TRAJ24*02	311	0.0005
TRA	EDQVTQSPEALRLQEGESSSLNCSYT	VSGLRG	LFWYRQDPGKGPEFLFT	LYSAGEE	KEKERLKATLTKKESFLHITAPKPEDSATYL	CAVQGGSQGNLIF	GKGTKLSVKP	TRAV20*02		TRAJ42*01	311	0.0005
TRA	SQQGEEDPQALSIQEGENATMNCSYK	TSINN	LQWYRQNSGRGLVHLIL	IRSNERE	KHSGRLRVTLDTSKKSSSLLITASRAADTASYF	CATDEETSGSRLTF	GEGTQLTVNP	TRAV17*01		TRAJ58*01	310	0.0005
TRA	LAKTTQPISMDSYEGQEVNITCSHN	NIATNDY	ITWYQQFPSQGPRFIIQ	GYKTK	VTNEVASLFIPADRKSSTLSLPRVSLSDTAVYY	CLVGPPSNQAGTALIF	GKGTTLSVSS	TRAV4*01		TRAJ15*01	310	0.0005
TRA	GESVGLHLPTLSVQEGDNSIINCAYS	NSASDY	FIWYKQESGKGPQFIID	IRSNMDK	RQGQRVTVLLNKTVKHLSLQIAATQPGDSAVYF	CAEGNYTGGFKTIF	GAGTRLFVKA	TRAV13-2*01		TRAJ9*01	310	0.0005
TRA	GENVEQHPSTLSVQEGDSAVIKCTYS	DSASNY	FPWYKQELGKRPQLIID	IRSNVGE	KKDQRIAVTLNKTAKHFSLHITETQPEDSAVYF	CAASMGSGGYQKVTF	GTGTKLQVIP	TRAV13-1*02		TRAJ13*02	310	0.0005
TRA	LAKTTQPISMDSYEGQEVNITCSHN	NIATNDY	ITWYQQFPSQGPRFIIQ	GYKTK	VTNEVASLFIPADRKSSTLSLPRVSLSDTAVYY	CLVVASGNTGKLIF	GQGTTLQVKP	TRAV4*01		TRAJ37*01	310	0.0005
TRA	DQQVKQNSPSLSVQEGRISILNCDYT	NSMFDY	FLWYKKYPAEGPTFLIS	ISSIKDK	NEDGRFTVFLNKSAKHLSLHIVPSQPGDSAVYF	CAASADNNAGNMLTF	GGGTRLMVKP	TRAV29/DV5*01		TRAJ39*01	309	0.0005
TRA	AQTVTQSQPEMSVQEAETVTLSCTYD	TSESDYY	LFWYKQPPSRQMILVIR	QEAYKQQN	ATENRFSVNFQKAAKSFSLKISDSQLGDAAMYF	CAYRTPGDTGRRALTF	GSGTRLQVQP	TRAV38-2/DV8*01		TRAJ5*01	309	0.0005
TRA	GEDVEQSLFLSVREGDSSVINCTYT	DSSSTY	LYWYKQEPGAGLQLLTY	IFSNMDM	KQDQRLTVLLNKKDKHLSLRIADTQTGDSAIYF	CAERDDKIIF	GKGTRLHILP	TRAV5*01		TRAJ30*01	309	0.0005
TRA	GESVGLHLPTLSVQEGDNSIINCAYS	NSASDY	FIWYKQESGKGPQFIID	IRSNMDK	RQGQRVTVLLNKTVKHLSLQIAATQPGDSAVYF	CAEKLGNEKLTF	GTGTRLTIIP	TRAV13-2*01		TRAJ48*01	309	0.0005
TRA	GENVEQHPSTLSVQEGDSAVIKCTYS	DSASNY	FPWYKQELGKRPQLIID	IRSNVGE	KKDQRIAVTLNKTAKHFSLHITETQPEDSAVYF	CAANQAGTALIF	GKGTTLSVSS	TRAV13-1*02		TRAJ15*01	309	0.0005
TRA	SQQGEEDPQALSIQEGENATMNCSYK	TSINN	LQWYRQNSGRGLVHLIL	IRSNERE	KHSGRLRVTLDTSKKSSSLLITASRAADTASYF	CATDAEYGNKLVF	GAGTILRVKS	TRAV17*01		TRAJ47*01	308	0.0005
TRA	KQEVTQIPAALSVPEGENLVLNCSFT	DSAIYN	LQWFRQDPGKGLTSLLL	IQSSQRE	QTSGRLNASLDKSSGRSTLYIAASQPGDSATYL	CAVRHYGGSQGNLIF	GKGTKLSVKP	TRAV21*01		TRAJ42*01	308	0.0005
TRA	AQTVTQSQPEMSVQEAETVTLSCTYD	TSESDYY	LFWYKQPPSRQMILVIR	QEAYKQQN	ATENRFSVNFQKAAKSFSLKISDSQLGDAAMYF	CAYTGMEYGNKLVF	GAGTILRVKS	TRAV38-2/DV8*01		TRAJ47*02	308	0.0005
TRA	QKEVEQDPGPLSVPEGAIVSLNCTYS	NSAFQY	FMWYRQYSRKGPELLMY	TYSSGN	KEDGRFTAQVDKSSKYISLFIRDSQPSDSATYL	CAMSTGGSYIPTF	GRGTSLIVHP	TRAV12-3*01		TRAJ6*01	307	0.0005
TRA	SQQGEEDPQALSIQEGENATMNCSYK	TSINN	LQWYRQNSGRGLVHLIL	IRSNERE	KHSGRLRVTLDTSKKSSSLLITASRAADTASYF	CAEFGYGQNFVF	GPGTRLSVLP	TRAV17*01		TRAJ26*01	307	0.0005
TRA	GENVEQHPSTLSVQEGDSAVIKCTYS	DSASNY	FPWYKQELGKRPQLIID	IRSNVGE	KKDQRIAVTLNKTAKHFSLHITETQPEDSAVYF	CAASNAGNMLTF	GGGTRLMVKP	TRAV13-1*02		TRAJ39*01	307	0.0005
TRA	GEDVEQSLFLSVREGDSSVINCTYT	DSSSTY	LYWYKQEPGAGLQLLTY	IFSNMDM	KQDQRLTVLLNKKDKHLSLRIADTQTGDSAIYF	CAETPNSGGYQKVTF	GTGTKLQVIP	TRAV5*01		TRAJ13*02	307	0.0005
TRA	DQQVKQNSPSLSVQEGRISILNCDYT	NSMFDY	FLWYKKYPAEGPTFLIS	ISSIKDK	NEDGRFTVFLNKSAKHLSLHIVPSQPGDSAVYF	CAASARVNARLMF	GDGTQLVVKP	TRAV29/DV5*01		TRAJ31*01	306	0.0005
TRA	TQLLEQSPQFLSIQEGENLTVYCNSS	SVFSS	LQWYRQEPGEGPVLLVT	VVTGGEV	KKLKRLTFQFGDARKDSSLHITAAQPGDTGLYL	CALNSGGYQKVTF	GTGTKLQVIP	TRAV27*01		TRAJ13*02	306	0.0005
TRA	ELKVEQNPLFLSMQEEKNYTIYCNYS	TTSDR	LYWYRQDPGKSLESLFV	LLSNGAV	KQEGRLMASLDTKARLSTLHITAAVHDLSATYF	CAVDMNRLNTGNQFYF	GTGTSLTVIP	TRAV39*01		TRAJ49*01	306	0.0005
TRA	KQEVTQIPAALSVPEGENLVLNCSFT	DSAIYN	LQWFRQDPGKGLTSLLL	IQSSQRE	QTSGRLNASLDKSSGRSTLYIAASQPGDSATYL	CAVRRRGGSTLGRLYF	GRGTQLTVWP	TRAV21*01		TRAJ18*01	306	0.0005
TRA	ILNVEQSPQSLHVQEGDSTNFTCSFP	SSNFYA	LHWYRWETAKSPEALFV	MTLNGDE	KKKGRISATLNTKEGYSYLYIKGSQPEDSATYL	CAGGGGSYIPTF	GRGTSLIVHP	TRAV24*01		TRAJ6*01	306	0.0005
TRA	GQNIDQPTEMTATEGAIVQINCTYQ	TSGFNG	LFWYQQHAGEAPTFLSY	NVLDGL	EEKGRFSSFLSRSKGYSYLLLKELQMKDSASYL	CAVRDRGNAGNMLTF	GGGTRLMVKP	TRAV1-2*01		TRAJ39*01	306	0.0005
TRA	GQSLEQPSEVTAVEGAIVQINCTYQ	TSGFYG	LSWYQQHDGGAPTFLSY	NALDGL	EETGRFSSFLSRSDSYGYLLLQELQMKDSASYF	CAVSSLGRGSTLGRLYF	GRGTQLTVWP	TRAV1-1*01		TRAJ18*01	305	0.0005
TRA	AQTVTQSQPEMSVQEAETVTLSCTYD	TSESDYY	LFWYKQPPSRQMILVIR	QEAYKQQN	ATENRFSVNFQKAAKSFSLKISDSQLGDAAMYF	CAYRSSGTYKYIF	GTGTRLKVLA	TRAV38-2/DV8*01		TRAJ40*01	305	0.0005
TRA	AQTVTQSQPEMSVQEAETVTLSCTYD	TSESDYY	LFWYKQPPSRQMILVIR	QEAYKQQN	ATENRFSVNFQKAAKSFSLKISDSQLGDAAMYF	CAYRSVINNDMRF	GAGTRLTVKP	TRAV38-2/DV8*01		TRAJ43*01	305	0.0005
TRA	AQTVTQSQPEMSVQEAETVTLSCTYD	TSENNYY	LFWYKQPPSRQMILVIR	QEAYKQQN	ATENRFSVNFQKAAKSFSLKISDSQLGDTAMYF	CAFMKPPPNTGNQFYF	GTGTSLTVIP	TRAV38-1*01		TRAJ49*01	305	0.0005
TRA	GIQVEQSPPDLILQEGANSTLRCNFS	DSVNN	LQWFHQNPWGQLINLFY	IPSGT	KQNGRLSATTVATERYSLLYISSSQTTDSGVYF	CAVSNTGFQKLVF	GTGTRLLVSP	TRAV22*01		TRAJ8*01	305	0.0005
TRA	AQKITQTQPGMFVQEKEAVTLDCTYD	TSDQSYG	LFWYKQPSSGEMIFLIY	QGSYDEQN	ATEGRYSLNFQKARKSANLVISASQLGDSAMYF	CAMREMTNFGNEKLTF	GTGTRLTIIP	TRAV14/DV4*02		TRAJ48*01	305	0.0005
TRA	SQQGEEDPQALSIQEGENATMNCSYK	TSINN	LQWYRQNSGRGLVHLIL	IRSNERE	KHSGRLRVTLDTSKKSSSLLITASRAADTASYF	CARGFQKLVF	GTGTRLLVSP	TRAV17*01		TRAJ8*01	304	0.0005
TRA	GENVEQHPSTLSVQEGDSAVIKCTYS	DSASNY	FPWYKQELGKRPQLIID	IRSNVGE	KKDQRIAVTLNKTAKHFSLHITETQPEDSAVYF	CAASISSASKIIF	GSGTRLSIRP	TRAV13-1*02		TRAJ3*01	304	0.0005
TRA	GENVEQHPSTLSVQEGDSAVIKCTYS	DSASNY	FPWYKQELGKRPQLIID	IRSNVGE	KKDQRIAVTLNKTAKHFSLHITETQPEDSAVYF	CAATVTSGTYKYIF	GTGTRLKVLA	TRAV13-1*02		TRAJ40*01	304	0.0005
TRA	QKEVEQDPGPLSVPEGAIVSLNCTYS	NSAFQY	FMWYRQYSRKGPELLMY	TYSSGN	KEDGRFTAQVDKSSKYISLFIRDSQPSDSATYL	CASEGEYGNKLVF	GAGTILRVKS	TRAV12-3*01		TRAJ47*02	304	0.0005
TRA	GENVEQHPSTLSVQEGDSAVIKCTYS	DSASNY	FPWYKQELGKRPQLIID	IRSNVGE	KKDQRIAVTLNKTAKHFSLHITETQPEDSAVYF	CAASIVGNEKLTF	GTGTRLTIIP	TRAV13-1*02		TRAJ48*01	303	0.0005
TRA	LAKTTQPISMDSYEGQEVNITCSHN	NIATNDY	ITWYQQFPSQGPRFIIQ	GYKTK	VTNEVASLFIPADRKSSTLSLPRVSLSDTAVYY	CLVGDMLDSWGKLQF	GAGTQVVVTP	TRAV4*01		TRAJ24*02	303	0.0005
TRA	KDQVFQPSTVASSEGAVVEIFCNHS	VSNAYN	FFWYLHFPGCAPRLLVK	GSKP	SQQGRYNMTYERFSSSLLILQVREADAAVYY	CAVEDRRFSGGYNKLIF	GAGTRLAVHP	TRAV2*01		TRAJ4*01	303	0.0005
TRA	AQSVTQLDSQVPVFEEAPVELRCNYS	SSVSVY	LFWYVQYPNQGLQLLLK	YLSGSTLV	ESINGFEAEFNKSQTSFHLRKPSVHISDTAEYF	CAVSLEYGNKLVF	GAGTILRVKS	TRAV8-6*01		TRAJ47*01	303	0.0005
TRA	ELKVEQNPLFLSMQEGKNYTIYCNYS	TTSDR	LYWYRQDPGKSLESLFV	LLSNGAV	KQEGRLMASLDTKARLSTLHITAAVHDLSATYF	CAVGIQGAQKLVF	GQGTRLTINP	TRAV39*01		TRAJ54*01	303	0.0005
TRA	EDQVTQSPEALRLQEGESSSLNCSYT	VSGLRG	LFWYRQDPGKGPEFLFT	LYSAGEE	KEKERLKATLTKKESFLHITAPKPEDSATYL	CAVGNQAGTALIF	GKGTTLSVSS	TRAV20*02		TRAJ15*01	303	0.0005
TRA	EDQVTQSPEALRLQEGESSSLNCSYT	VSGLRG	LFWYRQDPGKGPEFLFT	LYSAGEE	KEKERLKATLTKKESFLHITAPKPEDSATYL	CAVQWAGGYNKLIF	GAGTRLAVHP	TRAV20*02		TRAJ4*01	303	0.0005
TRA	QQQVKQSPQSLIVQKGGISIINCAYE	NTAFDY	FPWYQQFPGKGPALLIA	IRPDVSE	KKEGRFTISFNKSAKQFSLHIMDSQPGDSATYF	CAASIGGATNKLIF	GTGTLLAVQP	TRAV23/DV6*01		TRAJ32*02	303	0.0005
TRA	GESVGLHLPTLSVQEGDNSIINCAYS	NSASDY	FIWYKQESGKGPQFIID	IRSNMDK	RQGQRVTVLLNKTVKHLSLQIAATQPGDSAVYF	CAENIPGNQFYF	GTGTSLTVIP	TRAV13-2*01		TRAJ49*01	303	0.0005
TRA	GESVGLHLPTLSVQEGDNSIINCAYS	NSASDY	FIWYKQESGKGPQFIID	IRSNMDK	RQGQRVTVLLNKTVKHLSLQIAATQPGDSAVYF	CAEANNARLMF	GDGTQLVVKP	TRAV13-2*01		TRAJ31*01	303	0.0005
TRA	EDKVVQSPLSLVVHEGDTVTLNCSYE	VTNFRS	LLWYKQEKKAPTFLFM	LTSSGIE	KKSGRLSSILDKKELFSILNITATQTGDSAVYL	CAVETLYNFNKFYF	GSGTKLNVKP	TRAV36/DV7*05		TRAJ21*01	302	0.0005
TRA	GQQVMQIPQYQHVQEGEDFTTYCNSS	TTLSN	IQWYKQRPGGHPVFLIQ	LVKSGEV	KKQKRLTFQFGEAKKNSSLHITATQTTDVGTYF	CVMNYGGSQGNLIF	GKGTKLSVKP	TRAV25*01		TRAJ42*01	302	0.0005
TRA	AQTVTQSQPEMSVQEAETVTLSCTYD	TSESDYY	LFWYKQPPSRQMILVIR	QEAYKQQN	ATENRFSVNFQKAAKSFSLKISDSQLGDAAMYF	CAYPNNAGNMLTF	GGGTRLMVKP	TRAV38-2/DV8*01		TRAJ39*01	302	0.0005
TRA	ELKVEQNPLFLSMQEGKNYTIYCNYS	TTSDR	LYWYRQDPGKSLESLFV	LLSNGAV	KQEGRLMASLDTKARLSTLHITAAVHDLSATYF	CAVLTATGTASKLTF	GTGTRLQVTL	TRAV39*01		TRAJ44*01	302	0.0005
TRA	GQNIDQPTEMTATEGAIVQINCTYQ	TSGFNG	LFWYQQHAGEAPTFLSY	NVLDGL	EEKGRFSSFLSRSKGYSYLLLKELQMKDSASYL	CAVNAGNNRKLIW	GLGTSLAVNP	TRAV1-2*01		TRAJ38*01	302	0.0005
TRA	LAKTTQPISMDSYEGQEVNITCSHN	NIATNDY	ITWYQQFPSQGPRFIIQ	GYKTK	VTNEVASLFIPADRKSSTLSLPRVSLSDTAVYY	CLVGEGYQLIW	GAGTKLIIKP	TRAV4*01		TRAJ33*01	301	0.0005
TRA	GDSVTQMEGPVTLSEEAFLTINCTYT	ATGYPS	LFWYVQYPGEGLQLLLK	ATKADDK	GSNKGFEATYRKETTSFHLEKGSVQVSDSAVYF	CALSAPIDTGNQFYF	GTGTSLTVIP	TRAV9-2*02		TRAJ49*01	301	0.0005
TRA	GENVEQHPSTLSVQEGDSAVIKCTYS	DSASNY	FPWYKQELGKRPQLIID	IRSNVGE	KKDQRIAVTLNKTAKHFSLHITETQPEDSAVYF	CAAPLSFGNEKLTF	GTGTRLTIIP	TRAV13-1*02		TRAJ48*01	301	0.0005
TRA	KQEVTQIPAALSVPEGENLVLNCSFT	DSAIYN	LQWFRQDPGKGLTSLLL	IQSSQRE	QTSGRLNASLDKSSGRSTLYIAASQPGDSATYL	CAVSDVASGTYKYIF	GTGTRLKVLA	TRAV21*01		TRAJ40*01	301	0.0005
TRA	EDQVTQSPEALRLQEGESSSLNCSYT	VSGLRG	LFWYRQDPGKGPEFLFT	LYSAGEE	KEKERLKATLTKKESFLHITAPKPEDSATYL	CAVQDGGFKTIF	GAGTRLFVKA	TRAV20*02		TRAJ9*01	301	0.0005
TRA	AQRVTQPEKLLSVFKGAPVELKCNYS	YSGSPE	LFWYVQYSRQRLQLLLR	HISR	ESIKGFTADLNKGETSFHLKKPFAQEEDSAMYY	CALKVGSWGKLQF	GAGTQVVVTP	TRAV16*01		TRAJ24*02	301	0.0005
TRA	DAKTTQPNSMESNEEEPVHLPCNHS	TISGTDY	IHWYRQLPSQGPEYVIH	GLTSN	VNNRMASLAIAEDRKSSTLILHRATLRDAAVYY	CILRPHGGQFYF	GTGTSLTVIP	TRAV26-2*01		TRAJ49*01	300	0.0005
TRA	DAKTTQPPSMDCAEGRAANLPCNHS	TISGNEY	VYWYRQIHSQGPQYIIH	GLKNN	ETNEMASLIITEDRKSSTLILPHATLRDTAVYY	CIVPSGNTPLVF	GKGTRLSVIA	TRAV26-1*01		TRAJ29*01	300	0.0005
TRA	GENVEQHPSTLSVQEGDSAVIKCTYS	DSASNY	FPWYKQELGKRPQLIID	IRSNVGE	KKDQRIAVTLNKTAKHFSLHITETQPEDSAVYF	CAANPMPGNQFYF	GTGTSLTVIP	TRAV13-1*02		TRAJ49*01	300	0.0005
TRA	AQTVTQSQPEMSVQEAETVTLSCTYD	TSESDYY	LFWYKQPPSRQMILVIR	QEAYKQQN	ATENRFSVNFQKAAKSFSLKISDSQLGDAAMYF	CAYTVRTGANSKLTF	GKGITLSVRP	TRAV38-2/DV8*01		TRAJ56*01	299	0.0005
TRA	SQQGEEDPQALSIQEGENATMNCSYK	TSINN	LQWYRQNSGRGLVHLIL	IRSNERE	KHSGRLRVTLDTSKKSSSLLITASRAADTASYF	CATDAVVYNDMRF	GAGTRLTVKP	TRAV17*01		TRAJ43*01	299	0.0005
TRA	SQKIEQNSEALNIQEGKTATLTCNYT	NYSPAY	LQWYRQDPGRGPVFLLL	IRENEKE	KRKERLKVTFDTTLKQSLFHITASQPADSATYL	CALATYTNAGKSTF	GDGTTLTVKP	TRAV6*01		TRAJ27*01	299	0.0005
TRA	ILNVEQSPQSLHVQEGDSTNFTCSFP	SSNFYA	LHWYRWETAKSPEALFV	MTLNGDE	KKKGRISATLNTKEGYSYLYIKGSQPEDSATYL	CALGRDDKIIF	GKGTRLHILP	TRAV24*01		TRAJ30*01	299	0.0005
TRA	LAKTTQPISMDSYEGQEVNITCSHN	NIATNDY	ITWYQQFPSQGPRFIIQ	GYKTK	VTNEVASLFIPADRKSSTLSLPRVSLSDTAVYY	CLEGFDFPPRQTGANNLFF	GTGTRLTVIP	TRAV4*01		TRAJ36*01	299	0.0005
TRA	EDQVTQSPEALRLQEGESSSLNCSYT	VSGLRG	LFWYRQDPGKGPEFLFT	LYSAGEE	KEKERLKATLTKKESFLHITAPKPEDSATYL	CAVQAEGYSTLTF	GKGTMLLVSP	TRAV20*02		TRAJ11*01	299	0.0005
TRA	DQQVKQNSPSLSVQEGRISILNCDYT	NSMFDY	FLWYKKYPAEGPTFLIS	ISSIKDK	NEDGRFTVFLNKSAKHLSLHIVPSQPGDSAVYF	CAVLRSQGNLIF	GKGTKLSVKP	TRAV29/DV5*04		TRAJ42*01	299	0.0005
TRA	GENVEQHPSTLSVQEGDSAVIKCTYS	DSASNY	FPWYKQELGKRPQLIID	IRSNVGE	KKDQRIAVTLNKTAKHFSLHITETQPEDSAVYF	CAASPPGYSSASKIIF	GSGTRLSIRP	TRAV13-1*02		TRAJ3*01	298	0.0005
TRA	QKEVEQNSGPLSVPEGAIASLNCTYS	DRGSQS	FFWYRQYSGKSPELIMS	IYSNGD	KEDGRFTAQLNKASQYVSLLIRDSQPSDSATYL	CAVNNHFGNEKLTF	GTGTRLTIIP	TRAV12-2*01		TRAJ48*01	298	0.0005
TRA	AQKITQTQPGMFVQEKEAVTLDCTYD	TSDQSYG	LFWYKQPSSGEMIFLIY	QGSYDEQN	ATEGRYSLNFQKARKSANLVISASQLGDSAMYF	CAMREPLLNSGGSNYKLTF	GKGTLLTVNP	TRAV14/DV4*02		TRAJ53*01	298	0.0005
TRA	AQTVTQSQPEMSVQEAETVTLSCTYD	TSESDYY	LFWYKQPPSRQMILVIR	QEAYKQQN	ATENRFSVNFQKAAKSFSLKISDSQLGDAAMYF	CAYRSDLNSGNTPLVF	GKGTRLSVIA	TRAV38-2/DV8*01		TRAJ29*01	297	0.0005
TRA	GENVEQHPSTLSVQEGDSAVIKCTYS	DSASNY	FPWYKQELGKRPQLIID	IRSNVGE	KKDQRIAVTLNKTAKHFSLHITETQPEDSAVYF	CAHSWGTF	GKGTLLTVNP	TRAV13-1*02		TRAJ53*01	297	0.0005
TRA	GESVGLHLPTLSVQEGDNSIINCAYS	NSASDY	FIWYKQESGKGPQFIID	IRSNMDK	RQGQRVTVLLNKTVKHLSLQIAATQPGDSAVYF	CAENWGETSGSRLTF	GEGTQLTVNP	TRAV13-2*01		TRAJ58*01	297	0.0005
TRA	QQQVKQSPQSLIVQKGGISIINCAYE	NTAFDY	FPWYQQFPGKGPALLIA	IRPDVSE	KKEGRFTISFNKSAKQFSLHIMDSQPGDSATYF	CAAANSGGYQKVTF	GTGTKLQVIP	TRAV23/DV6*01		TRAJ13*02	297	0.0005
TRA	EDQVTQSPEALRLQEGESSSLNCSYT	VSGLRG	LFWYRQDPGKGPEFLFT	LYSAGEE	KEKERLKATLTKKESFLHITAPKPEDSATYL	CAVQASGGGNKLTF	GTGTQLKVEL	TRAV20*02		TRAJ10*01	297	0.0005
TRA	GENVEQHPSTLSVQEGDSAVIKCTYS	DSASNY	FPWYKQELGKRPQLIID	IRSNVGE	KKDQRIAVTLNKTAKHFSLHITETQPEDSAVYF	CAASKAAGNKLTF	GGGTRVLVKP	TRAV13-1*02		TRAJ17*01	297	0.0005
TRA	TQLLEQSPQFLSIQEGENLTVYCNSS	SVFSS	LQWYRQEPGEGPVLLVT	VVTGGEV	KKLKRLTFQFGDARKDSSLHITAAQPGDTGLYL	CAGSTSGTYKYIF	GTGTRLKVLA	TRAV27*01		TRAJ40*01	296	0.0005
TRA	GENVEQHPSTLSVQEGDSAVIKCTYS	DSASNY	FPWYKQELGKRPQLIID	IRSNVGE	KKDQRIAVTLNKTAKHFSLHITETQPEDSAVYF	CAASPTGGFKTIF	GAGTRLFVKA	TRAV13-1*02		TRAJ9*01	296	0.0005
TRA	EDQVTQSPEALRLQEGESSSLNCSYT	VSGLRG	LFWYRQDPGKGPEFLFT	LYSAGEE	KEKERLKATLTKKESFLHITAPKPEDSATYL	CAVQAGGSYIPTF	GRGTSLIVHP	TRAV20*02		TRAJ6*01	296	0.0005
TRA	GENVEQHPSTLSVQEGDSAVIKCTYS	DSASNY	FPWYKQELGKRPQLIID	IRSNVGE	KKDQRIAVTLNKTAKHFSLHITETQPEDSAVYF	CAAKRERAQKLVF	GQGTRLTINP	TRAV13-1*02		TRAJ54*01	296	0.0005
TRA	TQLLEQSPQFLSIQEGENLTVYCNSS	SVFSS	LQWYRQEPGEGPVLLVT	VVTGGEV	KKLKRLTFQFGDARKDSSLHITAAQPGDTGLYL	CAGAGIYNQGGKLIF	GQGTELSVKP	TRAV27*01		TRAJ23*01	296	0.0005
TRA	DQQVKQNSPSLSVQEGRISILNCDYT	NSMFDY	FLWYKKYPAEGPTFLIS	ISSIKDK	NEDGRFTVFLNKSAKHLSLHIVPSQPGDSAVYF	CAASDRTYARLMF	GDGTQLVVKP	TRAV29/DV5*01		TRAJ31*01	295	0.0005
TRA	GESVGLHLPTLSVQEGDNSIINCAYS	NSASDY	FIWYKQESGKGPQFIID	IRSNMDK	RQGQRVTVLLNKTVKHLSLQIAATQPGDSAVYF	CAENRVGYQKVTF	GTGTKLQVIP	TRAV13-2*01		TRAJ13*02	295	0.0005
TRA	AQSVSQHNHHVILSEAASLELGCNYS	YGGTVN	LFWYVQYPGQHLQLLLK	YFSGDPLV	KGIKGFEAEFIKSKFSFNLRKPSVQWSDTAEYF	CAGRGSASKIIF	GSGTRLSIRP	TRAV8-1*01		TRAJ3*01	295	0.0005
TRA	GDSVTQMEGPVTLSEEAFLTINCTYT	ATGYPS	LFWYVQYPGEGLQLLLK	ATKADDK	GSNKGFEATYRKETTSFHLEKGSVQVSDSAVYF	CALTYSGGYQKVTF	GTGTKLQVIP	TRAV9-2*02		TRAJ13*02	295	0.0005
TRA	DAKTTQPPSMDCAEGRAANLPCNHS	TISGNEY	VYWYRQIHSQGPQYIIH	GLKNN	ETNEMASLIITEDRKSSTLILPHATLRDTAVYY	CIVRALLYGNKLVF	GAGTILRVKS	TRAV26-1*01		TRAJ47*02	295	0.0005
TRA	AQTVTQSQPEMSVQEAETVTLSCTYD	TSESDYY	LFWYKQPPSRQMILVIR	QEAYKQQN	ATENRFSVNFQKAAKSFSLKISDSQLGDAAMYF	CAFISNFGNEKLTF	GTGTRLTIIP	TRAV38-2/DV8*01		TRAJ48*01	295	0.0005
TRA	GQNIDQPTEMTATEGAIVQINCTYQ	TSGFNG	LFWYQQHAGEAPTFLSY	NVLDGL	EEKGRFSSFLSRSKGYSYLLLKELQMKDSASYL	CALPSGNTPLVF	GKGTRLSVIA	TRAV1-2*01		TRAJ29*01	295	0.0005
TRA	GESVGLHLPTLSVQEGDNSIINCAYS	NSASDY	FIWYKQESGKGPQFIID	IRSNMDK	RQGQRVTVLLNKTVKHLSLQIAATQPGDSAVYF	CAEILASGGSYIPTF	GRGTSLIVHP	TRAV13-2*01		TRAJ6*01	295	0.0005
TRA	SQQGEEDPQALSIQEGENATMNCSYK	TSINN	LQWYRQNSGRGLVHLIL	IRSNERE	KHSGRLRVTLDTSKKSSSLLITASRAADTASYF	CATDAYGNKLVF	GAGTILRVKS	TRAV17*01		TRAJ47*02	294	0.0005
TRA	QKEVEQNSGPLSVPEGAIASLNCTYS	DRGSQS	FFWYRQYSGKSPELIMS	IYSNGD	KEDGRFTAQLNKASQYVSLLIRDSQPSDSATYL	CAVCSSASKIIF	GSGTRLSIRP	TRAV12-2*02		TRAJ3*01	294	0.0005
TRA	GQNIDQPTEMTATEGAIVQINCTYQ	TSGFNG	LFWYQQHAGEAPTFLSY	NVLDGL	EEKGRFSSFLSRSKGYSYLLLKELQMKDSASYL	CAVREVYNTDKLIF	GTGTRLQVFP	TRAV1-2*01		TRAJ34*01	293	0.0005
TRA	GQNIDQPTEMTATEGAIVQINCTYQ	TSGFNG	LFWYQQHAGEAPTFLSY	NVLDGL	EEKGRFSSFLSRSKGYSYLLLKELQMKDSASYL	CAVLYNQGGKLIF	GQGTELSVKP	TRAV1-2*01		TRAJ23*01	293	0.0005
TRA	AQTVTQSQPEMSVQEAETVTLSCTYD	TSESDYY	LFWYKQPPSRQMILVIR	QEAYKQQN	ATENRFSVNFQKAAKSFSLKISDSQLGDAAMYF	CASATLTGTASKLTF	GTGTRLQVTL	TRAV38-2/DV8*01		TRAJ44*01	293	0.0005
TRA	DQQVKQNSPSLSVQEGRISILNCDYT	NSMFDY	FLWYKKYPAEGPTFLIS	ISSIKDK	NEDGRFTVFLNKSAKHLSLHIVPSQPGDSAVYF	CAASGAGGTSYGKLTF	GQGTILTVHP	TRAV29/DV5*04		TRAJ52*01	293	0.0005
TRA	EDQVTQSPEALRLQEGESSSLNCSYT	VSGLRG	LFWYRQDPGKGPEFLFT	LYSAGEE	KEKERLKATLTKKESFLHITAPKPEDSATYL	CAVSTGANSKLTF	GKGITLSVRP	TRAV20*02		TRAJ56*01	293	0.0005
TRA	AQTVTQSQPEMSVQEAETVTLSCTYD	TSESDYY	LFWYKQPPSRQMILVIR	QEAYKQQN	ATENRFSVNFQKAAKSFSLKISDSQLGDAAMYF	CAYRSPFQGAQKLVF	GQGTRLTINP	TRAV38-2/DV8*01		TRAJ54*01	292	0.0005
TRA	GDSVTQMEGPVTLSEEAFLTINCTYT	ATGYPS	LFWYVQYPGEGLQLLLK	ATKADDK	GSNKGFEATYRKETTSFHLEKGSVQVSDSAVYF	CALSERVRGATNKLIF	GTGTLLAVQP	TRAV9-2*02		TRAJ32*01	292	0.0005
TRA	GDSVTQMEGPVTLSEEAFLTINCTYT	ATGYPS	LFWYVQYPGEGLQLLLK	ATKADDK	GSNKGFEATYRKETTSFHLEKGSVQVSDSAVYF	CALLKERDDKIIF	GKGTRLHILP	TRAV9-2*02		TRAJ30*01	292	0.0005
TRA	GENVEQHPSTLSVQEGDSAVIKCTYS	DSASNY	FPWYKQELGKRPQLIID	IRSNVGE	KKDQRIAVTLNKTAKHFSLHITETQPEDSAVYF	CAAMRDILTGGGNKLTF	GTGTQLKVEL	TRAV13-1*02		TRAJ10*01	292	0.0005
TRA	GENVEQHPSTLSVQEGDSAVIKCTYS	DSASNY	FPWYKQELGKRPQLIID	IRSNVGE	KKDQRIAVTLNKTAKHFSLHITETQPEDSAVYF	CLAGNNRKLIW	GLGTSLAVNP	TRAV13-1*02		TRAJ38*01	291	0.0005
TRA	DAKTTQPNSMESNEEEPVHLPCNHS	TISGTDY	IHWYRQLPSQGPEYVIH	GLTSN	VNNRMASLAIAEDRKSSTLILHRATLRDAAVYY	CILRDDYGGSQGNLIF	GKGTKLSVKP	TRAV26-2*01		TRAJ42*01	291	0.0005
TRA	ILNVEQSPQSLHVQEGDSTNFTCSFP	SSNFYA	LHWYRWETAKSPEALFV	MTLNGDE	KKKGRISATLNTKEGYSYLYIKGSQPEDSATYL	CAFYGGGSNYKLTF	GKGTLLTVNP	TRAV24*01		TRAJ53*01	290	0.0005
TRA	GQSLEQPSEVTAVEGAIVQINCTYQ	TSGFYG	LSWYQQHDGGAPTFLSY	NALDGL	EETGRFSSFLSRSDSYGYLLLQELQMKDSASYF	CAVRDHRNARLMF	GDGTQLVVKP	TRAV1-1*01		TRAJ31*01	290	0.0005
TRA	AQTVTQSQPEMSVQEAETVTLSCTYD	TSESDYY	LFWYKQPPSRQMILVIR	QEAYKQQN	ATENRFSVNFQKAAKSFSLKISDSQLGDAAMYF	CAYTAGNNRKLIW	GLGTSLAVNP	TRAV38-2/DV8*01		TRAJ38*01	290	0.0005
TRA	EDQVTQSPEALRLQEGESSSLNCSYT	VSGLRG	LFWYRQDPGKGPEFLFT	LYSAGEE	KEKERLKATLTKKESFLHITAPKPEDSATYL	CAVQARGAQKLVF	GQGTRLTINP	TRAV20*02		TRAJ54*01	290	0.0005
TRA	AQTVTQSQPEMSVQEAETVTLSCTYD	TSESDYY	LFWYKQPPSRQMILVIR	QEAYKQQN	ATENRFSVNFQKAAKSFSLKISDSQLGDAAMYF	CAYRSAGTASKLTF	GTGTRLQVTL	TRAV38-2/DV8*01		TRAJ44*01	290	0.0005
TRA	KNQVEQSPQSLIILEGKNCTLQCNYT	VSPFSN	LRWYKQDTGRGPVSLTI	MTFSENT	KSNGRYTATLDADTKQSSLHITASQLSDSASYI	CVVSARGYNKLIF	GAGTRLAVHP	TRAV10*01		TRAJ4*01	289	0.0005
TRA	KNQVEQSPQSLIILEGKNCTLQCNYT	VSPFSN	LRWYKQDTGRGPVSLTI	MTFSENT	KSNGRYTATLDADTKQSSLHITASQLSDSASYI	CVVSADTNAGKSTF	GDGTTLTVKP	TRAV10*02		TRAJ27*01	289	0.0005
TRA	GENVEQHPSTLSVQEGDSAVIKCTYS	DSASNY	FPWYKQELGKRPQLIID	IRSNVGE	KKDQRIAVTLNKTAKHFSLHITETQPEDSAVYF	CAASKNTGNQFYF	GTGTSLTVIP	TRAV13-1*02		TRAJ49*01	289	0.0005
TRA	ILNVEQSPQSLHVQEGDSTNFTCSFP	SSNFYA	LHWYRWETAKSPEALFV	MTLNGDE	KKKGRISATLNTKEGYSYLYIKGSQPEDSATYL	CASSMDSSYKLIF	GSGTRLLVRP	TRAV24*01		TRAJ12*01	289	0.0005
TRA	GQQLNQSPQSMFIQEGEDVSMNCTSS	SIFNT	WLWYKQDPGEGPVLLIA	LYKAGEL	TSNGRLTAQFGITRKDSFLNISASIPSDVGIYF	CAGQAPYTGNQFYF	GTGTSLTVIP	TRAV35*01		TRAJ49*01	289	0.0005
TRA	KQEVTQIPAALSVPEGENLVLNCSFT	DSAIYN	LQWFRQDPGKGLTSLLL	IQSSQRE	QTSGRLNASLDKSSGRSTLYIAASQPGDSATYL	CAVRTNAGKSTF	GDGTTLTVKP	TRAV21*01		TRAJ27*01	289	0.0005
TRA	EDQVTQSPEALRLQEGESSSLNCSYT	VSGLRG	LFWYRQDPGKGPEFLFT	LYSAGEE	KEKERLKATLTKKESFLHITAPKPEDSATYL	CAVLLGSARQLTF	GSGTQLTVLP	TRAV20*02		TRAJ22*01	289	0.0005
TRA	TQLLEQSPQFLSIQEGENLTVYCNSS	SVFSS	LQWYRQEPGEGPVLLVT	VVTGGEV	KKLKRLTFQFGDARKDSSLHITAAQPGDTGLYL	CAGVGNFNKFYF	GSGTKLNVKP	TRAV27*01		TRAJ21*01	289	0.0005
TRA	SQQGEEDPQALSIQEGENATMNCSYK	TSINN	LQWYRQNSGRGLVHLIL	IRSNERE	KHSGRLRVTLDTSKKSSSLLITASRAADTASYF	CATIQAGTALIF	GKGTTLSVSS	TRAV17*01		TRAJ15*01	289	0.0005
TRA	GENVEQHPSTLSVQEGDSAVIKCTYS	DSASNY	FPWYKQELGKRPQLIID	IRSNVGE	KKDQRIAVTLNKTAKHFSLHITETQPEDSAVYF	CAANGEGVTGGGNKLTF	GTGTQLKVEL	TRAV13-1*02		TRAJ10*01	289	0.0005
TRA	GESVGLHLPTLSVQEGDNSIINCAYS	NSASDY	FIWYKQESGKGPQFIID	IRSNMDK	RQGQRVTVLLNKTVKHLSLQIAATQPGDSAVYF	CAEKWDRGSTLGRLYF	GRGTQLTVWP	TRAV13-2*01		TRAJ18*01	288	0.0004
TRA	GESVGLHLPTLSVQEGDNSIINCAYS	NSASDY	FIWYKQESGKGPQFIID	IRSNMDK	RQGQRVTVLLNKTVKHLSLQIAATQPGDSAVYF	CAEKSGAAGNKLTF	GGGTRVLVKP	TRAV13-2*01		TRAJ17*01	288	0.0004
TRA	GQSLEQPSEVTAVEGAIVQINCTYQ	TSGFYG	LSWYQQHDGGAPTFLSY	NALDGL	EETGRFSSFLSRSDSYGYLLLQELQMKDSASYF	CAPTSYTGGFKTIF	GAGTRLFVKA	TRAV1-1*01		TRAJ9*01	288	0.0004
TRA	AQTVTQSQPEMSVQEAETVTLSCTYD	TSESDYY	LFWYKQPPSRQMILVIR	QEAYKQQN	ATENRFSVNFQKAAKSFSLKISDSQLGDAAMYF	CAYARGGADGLTF	GKGTHLIIQP	TRAV38-2/DV8*01		TRAJ45*01	288	0.0004
TRA	QKEVEQNSGPLSVPEGAIASLNCTYS	DRGSQS	FFWYRQYSGKSPELIMS	IYSNGD	KEDGRFTAQLNKASQYVSLLIRDSQPSDSATYL	CARRNYGQNFVF	GPGTRLSVLP	TRAV12-2*02		TRAJ26*01	288	0.0004
TRA	TQLLEQSPQFLSIQEGENLTVYCNSS	SVFSS	LQWYRQEPGEGPVLLVT	VVTGGEV	KKLKRLTFQFGDARKDSSLHITAAQPGDTGLYL	CAGGRSNYKLTF	GKGTLLTVNP	TRAV27*01		TRAJ53*01	288	0.0004
TRA	TQLLEQSPQFLSIQEGENLTVYCNSS	SVFSS	LQWYRQEPGEGPVLLVT	VVTGGEV	KKLKRLTFQFGDARKDSSLHITAAQPGDTGLYL	CAGVPSGSRLTF	GEGTQLTVNP	TRAV27*01		TRAJ58*01	288	0.0004
TRA	KNQVEQSPQSLIILEGKNCTLQCNYT	VSPFSN	LRWYKQDTGRGPVSLTI	MTFSENT	KSNGRYTATLDADTKQSSLHITASQLSDSASYI	CVVRDQSNNAGNMLTF	GGGTRLMVKP	TRAV10*02		TRAJ39*01	288	0.0004
TRA	DAKTTQPNSMESNEEEPVHLPCNHS	TISGTDY	IHWYRQLPSQGPEYVIH	GLTSN	VNNRMASLAIAEDRKSSTLILHRATLRDAAVYY	CIRRGANAGKSTF	GDGTTLTVKP	TRAV26-2*01		TRAJ27*01	288	0.0004
TRA	AQTVTQSQPEMSVQEAETVTLSCTYD	TSESDYY	LFWYKQPPSRQMILVIR	QEAYKQQN	ATENRFSVNFQKAAKSFSLKISDSQLGDAAMYF	CAYRRNQFYF	GTGTSLTVIP	TRAV38-2/DV8*01		TRAJ49*01	288	0.0004
TRA	EDQVTQSPEALRLQEGESSSLNCSYT	VSGLRG	LFWYRQDPGKGPEFLFT	LYSAGEE	KEKERLKATLTKKESFLHITAPKPEDSATYL	CAVQAGRNNNDMRF	GAGTRLTVKP	TRAV20*02		TRAJ43*01	287	0.0004
TRA	GQNIDQPTEMTATEGAIVQINCTYQ	TSGFNG	LFWYQQHAGEAPTFLSY	NVLDGL	EEKGRFSSFLSRSKGYSYLLLKELQMKDSASYL	CAAFNTDKLIF	GTGTRLQVFP	TRAV1-2*01		TRAJ34*01	287	0.0004
TRA	SQKIEQNSEALNIQEGKTATLTCNYT	NYSPAY	LQWYRQDPGRGPVFLLL	IRENEKE	KRKERLKVTFDTTLKQSLFHITASQPADSATYL	CALDVKMDTGRRALTF	GSGTRLQVQP	TRAV6*07		TRAJ5*01	287	0.0004
TRA	GNSVTQMEGPVTLSEEAFLTINCTYT	ATGYPS	LFWYVQYPGEGLQLLLK	ATKADDK	GSNKGFEATYRKETTSFHLEKGSVQVSDSAVYF	CALSDTGANSKLTF	GKGITLSVRP	TRAV9-2*01		TRAJ56*01	287	0.0004
TRA	KQEVTQIPAALSVPEGENLVLNCSFT	DSAIYN	LQWFRQDPGKGLTSLLL	IQSSQRE	QTSGRLNASLDKSSGRSTLYIAASQPGDSATYL	CAVARNAGNMLTF	GGGTRLMVKP	TRAV21*01		TRAJ39*01	287	0.0004
TRA	AQTVTQSQPEMSVQEAETVTLSCTYD	TSENNYY	LFWYKQPPSRQMILVIR	QEAYKQQN	ATENRFSVNFQKAAKSFSLKISDSQLGDTAMYF	CAFMKHTGTASKLTF	GTGTRLQVTL	TRAV38-1*01		TRAJ44*01	287	0.0004
TRA	KQEVTQIPAALSVPEGENLVLNCSFT	DSAIYN	LQWFRQDPGKGLTSLLL	IQSSQRE	QTSGRLNASLDKSSGRSTLYIAASQPGDSATYL	CAASGNTPLVF	GKGTRLSVIA	TRAV21*02		TRAJ29*01	287	0.0004
TRA	AQTVTQSQPEMSVQEAETVTLSCTYD	TSESDYY	LFWYKQPPSRQMILVIR	QEAYKQQN	ATENRFSVNFQKAAKSFSLKISDSQLGDAAMYF	CAYYGRATNKLIF	GTGTLLAVQP	TRAV38-2/DV8*01		TRAJ32*02	287	0.0004
TRA	TQLLEQSPQFLSIQEGENLTVYCNSS	SVFSS	LQWYRQEPGEGPVLLVT	VVTGGEV	KKLKRLTFQFGDARKDSSLHITAAQPGDTGLYL	CAGALNAGGTSYGKLTF	GQGTILTVHP	TRAV27*01		TRAJ52*01	287	0.0004
TRA	KQEVTQIPAALSVPEGENLVLNCSFT	DSAIYN	LQWFRQDPGKGLTSLLL	IQSSQRE	QTSGRLNASLDKSSGRSTLYIAASQPGDSATYL	CAVWGGSEKLVF	GKGTKLTVNP	TRAV21*01		TRAJ57*01	287	0.0004
TRA	EDKVVQSPLSLVVHEGDTVTLNCSYE	VTNFRS	LLWYKQEKKAPTFLFM	LTSSGIE	KKSGRLSSILDKKELFSILNITATQTGDSAIYL	CAVEDDKIIF	GKGTRLHILP	TRAV36/DV7*05		TRAJ30*01	286	0.0004
TRA	GENVEQHPSTLSVQEGDSAVIKCTYS	DSASNY	FPWYKQELGKRPQLIID	IRSNVGE	KKDQRIAVTLNKTAKHFSLHITETQPEDSAVYF	CAASIGFGNEKLTF	GTGTRLTIIP	TRAV13-1*02		TRAJ48*01	286	0.0004
TRA	KNQVEQSPQSLIILEGKNCTLQCNYT	VSPFSN	LRWYKQDTGRGPVSLTI	MTFSENT	KSNGRYTATLDADTKQSSLHITASQLSDSASYI	CVVTGNNRLAF	GKGNQVVVIP	TRAV10*02		TRAJ7*01	286	0.0004
TRA	QKEVEQDPGPLSVPEGAIVSLNCTYS	NSAFQY	FMWYRQYSRKGPELLMY	TYSSGN	KEDGRFTAQVDKSSKYISLFIRDSQPSDSATYL	CAAQAGGFKTIF	GAGTRLFVKA	TRAV12-3*01		TRAJ9*01	286	0.0004
TRA	QQPVQSPQAVILREGEDAVINCSSS	KALYS	VHWYRQKHGEAPVFLMI	LLKGGEQ	KGHDKISASFNEKKQQSSLYLTASQLSYSGTYF	CGTEVIYNQGGKLIF	GQGTELSVKP	TRAV30*05		TRAJ23*01	286	0.0004
TRA	QKEVEQDPGPLSVPEGAIVSLNCTYS	NSAFQY	FMWYRQYSRKGPELLMY	TYSSGN	KEDGRFTAQVDKSSKYISLFIRDSQPSDSATYL	CAMSEGTDKLIF	GTGTRLQVFP	TRAV12-3*01		TRAJ34*01	286	0.0004
TRA	GQQVMQIPQYQHVQEGEDFTTYCNSS	TTLSN	IQWYKQRPGGHPVFLIQ	LVKSGEV	KKQKRLTFQFGEAKKNSSLHITATQTTDVGTYF	CAGPRAGSYQLTF	GKGTKLSVIP	TRAV25*01		TRAJ28*01	285	0.0004
TRA	GQSLEQPSEVTAVEGAIVQINCTYQ	TSGFYG	LSWYQQHDGGAPTFLSY	NALDGL	EETGRFSSFLSRSDSYGYLLLQELQMKDSASYF	CAVEGGRRALTF	GSGTRLQVQP	TRAV1-1*01		TRAJ5*01	285	0.0004
TRA	GQQVMQIPQYQHVQEGEDFTTYCNSS	TTLSN	IQWYKQRPGGHPVFLIQ	LVKSGEV	KKQKRLTFQFGEAKKNSSLHITATQTTDVGTYF	CAGFGSGNTGKLIF	GQGTTLQVKP	TRAV25*01		TRAJ37*01	285	0.0004
TRA	DAKTTQPPSMDCAEGRAANLPCNHS	TISGNEY	VYWYRQIHSQGPQYIIH	GLKNN	ETNEMASLIITEDRKSSTLILPHATLRDTAVYY	CIVRDIIQGAQKLVF	GQGTRLTINP	TRAV26-1*01		TRAJ54*01	285	0.0004
TRA	GENVEQHPSTLSVQEGDSAVIKCTYS	DSASNY	FPWYKQELGKRPQLIID	IRSNVGE	KKDQRIAVTLNKTAKHFSLHITETQPEDSAVYF	CAASRREYGNKLVF	GAGTILRVKS	TRAV13-1*02		TRAJ47*02	285	0.0004
TRA	GQNIDQPTEMTATEGAIVQINCTYQ	TSGFNG	LFWYQQHAGEAPTFLSY	NVLDGL	EEKGRFSSFLSRSKGYSYLLLKELQMKDSASYL	CAVRALDQTGANNLFF	GTGTRLTVIP	TRAV1-2*01		TRAJ36*01	285	0.0004
TRA	KNEVEQSPQNLTAQEGEFITINCSYS	VGISA	LHWLQQHPGGGIVSLFM	LSSGK	KKHGRLIATINIQEKHSSLHITASHPRDSAVYI	CAVGNTGGFKTIF	GAGTRLFVKA	TRAV41*01		TRAJ9*01	284	0.0004
TRA	GQQVMQIPQYQHVQEGEDFTTYCNSS	TTLSN	IQWYKQRPGGHPVFLIQ	LVKSGEV	KKQKRLTFQFGEAKKNSSLHITATQTTDVGTYF	CAGQNSGYALNF	GKGTSLLVTP	TRAV25*01		TRAJ41*01	284	0.0004
TRA	AQTVTQSQPEMSVQEAETVTLSCTYD	TSESDYY	LFWYKQPPSRQMILVIR	QEAYKQQN	ATENRFSVNFQKAAKSFSLKISDSQLGDAAMYF	CAYRSPRSYGKLTF	GQGTILTVHP	TRAV38-2/DV8*01		TRAJ52*01	284	0.0004
TRA	LAKTTQPISMDSYEGQEVNITCSHN	NIATNDY	ITWYQQFPSQGPRFIIQ	GYKTK	VTNEVASLFIPADRKSSTLSLPRVSLSDTAVYY	CLVNPGNTPLVF	GKGTRLSVIA	TRAV4*01		TRAJ29*01	284	0.0004
TRA	DQQVKQNSPSLSVQEGRISILNCDYT	NSMFDY	FLWYKKYPAEGPTFLIS	ISSIKDK	NEDGRFTVFLNKSAKHLSLHIVPSQPGDSAVYF	CAASDSGGFKTIF	GAGTRLFVKA	TRAV29/DV5*04		TRAJ9*01	283	0.0004
TRA	KQEVTQIPAALSVPEGENLVLNCSFT	DSAIYN	LQWFRQDPGKGLTSLLL	IQSSQRE	QTSGRLNASLDKSSGRSTLYIAASQPGDSATYL	CAVSTIEVNNDMRF	GAGTRLTVKP	TRAV21*01		TRAJ43*01	283	0.0004
TRA	GESVGLHLPTLSVQEGDNSIINCAYS	NSASDY	FIWYKQESGKGPQFIID	IRSNMDK	RQGQRVTVLLNKTVKHLSLQIAATQPGDSAVYF	CAENGQNFVF	GPGTRLSVLP	TRAV13-2*01		TRAJ26*01	283	0.0004
TRA	GQNIDQPTEMTATEGAIVQINCTYQ	TSGFNG	LFWYQQHAGEAPTFLSY	NVLDGL	EEKGRFSSFLSRSKGYSYLLLKELQMKDSASYL	CAVNNNARLMF	GDGTQLVVKP	TRAV1-2*01		TRAJ31*01	283	0.0004
TRA	AQTVTQSQPEMSVQEAETVTLSCTYD	TSESDYY	LFWYKQPPSRQMILVIR	QEAYKQQN	ATENRFSVNFQKAAKSFSLKISDSQLGDAAMYF	CAYRRHSGGYQKVTF	GTGTKLQVIP	TRAV38-2/DV8*01		TRAJ13*02	283	0.0004
TRA	SQQGEEDPQALSIQEGENATMNCSYK	TSINN	LQWYRQNSGRGLVHLIL	IRSNERE	KHSGRLRVTLDTSKKSSSLLITASRAADTASYF	CATDASGTGNQFYF	GTGTSLTVIP	TRAV17*01		TRAJ49*01	283	0.0004
TRA	KQEVTQIPAALSVPEGENLVLNCSFT	DSAIYN	LQWFRQDPGKGLTSLLL	IQSSQRE	QTSGRLNASLDKSSGRSTLYIAASQPGDSATYL	CAVRGSKLTF	GKGITLSVRP	TRAV21*01		TRAJ56*01	283	0.0004
TRA	QKEVEQDPGPLSVPEGAIVSLNCTYS	NSAFQY	FMWYRQYSRKGPELLMY	TYSSGN	KEDGRFTAQVDKSSKYISLFIRDSQPSDSATYL	CAMSGSGGSNYKLTF	GKGTLLTVNP	TRAV12-3*01		TRAJ53*01	283	0.0004
TRA	AQTVTQSQPEMSVQEAETVTLSCTYD	TSESDYY	LFWYKQPPSRQMILVIR	QEAYKQQN	ATENRFSVNFQKAAKSFSLKISDSQLGDAAMYF	CAYRSPYYTGANSKLTF	GKGITLSVRP	TRAV38-2/DV8*01		TRAJ56*01	282	0.0004
TRA	KQEVTQIPAALSVPEGENLVLNCSFT	DSAIYN	LQWFRQDPGKGLTSLLL	IQSSQRE	QTSGRLNASLDKSSGRSTLYIAASQPGDSATYL	CAVWGGHGAGSYQLTF	GKGTKLSVIP	TRAV21*01		TRAJ28*01	282	0.0004
TRA	EDQVTQSPEALRLQEGESSSLNCSYT	VSGLRG	LFWYRQDPGKGPEFLFT	LYSAGEE	KEKERLKATLTKKESFLHITAPKPEDSATYL	CAVQGFFTGTASKLTF	GTGTRLQVTL	TRAV20*02		TRAJ44*01	282	0.0004
TRA	GENVEQHPSTLSVQEGDSAVIKCTYS	DSASNY	FPWYKQELGKRPQLIID	IRSNVGE	KKDQRIAVTLNKTAKHFSLHITETQPEDSAVYF	CAASKTGTASKLTF	GTGTRLQVTL	TRAV13-1*02		TRAJ44*01	282	0.0004
TRA	KQEVTQIPAALSVPEGENLVLNCSFT	DSAIYN	LQWFRQDPGKGLTSLLL	IQSSQRE	QTSGRLNASLDKSSGRSTLYIAASQPGDSATYL	CAVRLNTGFQKLVF	GTGTRLLVSP	TRAV21*01		TRAJ8*01	282	0.0004
TRA	DAKTTQPPSMDCAEGRAANLPCNHS	TISGNEY	VYWYRQIHSQGPQYIIH	GLKNN	ETNEMASLIITEDRKSSTLILPHATLRDTAVYY	CIVSSGGSQGNLIF	GKGTKLSVKP	TRAV26-1*01		TRAJ42*01	282	0.0004
TRA	GDSVTQMEGPVTLSEEAFLTINCTYT	ATGYPS	LFWYVQYPGEGLQLLLK	ATKADDK	GSNKGFEATYRKETTSFHLEKGSVQVSDSAVYF	CALSRTGGGNKLTF	GTGTQLKVEL	TRAV9-2*02		TRAJ10*01	281	0.0004
TRA	DQQVKQNSPSLSVQEGRISILNCDYT	NSMFDY	FLWYKKYPAEGPTFLIS	ISSIKDK	NEDGRFTVFLNKSAKHLSLHIVPSQPGDSAVYF	CAASDYTGANSKLTF	GKGITLSVRP	TRAV29/DV5*01		TRAJ56*01	281	0.0004
TRA	QKEVEQNSGPLSVPEGAIASLNCTYS	DRGSQS	FFWYRQYSGKSPELIMS	IYSNGD	KEDGRFTAQLNKASQYVSLLIRDSQPSDSATYL	CAVNRQAGTALIF	GKGTTLSVSS	TRAV12-2*01		TRAJ15*01	281	0.0004
TRA	QKEVEQDPGPLSVPEGAIVSLNCTYS	NSAFQY	FMWYRQYSRKGPELLMY	TYSSGN	KEDGRFTAQVDKSSKYISLFIRDSQPSDSATYL	CAATGGGNKLTF	GTGTQLKVEL	TRAV12-3*01		TRAJ10*01	280	0.0004
TRA	DAKTTQPPSMDCAEGRAANLPCNHS	TISGNEY	VYWYRQIHSQGPQYIIH	GLKNN	ETNEMASLIITEDRKSSTLILPHATLRDTAVYY	CIVRGSYNTDKLIF	GTGTRLQVFP	TRAV26-1*01		TRAJ34*01	280	0.0004
TRA	GESVGLHLPTLSVQEGDNSIINCAYS	NSASDY	FIWYKQESGKGPQFIID	IRSNMDK	RQGQRVTVLLNKTVKHLSLQIAATQPGDSAVYF	CAENVMTGNQFYF	GTGTSLTVIP	TRAV13-2*01		TRAJ49*01	280	0.0004
TRA	SQQGEEDPQALSIQEGENATMNCSYK	TSINN	LQWYRQNSGRGLVHLIL	IRSNERE	KHSGRLRVTLDTSKKSSSLLITASRAADTASYF	CAPIYNFNKFYF	GSGTKLNVKP	TRAV17*01		TRAJ21*01	280	0.0004
TRA	DQQVKQNSPSLSVQEGRISILNCDYT	NSMFDY	FLWYKKYPAEGPTFLIS	ISSIKDK	NEDGRFTVFLNKSAKHLSLHIVPSQPGDSAVYF	CAAAANNNAGNMLTF	GGGTRLMVKP	TRAV29/DV5*01		TRAJ39*01	280	0.0004
TRA	AQTVTQSQPEMSVQEAETVTLSCTYD	TSESDYY	LFWYKQPPSRQMILVIR	QEAYKQQN	ATENRFSVNFQKAAKSFSLKISDSQLGDAAMYF	CAYAGGTSYGKLTF	GQGTILTVHP	TRAV38-2/DV8*01		TRAJ52*01	280	0.0004
TRA	AQTVTQSQPEMSVQEAETVTLSCTYD	TSESDYY	LFWYKQPPSRQMILVIR	QEAYKQQN	ATENRFSVNFQKAAKSFSLKISDSQLGDAAMYF	CAWRIIQGAQKLVF	GQGTRLTINP	TRAV38-2/DV8*01		TRAJ54*01	280	0.0004
TRA	AQTVTQSQPEMSVQEAETVTLSCTYD	TSENNYY	LFWYKQPPSRQMILVIR	QEAYKQQN	ATENRFSVNFQKAAKSFSLKISDSQLGDTAMYF	CAFMKLSGNTPLVF	GKGTRLSVIA	TRAV38-1*01		TRAJ29*01	280	0.0004
TRA	SQELEQSPQSLIVQEGKNLTINCTSS	KTLYG	LYWYKQKYGEGLIFLMM	LQKGGEE	KSHEKITAKLDEKKQQSSLHITASQPSHAGIYL	CGADEWGMRGGSNYKLTF	GKGTLLTVNP	TRAV34*01		TRAJ53*01	280	0.0004
TRA	GENVEQHPSTLSVQEGDSAVIKCTYS	DSASNY	FPWYKQELGKRPQLIID	IRSNVGE	KKDQRIAVTLNKTAKHFSLHITETQPEDSAVYF	CAPRPVRGILTGGGNKLTF	GTGTQLKVEL	TRAV13-1*02		TRAJ10*01	280	0.0004
TRA	AQKITQTQPGMFVQEKEAVTLDCTYD	TSDQSYG	LFWYKQPSSGEMIFLIY	QGSYDEQN	ATEGRYSLNFQKARKSANLVISASQLGDSAMYF	CAMSDIIQGAQKLVF	GQGTRLTINP	TRAV14/DV4*02		TRAJ54*01	279	0.0004
TRA	ELKVEQNPLFLSMQEGKNYTIYCNYS	TTSDR	LYWYRQDPGKSLESLFV	LLSNGAV	KQEGRLMASLDTKARLSTLHITAAVHDLSATYF	CAVDYNNDMRF	GAGTRLTVKP	TRAV39*01		TRAJ43*01	279	0.0004
TRA	GENVEQHPSTLSVQEGDSAVIKCTYS	DSASNY	FPWYKQELGKRPQLIID	IRSNVGE	KKDQRIAVTLNKTAKHFSLHITETQPEDSAVYF	CAASSPSNTGKLIF	GQGTTLQVKP	TRAV13-1*02		TRAJ37*02	279	0.0004
TRA	QQPVQSPQAVILREGEDAVINCSSS	KALYS	VHWYRQKHGEAPVFLMI	LLKGGEQ	KGHEKISASFNEKKQQSSLYLTASQLSYSGTYF	CGTEGYNFNKFYF	GSGTKLNVKP	TRAV30*01		TRAJ21*01	279	0.0004
TRA	GEDVEQSLFLSVREGDSSVINCTYT	DSSSTY	LYWYKQEPGAGLQLLTY	IFSNMDM	KQDQRLTVLLNKKDKHLSLRIADTQTGDSAIYF	CAEDKDSTLTF	GKGTMPLVSP	TRAV5*01		TRAJ11*01	279	0.0004
TRA	AQTVTQSQPEMSVQEAETVTLSCTYD	TSESDYY	LFWYKQPPSRQMILVIR	QEAYKQQN	ATENRFSVNFQKAAKSFSLKISDSQLGDAAMYF	CAYPYPTSGTYKYIF	GTGTRLKVLA	TRAV38-2/DV8*01		TRAJ40*01	279	0.0004
TRA	GENVEQHPSTLSVQEGDSAVIKCTYS	DSASNY	FPWYKQELGKRPQLIID	IRSNVGE	KKDQRIAVTLNKTAKHFSLHITETQPEDSAVYF	CAASITNTGNQFYF	GTGTSLTVIP	TRAV13-1*02		TRAJ49*01	278	0.0004
TRA	TQLLEQSPQFLSIQEGENLTVYCNSS	SVFSS	LQWYRQEPGEGPVLLVT	VVTGGEV	KKLKRLTFQFGDARKDSSLHITAAQPGDTGLYL	CAGRATSGTYKYIF	GTGTRLKVLA	TRAV27*01		TRAJ40*01	278	0.0004
TRA	DQQVKQNSPSLSVQEGRISILNCDYT	NSMFDY	FLWYKKYPAEGPTFLIS	ISSIKDK	NEDGRFTVFLNKSAKHLSLHIVPSQPGDSAVYF	CAARFYGQNFVF	GPGTRLSVLP	TRAV29/DV5*01		TRAJ26*01	278	0.0004
TRA	KQEVTQIPAALSVPEGENLVLNCSFT	DSAIYN	LQWFRQDPGKGLTSLLL	IQSSQRE	QTSGRLNASLDKSSGRSTLYIAASQPGDSATYL	CAVRDWNSGNTPLVF	GKGTRLSVIA	TRAV21*01		TRAJ29*01	278	0.0004
TRA	DAKTTQPNSMESNEEEPVHLPCNHS	TISGTDY	IHWYRQLPSQGPEYVIH	GLTSN	VNNRMASLAIAEDRKSSTLILHRATLRDAAVYY	CILGSFNKFYF	GSGTKLNVKP	TRAV26-2*01		TRAJ21*01	277	0.0004
TRA	EDQVTQSPEALRLQEGESSSLNCSYT	VSGLRG	LFWYRQDPGKGPEFLFT	LYSAGEE	KEKERLKATLTKKESFLHITAPKPEDSATYL	CAVRPTGFQKLVF	GTGTRLLVSP	TRAV20*02		TRAJ8*01	276	0.0004
TRA	LAKTTQPISMDSYEGQEVNITCSHN	NIATNDY	ITWYQQFPSQGPRFIIQ	GYKTK	VTNEVASLFIPADRKSSTLSLPRVSLSDTAVYY	CLVGDKEGRMIKAAGNKLTF	GGGTRVLVKP	TRAV4*01		TRAJ17*01	276	0.0004
TRA	QKEVEQDPGPLSVPEGAIVSLNCTYS	NSAFQY	FMWYRQYSRKGPELLMY	TYSSGN	KEDGRFTAQVDKSSKYISLFIRDSQPSDSATYL	CAMGYDKIIF	GKGTRLHILP	TRAV12-3*01		TRAJ30*01	276	0.0004
TRA	GDSVTQMEGPVTLSEEAFLTINCTYT	ATGYPS	LFWYVQYPGEGLQLLLK	ATKADDK	GSNKGFEATYRKETTSFHLEKGSVQVSDSAVYF	CALTDTGNQFYF	GTGTSLTVIP	TRAV9-2*02		TRAJ49*01	276	0.0004
TRA	GQSLEQPSEVTAVEGAIVQINCTYQ	TSGFYG	LSWYQQHDGGAPTFLSY	NALDGL	EETGRFSSFLSRSDSYGYLLLQELQMKDSASYF	CAVGSGNTGKLIF	GQGTTLQVKP	TRAV1-1*01		TRAJ37*01	276	0.0004
TRA	EDQVTQSPEALRLQEGESSSLNCSYT	VSGLRG	LFWYRQDPGKGPEFLFT	LYSAGEE	KEKERLKATLTKKESFLHITAPKPEDSATYL	CAVRGGSEKLVF	GKGTKLTVNP	TRAV20*02		TRAJ57*01	276	0.0004
TRA	DAKTTQPPSMDCAEGRAANLPCNHS	TISGNEY	VYWYRQIHSQGPQYIIH	GLKNN	ETNEMASLIITEDRKSSTLILPHATLRDTAVYY	CIVRVQFSGYALNF	GKGTSLLVTP	TRAV26-1*01		TRAJ41*01	276	0.0004
TRA	GENVEQHPSTLSVQEGDSAVIKCTYS	DSASNY	FPWYKQELGKRPQLIID	IRSNVGE	KKDQRIAVTLNKTAKHFSLHITETQPEDSAVYF	CAASIAGRRALTF	GSGTRLQVQP	TRAV13-1*02		TRAJ5*01	276	0.0004
TRA	GEDVEQSLFLSVREGDSSVINCTYT	DSSSTY	LYWYKQEPGAGLQLLTY	IFSNMDM	KQDQRLTVLLNKKDKHLSLRIADTQTGDSAIYF	CAESYGGATNKLIF	GTGTLLAVQP	TRAV5*01		TRAJ32*02	276	0.0004
TRA	DAKTTQPNSMESNEEEPVHLPCNHS	TISGTDY	IHWYRQLPSQGPEYVIH	GLTSN	VNNRMASLAIAEDRKSSTLILHRATLRDAAVYY	CILLPPSGGGADGLTF	GKGTHLIIQP	TRAV26-2*01		TRAJ45*01	275	0.0004
TRA	GQNIDQPTEMTATEGAIVQINCTYQ	TSGFNG	LFWYQQHAGEAPTFLSY	NVLDGL	EEKGRFSSFLSRSKGYSYLLLKELQMKDSASYL	CAGFSGGYNKLIF	GAGTRLAVHP	TRAV1-2*01		TRAJ4*01	275	0.0004
TRA	KNEVEQSPQNLTAQEGEFITINCSYS	VGISA	LHWLQQHPGGGIVSLFM	LSSGK	KKHGRLIATINIQEKHSSLHITASHPRDSAVYI	CAVSRLRGGATNKLIF	GTGTLLAVQP	TRAV41*01		TRAJ32*02	275	0.0004
TRA	KQEVTQIPAALSVPEGENLVLNCSFT	DSAIYN	LQWFRQDPGKGLTSLLL	IQSSQRE	QTSGRLNASLDKSSGRSTLYIAASQPGDSATYL	CAVRPARGFKTIF	GAGTRLFVKA	TRAV21*01		TRAJ9*01	275	0.0004
TRA	SQQGEEDPQALSIQEGENATMNCSYK	TSINN	LQWYRQNSGRGLVHLIL	IRSNERE	KHSGRLRVTLDTSKKSSSLLITASRAADTASYF	CATDTSGSRLTF	GEGTQLTVNP	TRAV17*01		TRAJ58*01	275	0.0004
TRA	GQSLEQPSEVTAVEGAIVQINCTYQ	TSGFYG	LSWYQQHDGGAPTFLSY	NALDGL	EETGRFSSFLSRSDSYGYLLLQELQMKDSASYF	CAAHTGGFKTIF	GAGTRLFVKA	TRAV1-1*01		TRAJ9*01	275	0.0004
TRA	GENVEQHPSTLSVQEGDSAVIKCTYS	DSASNY	FPWYKQELGKRPQLIID	IRSNVGE	KKDQRIAVTLNKTAKHFSLHITETQPEDSAVYF	CAASMEYGNKLVF	GAGTILRVKS	TRAV13-1*02		TRAJ47*02	275	0.0004
TRA	GESVGLHLPTLSVQEGDNSIINCAYS	NSASDY	FIWYKQESGKGPQFIID	IRSNMDK	RQGQRVTVLLNKTVKHLSLQIAATQPGDSAVYF	CAEGAPYNQGGKLIF	GQGTELSVKP	TRAV13-2*01		TRAJ23*01	274	0.0004
TRA	GENVEQHPSTLSVQEGDSAVIKCTYS	DSASNY	FPWYKQELGKRPQLIID	IRSNVGE	KKDQRIAVTLNKTAKHFSLHITETQPEDSAVYF	CAASMTGGSYIPTF	GRGTSLIVHP	TRAV13-1*02		TRAJ6*01	274	0.0004
TRA	KNEVEQSPQNLTAQEGEFITINCSYS	VGISA	LHWLQQHPGGGIVSLFM	LSSGK	KKHGRLIATINIQEKHSSLHITASHPRDSAVYI	CAVRYGNKLVF	GAGTILRVKS	TRAV41*01		TRAJ47*02	274	0.0004
TRA	AQTVTQSQPEMSVQEAETVTLSCTYD	TSESDYY	LFWYKQPPSRQMILVIR	QEAYKQQN	ATENRFSVNFQKAAKSFSLKISDSQLGDAAMYF	CAQGAQKLVF	GQGTRLTINP	TRAV38-2/DV8*01		TRAJ54*01	274	0.0004
TRA	QKEVEQNSGPLSVPEGAIASLNCTYS	DRGSQS	FFWYRQYSGKSPELIMS	IYSNGD	KEDGRFTAQLNKASQYVSLLIRDSQPSDSATYL	CAVNRGTYKYIF	GTGTRLKVLA	TRAV12-2*01		TRAJ40*01	274	0.0004
TRA	GENVEQHPSTLSVQEGDSAVIKCTYS	DSASNY	FPWYKQELGKRPQLIID	IRSNVGE	KKDQRIAVTLNKTAKHFSLHITETQPEDSAVYF	CAASTGTALIF	GKGTTLSVSS	TRAV13-1*02		TRAJ15*01	274	0.0004
TRA	GEDVEQSLFLSVREGDSSVINCTYT	DSSSTY	LYWYKQEPGAGLQLLTY	IFSNMDM	KQDQRLTVLLNKKDKHLSLRIADTQTGDSAIYF	CAESMNSGGYQKVTF	GTGTKLQVIP	TRAV5*01		TRAJ13*02	274	0.0004
TRA	GIQVEQSPPDLILQEGANSTLRCNFS	DSVNN	LQWFHQNPWGQLINLFY	IPSGT	KQNGRLSATTVATERYSLLYISSSQTTDSGVYF	CGRDDKIIF	GKGTRLHILP	TRAV22*01		TRAJ30*01	274	0.0004
TRA	LAKTTQPISMDSYEGQEVNITCSHN	NIATNDY	ITWYQQFPSQGPRFIIQ	GYKTK	VTNEVASLFIPADRKSSTLSLPRVSLSDTAVYY	CLVGVQADSNYQLIW	GAGTKLIIKP	TRAV4*01		TRAJ33*01	274	0.0004
TRA	QKEVEQNSGPLSVPEGAIASLNCTYS	DRGSQS	FFWYRQYSGKSPELIMS	IYSNGD	KEDGRFTAQLNKASQYVSLLIRDSQPSDSATYL	CAVNGLGSGTYKYIF	GTGTRLKVLA	TRAV12-2*01		TRAJ40*01	274	0.0004
TRA	AQKVTQAQTEISVVEKEDVTLDCVYE	TRDTTYY	LFWYKQPPSGELVFLIR	RNSFDEQN	EISGRYSWNFQKSTSSFNFTITASQVVDSAVYF	CALSGYNQGGKLIF	GQGTELSVKP	TRAV19*01		TRAJ23*01	273	0.0004
TRA	GQNIDQPTEMTATEGAIVQINCTYQ	TSGFNG	LFWYQQHAGEAPTFLSY	NVLDGL	EEKGRFSSFLSRSKGYSYLLLKELQMKDSASYL	CALNQGGKLIF	GQGTELSVKP	TRAV1-2*01		TRAJ23*01	273	0.0004
TRA	KDQVFQPSTVASSEGAVVEIFCNHS	VSNAYN	FFWYLHFPGCAPRLLVK	GSKP	SQQGRYNMTYERFSSSLLILQVREADAAVYY	CAVDRGQTGANNLFF	GTGTRLTVIP	TRAV2*01		TRAJ36*01	273	0.0004
TRA	KNQVEQSPQSLIILEGKNCTLQCNYT	VSPFSN	LRWYKQDTGRGPVSLTI	MTFSENT	KSNGRYTATLDADTKQSSLHITASQLSDSASYI	CVVSSEPIAGAGSYQLTF	GKGTKLSVIP	TRAV10*02		TRAJ28*01	273	0.0004
TRA	KQEVTQIPAALSVPEGENLVLNCSFT	DSAIYN	LQWFRQDPGKGLTSLLL	IQSSQRE	QTSGRLNASLDKSSGRSTLYIAASQPGDSATYL	CAAYCSNDYKLSF	GAGTTVTVRA	TRAV21*02		TRAJ20*01	273	0.0004
TRA	GDSVTQMEGPVTLSEEAFLTINCTYT	ATGYPS	LFWYVQYPGEGLQLLLK	ATKADDK	GSNKGFEATYRKETTSFHLEKGSVQVSDSAVYF	CALRGDGGATNKLIF	GTGTLLAVQP	TRAV9-2*02		TRAJ32*02	273	0.0004
TRA	AQTVTQSQPEMSVQEAETVTLSCTYD	TSENNYY	LFWYKQPPSRQMILVIR	QEAYKQQN	ATENRFSVNFQKAAKSFSLKISDSQLGDTAMYF	CAFMPPHTGKLIF	GQGTTLQVKP	TRAV38-1*01		TRAJ37*01	273	0.0004
TRA	AQTVTQSQPEMSVQEAETVTLSCTYD	TSESDYY	LFWYKQPPSRQMILVIR	QEAYKQQN	ATENRFSVNFQKAAKSFSLKISDSQLGDAAMYF	CAYRAGTSGSRLTL	GEGTQLTVNP	TRAV38-2/DV8*01		TRAJ58*01	273	0.0004
TRA	QQQVKQSPQSLIVQKGGISIINCAYE	NTAFDY	FPWYQQFPGKGPALLIA	IRPDVSE	KKEGRFTISFNKSAKQFSLHIMDSQPGDSATYF	CAARGTGNQFYF	GTGTSLTVIP	TRAV23/DV6*01		TRAJ49*01	273	0.0004
TRA	GDSVTQMEGPVTLSEEAFLTINCTYT	ATGYPS	LFWYVQYPGEGLQLLLK	ATKADDK	GSNKGFEATYRKETTSFHLEKGSVQVSDSAVYF	CALIQGAQKLVF	GQGTRLTINP	TRAV9-2*02		TRAJ54*01	273	0.0004
TRA	SQQGEEDPQALSIQEGENATMNCSYK	TSINN	LQWYRQNSGRGLVHLIL	IRSNERE	KHSGRLRVTLDTSKKSSSLLITASRAADTASYF	CATAGSGTYKYIF	GTGTRLKVLA	TRAV17*01		TRAJ40*01	272	0.0004
TRA	EDQVTQSPEALRLQEGESSSLNCSYT	VSGLRG	LFWYRQDPGKGPEFLFT	LYSAGEE	KEKERLKATLTKKESFLHITAPKPEDSATYL	CAVQAMADARLMF	GDGTQLVVKP	TRAV20*02		TRAJ31*01	272	0.0004
TRA	DQQVKQNSPSLSVQEGRISILNCDYT	NSMFDY	FLWYKKYPAEGPTFLIS	ISSIKDK	NEDGRFTVFLNKSAKHLSLHIVPSQPGDSAVYF	CAASAGYGNKLVF	GAGTILRVKS	TRAV29/DV5*01		TRAJ47*02	272	0.0004
TRA	GDSVTQMEGPVTLSEEAFLTINCTYT	ATGYPS	LFWYVQYPGEGLQLLLK	ATKADDK	GSNKGFEATYRKETTSFHLEKGSVQVSDSAVYF	CALGKGGGNKLTF	GTGTQLKVEL	TRAV9-2*02		TRAJ10*01	272	0.0004
TRA	GENVEQHPSTLSVQEGDSAVIKCTYS	DSASNY	FPWYKQELGKRPQLIID	IRSNVGE	KKDQRIAVTLNKTAKHFSLHITETQPEDSAVYF	CAASSKTSYDKVIF	GPGTSLSVIP	TRAV13-1*02		TRAJ50*01	272	0.0004
TRA	KQEVTQIPAALSVPEGENLVLNCSFT	DSAIYN	LQWFRQDPGKGLTSLLL	IQSSQRE	QTSGRLNASLDKSSGRSTLYIAASQPGDSATYL	CAVRPNTGFQKLVF	GTGTRLLVSP	TRAV21*01		TRAJ8*01	272	0.0004
TRA	DAKTTQPNSMESNEEEPVHLPCNHS	TISGTDY	IHWYRQLPSQGPEYVIH	GLTSN	VNNRMASLAIAEDRKSSTLILHRATLRDAAVYY	CILFGSGSEKLVF	GKGTKLTVNP	TRAV26-2*01		TRAJ57*01	272	0.0004
TRA	GENVEQHPSTLSVQEGDSAVIKCTYS	DSASNY	FPWYKQELGKRPQLIID	IRSNVGE	KKDQRIAVTLNKTAKHFSLHITETQPEDSAVYF	CAASWGNAGNMLTF	GGGTRLMVKP	TRAV13-1*02		TRAJ39*01	271	0.0004
TRA	LAKTTQPISMDSYEGQEVNITCSHN	NIATNDY	ITWYQQFPSQGPRFIIQ	GYKTK	VTNEVASLFIPADRKSSTLSLPRVSLSDTAVYY	CLVGIISGSARQLTF	GSGTQLTVLP	TRAV4*01		TRAJ22*01	271	0.0004
TRA	AQTVTQSQPEMSVQEAETVTLSCTYD	TSESDYY	LFWYKQPPSRQMILVIR	QEAYKQQN	ATENRFSVNFQKAAKSFSLKISDSQLGDAAMYF	CAYHRSADGLTF	GKGTHLIIQP	TRAV38-2/DV8*01		TRAJ45*01	271	0.0004
TRA	QKEVEQNSGPLSVPEGAIASLNCTYS	DRGSQS	FFWYRQYSGKSPELIMS	IYSNGD	KEDGRFTAQLNKASQYVSLLIRDSQPSDSATYL	CAVNRQDDKIIF	GKGTRLHILP	TRAV12-2*01		TRAJ30*01	271	0.0004
TRA	ELKVEQNPLFLSMQEGKNYTIYCNYS	TTSDR	LYWYRQDPGKSLESLFV	LLSNGAV	KQEGRLMASLDTKARLSTLHITAAVHDLSATYF	CAVEGRSGGGADGLTF	GKGTHLIIQP	TRAV39*01		TRAJ45*01	271	0.0004
TRA	GDSVTQMEGPVTLSEEAFLTINCTYT	ATGYPS	LFWYVQYPGEGLQLLLK	ATKADDK	GSNKGFEATYRKETTSFHLEKGSVQVSDSAVYF	CALNSGGYQKVTF	GTGTKLQVIP	TRAV9-2*02		TRAJ13*02	270	0.0004
TRA	AQTVTQSQPEMSVQEAETVTLSCTYD	TSENNYY	LFWYKQPPSRQMILVIR	QEAYKQQN	ATENRFSVNFQKAAKSFSLKISDSQLGDTAMYF	CASSPTGANSKLTF	GKGITLSVRP	TRAV38-1*01		TRAJ56*01	270	0.0004
TRA	AQTVTQSQPEMSVQEAETVTLSCTYD	TSENNYY	LFWYKQPPSRQMILVIR	QEAYKQQN	ATENRFSVNFQKAAKSFSLKISDSQLGDTAMYF	CAFFIGGKLVF	GAGTILRVKS	TRAV38-1*01		TRAJ47*01	270	0.0004
TRA	EDQVTQSPEALRLQEGESSSLNCSYT	VSGLRG	LFWYRQDPGKGPEFLFT	LYSAGEE	KEKERLKATLTKKESFLHITAPKPEDSATYL	CAVQAGGGYNKLIF	GAGTRLAVHP	TRAV20*02		TRAJ4*01	270	0.0004
TRA	AQTVTQSQPEMSVQEAETVTLSCTYD	TSESDYY	LFWYKQPPSRQMILVIR	QEAYKQQN	ATENRFSVNFQKAAKSFSLKISDSQLGDAAMYF	CAYRSGFGNEKLTF	GTGTRLTIIP	TRAV38-2/DV8*01		TRAJ48*01	269	0.0004
TRA	AQKVTQAQTEISVVEKEDVTLDCVYE	TRDTTYY	LFWYKQPPSGELVFLIR	RNSFDEQN	EISGRYSWNFQKSTSSFNFTITASQVVDSAVYF	CALRYDYKLSF	GAGTTVTVRA	TRAV19*01		TRAJ20*01	269	0.0004
TRA	KNQVEQSPQSLIILEGKNCTLQCNYT	VSPFSN	LRWYKQDTGRGPVSLTI	MTFSENT	KSNGRYTATLDADTKQSSLHITASQLSDSASYI	CVVSSGSGGSYIPTF	GRGTSLIVHP	TRAV10*02		TRAJ6*01	269	0.0004
TRA	KNEVEQSPQNLTAQEGEFITINCSYS	VGISA	LHWLQQHPGGGIVSLFM	LSSGK	KKHGRLIATINIQEKHSSLHITASHPRDSAVYI	CAVVRGSNYKLTF	GKGTLLTVNP	TRAV41*01		TRAJ53*01	269	0.0004
TRA	GEDVEQSLFLSVREGDSSVINCTYT	DSSSTY	LYWYKQEPGAGLQLLTY	IFSNMDM	KQDQRLTVLLNKKDKHLSLRIADTQTGDSAIYF	CAETDPARQLTF	GSGTQLTVLP	TRAV5*01		TRAJ22*01	269	0.0004
TRA	EDQVTQSPEALRLQEGESSSLNCSYT	VSGLRG	LFWYRQDPGKGPEFLFT	LYSAGEE	KEKERLKATLTKKESFLHITAPKPEDSATYL	CAVRVSSASKIIF	GSGTRLSIRP	TRAV20*02		TRAJ3*01	268	0.0004
TRA	LAKTTQPISMDSYEGQEVNITCSHN	NIATNDY	ITWYQQFPSQGPRFIIQ	GYKTK	VTNEVASLFIPADRKSSTLSLPRVSLSDTAVYY	CLVGDGVTGRRALTF	GSGTRLQVQP	TRAV4*01		TRAJ5*01	268	0.0004
TRA	LAKTTQPISMDSYEGQEVNITCSHN	NIATNDY	ITWYQQFPSQGPRFIIQ	GYKTK	VTNEVASLFIPADRKSSTLSLPRVSLSDTAVYY	CLALSGGYNKLIF	GAGTRLAVHP	TRAV4*01		TRAJ4*01	268	0.0004
TRA	GESVGLHLPTLSVQEGDNSIINCAYS	NSASDY	FIWYKQESGKGPQFIID	IRSNMDK	RQGQRVTVLLNKTVKHLSLQIAATQPGDSAVYF	CAESTNSGAGSYQLTF	GKGTKLSVIP	TRAV13-2*01		TRAJ28*01	268	0.0004
TRA	GENVEQHPSTLSVQEGDSAVIKCTYS	DSASNY	FPWYKQELGKRPQLIID	IRSNVGE	KKDQRIAVTLNKTAKHFSLHITETQPEDSAVYF	CAASRDTGRRALTF	GSGTRLQVQP	TRAV13-1*02		TRAJ5*01	268	0.0004
TRA	GESVGLHLPTLSVQEGDNSIINCAYS	NSASDY	FIWYKQESGKGPQFIID	IRSNMDK	RQGQRVTVLLNKTVKHLSLQIAATQPGDSAVYF	CAENIRGFKTIF	GAGTRLFVKA	TRAV13-2*01		TRAJ9*01	268	0.0004
TRA	TQLLEQSPQFLSIQEGENLTVYCNSS	SVFSS	LQWYRQEPGEGPVLLVT	VVTGGEV	KKLKRLTFQFGDARKDSSLHITAAQPGDTGLYL	CAGAWRGGSQGNLIF	GKGTKLSVKP	TRAV27*01		TRAJ42*01	268	0.0004
TRA	KNQVEQSPQSLIILEGKNCTLQCNYT	VSPFSN	LRWYKQDTGRGPVSLTI	MTFSENT	KSNGRYTATLDADTKQSSLHITASQLSDSASYI	CVVSDRGSTLGRLYF	GRGTQLTVWP	TRAV10*01		TRAJ18*01	267	0.0004
TRA	GQQLNQSPQSMFIQEGEDVSMNCTSS	SIFNT	WLWYKQDPGEGPVLLIA	LYKAGEL	TSNGRLTAQFGITRKDSFLNISASIPSDVGIYF	CAGQSMNYGGSQGNLIF	GKGTKLSVKP	TRAV35*01		TRAJ42*01	267	0.0004
TRA	GENVEQHPSTLSVQEGDSAVIKCTYS	DSASNY	FPWYKQELGKRPQLIID	IRSNVGE	KKDQRIAVTLNKTAKHFSLHITETQPEDSAVYF	CAAHLEGFQKLVF	GTGTRLLVSP	TRAV13-1*02		TRAJ8*01	267	0.0004
TRA	DQQVKQNSPSLSVQEGRISILNCDYT	NSMFDY	FLWYKKYPAEGPTFLIS	ISSIKDK	NEDGRFTVFLNKSAKHLSLHIVPSQPGDSAVYF	PEITQGAQKLVF	GQGTRLTINP	TRAV29/DV5*04		TRAJ54*01	267	0.0004
TRA	TQLLEQSPQFLSIQEGENLTVYCNSS	SVFSS	LQWYRQEPGEGPVLLVT	VVTGGEV	KKLKRLTFQFGDARKDSSLHITAAQPGDTGLYL	CAGEGESGGSNYKLTF	GKGTLLTVNP	TRAV27*01		TRAJ53*01	267	0.0004
TRA	AQTVTQSQPEMSVQEAETVTLSCTYD	TSESDYY	LFWYKQPPSRQMILVIR	QEAYKQQN	ATENRFSVNFQKAAKSFSLKISDSQLGDAAMYF	CAYRSDWSGNTGKLIF	GQGTTLQVKP	TRAV38-2/DV8*01		TRAJ37*01	267	0.0004
TRA	KQEVTQIPAALSVPEGENLVLNCSFT	DSAIYN	LQWFRQDPGKGLTSLLL	IQSSQRE	QTSGRLNASLDKSSGRSTLYIAASQPGDSATYL	CAVSLPFFSGANSKLTF	GKGITLSVRP	TRAV21*01		TRAJ56*01	266	0.0004
TRA	KQEVTQIPAALSVPEGENLVLNCSFT	DSAIYN	LQWFRQDPGKGLTSLLL	IQSSQRE	QTSGRLNASLDKSSGRSTLYIAASQPGDSATYL	CAVNPYKYIF	GTGTRLKVLA	TRAV21*01		TRAJ40*01	266	0.0004
TRA	DAKTTQPNSMESNEEEPVHLPCNHS	TISGTDY	IHWYRQLPSQGPEYVIH	GLTSN	VNNRMASLAIAEDRKSSTLILHRATLRDAAVYY	CIRGCSGSARQLTF	GSGTQLTVLP	TRAV26-2*01		TRAJ22*01	266	0.0004
TRA	KNQVEQSPQSLIILEGKNCTLQCNYT	VSPFSN	LRWYKQDTGRGPVSLTI	MTFSENT	KSNGRYTATLDADTKQSSLHITASQLSDSASYI	CVVSERNYGGATNKLIF	GTGTLLAVQP	TRAV10*01		TRAJ32*02	266	0.0004
TRA	AQTVTQSQPEMSVQEAETVTLSCTYD	TSESDYY	LFWYKQPPSRQMILVIR	QEAYKQQN	ATENRFSVNFQKAAKSFSLKISDSQLGDAAMYF	CAYRSASQGGSEKLVF	GKGTKLTVNP	TRAV38-2/DV8*01		TRAJ57*01	266	0.0004
TRA	EDQVTQSPEALRLQEGESSSLNCSYT	VSGLRG	LFWYRQDPGKGPEFLFT	LYSAGEE	KEKERLKATLTKKESFLHITAPKPEDSATYL	CAVQARSGGSYIPTF	GRGTSLIVHP	TRAV20*02		TRAJ6*01	266	0.0004
TRA	SQQGEEDPQALSIQEGENATMNCSYK	TSINN	LQWYRQNSGRGLVHLIL	IRSNERE	KHSGRLRVTLDTSKKSSSLLITASRAADTASYF	CATVFGGSNYKLTF	GKGTLLTVNP	TRAV17*01		TRAJ53*01	265	0.0004
TRA	KNEVEQSPQNLTAQEGEFITINCSYS	VGISA	LHWLQQHPGGGIVSLFM	LSSGK	KKHGRLIATINIQEKHSSLHITASHPRDSAVYI	CAVGRVNTDKLIF	GTGTRLQVFP	TRAV41*01		TRAJ34*01	265	0.0004
TRA	KQEVTQIPAALSVPEGENLVLNCSFT	DSAIYN	LQWFRQDPGKGLTSLLL	IQSSQRE	QTSGRLNASLDKSSGRSTLYIAASQPGDSATYL	CAVWDSSYKLIF	GSGTRLLVRP	TRAV21*01		TRAJ12*01	265	0.0004
TRA	GQSLEQPSEVTAVEGAIVQINCTYQ	TSGFYG	LSWYQQHDGGAPTFLSY	NALDGL	EETGRFSSFLSRSDSYGYLLLQELQMKDSASYF	CAVRDGTGGFKTIF	GAGTRLFVKA	TRAV1-1*01		TRAJ9*01	265	0.0004
TRA	GNSVTQMEGPVTLSEEAFLTINCTYT	ATGYPS	LFWYVQYPGEGLQLLLK	ATKADDK	GSNKGFEATYRKETTSFHLEKGSVQVSDSAVYF	CASNTGNQFYF	GTGTSLTVIP	TRAV9-2*01		TRAJ49*01	265	0.0004
TRA	LAKTTQPISMDSYEGQEVNITCSHN	NIATNDY	ITWYQQFPSQGPRFIIQ	GYKTK	VTNEVASLFIPADRKSSTLSLPRVSLSDTAVYY	CLVGPNQAGTALIF	GKGTTLSVSS	TRAV4*01		TRAJ15*01	265	0.0004
TRA	GENVEQHPSTLSVQEGDSAVIKCTYS	DSASNY	FPWYKQELGKRPQLIID	IRSNVGE	KKDQRIAVTLNKTAKHFSLHITETQPEDSAVYF	CAASTGTGGSYIPTF	GRGTSLIVHP	TRAV13-1*02		TRAJ6*01	265	0.0004
TRA	EDQVTQSPEALRLQEGESSSLNCSYT	VSGLRG	LFWYRQDPGKGPEFLFT	LYSAGEE	KEKERLKATLTKKESFLHITAPKPEDSATYL	CAVGSSNTGKLIF	GQGTTLQVKP	TRAV20*02		TRAJ37*02	265	0.0004
TRA	EDQVTQSPEALRLQEGESSSLNCSYT	VSGLRG	LFWYRQDPGKGPEFLFT	LYSAGEE	KEKERLKATLTKKESFLHITAPKPEDSATYL	CALDYKLSF	GAGTTVTVRA	TRAV20*02		TRAJ20*01	265	0.0004
TRA	ILNVEQSPQSLHVQEGDSTNFTCSFP	SSNFYA	LHWYRWETAKSPEALFV	MTLNGDE	KKKGRISATLNTKEGYSYLYIKGSQPEDSATYL	CAFLFGSARQLTF	GSGTQLTVLP	TRAV24*01		TRAJ22*01	264	0.0004
TRA	AQTVTQSQPEMSVQEAETVTLSCTYD	TSESDYY	LFWYKQPPSRQMILVIR	QEAYKQQN	ATENRFSVNFQKAAKSFSLKISDSQLGDAAMYF	CVLYGGATNKLIF	GTGTLLAVQP	TRAV38-2/DV8*01		TRAJ32*02	264	0.0004
TRA	EDKVVQSPLSLVVHEGDTVTLNCSYE	VTNFRS	LLWYKQEKKAPTFLFM	LTSSGIE	KKSGRLSSILDKKELFSILNITATQTGDSAVYL	CASGNMLTF	GGGTRLMVKP	TRAV36/DV7*04		TRAJ39*01	264	0.0004
TRA	KNQVEQSPQSLIILEGKNCTLQCNYT	VSPFSN	LRWYKQDTGRGPVSLTI	MTFSENT	KSNGRYTATLDADTKQSSLHITASQLSDSASYI	CVVSVGYGGATNKLIF	GTGTLLAVQP	TRAV10*01		TRAJ32*02	264	0.0004
TRA	GEDVEQSLFLSVREGDSSVINCTYT	DSSSTY	LYWYKQEPGAGLQLLTY	IFSNMDM	KQDQRLTVLLNKKDKHLSLRIADTQTGDSAIYF	CPDTGRRALTF	GSGTRLQVQP	TRAV5*01		TRAJ5*01	264	0.0004
TRA	QKEVEQNSGPLSVPEGAIASLNCTYS	DRGSQS	FFWYRQYSGKSPELIMS	IYSNGD	KEDGRFTAQLNKASQYVSLLIRDSQPSDSATYL	CAGLGRMEYGNKLVF	GAGTILRVKS	TRAV12-2*02		TRAJ47*02	263	0.0004
TRA	DAKTTQPPSMDCAEGRAANLPCNHS	TISGNEY	VYWYRQIHSQGPQYIIH	GLKNN	ETNEMASLIITEDRKSSTLILPHATLRDTAVYY	CIVRHRLNRDDKIIF	GKGTRLHILP	TRAV26-1*01		TRAJ30*01	263	0.0004
TRA	KQEVTQIPAALSVPEGENLVLNCSFT	DSAIYN	LQWFRQDPGKGLTSLLL	IQSSQRE	QTSGRLNASLDKSSGRSTLYIAASQPGDSATYL	CAVRGSNYKLTF	GKGTLLTVNP	TRAV21*01		TRAJ53*01	263	0.0004
TRA	GQQLNQSPQSMFIQEGEDVSMNCTSS	SIFNT	WLWYKQDPGEGPVLLIA	LYKAGEL	TSNGRLTAQFGITRKDSFLNISASIPSDVGIYF	CAGPPYSGGGADGLTF	GKGTHLIIQP	TRAV35*01		TRAJ45*01	263	0.0004
TRA	GIQVEQSPPDLILQEGANSTLRCNFS	DSVNN	LQWFHQNPWGQLINLFY	IPSGT	KQNGRLSATTVATERYSLLYISSSQTTDSGVYF	CAFSNTGNQFYF	GTGTSLTVIP	TRAV22*01		TRAJ49*01	263	0.0004
TRA	GEDVEQSLFLSVREGDSSVINCTYT	DSSSTY	LYWYKQEPGAGLQLLTY	IFSNMDM	KQDQRLTVLLNKKDKHLSLRIADTQTGDSAIYF	CAESADFGNEKLTF	GTGTRLTIIP	TRAV5*01		TRAJ48*01	262	0.0004
TRA	KNQVEQSPQSLIILEGKNCTLQCNYT	VSPFSN	LRWYKQDTGRGPVSLTI	MTFSENT	KSNGRYTATLDADTKQSSLHITASQLSDSASYI	CVVSAFQAGTALIF	GKGTTLSVSS	TRAV10*02		TRAJ15*01	262	0.0004
TRA	QQQVKQSPQSLIVQKGGISIINCAYE	NTAFDY	FPWYQQFPGKGPALLIA	IRPDVSE	KKEGRFTISFNKSAKQFSLHIMDSQPGDSATYF	CAADYGQNFVF	GPGTRLSVLP	TRAV23/DV6*01		TRAJ26*01	262	0.0004
TRA	EDQVTQSPEALRLQEGESSSLNCSYT	VSGLRG	LFWYRQDPGKGPEFLFT	LYSAGEE	KEKERLKATLTKKESFLHITAPKPEDSATYL	FPFCGYGGSQGNLIF	GKGTKLSVKP	TRAV20*02		TRAJ42*01	262	0.0004
TRA	EDKVVQSPLSLVVHEGDTVTLNCSYE	VTNFRS	LLWYKQEKKAPTFLFM	LTSSGIE	KKSGRLSSILDKKELFSILNITATQTGDSAIYL	CAVEGSNYKLTF	GKGTLLTVNP	TRAV36/DV7*05		TRAJ53*01	262	0.0004
TRA	KNQVEQSPQSLIILEGKNCTLQCNYT	VSPFSN	LRWYKQDTGRGPVSLTI	MTFSENT	KSNGRYTATLDADTKQSSLHITASQLSDSASYI	CVVSPMFRGGYNKLIF	GAGTRLAVHP	TRAV10*02		TRAJ4*01	262	0.0004
TRA	GQQLNQSPQSMFIQEGEDVSMNCTSS	SIFNT	WLWYKQDPGEGPVLLIA	LYKAGEL	TSNGRLTAQFGITRKDSFLNISASIPSDVGIYF	CAGQRGGSEKLVF	GKGTKLTVNP	TRAV35*01		TRAJ57*01	262	0.0004
TRA	GNSVTQMEGPVTLSEEAFLTINCTYT	ATGYPS	LFWYVQYPGEGLQLLLK	ATKADDK	GSNKGFEATYRKETTSFHLEKGSVQVSDSAVYF	CALSGGSNDYKLSF	GAGTTVTVRA	TRAV9-2*01		TRAJ20*01	262	0.0004
TRA	DQQVKQNSPSLSVQEGRISILNCDYT	NSMFDY	FLWYKKYPAEGPTFLIS	ISSIKDK	NEDGRFTVFLNKSAKHLSLHIVPSQPGDSAVYF	CAGYGGATNKLIF	GTGTLLAVQP	TRAV29/DV5*04		TRAJ32*02	262	0.0004
TRA	GENVEQHPSTLSVQEGDSAVIKCTYS	DSASNY	FPWYKQELGKRPQLIID	IRSNVGE	KKDQRIAVTLNKTAKHFSLHITETQPEDSAVYF	CAASRSGTASKLTF	GTGTRLQVTL	TRAV13-1*02		TRAJ44*01	262	0.0004
TRA	SQQGEEDPQALSIQEGENATMNCSYK	TSINN	LQWYRQNSGRGLVHLIL	IRSNERE	KHSGRLRVTLDTSKKSSSLLITASRAADTASYF	CATDPNDYKLSF	GAGTTVTVRA	TRAV17*01		TRAJ20*01	261	0.0004
TRA	AQSVSQHNHHVILSEAASLELGCNYS	YGGTVN	LFWYVQYPGQHLQLLLK	YFSGDPLV	KGIKGFEAEFIKSKFSFNLRKPSVQWSDTAEYF	CASNTGGFKTIF	GAGTRLFVKA	TRAV8-1*01		TRAJ9*01	261	0.0004
TRA	EDQVTQSPEALRLQEGESSSLNCSYT	VSGLRG	LFWYRQDPGKGPEFLFT	LYSAGEE	KEKERLKATLTKKESFLHITAPKPEDSATYL	CAVQGVNSGGSNYKLTF	GKGTLLTVNP	TRAV20*02		TRAJ53*01	261	0.0004
TRA	GEDVEQSLFLSVREGDSSVINCTYT	DSSSTY	LYWYKQEPGAGLQLLTY	IFSNMDM	KQDQRLTVLLNKKDKHLSLRIADTQTGDSAIYF	CAESGPGGSYIPTF	GRGTSLIVHP	TRAV5*01		TRAJ6*01	261	0.0004
TRA	ILNVEQSPQSLHVQEGDSTNFTCSFP	SSNFYA	LHWYRWETAKSPEALFV	MTLNGDE	KKKGRISATLNTKEGYSYLYIKGSQPEDSATYL	CAYTSGGSYIPTF	GRGTSLIVHP	TRAV24*01		TRAJ6*01	261	0.0004
TRA	EDQVTQSPEALRLQEGESSSLNCSYT	VSGLRG	LFWYRQDPGKGPEFLFT	LYSAGEE	KEKERLKATLTKKESFLHITAPKPEDSATYL	CAVQAFSGGYNKLIF	GAGTRLAVHP	TRAV20*02		TRAJ4*01	261	0.0004
TRA	DAKTTQPPSMDCAEGRAANLPCNHS	TISGNEY	VYWYRQIHSQGPQYIIH	GLKNN	ETNEMASLIITEDRKSSTLILPHATLRDTAVYY	CIVRVTDNARLMF	GDGTQLVVKP	TRAV26-1*01		TRAJ31*01	261	0.0004
TRA	GEDVEQSLFLSVREGDSSVINCTYT	DSSSTY	LYWYKQEPGAGLQLLTY	IFSNMDM	KQDQRLTVLLNKKDKHLSLRIADTQTGDSAIYF	CVTGGGNKLTF	GTGTQLKVEL	TRAV5*01		TRAJ10*01	261	0.0004
TRA	KNQVEQSPQSLIILEGKNCTLQCNYT	VSPFSN	LRWYKQDTGRGPVSLTI	MTFSENT	KSNGRYTATLDADTKQSSLHITASQLSDSASYI	CVVSPSGNTPLVF	GKGTRLSVIA	TRAV10*01		TRAJ29*01	260	0.0004
TRA	GESVGLHLPTLSVQEGDNSIINCAYS	NSASDY	FIWYKQESGKGPQFIID	IRSNMDK	RQGQRVTVLLNKTVKHLSLQIAATQPGDSAVYF	CAENGAQKLVF	GQGTRLTINP	TRAV13-2*01		TRAJ54*01	260	0.0004
TRA	DAKTTQPPSMDCAEGRAANLPCNHS	TISGNEY	VYWYRQIHSQGPQYIIH	GLKNN	ETNEMASLIITEDRKSSTLILPHATLRDTAVYY	CIVRGARYNFNKFYF	GSGTKLNVKP	TRAV26-1*01		TRAJ21*01	260	0.0004
TRA	GENVEQHPSTLSVQEGDSAVIKCTYS	DSASNY	FPWYKQELGKRPQLIID	IRSNVGE	KKDQRIAVTLNKTAKHFSLHITETQPEDSAVYF	CAATTSGTYKYIF	GTGTRLKVLA	TRAV13-1*02		TRAJ40*01	260	0.0004
TRA	AQTVTQSQPEMSVQEAETVTLSCTYD	TSESDYY	LFWYKQPPSRQMILVIR	QEAYKQQN	ATENRFSVNFQKAAKSFSLKISDSQLGDAAMYF	CALIQGAQKLVF	GQGTRLTINP	TRAV38-2/DV8*01		TRAJ54*01	259	0.0004
TRA	KQEVTQIPAALSVPEGENLVLNCSFT	DSAIYN	LQWFRQDPGKGLTSLLL	IQSSQRE	QTSGRLNASLDKSSGRSTLYIAASQPGDSATYL	CAGSGGYQKVTF	GTGTKLQVIP	TRAV21*01		TRAJ13*02	259	0.0004
TRA	QKEVEQDPGPLSVPEGAIVSLNCTYS	NSAFQY	FMWYRQYSRKGPELLMY	TYSSGN	KEDGRFTAQVDKSSKYISLFIRDSQPSDSATYL	CGTGNQGGKLIF	GQGTELSVKP	TRAV12-3*01		TRAJ23*01	259	0.0004
TRA	GQSLEQPSEVTAVEGAIVQINCTYQ	TSGFYG	LSWYQQHDGGAPTFLSY	NALDGL	EETGRFSSFLSRSDSYGYLLLQELQMKDSASYF	CAVIIQAGTALIF	GKGTTLSVSS	TRAV1-1*01		TRAJ15*01	259	0.0004
TRA	GENVEQHPSTLSVQEGDSAVIKCTYS	DSASNY	FPWYKQELGKRPQLIID	IRSNVGE	KKDQRIAVTLNKTAKHFSLHITETQPEDSAVYF	CAASMGYSSASKIIF	GSGTRLSIRP	TRAV13-1*02		TRAJ3*01	259	0.0004
TRA	SQQGEEDPQALSIQEGENATMNCSYK	TSINN	LQWYRQNSGRGLVHLIL	IRSNERE	KHSGRLRVTLDTSKKSSSLLITASRAADTASYF	CATQGGSEKLVF	GKGTKLTVNP	TRAV17*01		TRAJ57*01	259	0.0004
TRA	GESVGLHLPTLSVQEGDNSIINCAYS	NSASDY	FIWYKQESGKGPQFIID	IRSNMDK	RQGQRVTVLLNKTVKHLSLQIAATQPGDSAVYF	CAERSFYNQGGKLIF	GQGTELSVKP	TRAV13-2*01		TRAJ23*01	259	0.0004
TRA	SQQGEEDPQALSIQEGENATMNCSYK	TSINN	LQWYRQNSGRGLVHLIL	IRSNERE	KHSGRLRVTLDTSKKSSSLLITASRAADTASYF	CATSGFSGGSNYKLTF	GKGTLLTVNP	TRAV17*01		TRAJ53*01	258	0.0004
TRA	QQPVQSPQAVILREGEDAVINCSSS	KALYS	VHWYRQKHGEAPVFLMI	LLKGGEQ	KGHEKISASFNEKKQQSSLYLTASQLSYSGTYF	CGTEQDTGRRALTF	GSGTRLQVQP	TRAV30*01		TRAJ5*01	258	0.0004
TRA	DQQVKQNSPSLSVQEGRISILNCDYT	NSMFDY	FLWYKKYPAEGPTFLIS	ISSIKDK	NEDGRFTVFLNKSAKHLSLHIVPSQPGDSAVYF	CAASARAGNMLTF	GGGTRLMVKP	TRAV29/DV5*01		TRAJ39*01	258	0.0004
TRA	GNSVTQMEGPVTLSEEAFLTINCTYT	ATGYPS	LFWYVQYPGEGLQLLLK	ATKADDK	GSNKGFEATYRKETTSFHLEKGSVQVSDSAVYF	CALTYTDKLIF	GTGTRLQVFP	TRAV9-2*01		TRAJ34*01	258	0.0004
TRA	GESVGLHLPTLSVQEGDNSIINCAYS	NSASDY	FIWYKQESGKGPQFIID	IRSNMDK	RQGQRVTVLLNKTVKHLSLQIAATQPGDSAVYF	CASTGGFKTIF	GAGTRLFVKA	TRAV13-2*01		TRAJ9*01	258	0.0004
TRA	EDQVTQSPEALRLQEGESSSLNCSYT	VSGLRG	LFWYRQDPGKGPEFLFT	LYSAGEE	KEKERLKATLTKKESFLHITAPKPEDSATYL	CAYTGGFKTIF	GAGTRLFVKA	TRAV20*02		TRAJ9*01	258	0.0004
TRA	AQTVTQSQPEMSVQEAETVTLSCTYD	TSESDYY	LFWYKQPPSRQMILVIR	QEAYKQQN	ATENRFSVNFQKAAKSFSLKISDSQLGDAAMYF	CAYNPTGTYKYIF	GTGTRLKVLA	TRAV38-2/DV8*01		TRAJ40*01	258	0.0004
TRA	TQLLEQSPQFLSIQEGENLTVYCNSS	SVFSS	LQWYRQEPGEGPVLLVT	VVTGGEV	KKLKRLTFQFGDARKDSSLHITAAQPGDTGLYL	CAEPNFGNEKLTF	GTGTRLTIIP	TRAV27*01		TRAJ48*01	258	0.0004
TRA	GDSVTQMEGPVTLSEEAFLTINCTYT	ATGYPS	LFWYVQYPGEGLQLLLK	ATKADDK	GSNKGFEATYRKETTSFHLEKGSVQVSDSAVYF	CALKEYAPGTYKYIF	GTGTRLKVLA	TRAV9-2*02		TRAJ40*01	258	0.0004
TRA	GENVEQHPSTLSVQEGDSAVIKCTYS	DSASNY	FPWYKQELGKRPQLIID	IRSNVGE	KKDQRIAVTLNKTAKHFSLHITETQPEDSAVYF	CAASWGNNDMRF	GAGTRLTVKP	TRAV13-1*02		TRAJ43*01	257	0.0004
TRA	SQQGEEDPQALSIQEGENATMNCSYK	TSINN	LQWYRQNSGRGLVHLIL	IRSNERE	KHSGRLRVTLDTSKKSSSLLITASRAADTASYF	CATDAGGTSYGKLTF	GQGTILTVHP	TRAV17*01		TRAJ52*01	257	0.0004
TRA	KNEVEQSPQNLTAQEGEFITINCSYS	VGISA	LHWLQQHPGGGIVSLFM	LSSGK	KKHGRLIATINIQEKHSSLHITASHPRDSAVYI	CAVLSYNTDKLIF	GTGTRLQVFP	TRAV41*01		TRAJ34*01	257	0.0004
TRA	SQQGEEDPQALSIQEGENATMNCSYK	TSINN	LQWYRQNSGRGLVHLIL	IRSNERE	KHSGRLRVTLDTSKKSSSLLITASRAADTASYF	CATDDNYGQNFVF	GPGTRLSVLP	TRAV17*01		TRAJ26*01	257	0.0004
TRA	KDQVFQPSTVASSEGAVVEIFCNHS	VSNAYN	FFWYLHFPGCAPRLLVK	GSKP	SQQGRYNMTYERFSSSLLILQVREADAAVYY	CAVEGSAYSGAGSYQLTF	GKGTKLSVIP	TRAV2*01		TRAJ28*01	257	0.0004
TRA	GQQVMQIPQYQHVQEGEDFTTYCNSS	TTLSN	IQWYKQRPGGHPVFLIQ	LVKSGEV	KKQKRLTFQFGEAKKNSSLHITATQTTDVGTYF	CAGGYGGSQGNLIF	GKGTKLSVKP	TRAV25*01		TRAJ42*01	257	0.0004
TRA	GNSVTQMEGPVTLSEEAFLTINCTYT	ATGYPS	LFWYVQYPGEGLQLLLK	ATKADDK	GSNKGFEATYRKETTSFHLEKGSVQVSDSAVYF	CALSPLNFGNEKLTF	GTGTRLTIIP	TRAV9-2*01		TRAJ48*01	256	0.0004
TRA	LAKTTQPISMDSYEGQEVNITCSHN	NIATNDY	ITWYQQFPSQGPRFIIQ	GYKTK	VTNEVASLFIPADRKSSTLSLPRVSLSDTAVYY	CLVDSAFYNQGGKLIF	GQGTELSVKP	TRAV4*01		TRAJ23*01	256	0.0004
TRA	AQTVTQSQPEMSVQEAETVTLSCTYD	TSESDYY	LFWYKQPPSRQMILVIR	QEAYKQQN	ATENRFSVNFQKAAKSFSLKISDSQLGDAAMYF	CAFTSGTYKYIF	GTGTRLKVLA	TRAV38-2/DV8*01		TRAJ40*01	256	0.0004
TRA	AQTVTQSQPEMSVQEAETVTLSCTYD	TSESDYY	LFWYKQPPSRQMILVIR	QEAYKQQN	ATENRFSVNFQKAAKSFSLKISDSQLGDAAMYF	CASHHITQGGSEKLVF	GKGTKLTVNP	TRAV38-2/DV8*01		TRAJ57*01	255	0.0004
TRA	KQEVTQIPAALSVPEGENLVLNCSFT	DSAIYN	LQWFRQDPGKGLTSLLL	IQSSQRE	QTSGRLNASLDKSSGRSTLYIAASQPGDSATYL	CAVDSNYQLIW	GAGTKLIIKP	TRAV21*01		TRAJ33*01	255	0.0004
TRA	GDSVTQMEGPVTLSEEAFLTINCTYT	ATGYPS	LFWYVQYPGEGLQLLLK	ATKADDK	GSNKGFEATYRKETTSFHLEKGSVQVSDSAVYF	CALSDRGYGGSQGNLIF	GKGTKLSVKP	TRAV9-2*02		TRAJ42*01	255	0.0004
TRA	KNQVEQSPQSLIILEGKNCTLQCNYT	VSPFSN	LRWYKQDTGRGPVSLTI	MTFSENT	KSNGRYTATLDADTKQSSLHITASQLSDSASYI	CVVLGGKLIF	GAGTRLAVHP	TRAV10*01		TRAJ4*01	255	0.0004
TRA	ILNVEQSPQSLHVQEGDSTNFTCSFP	SSNFYA	LHWYRWETAKSPEALFV	MTLNGDE	KKKGRISATLNTKEGYSYLYIKGSQPEDSATYL	CASCGNTGNQFYF	GTGTSLTVIP	TRAV24*01		TRAJ49*01	255	0.0004
TRA	GESVGLHLPTLSVQEGDNSIINCAYS	NSASDY	FIWYKQESGKGPQFIID	IRSNMDK	RQGQRVTVLLNKTVKHLSLQIAATQPGDSAVYF	CAENDYKLSF	GAGTTVTVRA	TRAV13-2*01		TRAJ20*01	254	0.0004
TRA	EDQVTQSPEALRLQEGESSSLNCSYT	VSGLRG	LFWYRQDPGKGPEFLFT	LYSAGEE	KEKERLKATLTKKESFLHITAPKPEDSATYL	CAVRPGGGSEKLVF	GKGTKLTVNP	TRAV20*02		TRAJ57*01	254	0.0004
TRA	AQTVTQSQPEMSVQEAETVTLSCTYD	TSESDYY	LFWYKQPPSRQMILVIR	QEAYKQQN	ATENRFSVNFQKAAKSFSLKISDSQLGDAAMYF	CAYKGRGGSNTGKLIF	GQGTTLQVKP	TRAV38-2/DV8*01		TRAJ37*02	254	0.0004
TRA	GENVEQHPSTLSVQEGDSAVIKCTYS	DSASNY	FPWYKQELGKRPQLIID	IRSNVGE	KKDQRIAVTLNKTAKHFSLHITETQPEDSAVYF	CAASIRNDMRF	GAGTRLTVKP	TRAV13-1*02		TRAJ43*01	254	0.0004
TRA	LAKTTQPISMDSYEGQEVNITCSHN	NIATNDY	ITWYQQFPSQGPRFIIQ	GYKTK	VTNEVASLFIPADRKSSTLSLPRVSLSDTAVYY	CLVGDGTGTASKLTF	GTGTRLQVTL	TRAV4*01		TRAJ44*01	254	0.0004
TRA	GENVEQHPSTLSVQEGDSAVIKCTYS	DSASNY	FPWYKQELGKRPQLIID	IRSNVGE	KKDQRIAVTLNKTAKHFSLHITETQPEDSAVYF	CAAGDTGFQKLVF	GTGTRLLVSP	TRAV13-1*02		TRAJ8*01	253	0.0004
TRA	QKEVEQNSGPLSVPEGAIASLNCTYS	DRGSQS	FFWYRQYSGKSPELIMS	IYSNGD	KEDGRFTAQLNKASQYVSLLIRDSQPSDSATYL	CAVIKDDKIIF	GKGTRLHILP	TRAV12-2*02		TRAJ30*01	253	0.0004
TRA	KQEVTQIPAALSVPEGENLVLNCSFT	DSAIYN	LQWFRQDPGKGLTSLLL	IQSSQRE	QTSGRLNASLDKSSGRSTLYIAASQPGDSATYL	CAVGTGNQFYF	GTGTSLTVIP	TRAV21*01		TRAJ49*01	253	0.0004
TRA	SQQGEEDPQALSIQEGENATMNCSYK	TSINN	LQWYRQNSGRGLVHLIL	IRSNERE	KHSGRLRVTLDTSKKSSSLLITASRAADTASYF	CATDAGGTASKLTF	GTGTRLQVTL	TRAV17*01		TRAJ44*01	253	0.0004
TRA	KNQVEQSPQSLIILEGKNCTLQCNYT	VSPFSN	LRWYKQDTGRGPVSLTI	MTFSENT	KSNGRYTATLDADTKQSSLHITASQLSDSASYI	CVVSAGSSNTGKLIF	GQGTTLQVKP	TRAV10*02		TRAJ37*02	253	0.0004
TRA	AQTVTQSQPEMSVQEAETVTLSCTYD	TSESDYY	LFWYKQPPSRQMILVIR	QEAYKQQN	ATENRFSVNFQKAAKSFSLKISDSQLGDAAMYF	CAYKSPNTGNQFYF	GTGTSLTVIP	TRAV38-2/DV8*01		TRAJ49*01	252	0.0004
TRA	AQTVTQSQPEMSVQEAETVTLSCTYD	TSENNYY	LFWYKQPPSRQMILVIR	QEAYKQQN	ATENRFSVNFQKAAKSFSLKISDSQLGDTAMYF	CASFSGTYKYIF	GTGTRLKVLA	TRAV38-1*01		TRAJ40*01	252	0.0004
TRA	GESVGLHLPTLSVQEGDNSIINCAYS	NSASDY	FIWYKQESGKGPQFIID	IRSNMDK	RQGQRVTVLLNKTVKHLSLQIAATQPGDSAVYF	CAENSNAGNMLTF	GGGTRLMVKP	TRAV13-2*01		TRAJ39*01	252	0.0004
TRA	KDQVFQPSTVASSEGAVVEIFCNHS	VSNAYN	FFWYLHFPGCAPRLLVK	GSKP	SQQGRYNMTYERFSSSLLILQVREADAAVYY	CAVEVSSIYNQGGKLIF	GQGTELSVKP	TRAV2*01		TRAJ23*01	252	0.0004
TRA	TQLLEQSPQFLSIQEGENLTVYCNSS	SVFSS	LQWYRQEPGEGPVLLVT	VVTGGEV	KKLKRLTFQFGDARKDSSLHITAAQPGDTGLYL	CAGVQAGGYGQNFVF	GPGTRLSVLP	TRAV27*01		TRAJ26*01	252	0.0004
TRA	AQTVTQSQPEMSVQEAETVTLSCTYD	TSESDYY	LFWYKQPPSRQMILVIR	QEAYKQQN	ATENRFSVNFQKAAKSFSLKISDSQLGDAAMYF	CAYRSEYQAGTALIF	GKGTTLSVSS	TRAV38-2/DV8*01		TRAJ15*01	252	0.0004
TRA	SQQGEEDPQALSIQEGENATMNCSYK	TSINN	LQWYRQNSGRGLVHLIL	IRSNERE	KHSGRLRVTLDTSKKSSSLLITASRAADTASYF	CATDSSGNTPLVF	GKGTRLSVIA	TRAV17*01		TRAJ29*01	252	0.0004
TRA	GESVGLHLPTLSVQEGDNSIINCAYS	NSASDY	FIWYKQESGKGPQFIID	IRSNMDK	RQGQRVTVLLNKTVKHLSLQIAATQPGDSAVYF	CAERRAGNNRKLIW	GLGTSLAVNP	TRAV13-2*01		TRAJ38*01	251	0.0004
TRA	EDQVTQSPEALRLQEGESSSLNCSYT	VSGLRG	LFWYRQDPGKGPEFLFT	LYSAGEE	KEKERLKATLTKKESFLHITAPKPEDSATYL	CAVGTSGNTGKLIF	GQGTTLQVKP	TRAV20*02		TRAJ37*01	251	0.0004
TRA	EDQVTQSPEALRLQEGESSSLNCSYT	VSGLRG	LFWYRQDPGKGPEFLFT	LYSAGEE	KEKERLKATLTKKESFLHITAPKPEDSATYL	CAVPPLSKSGGGADGLTF	GKGTHLIIQP	TRAV20*02		TRAJ45*01	251	0.0004
TRA	GENVEQHPSTLSVQEGDSAVIKCTYS	DSASNY	FPWYKQELGKRPQLIID	IRSNVGE	KKDQRIAVTLNKTAKHFSLHITETQPEDSAVYF	CAEGAGSNYKLTF	GKGTLLTVNP	TRAV13-1*02		TRAJ53*01	251	0.0004
TRA	SQQGEEDPQALSIQEGENATMNCSYK	TSINN	LQWYRQNSGRGLVHLIL	IRSNERE	KHSGRLRVTLDTSKKSSSLLITASRAADTASYF	CAGTYSSASKIIF	GSGTRLSIRP	TRAV17*01		TRAJ3*01	251	0.0004
TRA	AQTVTQSQPEMSVQEAETVTLSCTYD	TSENNYY	LFWYKQPPSRQMILVIR	QEAYKQQN	ATENRFSVNFQKAAKSFSLKISDSQLGDTAMYF	CAFMNRVGATNKLIF	GTGTLLAVQP	TRAV38-1*01		TRAJ32*02	251	0.0004
TRA	GEDVEQSLFLSVREGDSSVINCTYT	DSSSTY	LYWYKQEPGAGLQLLTY	IFSNMDM	KQDQRLTVLLNKKDKHLSLRIADTQTGDSAIYF	CAESIDGGFKTIF	GAGTRLFVKA	TRAV5*01		TRAJ9*01	251	0.0004
TRA	SQKIEQNSEALNIQEGKTATLTCNYT	NYSPAY	LQWYRQDPGRGPVFLLL	IRENEKE	KRKERLKVTFDTTLKQSLFHITASQPADSATYL	CALDIRNNNARLMF	GDGTQLVVKP	TRAV6*07		TRAJ31*01	251	0.0004
TRA	ILNVEQSPQSLHVQEGDSTNFTCSFP	SSNFYA	LHWYRWETAKSPEALFV	MTLNGDE	KKKGRISATLNTKEGYSYLYIKGSQPEDSATYL	CAFTNSGNTPLVF	GKGTRLSVIA	TRAV24*01		TRAJ29*01	251	0.0004
TRA	QKEVEQDPGPLSVPEGAIVSLNCTYS	NSAFQY	FMWYRQYSRKGPELLMY	TYSSGN	KEDGRFTAQVDKSSKYISLFIRDSQPSDSATYL	CAMSARGYQKVTF	GTGTKLQVIP	TRAV12-3*01		TRAJ13*02	251	0.0004
TRA	QKEVEQDPGPLSVPEGAIVSLNCTYS	NSAFQY	FMWYRQYSRKGPELLMY	TYSSGN	KEDGRFTAQVDKSSKYISLFIRDSQPSDSATYL	CAMSEEGGGNKLTF	GTGTQLKVEL	TRAV12-3*01		TRAJ10*01	250	0.0004
TRA	KQEVTQIPAALSVPEGENLVLNCSFT	DSAIYN	LQWFRQDPGKGLTSLLL	IQSSQRE	QTSGRLNASLDKSSGRSTLYIAASQPGDSATYL	CAVRKAGGSYIPTF	GRGTSLIVHP	TRAV21*01		TRAJ6*01	250	0.0004
TRA	GENVEQHPSTLSVQEGDSAVIKCTYS	DSASNY	FPWYKQELGKRPQLIID	IRSNVGE	KKDQRIAVTLNKTAKHFSLHITETQPEDSAVYF	CAATPPGYGNNRLAF	GKGNQVVVIP	TRAV13-1*02		TRAJ7*01	250	0.0004
TRA	GDSVTQMEGPVTLSEEAFLTINCTYT	ATGYPS	LFWYVQYPGEGLQLLLK	ATKADDK	GSNKGFEATYRKETTSFHLEKGSVQVSDSAVYF	CALSDQSFQKLVF	GTGTRLLVSP	TRAV9-2*02		TRAJ8*01	250	0.0004
TRA	ILNVEQSPQSLHVQEGDSTNFTCSFP	SSNFYA	LHWYRWETAKSPEALFV	MTLNGDE	KKKGRISATLNTKEGYSYLYIKGSQPEDSATYL	CAFIPGTYKYIF	GTGTRLKVLA	TRAV24*01		TRAJ40*01	250	0.0004
TRA	GQNIDQPTEMTATEGAIVQINCTYQ	TSGFNG	LFWYQQHAGEAPTFLSY	NVLDGL	EEKGRFSSFLSRSKGYSYLLLKELQMKDSASYL	CASPTSGTYKYIF	GTGTRLKVLA	TRAV1-2*01		TRAJ40*01	250	0.0004
TRA	SQQGEEDPQALSIQEGENATMNCSYK	TSINN	LQWYRQNSGRGLVHLIL	IRSNERE	KHSGRLRVTLDTSKKSSSLLITASRAADTASYF	CGTSYGKLTF	GQGTILTVHP	TRAV17*01		TRAJ52*01	250	0.0004
TRA	TQLLEQSPQFLSIQEGENLTVYCNSS	SVFSS	LQWYRQEPGEGPVLLVT	VVTGGEV	KKLKRLTFQFGDARKDSSLHITAAQPGDTGLYL	CAGAMGNNARLMF	GDGTQLVVKP	TRAV27*01		TRAJ31*01	250	0.0004
TRA	EDQVTQSPEALRLQEGESSSLNCSYT	VSGLRG	LFWYRQDPGKGPEFLFT	LYSAGEE	KEKERLKATLTKKESFLHITAPKPEDSATYL	CAVQAPGGYNKLIF	GAGTRLAVHP	TRAV20*02		TRAJ4*01	250	0.0004
TRA	SQKIEQNSEALNIQEGKTATLTCNYT	NYSPAY	LQWYRQDPGRGPVFLLL	IRENEKE	KRKERLKVTFDTTLKQSLFHITASQPADSATYL	CALGRYTGGFKTIF	GAGTRLFVKA	TRAV6*01		TRAJ9*01	250	0.0004
TRA	AQTVTQSQPEMSVQEAETVTLSCTYD	TSESDYY	LFWYKQPPSRQMILVIR	QEAYKQQN	ATENRFSVNFQKAAKSFSLKISDSQLGDAAMYF	CAYDNNARLMF	GDGTQLVVKP	TRAV38-2/DV8*01		TRAJ31*01	250	0.0004
TRA	KQEVTQIPAALSVPEGENLVLNCSFT	DSAIYN	LQWFRQDPGKGLTSLLL	IQSSQRE	QTSGRLNASLDKSSGRSTLYIAASQPGDSATYL	CAVQETSGSRLTF	GEGTQLTVNP	TRAV21*01		TRAJ58*01	250	0.0004
TRA	AQTVTQSQPEMSVQEAETVTLSCTYD	TSENNYY	LFWYKQPPSRQMILVIR	QEAYKQQN	ATENRFSVNFQKAAKSFSLKISDSQLGDTAMYF	CAFMKQGGSEKLVF	GKGTKLTVNP	TRAV38-1*01		TRAJ57*01	250	0.0004
TRA	KQEVTQIPAALSVPEGENLVLNCSFT	DSAIYN	LQWFRQDPGKGLTSLLL	IQSSQRE	QTSGRLNASLDKSSGRSTLYIAASQPGDSATYL	CAVRRVNSGAGSYQLTF	GKGTKLSVIP	TRAV21*01		TRAJ28*01	249	0.0004
TRA	SQKIEQNSEALNIQEGKTATLTCNYT	NYSPAY	LQWYRQDPGRGPVFLLL	IRENEKE	KRKERLKVTFDTTLKQSLFHITASQPADSATYL	CALDVIPQAGGYNKLIF	GAGTRLAVHP	TRAV6*01		TRAJ4*01	249	0.0004
TRA	GENVEQHPSTLSVQEGDSAVIKCTYS	DSASNY	FPWYKQELGKRPQLIID	IRSNVGE	KKDQRIAVTLNKTAKHFSLHITETQPEDSAVYF	CAATMNRDDKIIF	GKGTRLHILP	TRAV13-1*02		TRAJ30*01	249	0.0004
TRA	TQLLEQSPQFLSIQEGENLTVYCNSS	SVFSS	LQWYRQEPGEGPVLLVT	VVTGGEV	KKLKRLTFQFGDARKDSSLHITAAQPGDTGLYL	CAGTNDYKLSF	GAGTTVTVRA	TRAV27*01		TRAJ20*01	249	0.0004
TRA	QKEVEQNSGPLSVPEGAIASLNCTYS	DRGSQS	FFWYRQYSGKSPELIMS	IYSNGD	KEDGRFTAQLNKASQYVSLLIRDSQPSDSATYL	CAVNEGGFNKFYF	GSGTKLNVKP	TRAV12-2*01		TRAJ21*01	249	0.0004
TRA	GIQVEQSPPDLILQEGANSTLRCNFS	DSVNN	LQWFHQNPWGQLINLFY	IPSGT	KQNGRLSATTVATERYSLLYISSSQTTDSGVYF	CAGGATNKLIF	GTGTLLAVQP	TRAV22*01		TRAJ32*02	249	0.0004
TRA	AQTVTQSQPEMSVQEAETVTLSCTYD	TSESDYY	LFWYKQPPSRQMILVIR	QEAYKQQN	ATENRFSVNFQKAAKSFSLKISDSQLGDAAMYF	CAYRPPIYGGATNKLIF	GTGTLLAVQP	TRAV38-2/DV8*01		TRAJ32*02	249	0.0004
TRA	KQEVTQIPAALSVPEGENLVLNCSFT	DSAIYN	LQWFRQDPGKGLTSLLL	IQSSQRE	QTSGRLNASLDKSSGRSTLYIAASQPGDSATYL	CAVRDTGNQFYF	GTGTSLTVIP	TRAV21*01		TRAJ49*01	249	0.0004
TRA	QQQVKQSPQSLIVQKGGISIINCAYE	NTAFDY	FPWYQQFPGKGPALLIA	IRPDVSE	KKEGRFTISFNKSAKQFSLHIMDSQPGDSATYF	CAATTGSRLTF	GEGTQLTVNP	TRAV23/DV6*01		TRAJ58*01	248	0.0004
TRA	TQLLEQSPQFLSIQEGENLTVYCNSS	SVFSS	LQWYRQEPGEGPVLLVT	VVTGGEV	KKLKRLTFQFGDARKDSSLHITAAQPGDTGLYL	CAGRRNSGNTPLVF	GKGTRLSVIA	TRAV27*01		TRAJ29*01	248	0.0004
TRA	EDQVTQSPEALRLQEGESSSLNCSYT	VSGLRG	LFWYRQDPGKGPEFLFT	LYSAGEE	KEKERLKATLTKKESFLHITAPKPEDSATYL	CAVHPGDTGRRALTF	GSGTRLQVQP	TRAV20*02		TRAJ5*01	248	0.0004
TRA	SQQGEEDPQALSIQEGENATMNCSYK	TSINN	LQWYRQNSGRGLVHLIL	IRSNERE	KHSGRLRVTLDTSKKSSSLLITASRAADTASYF	CAPNAGGTSYGKLTF	GQGTILTVHP	TRAV17*01		TRAJ52*01	248	0.0004
TRA	AQTVTQSQPEMSVQEAETVTLSCTYD	TSESDYY	LFWYKQPPSRQMILVIR	QEAYKQQN	ATENRFSVNFQKAAKSFSLKISDSQLGDAAMYF	CAYRSARRDKLIF	GTGTRLQVFP	TRAV38-2/DV8*01		TRAJ34*01	248	0.0004
TRA	SNSVKQTGQITVSEGASVTMNCTYT	STGYPT	LFWYVEYPSKPLQLLQR	ETME	NSKNFGGGNIKDKNSPIVKYSVQVSDSAVYY	CLLGEDSGAGSYQLTF	GKGTKLSVIP	TRAV40*01		TRAJ28*01	248	0.0004
TRA	KQEVTQIPAALSVPEGENLVLNCSFT	DSAIYN	LQWFRQDPGKGLTSLLL	IQSSQRE	QTSGRLNASLDKSSGRSTLYIAASQPGDSATYL	CAVMGDNYGQNFVF	GPGTRLSVLP	TRAV21*01		TRAJ26*01	248	0.0004
TRA	DAKTTQPNSMESNEEEPVHLPCNHS	TISGTDY	IHWYRQLPSQGPEYVIH	GLTSN	VNNRMASLAIAEDRKSSTLILHRATLRDAAVYY	CILRDARDYGGSQGNLIF	GKGTKLSVKP	TRAV26-2*01		TRAJ42*01	248	0.0004
TRA	QKEVEQDPGPLSVPEGAIVSLNCTYS	NSAFQY	FMWYRQYSRKGPELLMY	TYSSGN	KEDGRFTAQVDKSSKYISLFIRDSQPSDSATYL	CAPLKAAGNKLTF	GGGTRVLVKP	TRAV12-3*01		TRAJ17*01	247	0.0004
TRA	EDQVTQSPEALRLQEGESSSLNCSYT	VSGLRG	LFWYRQDPGKGPEFLFT	LYSAGEE	KEKERLKATLTKKESFLHITAPKPEDSATYL	CAVPTSYNTDKLIF	GTGTRLQVFP	TRAV20*02		TRAJ34*01	247	0.0004
TRA	GQNIDQPTEMTATEGAIVQINCTYQ	TSGFNG	LFWYQQHAGEAPTFLSY	NVLDGL	EEKGRFSSFLSRSKGYSYLLLKELQMKDSASYL	CAVRAQVLLNAGNNRKLIW	GLGTSLAVNP	TRAV1-2*01		TRAJ38*01	247	0.0004
TRA	DAKTTQPPSMDCAEGRAANLPCNHS	TISGNEY	VYWYRQIHSQGPQYIIH	GLKNN	ETNEMASLIITEDRKSSTLILPHATLRDTAVYY	CIVRAQGGSEKLVF	GKGTKLTVNP	TRAV26-1*01		TRAJ57*01	247	0.0004
TRA	GDSVTQMEGPVTLSEEAFLTINCTYT	ATGYPS	LFWYVQYPGEGLQLLLK	ATKADDK	GSNKGFEATYRKETTSFHLEKGSVQVSDSAVYF	CALSAQGGSEKLVF	GKGTKLTVNP	TRAV9-2*02		TRAJ57*01	247	0.0004
TRA	TQLLEQSPQFLSIQEGENLTVYCNSS	SVFSS	LQWYRQEPGEGPVLLVT	VVTGGEV	KKLKRLTFQFGDARKDSSLHITAAQPGDTGLYL	CAGEGGTSYGKLTF	GQGTILTVHP	TRAV27*01		TRAJ52*01	247	0.0004
TRA	KQEVTQIPAALSVPEGENLVLNCSFT	DSAIYN	LQWFRQDPGKGLTSLLL	IQSSQRE	QTSGRLNASLDKSSGRSTLYIAASQPGDSATYL	CAPYPNTNAGKSTF	GDGTTLTVKP	TRAV21*02		TRAJ27*01	247	0.0004
TRA	GESVGLHLPTLSVQEGDNSIINCAYS	NSASDY	FIWYKQESGKGPQFIID	IRSNMDK	RQGQRVTVLLNKTVKHLSLQIAATQPGDSAVYF	CAESPSGGYNKLIF	GAGTRLAVHP	TRAV13-2*01		TRAJ4*01	247	0.0004
TRA	AQTVTQSQPEMSVQEAETVTLSCTYD	TSESDYY	LFWYKQPPSRQMILVIR	QEAYKQQN	ATENRFSVNFQKAAKSFSLKISDSQLGDAAMYF	CAYRRTRYQFYF	GTGTSLTVIP	TRAV38-2/DV8*01		TRAJ49*01	247	0.0004
TRA	QKEVEQNSGPLSVPEGAIASLNCTYS	DRGSQS	FFWYRQYSGKSPELIMS	IYSNGD	KEDGRFTAQLNKASQYVSLLIRDSQPSDSATYL	CAGNTGFQKLVF	GTGTRLLVSP	TRAV12-2*01		TRAJ8*01	247	0.0004
TRA	GNSVTQMEGPVTLSEEAFLTINCTYT	ATGYPS	LFWYVQYPGEGLQLLLK	ATKADDK	GSNKGFEATYRKETTSFHLEKGSVQVSDSAVYF	CAFSGGSYIPTF	GRGTSLIVHP	TRAV9-2*01		TRAJ6*01	246	0.0004
TRA	DQQVKQNSPSLSVQEGRISILNCDYT	NSMFDY	FLWYKKYPAEGPTFLIS	ISSIKDK	NEDGRFTVFLNKSAKHLSLHIVPSQPGDSAVYF	CAASAGGGADGLTF	GKGTHLIIQP	TRAV29/DV5*01		TRAJ45*01	246	0.0004
TRA	GQNIDQPTEMTATEGAIVQINCTYQ	TSGFNG	LFWYQQHAGEAPTFLSY	NVLDGL	EEKGRFSSFLSRSKGYSYLLLKELQMKDSASYL	CAVRDQDYQLIW	GAGTKLIIKP	TRAV1-2*01		TRAJ33*01	246	0.0004
TRA	GENVEQHPSTLSVQEGDSAVIKCTYS	DSASNY	FPWYKQELGKRPQLIID	IRSNVGE	KKDQRIAVTLNKTAKHFSLHITETQPEDSAVYY	TGRRALTF	GSGTRLQVQP	TRAV13-1*02		TRAJ5*01	246	0.0004
TRA	QQPVQSPQAVILREGEDAVINCSSS	KALYS	VHWYRQKHGEAPVFLMI	LLKGGEQ	KGHEKISASFNEKKQQSSLYLTASQLSYSGTYF	CGTENSGGYQKVTF	GTGTKLQVIP	TRAV30*01		TRAJ13*02	246	0.0004
TRA	EDQVTQSPEALRLQEGESSSLNCSYT	VSGLRG	LFWYRQDPGKGPEFLFT	LYSAGEE	KEKERLKATLTKKESFLHITAPKPEDSATYL	CAVLTSYRMNTGFQKLVF	GTGTRLLVSP	TRAV20*02		TRAJ8*01	246	0.0004
TRA	QKEVEQNSGPLSVPEGAIASLNCTYS	DRGSQS	FFWYRQYSGKSPELIMS	IYSNGD	KEDGRFTAQLNKASQYVSLLIRDSQPSDSATYL	CAVKDGSGNTGKLIF	GQGTTLQVKP	TRAV12-2*01		TRAJ37*01	246	0.0004
TRA	LAKTTQPISMDSYEGQEVNITCSHN	NIATNDY	ITWYQQFPSQGPRFIIQ	GYKTK	VTNEVASLFIPADRKSSTLSLPRVSLSDTAVYY	CLVGLTGKLIF	GQGTTLQVKP	TRAV4*01		TRAJ37*01	246	0.0004
TRA	KNQVEQSPQSLIILEGKNCTLQCNYT	VSPFSN	LRWYKQDTGRGPVSLTI	MTFSENT	KSNGRYTATLDADTKQSSLHITASQLSDSASYI	CVVRGNNAGNMLTF	GGGTRLMVKP	TRAV10*01		TRAJ39*01	245	0.0004
TRA	KQEVTQIPAALSVPEGENLVLNCSFT	DSAIYN	LQWFRQDPGKGLTSLLL	IQSSQRE	QTSGRLNASLDKSSGRSTLYIAASQPGDSATYL	CAGDRNNNARLMF	GDGTQLVVKP	TRAV21*02		TRAJ31*01	245	0.0004
TRA	GIQVEQSPPDLILQEGANSTLRCNFS	DSVNN	LQWFHQNPWGQLINLFY	IPSGT	KQNGRLSATTVATERYSLLYISSSQTTDSGVYF	CALPALTSGSRLTF	GEGTQLTVNP	TRAV22*01		TRAJ58*01	245	0.0004
TRA	KNQVEQSPQSLIILEGKNCTLQCNYT	VSPFSN	LRWYKQDTGRGPVSLTI	MTFSENT	KSNGRYTATLDADTKQSSLHITASQLSDSASYI	CVVSARTGFQKLVF	GTGTRLLVSP	TRAV10*01		TRAJ8*01	245	0.0004
TRA	GENVEQHPSTLSVQEGDSAVIKCTYS	DSASNY	FPWYKQELGKRPQLIID	IRSNVGE	KKDQRIAVTLNKTAKHFSLHITETQPEDSAVYF	CAASIRGPGRRALTF	GSGTRLQVQP	TRAV13-1*02		TRAJ5*01	245	0.0004
TRA	LAKTTQPISMDSYEGQEVNITCSHN	NIATNDY	ITWYQQFPSQGPRFIIQ	GYKTK	VTNEVASLFIPADRKSSTLSLPRVSLSDTAVYY	CLVGDSNNARLMF	GDGTQLVVKP	TRAV4*01		TRAJ31*01	245	0.0004
TRA	LAKTTQPISMDSYEGQEVNITCSHN	NIATNDY	ITWYQQFPSQGPRFIIQ	GYKTK	VTNEVASLFIPADRKSSTLSLPRVSLSDTAVYY	CLVVPDGGSYIPTF	GRGTSLIVHP	TRAV4*01		TRAJ6*01	244	0.0004
TRA	KNQVEQSPQSLIILEGKNCTLQCNYT	VSPFSN	LRWYKQDTGRGPVSLTI	MTFSENT	KSNGRYTATLDADTKQSSLHITASQLSDSASYI	CVVTPIFYGNNRLAF	GKGNQVVVIP	TRAV10*01		TRAJ7*01	244	0.0004
TRA	GDSVTQMEGPVTLSEEAFLTINCTYT	ATGYPS	LFWYVQYPGEGLQLLLK	ATKADDK	GSNKGFEATYRKETTSFHLEKGSVQVSDSAVYF	CALSDARLMF	GDGTQLVVKP	TRAV9-2*02		TRAJ31*01	244	0.0004
TRA	GQNIDQPTEMTATEGAIVQINCTYQ	TSGFNG	LFWYQQHAGEAPTFLSY	NVLDGL	EEKGRFSSFLSRSKGYSYLLLKELQMKDSASYL	CWGVDSSYKLIF	GSGTRLLVRP	TRAV1-2*01		TRAJ12*01	244	0.0004
TRA	KQEVTQIPAALSVPEGENLVLNCSFT	DSAIYN	LQWFRQDPGKGLTSLLL	IQSSQRE	QTSGRLNASLDKSSGRSTLYIAASQPGDSATYL	CAMTFSGGYNKLIF	GAGTRLAVHP	TRAV21*01		TRAJ4*01	244	0.0004
TRA	GENVEQHPSTLSVQEGDSAVIKCTYS	DSASNY	FPWYKQELGKRPQLIID	IRSNVGE	KKDQRIAVTLNKTAKHFSLHITETQPEDSAVYF	CAASSGNSGYALNF	GKGTSLLVTP	TRAV13-1*02		TRAJ41*01	244	0.0004
TRA	KDQVFQPSTVASSEGAVVEIFCNHS	VSNAYN	FFWYLHFPGCAPRLLVK	GSKP	SQQGRYNMTYERFSSSLLILQVREADAAVYY	CAVVGGYQKVTF	GTGTKLQVIP	TRAV2*01		TRAJ13*02	243	0.0004
TRA	AQRVTQPEKLLSVFKGAPVELKCNYS	YSGSPE	LFWYVQYSRQRLQLLLR	HISR	ESIKGFTADLNKGETSFHLKKPFAQEEDSAMYY	CALKTGGFKTIF	GAGTRLFVKA	TRAV16*01		TRAJ9*01	243	0.0004
TRA	QQPVQSPQAVILREGEDAVINCSSS	KALYS	VHWYRQKHGEAPVFLMI	LLKGGEQ	KGHEKISASFNEKKAAK_SLYLTASQLSYSGTYF	CGTERANTDKLIF	GTGTRLQVFP	TRAV30*01		TRAJ34*01	243	0.0004
TRA	GEDVEQSLFLSVREGDSSVINCTYT	DSSSTY	LYWYKQEPGAGLQLLTY	IFSNMDM	KQDQRLTVLLNKKDKHLSLRIADTQTGDSAIYF	CAESIRGRNTGKLIF	GQGTTLQVKP	TRAV5*01		TRAJ37*01	243	0.0004
TRA	GQNIDQPTEMTATEGAIVQINCTYQ	TSGFNG	LFWYQQHAGEAPTFLSY	NVLDGL	EEKGRFSSFLSRSKGYSYLLLKELQMKDSASYL	CATIDSNYQLIW	GAGTKLIIKP	TRAV1-2*01		TRAJ33*01	243	0.0004
TRA	KQEVTQIPAALSVPEGENLVLNCSFT	DSAIYN	LQWFRQDPGKGLTSLLL	IQSSQRE	QTSGRLNASLDKSSGRSTLYIAASQPGDSATYL	CAARGNYQLIW	GAGTKLIIKP	TRAV21*01		TRAJ33*01	243	0.0004
TRA	ELKVEQNPLFLSMQEGKNYTIYCNYS	TTSDR	LYWYRQDPGKSLESLFV	LLSNGAV	KQEGRLMASLDTKARLSTLHITAAVHDLSATYF	CAVDDDMRF	GAGTRLTVKP	TRAV39*01		TRAJ43*01	243	0.0004
TRA	GESVGLHLPTLSVQEGDNSIINCAYS	NSASDY	FIWYKQESGKGPQFIID	IRSNMDK	RQGQRVTVLLNKTVKHLSLQIAATQPGDSAVYF	CAEKGDRGYSTLTF	GKGTMLLVSP	TRAV13-2*01		TRAJ11*01	243	0.0004
TRA	GESVGLHLPTLSVQEGDNSIINCAYS	NSASDY	FIWYKQESGKGPQFIID	IRSNMDK	RQGQRVTVLLNKTVKHLSLQIAATQPGDSAVYF	CAENIRQAGTALIF	GKGTTLSVSS	TRAV13-2*01		TRAJ15*01	242	0.0004
TRA	AQRVTQPEKLLSVFKGAPVELKCNYS	YSGSPE	LFWYVQYSRQRLQLLLR	HISR	ESIKGFTADLNKGETSFHLKKPFAQEEDSAMYY	CALKGGSEKLVF	GKGTKLTVNP	TRAV16*01		TRAJ57*01	242	0.0004
TRA	KDQVFQPSTVASSEGAVVEIFCNHS	VSNAYN	FFWYLHFPGCAPRLLVK	GSKP	SQQGRYNMTYERFSSSLLILQVREADAAVYY	CAVEDLEGGNYQLIW	GAGTKLIIKP	TRAV2*01		TRAJ33*01	242	0.0004
TRA	QKEVEQDPGPLSVPEGAIVSLNCTYS	NSAFQY	FMWYRQYSRKGPELLMY	TYSSGN	KEDGRFTAQVDKSSKYISLFIRDSQPSDSATYL	CAKTRHFNKFYF	GSGTKLNVKP	TRAV12-3*01		TRAJ21*01	242	0.0004
TRA	SQKIEQNSEALNIQEGKTATLTCNYT	NYSPAY	LQWYRQDPGRGPVFLLL	IRENEKE	KRKERLKVTFDTTLKQSLFHITASQPADSATYL	CALAAPSGRRALTF	GSGTRLQVQP	TRAV6*07		TRAJ5*01	242	0.0004
TRA	GEDVEQSLFLSVREGDSSVINCTYT	DSSSTY	LYWYKQEPGAGLQLLTY	IFSNMDM	KQDQRLTVLLNKKDKHLSLRIADTQTGDSAIYF	CAEETLSGGYNKLIF	GAGTRLAVHP	TRAV5*01		TRAJ4*01	242	0.0004
TRA	KQEVTQIPAALSVPEGENLVLNCSFT	DSAIYN	LQWFRQDPGKGLTSLLL	IQSSQRE	QTSGRLNASLDKSSGRSTLYIAASQPGDSATYL	CAVLRAGGFKTIF	GAGTRLFVKA	TRAV21*01		TRAJ9*01	242	0.0004
TRA	DQQVKQNSPSLSVQEGRISILNCDYT	NSMFDY	FLWYKKYPAEGPTFLIS	ISSIKDK	NEDGRFTVFLNKSAKHLSLHIVPSQPGDSAVYF	CAASEQFQGAQKLVF	GQGTRLTINP	TRAV29/DV5*04		TRAJ54*01	241	0.0004
TRA	TQLLEQSPQFLSIQEGENLTVYCNSS	SVFSS	LQWYRQEPGEGPVLLVT	VVTGGEV	KKLKRLTFQFGDARKDSSLHITAAQPGDTGLYL	CAGGETSGSRLTF	GEGTQLTVNP	TRAV27*01		TRAJ58*01	241	0.0004
TRA	EDQVTQSPEALRLQEGESSSLNCSYT	VSGLRG	LFWYRQDPGKGPEFLFT	LYSAGEE	KEKERLKATLTKKESFLHITAPKPEDSATYL	CAVASFSNDYKLSF	GAGTTVTVRA	TRAV20*02		TRAJ20*01	241	0.0004
TRA	GQSLEQPSEVTAVEGAIVQINCTYQ	TSGFYG	LSWYQQHDGGAPTFLSY	NALDGL	EETGRFSSFLSRSDSYGYLLLQELQMKDSASYF	CALLHRDNYGQNFVF	GPGTRLSVLP	TRAV1-1*01		TRAJ26*01	241	0.0004
TRA	KQEVTQIPAALSVPEGENLVLNCSFT	DSAIYN	LQWFRQDPGKGLTSLLL	IQSSQRE	QTSGRLNASLDKSSGRSTLYIAASQPGDSATYL	CAVPNNAGNMLTF	GGGTRLMVKP	TRAV21*01		TRAJ39*01	241	0.0004
TRA	AQTVTQSQPEMSVQEAETVTLSCTYD	TSENNYY	LFWYKQPPSRQMILVIR	QEAYKQQN	ATENRFSVNFQKAAKSFSLKISDSQLGDTAMYF	CAFIESGGGADGLTF	GKGTHLIIQP	TRAV38-1*01		TRAJ45*01	241	0.0004
TRA	GENVEQHPSTLSVQEGDSAVIKCTYS	DSASNY	FPWYKQELGKRPQLIID	IRSNVGE	KKDQRIAVTLNKTAKHFSLHITETQPEDSAVYF	CAATSGAGSYQLTF	GKGTKLSVIP	TRAV13-1*02		TRAJ28*01	241	0.0004
TRA	KQEVTQIPAALSVPEGENLVLNCSFT	DSAIYN	LQWFRQDPGKGLTSLLL	IQSSQRE	QTSGRLNASLDKSSGRSTLYIAASQPGDSATYL	CAVTGETSGSRLTF	GEGTQLTVNP	TRAV21*01		TRAJ58*01	241	0.0004
TRA	SQQGEEDPQALSIQEGENATMNCSYK	TSINN	LQWYRQNSGRGLVHLIL	IRSNERE	KHSGRLRVTLDTSKKSSSLLITASRAADTASYF	CATYSRGSNYKLTF	GKGTLLTVNP	TRAV17*01		TRAJ53*01	241	0.0004
TRA	QQQVKQSPQSLIVQKGGISIINCAYE	NTAFDY	FPWYQQFPGKGPALLIA	IRPDVSE	KKEGRFTISFNKSAKQFSLHIMDSQPGDSATYF	CAAGSNDYKLSF	GAGTTVTVRA	TRAV23/DV6*01		TRAJ20*01	241	0.0004
TRA	GDSVTQMEGPVTLSEEAFLTINCTYT	ATGYPS	LFWYVQYPGEGLQLLLK	ATKADDK	GSNKGFEATYRKETTSFHLEKGSVQVSDSAVYF	CALSDYNNARLMF	GDGTQLVVKP	TRAV9-2*02		TRAJ31*01	240	0.0004
TRA	EDQVTQSPEALRLQEGESSSLNCSYT	VSGLRG	LFWYRQDPGKGPEFLFT	LYSAGEE	KEKERLKATLTKKESFLHITAPKPEDSATYL	CAVIRRNKLVF	GAGTILRVKS	TRAV20*02		TRAJ47*01	240	0.0004
TRA	AQTVTQSQPEMSVQEAETVTLSCTYD	TSENNYY	LFWYKQPPSRQMILVIR	QEAYKQQN	ATENRFSVNFQKAAKSFSLKISDSQLGDTAMYF	CAFMNYLTSGTYKYIF	GTGTRLKVLA	TRAV38-1*01		TRAJ40*01	240	0.0004
TRA	AQTVTQSQPEMSVQEAETVTLSCTYD	TSESDYY	LFWYKQPPSRQMILVIR	QEAYKQQN	ATENRFSVNFQKAAKSFSLKISDSQLGDAAMYF	CAYRRVSGTYKYIF	GTGTRLKVLA	TRAV38-2/DV8*01		TRAJ40*01	240	0.0004
TRA	QKEVEQDPGPLSVPEGAIVSLNCTYS	NSAFQY	FMWYRQYSRKGPELLMY	TYSSGN	KEDGRFTAQVDKSSKYISLFIRDSQPSDSATYL	CAMSSTGGGNKLTF	GTGTQLKVEL	TRAV12-3*01		TRAJ10*01	240	0.0004
TRA	GQSLEQPSEVTAVEGAIVQINCTYQ	TSGFYG	LSWYQQHDGGAPTFLSY	NALDGL	EETGRFSSFLSRSDSYGYLLLQELQMKDSASYF	CAVRSAGFQKLVF	GTGTRLLVSP	TRAV1-1*01		TRAJ8*01	240	0.0004
TRA	GENVEQHPSTLSVQEGDSAVIKCTYS	YSASNY	FPWYKQELGKRPQLIID	IRSNVGE	KKDQRIAVTLNKTAKHFSLHITETQPEDSAVYF	CAAKGSNAGGTSYGKLTF	GQGTILTVHP	TRAV13-1*02		TRAJ52*01	240	0.0004
TRA	GNSVTQMEGPVTLSEEAFLTINCTYT	ATGYPS	LFWYVQYPGEGLQLLLK	ATKADDK	GSNKGFEATYRKETTSFHLEKGSVQVSDSAVYF	CALSGGNDYKLSF	GAGTTVTVRA	TRAV9-2*01		TRAJ20*01	239	0.0004
TRA	QKEVEQNSGPLSVPEGAIASLNCTYS	DRGSQS	FFWYRQYSGKSPELIMS	IYSNGD	KEDGRFTAQLNKASQYVSLLIRDSQPSDSATYL	CAGGNAGGTSYGKLTF	GQGTILTVHP	TRAV12-2*02		TRAJ52*01	239	0.0004
TRA	SQQGEEDPQALSIQEGENATMNCSYK	TSINN	LQWYRQNSGRGLVHLIL	IRSNERE	KHSGRLRVTLDTSKKSSSLLITASRAADTASYF	CATGLNGANNLFF	GTGTRLTVIP	TRAV17*01		TRAJ36*01	239	0.0004
TRA	GQNIDQPTEMTATEGAIVQINCTYQ	TSGFNG	LFWYQQHAGEAPTFLSY	NVLDGL	EEKGRFSSFLSRSKGYSYLLLKELQMKDSASYL	CAVKNSGYALNF	GKGTSLLVTP	TRAV1-2*01		TRAJ41*01	239	0.0004
TRA	AQTVTQSQPEMSVQEAETVTLSCTYD	TSESDYY	LFWYKQPPSRQMILVIR	QEAYKQQN	ATENRFSVNFQKAAKSFSLKISDSQLGDAAMYF	CASNSGGSNYKLTF	GKGTLLTVNP	TRAV38-2/DV8*01		TRAJ53*01	238	0.0004
TRA	AQTVTQSQPEMSVQEAETVTLSCTYD	TSESDYY	LFWYKQPPSRQMILVIR	QEAYKQQN	ATENRFSVNFQKAAKSFSLKISDSQLGDAAMYF	CAYRSFNNNDMRF	GAGTRLTVKP	TRAV38-2/DV8*01		TRAJ43*01	238	0.0004
TRA	AQKITQTQPGMFVQEKEAVTLDCTYD	TSDPSYG	LFWYKQPSSGEMIFLIY	QGSYDQQN	ATEGRYSLNFQKARKSANLVISASQLGDSAMYF	CAMREGLNDYKLSF	GAGTTVTVRA	TRAV14/DV4*01		TRAJ20*01	238	0.0004
TRA	QKEVEQNSGPLSVPEGAIASLNCTYS	DRGSQS	FFWYRQYSGKSPELIMS	IYSNGD	KEDGRFTAQLNKASQYVSLLIRDSQPSDSATYL	CAISPGYSSASKIIF	GSGTRLSIRP	TRAV12-2*02		TRAJ3*01	238	0.0004
TRA	KNQVEQSPQSLIILEGKNCTLQCNYT	VSPFSN	LRWYKQDTGRGPVSLTI	MTFSENT	KSNGRYTATLDADTKQSSLHITASQLSDSASYI	CVVSSGGSYIPTF	GRGTSLIVHP	TRAV10*02		TRAJ6*01	238	0.0004
TRA	AQKVTQAQTEISVVEKEDVTLDCVYE	TRDTTYY	LFWYKQPPSGELVFLIR	RNSFDEQN	EISGRYSWNFQKSTSSFNFTITASQVVDSAVYF	CALSGGSYIPTF	GRGTSLIVHP	TRAV19*01		TRAJ6*01	238	0.0004
TRA	KNQVEQSPQSLIILEGKNCTLQCNYT	VSPFSN	LRWYKQDTGRGPVSLTI	MTFSENT	KSNGRYTATLDADTKQSSLHITASQLSDSASYI	CVVRTTNAGNMLTF	GGGTRLMVKP	TRAV10*01		TRAJ39*01	238	0.0004
TRA	GQNIDQPTEMTATEGAIVQINCTYQ	TSGFNG	LFWYQQHAGEAPTFLSY	NVLDGL	EEKGRFSSFLSRSKGYSYLLLKELQMKDSASYL	CAVNWGAGKSTF	GDGTTLTVKP	TRAV1-2*01		TRAJ27*01	238	0.0004
TRA	GDSVTQMEGPVTLSEEAFLTINCTYT	ATGYPS	LFWYVQYPGEGLQLLLK	ATKADDK	GSNKGFEATYRKETTSFHLEKGSVQVSDSAVYF	CALSLYNNNDMRF	GAGTRLTVKP	TRAV9-2*02		TRAJ43*01	237	0.0004
TRA	QQQVKQSPQSLIVQKGGISIINCAYE	NTAFDY	FPWYQQFPGKGPALLIA	IRPDVSE	KKEGRFTISFNKSAKQFSLHIMDSQPGDSATYF	CAAQGGYNKLIF	GAGTRLAVHP	TRAV23/DV6*01		TRAJ4*01	237	0.0004
TRA	GENVEQHPSTLSVQEGDSAVIKCTYS	DSASNY	FPWYKQELGKRPQLIID	IRSNVGE	KKDQRIAVTLNKTAKHFSLHITETQPEDSAVYF	CAASQGSGGYQKVTF	GTGTKLQVIP	TRAV13-1*02		TRAJ13*02	237	0.0004
TRA	EDQVTQSPEALRLQEGESSSLNCSYT	VSGLRG	LFWYRQDPGKGPEFLFT	LYSAGEE	KEKERLKATLTKKESFLHITAPKPEDSATYL	CALCRIGRDDKIIF	GKGTRLHILP	TRAV20*02		TRAJ30*01	237	0.0004
TRA	SQQGEEDPQALSIQEGENATMNCSYK	TSINN	LQWYRQNSGRGLVHLIL	IRSNERE	KHSGRLRVTLDTSKKSSSLLITASRAADTASYF	CATEAGTALIF	GKGTTLSVSS	TRAV17*01		TRAJ15*01	237	0.0004
TRA	LAKTTQPISMDSYEGQEVNITCSHN	NIATNDY	ITWYQQFPSQGPRFIIQ	GYKTK	VTNEVASLFIPADRKSSTLSLPRVSLSDTAVYY	CLVGPFSGSARQLTF	GSGTQLTVLP	TRAV4*01		TRAJ22*01	237	0.0004
TRA	QKEVEQNSGPLSVPEGAIASLNCTYS	DRGSQS	FFWYRQYSGKSPELIMS	IYSNGD	KEDGRFTAQLNKASQYVSLLIRDSQPSDSATYL	CAVNLNTGNQFYF	GTGTSLTVIP	TRAV12-2*01		TRAJ49*01	237	0.0004
TRA	SQQGEEDPQALSIQEGENATMNCSYK	TSINN	LQWYRQNSGRGLVHLIL	IRSNERE	KHSGRLRVTLDTSKKSSSLLITASRAADTASYF	CATVLNNNARLMF	GDGTQLVVKP	TRAV17*01		TRAJ31*01	236	0.0004
TRA	QKEVEQNSGPLSVPEGAIASLNCTYS	DRGSQS	FFWYRQYSGKSPELIMS	IYSNGD	KEDGRFTAQLNKASQYVSLLIRDSQPSDSATYL	CAVDHNNAGNMLTF	GGGTRLMVKP	TRAV12-2*02		TRAJ39*01	236	0.0004
TRA	ILNVEQSPQSLHVQEGDSTNFTCSFP	SSNFYA	LHWYRWETAKSPEALFV	MTLNGDE	KKKGRISATLNTKEGYSYLYIKGSQPEDSATYL	CAFHTGANSKLTF	GKGITLSVRP	TRAV24*01		TRAJ56*01	236	0.0004
TRA	QKEVEQNSGPLSVPEGAIASLNCTYS	DRGSQS	FFWYRQYSGKSPELIMS	IYSNGD	KEDGRFTAQLNKASQYVSLLIRDSQPSDSATYL	CAINRQAGTALIF	GKGTTLSVSS	TRAV12-2*01		TRAJ15*01	236	0.0004
TRA	GENVEQHPSTLSVQEGDSAVIKCTYS	DSASNY	FPWYKQELGKRPQLIID	IRSNVGE	KKDQRIAVTLNKTAKHFSLHITETQPEDSAVYF	CAAREGGGFQKLVF	GTGTRLLVSP	TRAV13-1*02		TRAJ8*01	236	0.0004
TRA	GDSVTQMEGPVTLSEEAFLTINCTYT	ATGYPS	LFWYVQYPGEGLQLLLK	ATKADDK	GSNKGFEATYRKETTSFHLEKGSVQVSDSAVYF	CALSEVRGGADGLTF	GKGTHLIIQP	TRAV9-2*02		TRAJ45*01	236	0.0004
TRA	KQEVTQIPAALSVPEGENLVLNCSFT	DSAIYN	LQWFRQDPGKGLTSLLL	IQSSQRE	QTSGRLNASLDKSSGRSTLYIAASQPGDSATYL	CAVGAGGTSYGKLTF	GQGTILTVHP	TRAV21*01		TRAJ52*01	236	0.0004
TRA	EDQVTQSPEALRLQEGESSSLNCSYT	VSGLRG	LFWYRQDPGKGPEFLFT	LYSAGEE	KEKERLKATLTKKESFLHITAPKPEDSATYL	CAVRYDYKLSF	GAGTTVTVRA	TRAV20*02		TRAJ20*01	235	0.0004
TRA	ILNVEQSPQSLHVQEGDSTNFTCSFP	SSNFYA	LHWYRWETAKSPEALFV	MTLNGDE	KKKGRISATLNTKEGYSYLYIKGSQPEDSATYL	CALFLYNQGGKLIF	GQGTELSVKP	TRAV24*01		TRAJ23*01	235	0.0004
TRA	QQQVKQSPQSLIVQKGGISIINCAYE	NTAFDY	FPWYQQFPGKGPALLIA	IRPDVSE	KKEGRFTISFNKSAKQFSLHIMDSQPGDSATYF	CAASAQGGSEKLVF	GKGTKLTVNP	TRAV23/DV6*01		TRAJ57*01	235	0.0004
TRA	AQSVTQLGSHVSVSEGALVLLRCNYS	SSVPPY	LFWYVQYPNQGLQLLLK	YTTGATLV	KGINGFEAEFKKSETSFHLTKPSAHMSDAAEYF	CAVSEDNDMRF	GAGTRLTVKP	TRAV8-4*01		TRAJ43*01	235	0.0004
TRA	GDSVTQMEGPVTLSEEAFLTINCTYT	ATGYPS	LFWYVQYPGEGLQLLLK	ATKADDK	GSNKGFEATYRKETTSFHLEKGSVQVSDSAVYF	CALSYNQAGTALIF	GKGTTLSVSS	TRAV9-2*02		TRAJ15*01	234	0.0004
TRA	GENVEQHPSTLSVQEGDSAVIKCTYS	DSASNY	FPWYKQELGKRPQLIID	IRSNVGE	KKDQRIAVTLNKTAKHFSLHITETQPEDSAVYF	CAADGAGGFKTIF	GAGTRLFVKA	TRAV13-1*02		TRAJ9*01	234	0.0004
TRA	DAKTTQPNSMESNEEEPVHLPCNHS	TISGTDY	IHWYRQLPSQGPEYVIH	GLTSN	VNNRMASLAIAEDRKSSTLILHRATLRDAAVYY	CILSAGNQFYF	GTGTSLTVIP	TRAV26-2*01		TRAJ49*01	234	0.0004
TRA	KQEVTQIPAALSVPEGENLVLNCSFT	DSAIYN	LQWFRQDPGKGLTSLLL	IQSSQRE	QTSGRLNASLDKSSGRSTLYIAASQPGDSATYL	CAVRQGQGAQKLVF	GQGTRLTINP	TRAV21*01		TRAJ54*01	234	0.0004
TRA	KQEVTQIPAALSVPEGENLVLNCSFT	DSAIYN	LQWFRQDPGKGLTSLLL	IQSSQRE	QTSGRLNASLDKSSGRSTLYIAASQPGDSATYL	CAALSGGSYIPTF	GRGTSLIVHP	TRAV21*02		TRAJ6*01	234	0.0004
TRA	LAKTTQPISMDSYEGQEVNITCSHN	NIATNDY	ITWYQQFPSQGPRFIIQ	GYKTK	VTNEVASLFIPADRKSSTLSLPRVSLSDTAVYY	CLVSNTGKLIF	GQGTTLQVKP	TRAV4*01		TRAJ37*01	234	0.0004
TRA	SQQGEEDPQALSIQEGENATMNCSYK	TSINN	LQWYRQNSGRGLVHLIL	IRSNERE	KHSGRLRVTLDTSKKSSSLLITASRAADTASYF	CATDARQAGTALIF	GKGTTLSVSS	TRAV17*01		TRAJ15*01	234	0.0004
TRA	GQSLEQPSEVTAVEGAIVQINCTYQ	TSGFYG	LSWYQQHDGGAPTFLSY	NALDGL	EETGRFSSFLSRSDSYGYLLLQELQMKDSASYF	CAVRYSGGYQKVTF	GTGTKLQVIP	TRAV1-1*01		TRAJ13*02	234	0.0004
TRA	GENVEQHPSTLSVQEGDSAVIKCTYS	DSASNY	FPWYKQELGKRPQLIID	IRSNVGE	KKDQRIAVTLNKTAKHFSLHITETQPEDSAVYF	CAAHTAGGTSYGKLTF	GQGTILTVHP	TRAV13-1*02		TRAJ52*01	234	0.0004
TRA	GEDVEQSLFLSVREGDSSVINCTYT	DSSSTY	LYWYKQEPGAGLQLLTY	IFSNMDM	KQDQRLTVLLNKKDKHLSLRIADTQTGDSAIYF	CAEGRGNTGKLIF	GQGTTLQVKP	TRAV5*01		TRAJ37*01	233	0.0004
TRA	GEDVEQSLFLSVREGDSSVINCTYT	DSSSTY	LYWYKQEPGAGLQLLTY	IFSNMDM	KQDQRLTVLLNKKDKHLSLRIADTQTGDSAIYF	CAENRDDKIIF	GKGTRLHILP	TRAV5*01		TRAJ30*01	233	0.0004
TRA	GNSVTQMEGPVTLSEEAFLTINCTYT	ATGYPS	LFWYVQYPGEGLQLLLK	ATKADDK	GSNKGFEATYRKETTSFHLEKGSVQVSDSAVYF	CALWGGVDSNYQLIW	GAGTKLIIKP	TRAV9-2*01		TRAJ33*01	233	0.0004
TRA	DQQVKQNSPSLSVQEGRISILNCDYT	NSMFDY	FLWYKKYPAEGPTFLIS	ISSIKDK	NEDGRFTVFLNKSAKHLSLHIVPSQPGDSAVYF	CAARLRYGNNRLAF	GKGNQVVVIP	TRAV29/DV5*01		TRAJ7*01	233	0.0004
TRA	GESVGLHLPTLSVQEGDNSIINCAYS	NSASDY	FIWYKQESGKGPQFIID	IRSNMDK	RQGQRVTVLLNKTVKHLSLQIAATQPGDSAVYF	CAETYQYNFNKFYF	GSGTKLNVKP	TRAV13-2*01		TRAJ21*01	233	0.0004
TRA	QKEVEQNSGPLSVPEGAIASLNCTYS	DRGSQS	FFWYRQYSGKSPELIMS	IYSNGD	KEDGRFTAQLNKASQYVSLLIRDSQPSDSATYL	CAVNMFRNNNARLMF	GDGTQLVVKP	TRAV12-2*01		TRAJ31*01	233	0.0004
TRA	QKEVEQNSGPLSVPEGAIASLNCTYS	DRGSQS	FFWYRQYSGKSPELIMS	IYSNGD	KEDGRFTAQLNKASQYVSLLIRDSQPSDSATYL	CAAHMDSNYQLIW	GAGTKLIIKP	TRAV12-2*02		TRAJ33*01	233	0.0004
TRA	AQTVTQSQPEMSVQEAETVTLSCTYD	TSENNYY	LFWYKQPPSRQMILVIR	QEAYKQQN	ATENRFSVNFQKAAKSFSLKISDSQLGDTAMYF	CASSFNTGGFKTIF	GAGTRLFVKA	TRAV38-1*01		TRAJ9*01	233	0.0004
TRA	EDQVTQSPEALRLQEGESSSLNCSYT	VSGLRG	LFWYRQDPGKGPEFLFT	LYSAGEE	KEKERLKATLTKKESFLHITAPKPEDSATYL	CAVGNYGGSQGNLIF	GKGTKLSVKP	TRAV20*02		TRAJ42*01	232	0.0004
TRA	GNSVTQMEGPVTLSEEAFLTINCTYT	ATGYPS	LFWYVQYPGEGLQLLLK	ATKADDK	GSNKGFEATYRKETTSFHLEKGSVQVSDSAVYF	CALSEDTGRRALTF	GSGTRLQVQP	TRAV9-2*01		TRAJ5*01	232	0.0004
TRA	GENVEQHPSTLSVQEGDSAVIKCTYS	DSASNY	FPWYKQELGKRPQLIID	IRSNVGE	KKDQRIAVTLNKTAKHFSLHITETQPEDSAVYF	CAASGGGNKLTF	GTGTQLKVEL	TRAV13-1*02		TRAJ10*01	232	0.0004
TRA	GQNIDQPTEMTATEGAIVQINCTYQ	TSGFNG	LFWYQQHAGEAPTFLSY	NVLDGL	EEKGRFSSFLSRSKGYSYLLLKELQMKDSASYL	CASLDSNYQLIW	GAGTKLIIKP	TRAV1-2*01		TRAJ33*01	232	0.0004
TRA	AQKITQTQPGMFVQEKEAVTLDCTYD	TSDPSYG	LFWYKQPSSGEMIFLIY	QGSYDQQN	ATEGRYSLNFQKARKSANLVISASQLGDSAMYF	CAMREGAGGGADGLTF	GKGTHLIIQP	TRAV14/DV4*01		TRAJ45*01	231	0.0004
TRA	SQKIEQNSEALNIQEGKTATLTCNYT	NYSPAY	LQWYRQDPGRGPVFLLL	IRENEKE	KRKERLKVTFDTTLKQSLFHITASQPADSATYL	CALMYSSASKIIF	GSGTRLSIRP	TRAV6*07		TRAJ3*01	231	0.0004
TRA	EDQVTQSPEALRLQEGESSSLNCSYT	VSGLRG	LFWYRQDPGKGPEFLFT	LYSAGEE	KEKERLKATLTKKESFLHITAPKPEDSATYL	CAPVNAGNMLTF	GGGTRLMVKP	TRAV20*02		TRAJ39*01	231	0.0004
TRA	AQTVTQSQPEMSVQEAETVTLSCTYD	TSESDYY	LFWYKQPPSRQMILVIR	QEAYKQQN	ATENRFSVNFQKAAKSFSLKISDSQLGDAAMYF	CAYRSPTRNGNKLVF	GAGTILRVKS	TRAV38-2/DV8*01		TRAJ47*02	231	0.0004
TRA	AQRVTQPEKLLSVFKGAPVELKCNYS	YSGSPE	LFWYVQYSRQRLQLLLR	HISR	ESIKGFTADLNKGETSFHLKKPFAQEEDSAMYY	CALRSNSGNTPLVF	GKGTRLSVIA	TRAV16*01		TRAJ29*01	231	0.0004
TRA	AQSVTQPDIHITVSEGASLELRCNYS	YGATPY	LFWYVQSPGQGLQLLLK	YFSGDTLV	QGIKGFEAEFKRSQSSFNLRKPSVHWSDAAEYF	CAVDPTGNQFYF	GTGTSLTVIP	TRAV8-3*02		TRAJ49*01	231	0.0004
TRA	QKEVEQDPGPLSVPEGAIVSLNCTYS	NSAFQY	FMWYRQYSRKGPELLMY	TYSSGN	KEDGRFTAQVDKSSKYISLFIRDSQPSDSATYL	CASPLFSGGYNKLIF	GAGTRLAVHP	TRAV12-3*01		TRAJ4*01	231	0.0004
TRA	GENVEQHPSTLSVQEGDSAVIKCTYS	DSASNY	FPWYKQELGKRPQLIID	IRSNVGE	KKDQRIAVTLNKTAKHFSLHITETQPEDSAVYF	CAASIRAAGNKLTF	GGGTRVLVKP	TRAV13-1*02		TRAJ17*01	231	0.0004
TRA	AQTVTQSQPEMSVQEAETVTLSCTYD	TSESDYY	LFWYKQPPSRQMILVIR	QEAYKQQN	ATENRFSVNFQKAAKSFSLKISDSQLGDAAMYF	CAYRSLAPGTYKYIF	GTGTRLKVLA	TRAV38-2/DV8*01		TRAJ40*01	231	0.0004
TRA	AQSVTQLGSHVSVSEGALVLLRCNYS	SSVPPY	LFWYVQYPNQGLQLLLK	YTTGATLV	KGINGFEAEFKKSETSFHLTKPSAHMSDAAEYF	CAVRRRNYGGSQGNLIF	GKGTKLSVKP	TRAV8-4*03		TRAJ42*01	230	0.0004
TRA	AQKITQTQPGMFVQEKEAVTLDCTYD	TSDQSYG	LFWYKQPSSGEMIFLIY	QGSYDEQN	ATEGRYSLNFQKARKSANLVISASQLGDSAMYF	CAMREGMYSGGGADGLTF	GKGTHLIIQP	TRAV14/DV4*02		TRAJ45*01	230	0.0004
TRA	GENVEQHPSTLSVQEGDSAVIKCTYS	DSASNY	FPWYKQELGKRPQLIID	IRSNVGE	KKDQRIAVTLNKTAKHFSLHITETQPEDSAVYF	CAATTSNTGNQFYF	GTGTSLTVIP	TRAV13-1*02		TRAJ49*01	230	0.0004
TRA	GDSVTQMEGPVTLSEEAFLTINCTYT	ATGYPS	LFWYVQYPGEGLQLLLK	ATKADDK	GSNKGFEATYRKETTSFHLEKGSVQVSDSAVYF	CALSDQAARLMF	GDGTQLVVKP	TRAV9-2*02		TRAJ31*01	230	0.0004
TRA	TQLLEQSPQFLSIQEGENLTVYCNSS	SVFSS	LQWYRQEPGEGPVLLVT	VVTGGEV	KKLKRLTFQFGDARKDSSLHITAAQPGDTGLYL	CAVDTGGFKTIF	GAGTRLFVKA	TRAV27*01		TRAJ9*01	230	0.0004
TRA	GQSLEQPSEVTAVEGAIVQINCTYQ	TSGFYG	LSWYQQHDGGAPTFLSY	NALDGL	EETGRFSSFLSRSDSYGYLLLQELQMKDSASYF	CAASNSGYSTLTF	GKGTMLLVSP	TRAV1-1*01		TRAJ11*01	230	0.0004
TRA	KQEVTQIPAALSVPEGENLVLNCSFT	DSAIYN	LQWFRQDPGKGLTSLLL	IQSSQRE	QTSGRLNASLDKSSGRSTLYIAASQPGDSATYL	CAQGPRNTGKLIF	GQGTTLQVKP	TRAV21*01		TRAJ37*01	230	0.0004
TRA	KNEVEQSPQNLTAQEGEFITINCSYS	VGISA	LHWLQQHPGGGIVSLFM	LSSGK	KKHGRLIATINIQEKHSSLHITASHPRDSAVYI	CAVPYSGGGADGLTF	GKGTHLIIQP	TRAV41*01		TRAJ45*01	230	0.0004
TRA	ILNVEQSPQSLHVQEGDSTNFTCSFP	SSNFYA	LHWYRWETAKSPEALFV	MTLNGDE	KKKGRISATLNTKEGYSYLYIKGSQPEDSATYL	CASVTGANNLFF	GTGTRLTVIP	TRAV24*01		TRAJ36*01	230	0.0004
TRA	GDSVTQMEGPVTLSEEAFLTINCTYT	ATGYPS	LFWYVQYPGEGLQLLLK	ATKADDK	GSNKGFEATYRKETTSFHLEKGSVQVSDSAVYF	CALSPRGTNAGKSTF	GDGTTLTVKP	TRAV9-2*02		TRAJ27*01	229	0.0004
TRA	QKEVEQDPGPLSVPEGAIVSLNCTYS	NSAFQY	FMWYRQYSRKGPELLMY	TYSSGN	KEDGRFTAQVDKSSKYISLFIRDSQPSDSATYL	CAPFHSSYKLIF	GSGTRLLVRP	TRAV12-3*01		TRAJ12*01	229	0.0004
TRA	AQTVTQSQPEMSVQEAETVTLSCTYD	TSENNYY	LFWYKQPPSRQMILVIR	QEAYKQQN	ATENRFSVNFQKAAKSFSLKISDSQLGDTAMYF	CAFMKRSFGDVEKLTF	GTGTRLTIIP	TRAV38-1*01		TRAJ48*01	229	0.0004
TRA	LAKTTQPISMDSYEGQEVNITCSHN	NIATNDY	ITWYQQFPSQGPRFIIQ	GYKTK	VTNEVASLFIPADRKSSTLSLPRVSLSDTAVYY	CLVGLSYNTDKLIF	GTGTRLQVFP	TRAV4*01		TRAJ34*01	229	0.0004
TRA	GQNIDQPTEMTATEGAIVQINCTYQ	TSGFNG	LFWYQQHAGEAPTFLSY	NVLDGL	EEKGRFSSFLSRSKGYSYLLLKELQMKDSASYL	CVQRFAGNNRKLIW	GLGTSLAVNP	TRAV1-2*01		TRAJ38*01	229	0.0004
TRA	GESVGLHLPTLSVQEGDNSIINCAYS	NSASDY	FIWYKQESGKGPQFIID	IRSNMDK	RQGQRVTVLLNKTVKHLSLQIAATQPGDSAVYF	CAETGPARQLTF	GSGTQLTVLP	TRAV13-2*01		TRAJ22*01	229	0.0004
TRA	AQTVTQSQPEMSVQEAETVTLSCTYD	TSESDYY	LFWYKQPPSRQMILVIR	QEAYKQQN	ATENRFSVNFQKAAKSFSLKISDSQLGDAAMYF	CAYEAVYSGGYQKVTF	GTGTKLQVIP	TRAV38-2/DV8*01		TRAJ13*02	229	0.0004
TRA	AQTVTQSQPEMSVQEAETVTLSCTYD	TSESDYY	LFWYKQPPSRQMILVIR	QEAYKQQN	ATENRFSVNFQKAAKSFSLKISDSQLGDAAMYF	CAYRSEETSGSRLTF	GEGTQLTVNP	TRAV38-2/DV8*01		TRAJ58*01	229	0.0004
TRA	ILNVEQSPQSLHVQEGDSTNFTCSFP	SSNFYA	LHWYRWETAKSPEALFV	MTLNGDE	KKKGRISATLNTKEGYSYLYIKGSQPEDSATYL	CASLNQAGTALIF	GKGTTLSVSS	TRAV24*01		TRAJ15*01	228	0.0004
TRA	KNQVEQSPQSLIILEGKNCTLQCNYT	VSPFSN	LRWYKQDTGRGPVSLTI	MTFSENT	KSNGRYTATLDADTKQSSLHITASQLSDSASYI	CVVRTSGGSYIPTF	GRGTSLIVHP	TRAV10*02		TRAJ6*01	228	0.0004
TRA	GESVGLHLPTLSVQEGDNSIINCAYS	NSASDY	FIWYKQESGKGPQFIID	IRSNMDK	RQGQRVTVLLNKTVKHLSLQIAATQPGDSAVYF	CVFSDTGFQKLVF	GTGTRLLVSP	TRAV13-2*01		TRAJ8*01	228	0.0004
TRA	GENVEQHPSTLSVQEGDSAVIKCTYS	DSASNY	FPWYKQELGKRPQLIID	IRSNVGE	KKDQRIAVTLNKTAKHFSLHITETQPEDSAVYF	CAGSTLTF	GKGTMLLVSP	TRAV13-1*02		TRAJ11*01	228	0.0004
TRA	GESVGLHLPTLSVQEGDNSIINCAYS	NSASDY	FIWYKQESGKGPQFIID	IRSNMDK	RQGQRVTVLLNKTVKHLSLQIAATQPGDSAVYF	CAENGAWDGGFKTIF	GAGTRLFVKA	TRAV13-2*01		TRAJ9*01	228	0.0004
TRA	GDSVTQMEGPVTLSEEAFLTINCTYT	ATGYPS	LFWYVQYPGEGLQLLLK	ATKADDK	GSNKGFEATYRKETTSFHLEKGSVQVSDSAVYF	CALSDDSGGSNYKLTF	GKGTLLTVNP	TRAV9-2*02		TRAJ53*01	227	0.0004
TRA	ELKVEQNPLFLSMQEGKNYTIYCNYS	TTSDR	LYWYRQDPGKSLESLFV	LLSNGAV	KQEGRLMASLDTKARLSTLHITAAVHDLSATYF	CAVDQETGNQFYF	GTGTSLTVIP	TRAV39*01		TRAJ49*01	227	0.0004
TRA	KQEVTQIPAALSVPEGENLVLNCSFT	DSAIYN	LQWFRQDPGKGLTSLLL	IQSSQRE	QTSGRLNASLDKSSGRSTLYIAASQPGDSATYL	CAVRRAGNNRKLIW	GLGTSLAVNP	TRAV21*01		TRAJ38*01	227	0.0004
TRA	LAKTTQPISMDSYEGQEVNITCSHN	NIATNDY	ITWYQQFPSQGPRFIIQ	GYKTK	VTNEVASLFIPADRKSSTLSLPRVSLSDTAVYY	CLVGTNNNAGNMLTF	GGGTRLMVKP	TRAV4*01		TRAJ39*01	227	0.0004
TRA	GENVEQHPSTLSVQEGDSAVIKCTYS	DSASNY	FPWYKQELGKRPQLIID	IRSNVGE	KKDQRIAVTLNKTAKHFSLHITETQPEDSAVYF	CAAWQKTSYDKVIF	GPGTSLSVIP	TRAV13-1*02		TRAJ50*01	227	0.0004
TRA	DQQVKQNSPSLSVQEGRISILNCDYT	NSMFDY	FLWYKKYPAEGPTFLIS	ISSIKDK	NEDGRFTVFLNKSAKHLSLHIVPSQPGDSAVYF	CAASEYGGSNYKLTF	GKGTLLTVNP	TRAV29/DV5*04		TRAJ53*01	227	0.0004
TRA	AQTVTQSQPEMSVQEAETVTLSCTYD	TSENNYY	LFWYKQPPSRQMILVIR	QEAYKQQN	ATENRFSVNFQKAAKSFSLKISDSQLGDTAMYF	CAFMRKEYGNKLVF	GAGTILRVKS	TRAV38-1*01		TRAJ47*01	227	0.0004
TRA	GDSVTQMEGPVTLSEEAFLTINCTYT	ATGYPS	LFWYVQYPGEGLQLLLK	ATKADDK	GSNKGFEATYRKETTSFHLEKGSVQVSDSAVYF	CALWTYGSNTGNQFYF	GTGTSLTVIP	TRAV9-2*02		TRAJ49*01	227	0.0004
TRA	QKEVEQDPGPLSVPEGAIVSLNCTYS	NSAFQY	FMWYRQYSRKGPELLMY	TYSSGN	KEDGRFTAQVDKSSKYISLFIRDSQPSDSATYL	CAMSADEKLTF	GTGTRLTIIP	TRAV12-3*01		TRAJ48*01	227	0.0004
TRA	AQTVTQSQPEMSVQEAETVTLSCTYD	TSENNYY	LFWYKQPPSRQMILVIR	QEAYKQQN	ATENRFSVNFQKAAKSFSLKISDSQLGDTAMYF	CAFMKRFSGGGADGLTF	GKGTHLIIQP	TRAV38-1*01		TRAJ45*01	227	0.0004
TRA	GEDVEQSLFLSVREGDSSVINCTYT	DSSSTY	LYWYKQEPGAGLQLLTY	IFSNMDM	KQDQRLTVLLNKKDKHLSLRIADTQTGDSAIYF	CAEKRSASKIIF	GSGTRLSIRP	TRAV5*01		TRAJ3*01	226	0.0004
TRA	SQELEQSPQSLIVQEGKNLTINCTSS	KTLYG	LYWYKQKYGEGLIFLMM	LQKGGEE	KSHEKITAKLDEKKQQSSLHITASQPSHAGIYL	CGADKPGTYKYIF	GTGTRLKVLA	TRAV34*01		TRAJ40*01	226	0.0004
TRA	AQTVTQSQPEMSVQEAETVTLSCTYD	TSESDYY	LFWYKQPPSRQMILVIR	QEAYKQQN	ATENRFSVNFQKAAKSFSLKISDSQLGDAAMYF	CAYRFRGGSNYKLTF	GKGTLLTVNP	TRAV38-2/DV8*01		TRAJ53*01	226	0.0004
TRA	QKEVEQNSGPLSVPEGAIASLNCTYS	DRGSQS	FFWYRQYSGKSPELIMS	IYSNGD	KEDGRFTAQLNKASQYVSLLIRDSQPSDSATYL	CAVNDAGNMLTF	GGGTRLMVKP	TRAV12-2*01		TRAJ39*01	226	0.0004
TRA	KNQVEQSPQSLIILEGKNCTLQCNYT	VSPFSN	LRWYKQDTGRGPVSLTI	MTFSENT	KSNGRYTATLDADTKQSSLHITASQLSDSASYI	CVGLHSGTYKYIF	GTGTRLKVLA	TRAV10*02		TRAJ40*01	226	0.0004
TRA	QKEVEQNSGPLSVPEGAIASLNCTYS	DRGSQS	FFWYRQYSGKSPELIMS	IYSNGD	KEDGRFTAQLNKASQYVSLLIRDSQPSDSATYL	CAAATMTTDSWGKLQF	GAGTQVVVTP	TRAV12-2*02		TRAJ24*02	225	0.0004
TRA	GEDVEQSLFLSVREGDSSVINCTYT	DSSSTY	LYWYKQEPGAGLQLLTY	IFSNMDM	KQDQRLTVLLNKKDKHLSLRIADTQTGDSAIYF	CAPEGPGRRALTF	GSGTRLQVQP	TRAV5*01		TRAJ5*01	225	0.0004
TRA	GNSVTQMEGPVTLSEEAFLTINCTYT	ATGYPS	LFWYVQYPGEGLQLLLK	ATKADDK	GSNKGFEATYRKETTSFHLEKGSVQVSDSAVYF	CALSVVNTGTASKLTF	GTGTRLQVTL	TRAV9-2*01		TRAJ44*01	225	0.0004
TRA	GNSVTQMEGPVTLSEEAFLTINCTYT	ATGYPS	LFWYVQYPGEGLQLLLK	ATKADDK	GSNKGFEATYRKETTSFHLEKGSVQVSDSAVYF	CALDSNYQLIW	GAGTKLIIKP	TRAV9-2*01		TRAJ33*01	225	0.0004
TRA	QQQVKQSPQSLIVQKGGISIINCAYE	NTAFDY	FPWYQQFPGKGPALLIA	IRPDVSE	KKEGRFTISFNKSAKQFSLHIMDSQPGDSATYF	CAATYNFNKFYF	GSGTKLNVKP	TRAV23/DV6*01		TRAJ21*01	225	0.0004
TRA	EDQVTQSPEALRLQEGESSSLNCSYT	VSGLRG	LFWYRQDPGKGPEFLFT	LYSAGEE	KEKERLKATLTKKESFLHITAPKPEDSATYL	CAVQAVDTGNMLTF	GGGTRLMVKP	TRAV20*02		TRAJ39*01	225	0.0004
TRA	AQTVTQSQPEMSVQEAETVTLSCTYD	TSENNYY	LFWYKQPPSRQMILVIR	QEAYKQQN	ATENRFSVNFQKAAKSFSLKISDSQLGDTAMYF	CASLRGAGSYQLTF	GKGTKLSVIP	TRAV38-1*01		TRAJ28*01	225	0.0004
TRA	DAKTTQPPSMDCAEGRAANLPCNHS	TISGNEY	VYWYRQIHSQGPQYIIH	GLKNN	ETNEMASLIITEDRKSSTLILPHATLRDTAVYY	CIVRDTYNTDKLIF	GTGTRLQVFP	TRAV26-1*01		TRAJ34*01	225	0.0004
TRA	GENVEQHPSTLSVQEGDSAVIKCTYS	DSASNY	FPWYKQELGKRPQLIID	IRSNVGE	KKDQRIAVTLNKTAKHFSLHITETQPEDSAVYF	CAASMEGTYKYIF	GTGTRLKVLA	TRAV13-1*02		TRAJ40*01	225	0.0004
TRA	AQTVTQSQPEMSVQEAETVTLSCTYD	TSESDYY	LFWYKQPPSRQMILVIR	QEAYKQQN	ATENRFSVNFQKAAKSFSLKISDSQLGDAAMYF	CAHNTDKLIF	GTGTRLQVFP	TRAV38-2/DV8*01		TRAJ34*01	224	0.0003
TRA	EDQVTQSPEALRLQEGESSSLNCSYT	VSGLRG	LFWYRQDPGKGPEFLFT	LYSAGEE	KEKERLKATLTKKESFLHITAPKPEDSATYL	CAVTTDSWGKLQF	GAGTQVVVTP	TRAV20*02		TRAJ24*02	224	0.0003
TRA	QQQVKQSPQSLIVQKGGISIINCAYE	NTAFDY	FPWYQQFPGKGPALLIA	IRPDVSE	KKEGRFTISFNKSAKQFSLHIMDSQPGDSATYF	CAASGYSGAGSYQLTF	GKGTKLSVIP	TRAV23/DV6*01		TRAJ28*01	224	0.0003
TRA	AQKVTQAQTEISVVEKEDVTLDCVYE	TRDTTYY	LFWYKQPPSGELVFLIR	RNSFDEQN	EISGRYSWNFQKSTSSFNFTITASQVVDSAVYF	CALSDTGGFKTIF	GAGTRLFVKA	TRAV19*01		TRAJ9*01	224	0.0003
TRA	EDQVTQSPEALRLQEGESSSLNCSYT	VSGLRG	LFWYRQDPGKGPEFLFT	LYSAGEE	KEKERLKATLTKKESFLHITAPKPEDSATYL	CAVQAWDGGGSNYKLTF	GKGTLLTVNP	TRAV20*02		TRAJ53*01	224	0.0003
TRA	EDQVTQSPEALRLQEGESSSLNCSYT	VSGLRG	LFWYRQDPGKGPEFLFT	LYSAGEE	KEKERLKATLTKKESFLHITAPKPEDSATYL	CAVQDAGSNYKLTF	GKGTLLTVNP	TRAV20*02		TRAJ53*01	224	0.0003
TRA	LAKTTQPISMDSYEGQEVNITCSHN	NIATNDY	ITWYQQFPSQGPRFIIQ	GYKTK	VTNEVASLFIPADRKSSTLSLPRVSLSDTAVYY	CLVGDIDNNAGNMLTF	GGGTRLMVKP	TRAV4*01		TRAJ39*01	224	0.0003
TRA	GQSLEQPSEVTAVEGAIVQINCTYQ	TSGFYG	LSWYQQHDGGAPTFLSY	NALDGL	EETGRFSSFLSRSDSYGYLLLQELQMKDSASYF	CAAMDSSYKLIF	GSGTRLLVRP	TRAV1-1*01		TRAJ12*01	224	0.0003
TRA	DQQVKQNSPSLSVQEGRISILNCDYT	NSMFDY	FLWYKKYPAEGPTFLIS	ISSIKDK	NEDGRFTVFLNKSAKHLSLHIVPSQPGDSAVYF	CAALPGGNDMRF	GAGTRLTVKP	TRAV29/DV5*01		TRAJ43*01	224	0.0003
TRA	GQSLEQPSEVTAVEGAIVQINCTYQ	TSGFYG	LSWYQQHDGGAPTFLSY	NALDGL	EETGRFSSFLSRSDSYGYLLLQELQMKDSASYF	CAVNRDDKIIF	GKGTRLHILP	TRAV1-1*01		TRAJ30*01	224	0.0003
TRA	GNSVTQMEGPVTLSEEAFLTINCTYT	ATGYPS	LFWYVQYPGEGLQLLLK	ATKADDK	GSNKGFEATYRKETTSFHLEKGSVQVSDSAVYF	CALTPSGYGGSQGNLIF	GKGTKLSVKP	TRAV9-2*01		TRAJ42*01	224	0.0003
TRA	SQQGEEDPQALSIQEGENATMNCSYK	TSINN	LQWYRQNSGRGLVHLIL	IRSNERE	KHSGRLRVTLDTSKKSSSLLITASRAADTASYF	CATDAEHSGGSNYKLTF	GKGTLLTVNP	TRAV17*01		TRAJ53*01	224	0.0003
TRA	KQEVTQIPAALSVPEGENLVLNCSFT	DSAIYN	LQWFRQDPGKGLTSLLL	IQSSQRE	QTSGRLNASLDKSSGRSTLYIAASQPGDSATYL	CAVSVPGFNKFYF	GSGTKLNVKP	TRAV21*01		TRAJ21*01	224	0.0003
TRA	GEDVEQSLFLSVREGDSSVINCTYT	DSSSTY	LYWYKQEPGAGLQLLTY	IFSNMDM	KQDQRLTVLLNKKDKHLSLRIADTQTGDSAIYF	CAESPHSSASKIIF	GSGTRLSIRP	TRAV5*01		TRAJ3*01	223	0.0003
TRA	GQSLEQPSEVTAVEGAIVQINCTYQ	TSGFYG	LSWYQQHDGGAPTFLSY	NALDGL	EETGRFSSFLSRSDSYGYLLLQELQMKDSASYF	CAVRDKDNARLMF	GDGTQLVVKP	TRAV1-1*01		TRAJ31*01	223	0.0003
TRA	GEDVEQSLFLSVREGDSSVINCTYT	DSSSTY	LYWYKQEPGAGLQLLTY	IFSNMDM	KQDQRLTVLLNKKDKHLSLRIADTQTGDSAIYF	CAENPAAGNNRKLIW	GLGTSLAVNP	TRAV5*01		TRAJ38*01	223	0.0003
TRA	QKEVEQDPGPLSVPEGAIVSLNCTYS	NSAFQY	FMWYRQYSRKGPELLMY	TYSSGN	KEDGRFTAQVDKSSKYISLFIRDSQPSDSATYL	CAMSVGAGGTSYGKLTF	GQGTILTVHP	TRAV12-3*01		TRAJ52*01	223	0.0003
TRA	SQELEQSPQSLIVQEGKNLTINCTSS	KTLYG	LYWYKQKYGEGLIFLMM	LQKGGEE	KSHEKITAKLDEKKQQSSLHITASQPSHAGIYL	CGADANFGNEKLTF	GTGTRLTIIP	TRAV34*01		TRAJ48*01	223	0.0003
TRA	AQKVTQAQTEISVVEKEDVTLDCVYE	TRDTTYY	LFWYKQPPSGELVFLIR	RNSFDEQN	EISGRYSWNFQKSTSSFNFTITASQVVDSAVYF	CALSSNTGKLIF	GQGTTLQVKP	TRAV19*01		TRAJ37*02	223	0.0003
TRA	QKEVEQNSGPLSVPEGAIASLNCTYS	DRGSQS	FFWYRQYSGKSPELIMS	IYSNGD	KEDGRFTAQLNKASQYVSLLIRDSQPSDSATYL	CAVNNDMRF	GAGTRLTVKP	TRAV12-2*01		TRAJ43*01	222	0.0003
TRA	DQQVKQNSPSLSVQEGRISILNCDYT	NSMFDY	FLWYKKYPAEGPTFLIS	ISSIKDK	NEDGRFTVFLNKSAKHLSLHIVPSQPGDSAVYF	CAASTQRGGSNYKLTF	GKGTLLTVNP	TRAV29/DV5*01		TRAJ53*01	222	0.0003
TRA	EDKVVQSPLSLVVHEGDTVTLNCSYE	VTNFRS	LLWYKQEKKAPTFLFM	LTSSGIE	KKSGRLSSILDKKELFSILNITATQTGDSAIYL	CAVEARGYDMRF	GAGTRLTVKP	TRAV36/DV7*05		TRAJ43*01	222	0.0003
TRA	DAKTTQPNSMESNEEEPVHLPCNHS	TISGTDY	IHWYRQLPSQGPEYVIH	GLTSN	VNNRMASLAIAEDRKSSTLILHRATLRDAAVYY	CILRATNNAGNMLTF	GGGTRLMVKP	TRAV26-2*01		TRAJ39*01	222	0.0003
TRA	GESVGLHLPTLSVQEGDNSIINCAYS	NSASDY	FIWYKQESGKGPQFIID	IRSNMDK	RQGQRVTVLLNKTVKHLSLQIAATQPGDSAVYF	CAEKLGPPSGGSYIPTF	GRGTSLIVHP	TRAV13-2*01		TRAJ6*01	222	0.0003
TRA	DAKTTQPNSMESNEEEPVHLPCNHS	TISGTDY	IHWYRQLPSQGPEYVIH	GLTSN	VNNRMASLAIAEDRKSSTLILHRATLRDAAVYY	CILRDSYSSNTGKLIF	GQGTTLQVKP	TRAV26-2*01		TRAJ37*02	222	0.0003
TRA	SQKIEQNSEALNIQEGKTATLTCNYT	NYSPAY	LQWYRQDPGRGPVFLLL	IRENEKE	KRKERLKVTFDTTLKQSLFHITASQPADSATYL	CALGPNNARLMF	GDGTQLVVKP	TRAV6*07		TRAJ31*01	221	0.0003
TRA	DAKTTQPNSMESNDEEPVHLPCNHS	TISGTDY	IHWYRQLPSQGPEYVIH	GLTSN	VNNRMASLAIAEDRKSSTLILHRATLRDAAVYY	CILSTRAGGTSYGKLTF	GQGTILTVHP	TRAV26-2*01		TRAJ52*01	221	0.0003
TRA	EDQVTQSPEALRLQEGESSSLNCSYT	VSGLRG	LFWYRQDPGKGPEFLFT	LYSAGEE	KEKERLKATLTKKESFLHITAPKPEDSATYL	CAVTGFQKLVF	GTGTRLLVSP	TRAV20*02		TRAJ8*01	221	0.0003
TRA	QKEVEQDPGPLSVPEGAIVSLNCTYS	NSAFQY	FMWYRQYSRKGPELLMY	TYSSGN	KEDGRFTAQVDKSSKYISLFIRDSQPSDSATYL	CAMKKTSYDKVIF	GPGTSLSVIP	TRAV12-3*01		TRAJ50*01	221	0.0003
TRA	DAKTTQPNSMESNEEEPVHLPCNHS	TISGTDY	IHWYRQLPSQGPEYVIH	GLTSN	VNNRMASLAIAEDRKSSTLILHRATLRDAAVYY	CILRDEGMSGGSNYKLTF	GKGTLLTVNP	TRAV26-2*01		TRAJ53*01	221	0.0003
TRA	TQLLEQSPQFLSIQEGENLTVYCNSS	SVFSS	LQWYRQEPGEGPVLLVT	VVTGGEV	KKLKRLTFQFGDARKDSSLHITAAQPGDTGLYL	CAGAVEYGNKLVF	GAGTILRVKS	TRAV27*01		TRAJ47*01	220	0.0003
TRA	EDQVTQSPEALRLQEGESSSLNCSYT	VSGLRG	LFWYRQDPGKGPEFLFT	LYSAGEE	KEKERLKATLTKKESFLHITAPKPEDSATYL	CAVQAYTGGFKTIF	GAGTRLFVKA	TRAV20*02		TRAJ9*01	220	0.0003
TRA	DAKTTQPPSMDCAEGRAANLPCNHS	TISGNEY	VYWYRQIHSQGPQYIIH	GLKNN	ETNEMASLIITEDRKSSTLILPHATLRDTAVYY	CIVMDDYKLSF	GAGTTVTVRA	TRAV26-1*01		TRAJ20*01	220	0.0003
TRA	DQQVKQNSPSLSVQEGRISILNCDYT	NSMFDY	FLWYKKYPAEGPTFLIS	ISSIKDK	NEDGRFTVFLNKSAKHLSLHIVPSQPGDSAVYF	CAAILYNNNDMRF	GAGTRLTVKP	TRAV29/DV5*01		TRAJ43*01	220	0.0003
TRA	AQTVTQSQPEMSVQEAETVTLSCTYD	TSESDYY	LFWYKQPPSRQMILVIR	QEAYKQQN	ATENRFSVNFQKAAKSFSLKISDSQLGDAAMYF	CAYRSPNLNYGGATNKLIF	GTGTLLAVQP	TRAV38-2/DV8*01		TRAJ32*02	220	0.0003
TRA	AQTVTQSQPEMSVQEAETVTLSCTYD	TSENNYY	LFWYKQPPSRQMILVIR	QEAYKQQN	ATENRFSVNFQKAAKSFSLKISDSQLGDTAMYF	CAFMKGPNTGNQFYF	GTGTSLTVIP	TRAV38-1*01		TRAJ49*01	220	0.0003
TRA	AQTVTQSQPEMSVQEAETVTLSCTYD	TSESDYY	LFWYKQPPSRQMILVIR	QEAYKQQN	ATENRFSVNFQKAAKSFSLKISDSQLGDAAMYF	CAYRSGSGGSNYKLTF	GKGTLLTVNP	TRAV38-2/DV8*01		TRAJ53*01	219	0.0003
TRA	KQEVTQIPAALSVPEGENLVLNCSFT	DSAIYN	LQWFRQDPGKGLTSLLL	IQSSQRE	QTSGRLNASLDKSSGRSTLYIAASQPGDSATYL	CAVKRNNPPSSSGSARQLTF	GSGTQLTVLP	TRAV21*01		TRAJ22*01	219	0.0003
TRA	GQNIDQPTEMTATEGAIVQINCTYQ	TSGFNG	LFWYQQHAGEAPTFLSY	NVLDGL	EEKGRFSSFLSRSKGYSYLLLKELQMKDSASYL	CAVRDRRENYGQNFVF	GPGTRLSVLP	TRAV1-2*01		TRAJ26*01	219	0.0003
TRA	KQEVTQIPAALSVPEGENLVLNCSFT	DSAIYN	LQWFRQDPGKGLTSLLL	IQSSQRE	QTSGRLNASLDKSSGRSTLYIAASQPGDSATYL	CAVDSGANSKLTF	GKGITLSVRP	TRAV21*01		TRAJ56*01	219	0.0003
TRA	GQNIDQPTEMTATEGAIVQINCTYQ	TSGFNG	LFWYQQHAGEAPTFLSY	NVLDGL	EEKGRFSSFLSRSKGYSYLLLKELQMKDSASYL	CAVRAPGRDTGFQKLVF	GTGTRLLVSP	TRAV1-2*01		TRAJ8*01	219	0.0003
TRA	QKEVEQNSGPLSVPEGAIASLNCTYS	DRGSQS	FFWYRQYSGKSPELIMS	IYSNGD	KEDGRFTAQLNKASQYVSLLIRDSQPSDSATYL	CAVNDTNAGKSTF	GDGTTLTVKP	TRAV12-2*01		TRAJ27*01	219	0.0003
TRA	GENVEQHPSTLSVQEGDSAVIKCTYS	DSASNY	FPWYKQELGKRPQLIID	IRSNVGE	KKDQRIAVTLNKTAKHFSLHITETQPEDSAVYF	CAATGADGLTF	GKGTHLIIQP	TRAV13-1*02		TRAJ45*01	219	0.0003
TRA	QKEVEQDPGPLSVPEGAIVSLNCTYS	NSAFQY	FMWYRQYSRKGPELLMY	TYSSGN	KEDGRFTAQVDKSSKYISLFIRDSQPSDSATYL	PLWANAGGTSYGKLTF	GQGTILTVHP	TRAV12-3*01		TRAJ52*01	219	0.0003
TRA	TQLLEQSPQFLSIQEGENLTVYCNSS	SVFSS	LQWYRQEPGEGPVLLVT	VVTGGEV	KKLKRLTFQFGDARKDSSLHITAAQPGDTGLYL	CAGPSGTYKYIF	GTGTRLKVLA	TRAV27*01		TRAJ40*01	219	0.0003
TRA	GENVEQHPSTLSVQEGDSAVIKCTYS	DSASNY	FPWYKQELGKRPQLIID	IRSNVGE	KKDQRIAVTLNKTAKHFSLHITETQPEDSAVYF	CAASPNAGKSTF	GDGTTLTVKP	TRAV13-1*02		TRAJ27*01	219	0.0003
TRA	DQQVKQNSPSLSVQEGRISILNCDYT	NSMFDY	FLWYKKYPAEGPTFLIS	ISSIKDK	NEDGRFTVFLNKSAKHLSLHIVPSQPGDSAVYF	CAARTRGGSEKLVF	GKGTKLTVNP	TRAV29/DV5*04		TRAJ57*01	219	0.0003
TRA	LAKTTQPISMDSYEGQEVNITCSHN	NIATNDY	ITWYQQFPSQGPRFIIQ	GYKTK	VTNEVASLFIPADRKSSTLSLPRVSLSDTAVYY	CLVGLYSSASKIIF	GSGTRLSIRP	TRAV4*01		TRAJ3*01	218	0.0003
TRA	GENVEQHPSTLSVQEGDSAVIKCTYS	DSASNY	FPWYKQELGKRPQLIID	IRSNVGE	KKDQRIAVTLNKTAKHFSLHITETQPEDSAVYF	CAASRGGYNKLIF	GAGTRLAVHP	TRAV13-1*02		TRAJ4*01	218	0.0003
TRA	SQQGEEDPQALSIQEGENATMNCSYK	TSINN	LQWYRQNSGRGLVHLIL	IRSNERE	KHSGRLRVTLDTSKKSSSLLITASRAADTASYF	CATADLKTSYDKVIF	GPGTSLSVIP	TRAV17*01		TRAJ50*01	218	0.0003
TRA	QQQVKQSPQSLIVQKGGISIINCAYE	NTAFDY	FPWYQQFPGKGPALLIA	IRPDVSE	KKEGRFTISFNKSAKQFSLHIMDSQPGDSATYF	CAASTARLMF	GDGTQLVVKP	TRAV23/DV6*01		TRAJ31*01	218	0.0003
TRA	DQQVKQNSPSLSVQEGRISILNCDYT	NSMFDY	FLWYKKYPAEGPTFLIS	ISSIKDK	NEDGRFTVFLNKSAKHLSLHIVPSQPGDSAVYF	CAASALDTGRRALTF	GSGTRLQVQP	TRAV29/DV5*01		TRAJ5*01	218	0.0003
TRA	GNSVTQMEGPVTLSEEAFLTINCTYT	ATGYPS	LFWYVQYPGEGLQLLLK	ATKADDK	GSNKGFEATYRKETTSFHLEKGSVQVSDSAVYF	CALKTDSWGKLQF	GAGTQVVVTP	TRAV9-2*01		TRAJ24*02	218	0.0003
TRA	KQEVTQIPAALSVPEGENLVLNCSFT	DSAIYN	LQWFRQDPGKGLTSLLL	IQSSQRE	QTSGRLNASLDKSSGRSTLYIAASQPGDSATYL	CAVPTNFGNEKLTF	GTGTRLTIIP	TRAV21*01		TRAJ48*01	218	0.0003
TRA	AQTVTQSQPEMSVQEAETVTLSCTYD	TSENNYY	LFWYKQPPSRQMILVIR	QEAYKQQN	ATENRFSVNFQKAAKSFSLKISDSQLGDTAMYF	CAFDNTDKLIF	GTGTRLQVFP	TRAV38-1*01		TRAJ34*01	218	0.0003
TRA	KQEVTQIPAALSVPEGENLVLNCSFT	DSAIYN	LQWFRQDPGKGLTSLLL	IQSSQRE	QTSGRLNASLDKSSGRSTLYIAASQPGDSATYL	CAPHRGGGADGLTF	GKGTHLIIQP	TRAV21*01		TRAJ45*01	218	0.0003
TRA	GQNIDQPTEMTATEGAIVQINCTYQ	TSGFNG	LFWYQQHAGEAPTFLSY	NVLDGL	EEKGRFSSFLSRSKGYSYLLLKELQMKDSASYL	CSPVDSSYKLIF	GSGTRLLVRP	TRAV1-2*01		TRAJ12*01	218	0.0003
TRA	KQEVTQIPAALSVPEGENLVLNCSFT	DSAIYN	LQWFRQDPGKGLTSLLL	IQSSQRE	QTSGRLNASLDKSSGRSTLYIAASQPGDSATYL	CAVRPSDYFNKFYF	GSGTKLNVKP	TRAV21*01		TRAJ21*01	218	0.0003
TRA	GQNIDQPTEMTATEGAIVQINCTYQ	TSGFNG	LFWYQQHAGEAPTFLSY	NVLDGL	EEKGRFSSFLSRSKGYSYLLLKELQMKDSASYL	CARTRYGGATNKLIF	GTGTLLAVQP	TRAV1-2*01		TRAJ32*02	218	0.0003
TRA	DAKTTQPPSMDCAEGRAANLPCNHS	TISGNEY	VYWYRQIHSQGPQYIIH	GLKNN	ETNEMASLIITEDRKSSTLILPHATLRDTAVYY	CIAVRNAGNMLTF	GGGTRLMVKP	TRAV26-1*01		TRAJ39*01	218	0.0003
TRA	GQNIDQPTEMTATEGAIVQINCTYQ	TSGFNG	LFWYQQHAGEAPTFLSY	NVLDGL	EEKGRFSSFLSRSKGYSYLLLKELQMKDSASYL	CAPLDGTASKLTF	GTGTRLQVTL	TRAV1-2*01		TRAJ44*01	217	0.0003
TRA	QQQVKQSPQSLIVQKGGISIINCAYE	NTAFDY	FPWYQQFPGKGPALLIA	IRPDVSE	KKEGRFTISFNKSAKQFSLHIMDSQPGDSATYF	CAAIPYSGAGSYQLTF	GKGTKLSVIP	TRAV23/DV6*01		TRAJ28*01	217	0.0003
TRA	GESVGLHLPTLSVQEGDNSIINCAYS	NSASDY	FIWYKQESGKGPQFIID	IRSNMDK	RQGQRVTVLLNKTVKHLSLQIAATQPGDSAVYF	CAENPHSNYQLIW	GAGTKLIIKP	TRAV13-2*01		TRAJ33*01	217	0.0003
TRA	GNSVTQMEGPVTLSEEAFLTINCTYT	ATGYPS	LFWYVQYPGEGLQLLLK	ATKADDK	GSNKGFEATYRKETTSFHLEKGSVQVSDSAVYF	CALRDNAGNMLTF	GGGTRLMVKP	TRAV9-2*01		TRAJ39*01	217	0.0003
TRA	QQPVQSPQAVILREGEDAVINCSSS	KALYS	VHWYRQKHGEAPVFLMI	LLKGGEQ	KGHEKISASFNEKKQQSSLYLTASQLSYSGTYF	CGTELNLYNNNDMRF	GAGTRLTVKP	TRAV30*01		TRAJ43*01	217	0.0003
TRA	QQQVKQSPQSLIVQKGGISIINCAYE	NTAFDY	FPWYQQFPGKGPALLIA	IRPDVSE	KKEGRFTISFNKSAKQFSLHIMDSQPGDSATYF	CAAFANYGGSQGNLIF	GKGTKLSVKP	TRAV23/DV6*01		TRAJ42*01	217	0.0003
TRA	KQEVTQIPAALSVPEGENLVLNCSFT	DSAIYN	LQWFRQDPGKGLTSLLL	IQSSQRE	QTSGRLNASLDKSSGRSTLYIAASQPGDSATYL	CAGKGGSEKLVF	GKGTKLTVNP	TRAV21*01		TRAJ57*01	217	0.0003
TRA	KDQVFQPSTVASSEGAVVEIFCNHS	VSNAYN	FFWYLHFPGCAPRLLVK	GSKP	SQQGRYNMTYERFSSSLLILQVREADAAVYY	CAVAPYNTDKLIF	GTGTRLQVFP	TRAV2*02		TRAJ34*01	216	0.0003
TRA	EDQVTQSPEALRLQEGESSSLNCSYT	VSGLRG	LFWYRQDPGKGPEFLFT	LYSAGEE	KEKERLKATLTKKESFLHITAPKPEDSATYL	CAVQVYNTDKLIF	GTGTRLQVFP	TRAV20*02		TRAJ34*01	216	0.0003
TRA	AQTVTQSQPEMSVQEAETVTLSCTYD	TSENNYY	LFWYKQPPSRQMILVIR	QEAYKQQN	ATENRFSVNFQKAAKSFSLKISDSQLGDTAMYF	CAFTGTASKLTF	GTGTRLQVTL	TRAV38-1*01		TRAJ44*01	216	0.0003
TRA	AQSVTQPDIHITVSEGASLELRCNYS	YGATPY	LFWYVQSPGQGLQLLLK	YFSGDTLV	QGIKGFEAEFKRSQSSFNLRKPSVHWSDAAEYF	CAVGAAGSNYQLIW	GAGTKLIIKP	TRAV8-3*01		TRAJ33*01	216	0.0003
TRA	KDQVFQPSTVASSEGAVVEIFCNHS	VSNAYN	FFWYLHFPGCAPRLLVK	GSKP	SQQGRYNMTYERFSSSLLILQVREADAAVYY	CAGGMFSGGYNKLIF	GAGTRLAVHP	TRAV2*01		TRAJ4*01	216	0.0003
TRA	GIQVEQSPPDLILQEGANSTLRCNFS	DSVNN	LQWFHQNPWGQLINLFY	IPSGT	KQNGRLSATTVATERYSLLYISSSQTTDSGVYF	CAVLTGGGNKLTF	GTGTQLKVEL	TRAV22*01		TRAJ10*01	216	0.0003
TRA	KQEVTQIPAALSVPEGENLVLNCSFT	DSAIYN	LQWFRQDPGKGLTSLLL	IQSSQRE	QTSGRLNASLDKSSGRSTLYIAASQPGDSATYL	CATLNNNAGNMLTF	GGGTRLMVKP	TRAV21*01		TRAJ39*01	216	0.0003
TRA	GQQLNQSPQSMFIQEGEDVSMNCTSS	SIFNT	WLWYKQDPGEGPVLLIA	LYKAGEL	TSNGRLTAQFGITRKDSFLNISASIPSDVGIYF	CAGLIDYTGANSKLTF	GKGITLSVRP	TRAV35*01		TRAJ56*01	216	0.0003
TRA	QKEVEQDPGPLSVPEGAIVSLNCTYS	NSAFQY	FMWYRQYSRKGPELLMY	TYSSGN	KEDGRFTAQVDKSSKYISLFIRDSQPSDSATYL	CAMTADGATNKLIF	GTGTLLAVQP	TRAV12-3*01		TRAJ32*01	215	0.0003
TRA	GNSVTQMEGPVTLSEEAFLTINCTYT	ATGYPS	LFWYVQYPGEGLQLLLK	ATKADDK	GSNKGFEATYRKETTSFHLEKGSVQVSDSAVYF	CALTPNYGQNFVF	GPGTRLSVLP	TRAV9-2*01		TRAJ26*01	215	0.0003
TRA	EDQVTQSPEALRLQEGESSSLNCSYT	VSGLRG	LFWYRQDPGKGPEFLFT	LYSAGEE	KEKERLKATLTKKESFLHITAPKPEDSATYL	CAGGSGANNLFF	GTGTRLTVIP	TRAV20*02		TRAJ36*01	215	0.0003
TRA	DQQVKQNSPSLSVQEGRISILNCDYT	NSMFDY	FLWYKKYPAEGPTFLIS	ISSIKDK	NEDGRFTVFLNKSAKHLSLHIVPSQPGDSAVYF	CAASPVLNARLMF	GDGTQLVVKP	TRAV29/DV5*04		TRAJ31*01	215	0.0003
TRA	SQQGEEDPQALSIQEGENATMNCSYK	TSINN	LQWYRQNSGRGLVHLIL	IRSNERE	KHSGRLRVTLDTSKKSSSLLITASRAADTASYF	CATDPLIQGAQKLVF	GQGTRLTINP	TRAV17*01		TRAJ54*01	215	0.0003
TRA	GENVEQHPSTLSVQEGDSAVIKCTYS	DSASNY	FPWYKQELGKRPQLIID	IRSNVGE	KKDQRIAVTLNKTAKHFSLHITETQPEDSAVYF	CAAGNDYKLSF	GAGTTVTVRA	TRAV13-1*02		TRAJ20*01	215	0.0003
TRA	LAKTTQPISMDSYEGQEVNITCSHN	NIATNDY	ITWYQQFPSQGPRFIIQ	GYKTK	VTNEVASLFIPADRKSSTLSLPRVSLSDTAVYY	CLVGDRGSGTYKYIF	GTGTRLKVLA	TRAV4*01		TRAJ40*01	215	0.0003
TRA	SQQGEEDPQALSIQEGENATMNCSYK	TSINN	LQWYRQNSGRGLVHLIL	IRSNERE	KHSGRLRVTLDTSKKSSSLLITASRAADTASYF	CATDETNQGGKLIF	GQGTELSVKP	TRAV17*01		TRAJ23*01	215	0.0003
TRA	ELKVEQNPLFLSMQEGKNYTIYCNYS	TTSDR	LYWYRQDPGKSLESLFV	LLSNGAV	KQEGRLMASLDTKARLSTLHITAAVHDLSATYF	CAVDMGVEYALNF	GKGTSLLVTP	TRAV39*01		TRAJ41*01	214	0.0003
TRA	EDQVTQSPEALRLQEGESSSLNCSYT	VSGLRG	LFWYRQDPGKGPEFLFT	LYSAGEE	KEKERLKATLTKKESFLHITAPKPEELPTYL	CAVQGGGGFKTIF	GAGTRLFVKA	TRAV20*02		TRAJ9*01	214	0.0003
TRA	AQTVTQSQPEMSVQEAETVTLSCTYD	TSESDYY	LFWYKQPPSRQMILVIR	QEAYKQQN	ATENRFSVNFQKAAKSFSLKISDSQLGDAAMYF	CAYRTYTGGFKTIF	GAGTRLFVKA	TRAV38-2/DV8*01		TRAJ9*01	214	0.0003
TRA	EDQVTQSPEALRLQEGESSSLNCSYT	VSGLRG	LFWYRQDPGKGPEFLFT	LYSAGEE	KEKERLKATLTKKESFLHITAPKPEDSATYL	CAVQGPGSARQLTF	GSGTQLTVLP	TRAV20*02		TRAJ22*01	214	0.0003
TRA	GQNIDQPTEMTATEGAIVQINCTYQ	TSGFNG	LFWYQQHAGEAPTFLSY	NVLDGL	EEKGRFSSFLSRSKGYSYLLLKELQMKDSASYL	CAALNDYKLSF	GAGTTVTVRA	TRAV1-2*01		TRAJ20*01	214	0.0003
TRA	SQQGEEDPQALSIQEGENATMNCSYK	TSINN	LQWYRQNSGRGLVHLIL	IRSNERE	KHSGRLRVTLDTSKKSSSLLITASRAADTASYF	CATRRGAGNMLTF	GGGTRLMVKP	TRAV17*01		TRAJ39*01	214	0.0003
TRA	GQNIDQPTEMTATEGAIVQINCTYQ	TSGFNG	LFWYQQHAGEAPTFLSY	NVLDGL	EEKGRFSSFLSRSKGYSYLLLKELQMKDSASYL	CACLDSNYQLIW	GAGTKLIIKP	TRAV1-2*01		TRAJ33*01	214	0.0003
TRA	ELKVEQNPLFLSMQEKKNYTIYCNYS	TTSDR	LYWYRQDPGKSLESLFV	LLSNGAV	KQEGRLMASLDTKARLSTLHITAAVHDLSATYF	CAVDMRGGSEKLVF	GKGTKLTVNP	TRAV39*01		TRAJ57*01	214	0.0003
TRA	GDSVTQMEGPVTLSEEAFLTINCTYT	ATGYPS	LFWYVQYPGEGLQLLLK	ATKADDK	GSNKGFEATYRKETTSFHLEKGSVQVSDSAVYF	CALFSSGSARQLTF	GSGTQLTVLP	TRAV9-2*02		TRAJ22*01	214	0.0003
TRA	TQLLEQSPQFLSIQEGENLTVYCNSS	SVFSS	LQWYRQEPGEGPVLLVT	VVTGGEV	KKLKRLTFQFGDARKDSSLHITAAQPGDTGLYL	CAGETEQAGTALIF	GKGTTLSVSS	TRAV27*01		TRAJ15*01	214	0.0003
TRA	GDSVTQMEGPVTLSEEAFLTINCTYT	ATGYPS	LFWYVQYPGEGLQLLLK	ATKADDK	GSNKGFEATYRKETTSFHLEKGSVQVSDSAVYF	CALSYSSGSARQLTF	GSGTQLTVLP	TRAV9-2*02		TRAJ22*01	213	0.0003
TRA	AQKITQTQPGMFVQEKEAVTLDCTYD	TSDPSYG	LFWYKQPSSGEMIFLIY	QGSYDQQN	ATEGRYSLNFQKARKSANLVISASQLGDSAMYF	CAMREPEDYGGSQGNLIF	GKGTKLSVKP	TRAV14/DV4*01		TRAJ42*01	213	0.0003
TRA	AQTVTQSQPEMSVQEAETVTLSCTYD	TSESDYY	LFWYKQPPSRQMILVIR	QEAYKQQN	ATENRFSVNFQKAAKSFSLKISDSQLGDAAMYF	CAYFRRSSYKLIF	GSGTRLLVRP	TRAV38-2/DV8*01		TRAJ12*01	213	0.0003
TRA	GQSLEQPSEVTAVEGAIVQINCTYQ	TSGFYG	LSWYQQHDGGAPTFLSY	NALDGL	EETGRFSSFLSRSDSYGYLLLQELQMKDSASYF	CAVRLRNNNARLMF	GDGTQLVVKP	TRAV1-1*01		TRAJ31*01	212	0.0003
TRA	QQQVKQSPQSLIVQKGGISIINCAYE	NTAFDY	FPWYQQFPGKGPALLIA	IRPDVSE	KKEGRFTISFNKSAKQFSLHIMDSQPGDSATYF	CAAQGALTGGGNKLTF	GTGTQLKVEL	TRAV23/DV6*01		TRAJ10*01	212	0.0003
TRA	GESVGLHLPTLSVQEGDNSIINCAYS	NSASDY	FIWYKQESGKGPQFIID	IRSNMDK	RQGQRVTVLLNKTVKHLSLQIAATQPGDSAVYF	CAERGGGYNKLIF	GAGTRLAVHP	TRAV13-2*01		TRAJ4*01	212	0.0003
TRA	QKEVEQNSGPLSVPEGAIASLNCTYS	DRGSQS	FFWYRQYSGKSPELIMS	IYSNGD	KEDGRFTAQLNKASQYVSLLIRDSQPSDSATYL	CAVNSGNTGNQFYF	GTGTSLTVIP	TRAV12-2*01		TRAJ49*01	212	0.0003
TRA	KQEVTQIPAALSVPEGENLVLNCSFT	DSAIYN	LQWFRQDPGKGLTSLLL	IQSSQRE	QTSGRLNASLDKSSGRSTLYIAASQPGDSATYL	CAVRLTAGGTSYGKLTF	GQGTILTVHP	TRAV21*01		TRAJ52*01	212	0.0003
TRA	TQLLEQSPQFLSIQEGENLTVYCNSS	SVFSS	LQWYRQEPGEGPVLLVT	VVTGGEV	KKLKRLTFQFGDARKDSSLHITAAQPGDTGLYL	CAGRGRTYKYIF	GTGTRLKVLA	TRAV27*01		TRAJ40*01	212	0.0003
TRA	TQLLEQSPQFLSIQEGENLTVYCNSS	SVFSS	LQWYRQEPGEGPVLLVT	VVTGGEV	KKLKRLTFQFGDARKDSSLHITAAQPGDTGLYL	CAATTTGNQFYF	GTGTSLTVIP	TRAV27*01		TRAJ49*01	212	0.0003
TRA	AQRVTQPEKLLSVFKGAPVELKCNYS	YSGSPE	LFWYVQYSRQRLQLLLR	HISR	ESIKGFTADLNKGETSFHLKKPFAQEEDSAMYY	CALLTNFGNEKLTF	GTGTRLTIIP	TRAV16*01		TRAJ48*01	212	0.0003
TRA	KNQVEQSPQSLIILEGKNCTLQCNYT	VSPFSN	LRWYKQDTGRGPVSLTI	MTFSENT	KSNGRYTATLDADTKQSSLHITASQLSDSASYI	CVVSRRGGSYIPTF	GRGTSLIVHP	TRAV10*01		TRAJ6*01	211	0.0003
TRA	GESVGLHLPTLSVQEGDNSIINCAYS	NSASDY	FIWYKQESGKGPQFIID	IRSNMDK	RQGQRVTVLLNKTVKHLSLQIAATQPGDSAVYF	CAENIIQGAQKLVF	GQGTRLTINP	TRAV13-2*01		TRAJ54*01	211	0.0003
TRA	SQQGEEDPQALSIQEGENATMNCSYK	TSINN	LQWYRQNSGRGLVHLIL	IRSNERE	KHSGRLRVTLDTSKKSSSLLITASRAADTASYF	CATAPVTSGTYKYIF	GTGTRLKVLA	TRAV17*01		TRAJ40*01	211	0.0003
TRA	SQQGEEDPQALSIQEGENATMNCSYK	TSINN	LQWYRQNSGRGLVHLIL	IRSNERE	KHSGRLRVTLDTSKKSSSLLITASRAADTASYF	CATVPLNYGGATNKLIF	GTGTLLAVQP	TRAV17*01		TRAJ32*02	211	0.0003
TRA	AQTVTQSQPEMSVQEAETVTLSCTYD	TSESDYY	LFWYKQPPSRQMILVIR	QEAYKQQN	ATENRFSVNFQKAAKSFSLKISDSQLGDAAMYF	CAYRSPLNYGGSQGNLIF	GKGTKLSVKP	TRAV38-2/DV8*01		TRAJ42*01	211	0.0003
TRA	EDKVVQSPLSLVVHEGDTVTLNCSYE	VTNFRS	LLWYKQEKKAPTFLFM	LTSSGIE	KKSGRLSSILDKKELFSILNITATQTGDSAIYL	CARNAGGTSYGKLTF	GQGTILTVHP	TRAV36/DV7*05		TRAJ52*01	211	0.0003
TRA	GQSLEQPSEVTAVEGAIVQINCTYQ	TSGFYG	LSWYQQHDGGAPTFLSY	NALDGL	EETGRFSSFLSRSDSYGYLLLQELQMKDSASYF	CAVIPSSASKIIF	GSGTRLSIRP	TRAV1-1*01		TRAJ3*01	211	0.0003
TRA	SQQGEEDPQALSIQEGENATMNCSYK	TSINN	LQWYRQNSGRGLVHLIL	IRSNERE	KHSGRLRVTLDTSKKSSSLLITASRAADTASYF	CATDQDQAGTALIF	GKGTTLSVSS	TRAV17*01		TRAJ15*01	210	0.0003
TRA	KNQLEQSPQSLIILEGKNCTLQCNYT	VSPFSN	LRWYKQDTGRGPVSLTI	MTFSENT	KSNGRYTATLDADTKQSSLHITASQLSDSASYI	CVVTLTRLMF	GDGTQLVVKP	TRAV10*02		TRAJ31*01	210	0.0003
TRA	GQSLEQPSEVTAVEGAIVQINCTYQ	TSGFYG	LSWYQQHDGGAPTFLSY	NALDGL	EETGRFSSFLSRSDSYGYLLLQELQMKDSASYF	CALEGSASKIIF	GSGTRLSIRP	TRAV1-1*01		TRAJ3*01	210	0.0003
TRA	AQTVTQSQPEMSVQEAETVTLSCTYD	TSENNYY	LFWYKQPPSRQMILVIR	QEAYKQQN	ATENRFSVNFQKAAKSFSLKISDSQLGDTAMYF	CAFKKTDYKLSF	GAGTTVTVRA	TRAV38-1*01		TRAJ20*01	210	0.0003
TRA	GIQVEQSPPDLILQEGANSTLRCNFS	DSVNN	LQWFHQNPWGQLINLFY	IPSGT	KQNGRLSATTVATERYSLLYISSSQTTDSGVYF	CAVEPGAQKLVF	GQGTRLTINP	TRAV22*01		TRAJ54*01	210	0.0003
TRA	QKEVEQDPGPLSVPEGAIVSLNCTYS	NSAFQY	FMWYRQYSRKGPELLMY	TYSSGN	KEDGRFTAQVDKSSKYISLFIRDSQPSDSATYL	CAMNLGFNYIPTF	GRGTSLIVHP	TRAV12-3*01		TRAJ6*01	210	0.0003
TRA	GESVGLHLPTLSVQEGDNSIINCAYS	NSASDY	FIWYKQESGKGPQFIID	IRSNMDK	RQGQRVTVLLNKTVKHLSLQIAATQPGDSAVYF	CAESLIKAAGNKLTF	GGGTRVLVKP	TRAV13-2*01		TRAJ17*01	210	0.0003
TRA	EDQVTQSPEALRLQEGESSSLNCSYT	VSGLRG	LFWYRQDPGKGPEFLFT	LYSAGEE	KEKERLKATLTKKESFLHITAPKPEDSATYL	CAVQAQRGSNYKLTF	GKGTLLTVNP	TRAV20*02		TRAJ53*01	209	0.0003
TRA	QKEVEQNSGPLSVPEGAIASLNCTYS	DRGSQS	FFWYRQYSGKSPELIMS	IYSNGD	KEDGRFTAQLNKASQYVSLLIRDSQPSDSATYL	CAVNILYNFNKFYF	GSGTKLNVKP	TRAV12-2*01		TRAJ21*01	209	0.0003
TRA	GESVGLHLPTLSVQEGDNSIINCAYS	NSASDY	FIWYKQESGKGPQFIID	IRSNMDK	RQGQRVTVLLNKTVKHLSLQIAATQPGDSAVYF	CAENTNAGKSTF	GDGTTLTVKP	TRAV13-2*01		TRAJ27*01	209	0.0003
TRA	KQEVTQIPAALSVPEGENLVLNCSFT	DSAIYN	LQWFRQDPGKGLTSLLL	IQSSQRE	QTSGRLNASLDKSSGRSTLYIAASQPGDSATYL	CAVTTSGTYKYIF	GTGTRLKVLA	TRAV21*01		TRAJ40*01	209	0.0003
TRA	DAKTTQPPSMDCAEGRAANLPCNHS	TISGNEY	VYWYRQIHSQGPQYIIH	GLKNN	ETNEMASLIITEDRKSSTLILPHATLRDTAVYY	CIVRVLRGADGLTF	GKGTHLIIQP	TRAV26-1*01		TRAJ45*01	209	0.0003
TRA	GENVEQHPSTLSVQEGDSAVIKCTYS	DSASNY	FPWYKQELGKRPQLIID	IRSNVGE	KKDQRIAVTLNKTAKHFSLHITETQPEDSAVYF	CAPTSWGKLQF	GAGTQVVVTP	TRAV13-1*02		TRAJ24*02	208	0.0003
TRA	GESVGLHLPTLSVQEGDNSIINCAYS	NSASDY	FIWYKQESGKGPQFIID	IRSNMDK	RQGQRVTVLLNKTVKHLSLQIAATQPGDSAVYF	CAGFTGNQFYF	GTGTSLTVIP	TRAV13-2*01		TRAJ49*01	208	0.0003
TRA	LAKTTQPISMDSYEGQEVNITCSHN	NIATNDY	ITWYQQFPSQGPRFIIQ	GYKTK	VTNEVASLFIPADRKSSTLSLPRVSLSDTAVYY	CLVGEALGAGNNRKLIW	GLGTSLAVNP	TRAV4*01		TRAJ38*01	208	0.0003
TRA	GESVGLHLPTLSVQEGDNSIINCAYS	NSASDY	FIWYKQESGKGPQFIID	IRSNMDK	RQGQRVTVLLNKTVKHLSLQIAATQPGDSAVYF	CAAYDQTGANNLFF	GTGTRLTVIP	TRAV13-2*01		TRAJ36*01	208	0.0003
TRA	TQLLEQSPQFLSIQEGENLTVYCNSS	SVFSS	LQWYRQEPGEGPVLLVT	VVTGGEV	KKLKRLTFQFGDARKDSSLHITAAQPGDTGLYL	CAGAKYAGGGNKLTF	GTGTQLKVEL	TRAV27*01		TRAJ10*01	208	0.0003
TRA	KLEVTQIPAALSVPEGENLVLNCSFT	DSAIYN	LQWFRQDPGKGLTSLLL	IQSSQRE	QTSGRLNASLDKSSGRSTLYIAASQPGDSATYL	CAVRPANYGGSQGNLIF	GKGTKLSVKP	TRAV21*01		TRAJ42*01	208	0.0003
TRA	GENVEQHPSTLSVQEGDSAVIKCTYS	DSASNY	FPWYKQELGKRPQLIID	IRSNVGE	KKDQRIAVTLNKTAKHFSLHITETQPEDSAVYF	CAANNDYKLSF	GAGTTVTVRA	TRAV13-1*02		TRAJ20*01	208	0.0003
TRA	GENVEQHPSTLSVQEGDSAVIKCTYS	DSASNY	FPWYKQELGKRPQLIID	IRSNVGE	KKDQRIAVTLNKTAKHFSLHITETQPEDSAVYF	CAGLEKTNTGNQFYF	GTGTSLTVIP	TRAV13-1*02		TRAJ49*01	208	0.0003
TRA	AQKITQTQPGMFVQEKEAVTLDCTYD	TSDPSYG	LFWYKQPSSGEMIFLIY	QGSYDQQN	ATEGRYSLNFQKARKSANLVISASQLGDSAMYF	CAMDHGSGGSNYKLTF	GKGTLLTVNP	TRAV14/DV4*01		TRAJ53*01	207	0.0003
TRA	GESVGLHLPTLSVQEGDNSIINCAYS	NSASDY	FIWYKQESGKGPQFIID	IRSNMDK	RQGQRVTVLLNKTVKHLSLQIAATQPGDSAVYF	CAENRVASGGSNYKLTF	GKGTLLTVNP	TRAV13-2*01		TRAJ53*01	207	0.0003
TRA	DQQVKQNSPSLSVQEGRISILNCDYT	NSMFDY	FLWYKKYPAEGPTFLIS	ISSIKDK	NEDGRFTVFLNKSAKHLSLHIVPSQPGDSAVYF	CAASGGTSYGKLTF	GQGTILTVHP	TRAV29/DV5*01		TRAJ52*01	207	0.0003
TRA	SQQGEEDPQALSIQEGENATMNCSYK	TSINN	LQWYRQNSGRGLVHLIL	IRSNERE	KHSGRLRVTLDTSKKSSSLLITASRAADTASYF	CATDPNKLTF	GTGTQLKVEL	TRAV17*01		TRAJ10*01	207	0.0003
TRA	GEDVEQSLFLSVREGDSSVINCTYT	DSSSTY	LYWYKQEPGAGLQLLTY	IFSNMDM	KQDQRLTVLLNKKDKHLSLRIADTQTGDSAIYF	CAEKEGSYIPTF	GRGTSLIVHP	TRAV5*01		TRAJ6*01	207	0.0003
TRA	ELKVEQNPLFLSMQEGKNYTIYCNYS	TTSDR	LYWYRQDPGKSLESLFV	LLSNGAV	KQEGRLMASLDTKARLSTLHITAAVHDLSATYF	CAVGSSGSARQLTF	GSGTQLTVLP	TRAV39*01		TRAJ22*01	207	0.0003
TRA	AQKITQTQPGMFVQEKEAVTLDCTYD	TSDPSYG	LFWYKQPSSGEMIFLIY	QGSYDQQN	ATEGRYSLNFQKARKSANLVISASQLGDSAMYF	CAMRENQGGKLIF	GQGTELSVKP	TRAV14/DV4*01		TRAJ23*01	206	0.0003
TRA	AQTVTQSQPEMSVQEAETVTLSCTYD	TSESDYY	LFWYKQPPSRQMILVIR	QEAYKQQN	ATENRFSVNFQKAAKSFSLKISDSQLGDAAMYF	CAYQRGAQKLVF	GQGTRLTINP	TRAV38-2/DV8*01		TRAJ54*01	206	0.0003
TRA	AQTVTQSQPEMSVQEAETVTLSCTYD	TSESDYY	LFWYKQPPSRQMILVIR	QEAYKQQN	ATENRFSVNFQKAAKSFSLKISDSQLGDAAMYF	CAYRILYKIIF	GKGTRLHILP	TRAV38-2/DV8*01		TRAJ30*01	206	0.0003
TRA	ILNVEQSPQSLHVQEGDSTNFTCSFP	SSNFYA	LHWYRWETAKSPEALFV	MTLNGDE	KKKGRISATLNTKEGYSYLYIKGSQPEDSATYL	CACYNAGNMLTF	GGGTRLMVKP	TRAV24*01		TRAJ39*01	206	0.0003
TRA	KQEVTQIPAALSVPEGENLVLNCSFT	DSAIYN	LQWFRQDPGKGLTSLLL	IQSSQRE	QTSGRLNASLDKSSGRSTLYIAASQPGDSATYL	CAVTSGAGKSTF	GDGTTLTVKP	TRAV21*01		TRAJ27*01	206	0.0003
TRA	GIQVEQSPPDLILQEGANSTLRCNFS	DSVNN	LQWFHQNPWGQLINLFY	IPSGT	KQNGRLSATTVATERYSLLYISSSQTTDSGVYF	CAGGGATNKLIF	GTGTLLAVQP	TRAV22*01		TRAJ32*02	206	0.0003
TRA	KNQVEQSPQSLIILEGKNCTLQCNYT	VSPFSN	LRWYKQDTGRGPVSLTI	MTFSENT	KSNGRYTATLDADTKQSSLHITASQLSDSASYI	CVVRGAGNNRKLIW	GLGTSLAVNP	TRAV10*02		TRAJ38*01	206	0.0003
TRA	EDQVTQSPEALRLQEGESSSLNCSYT	VSGLRG	LFWYRQDPGKGPEFLFT	LYSAGEE	KEKERLKATLTKKESFLHITAPKPEDSATYL	CAVVRNAGNMLTF	GGGTRLMVKP	TRAV20*02		TRAJ39*01	206	0.0003
TRA	KNQVEQSPQSLIILEGKNCTLQCNYT	VSPFSN	LRWYKQDTGRGPVSLTI	MTFSENT	KSNGRYTATLDADTKQSSLHITASQLSDSASYI	CVVSARNAGNMLTF	GGGTRLMVKP	TRAV10*02		TRAJ39*01	206	0.0003
TRA	LAKTTQPISMDSYEGQEVNITCSHN	NIATNDY	ITWYQQFPSQGPRFIIQ	GYKTK	VTNEVASLFIPADRKSSTLSLPRVSLSDTAVYY	CLVGDNTNAGKSTF	GDGTTLTVKP	TRAV4*01		TRAJ27*01	206	0.0003
TRA	GQNIDQPTEMTATEGAIVQINCTYQ	TSGFNG	LFWYQQHAGEAPTFLSY	NVLDGL	EEKGRFSSFLSRSKGYSYLLLKELQMKDSASYL	CAVRSGGSYIPTF	GRGTSLIVHP	TRAV1-2*01		TRAJ6*01	206	0.0003
TRA	TQLLEQSPQFLSIQEGENLTVYCNSS	SVFSS	LQWYRQEPGEGPVLLVT	VVTGGEV	KKLKRLTFQFGDARKDSSLHITAAQPGDTGLYL	CAGFNGGATNKLIF	GTGTLLAVQP	TRAV27*01		TRAJ32*02	205	0.0003
TRA	DQQVKQNSPSLSVQEGRISILNCDYT	NSMFDY	FLWYKKYPAEGPTFLIS	ISSIKDK	NEDGRFTVFLNKSAKHLSLHIVPSQPGDSAVYF	CAASARTSGTYKYIF	GTGTRLKVLA	TRAV29/DV5*01		TRAJ40*01	205	0.0003
TRA	GQSLEQPSEVTAVEGAIVQINCTYQ	TSGFYG	LSWYQQHDGGAPTFLSY	NALDGL	EETGRFSSFLSRSDSYGYLLLQELQMKDSASYF	CAVNVPHYNQGGKLIF	GQGTELSVKP	TRAV1-1*01		TRAJ23*01	205	0.0003
TRA	KQEVTQIPAALSVPEGENLVLNCSFT	DSAIYN	LQWFRQDPGKGLTSLLL	IQSSQRE	QTSGRLNASLDKSSGRSTLYIAASQPGDSATYL	CAVREINNARLMF	GDGTQLVVKP	TRAV21*01		TRAJ31*01	205	0.0003
TRA	GENVEQHPSTLSVQEGDSAVIKCTYS	DSASNY	FPWYKQELGKRPQLIID	IRSNVGE	KKDQRIAVTLNKTAKHFSLHITETQPEDSAVYF	CAAPRILYSTLTF	GKGTMLLVSP	TRAV13-1*02		TRAJ11*01	205	0.0003
TRA	KQEVTQIPAALSVPEGENLVLNCSFT	DSAIYN	LQWFRQDPGKGLTSLLL	IQSSQRE	QTSGRLNASLDKSSGRSTLYIAASQPGDSATYL	CAVMMDSSYKLIF	GSGTRLLVRP	TRAV21*01		TRAJ12*01	205	0.0003
TRA	QKEVEQDPGPLSVPEGAIVSLNCTYS	NSAFQY	FMWYRQYSRKGPELLMY	TYSSGN	KEDGRFTAQVDKSSKYISLFIRDSQPSDSATYL	CAMSGNTPLVF	GKGTRLSVIA	TRAV12-3*01		TRAJ29*01	205	0.0003
TRA	QKEVEQDPGPLSVPEGAIVSLNCTYS	NSAFQY	FMWYRQYSRKGPELLMY	TYSSGN	KEDGRFTAQVDKSSKYISLFIRDSQPSDSATYL	CAMSGRGANNLFF	GTGTRLTVIP	TRAV12-3*01		TRAJ36*01	205	0.0003
TRA	QQQVKQSPQSLIVQKGGISIINCAYE	NTAFDY	FPWYQQFPGKGPALLIA	IRPDVSE	KKEGRFTISFNKSAKQFSLHIMDSQPGDSATYF	CAATGTASKLTF	GTGTRLQVTL	TRAV23/DV6*01		TRAJ44*01	205	0.0003
TRA	SQQGEEDPQALSIQEGENATMNCSYK	TSINN	LQWYRQNSGRGLVHLIL	IRSNERE	KHSGRLRVTLDTSKKSSSLLITASRAADTASYF	CANSGGGADGLTF	GKGTHLIIQP	TRAV17*01		TRAJ45*01	205	0.0003
TRA	KNQVEQSPQSLIILEGKNCTLQCNYT	VSPFSN	LRWYKQDTGRGPVSLTI	MTFSENT	KSNGRYTATLDADTKQSSLHITASQLSDSASYI	CVVRAGNAGNMLTF	GGGTRLMVKP	TRAV10*02		TRAJ39*01	205	0.0003
TRA	GDSVTQMEGPVTLSEEAFLTINCTYT	ATGYPS	LFWYVQYPGEGLQLLLK	ATKADDK	GSNKGFEATYRKETTSFHLEKGSVQVSDSAVYF	CALSDYSGGYQKVTF	GTGTKLQVIP	TRAV9-2*02		TRAJ13*02	205	0.0003
TRA	DAKTTQPPSMDCAEGRAANLPCNHS	TISGNEY	VYWYRQIHSQGPQYIIH	GLKNN	ETNEMASLIITEDRKSSTLILPHATLRDTAVYY	CIVRVAEGAQKLVF	GQGTRLTINP	TRAV26-1*01		TRAJ54*01	205	0.0003
TRA	AQTVTQSQPEMSVQEAETVTLSCTYD	TSESDYY	LFWYKQPPSRQMILVIR	QEAYKQQN	ATENRFSVNFQKAAKSFSLKISDSQLGDAAMYF	CAYRRITQGGSEKLVF	GKGTKLTVNP	TRAV38-2/DV8*01		TRAJ57*01	205	0.0003
TRA	DAKTTQPPSMDCAEGRAANLPCNHS	TISGNEY	VYWYRQIHSQGPQYIIH	GLKNN	ETNEMASLIITEDRKSSTLILPHATLRDTAVYY	CIVRVDYGGSQGNLIF	GKGTKLSVKP	TRAV26-1*01		TRAJ42*01	205	0.0003
TRA	EDQVTQSPEALRLQEGESSSLNCSYT	VSGLRG	LFWYRQDPGKGPEFLFT	LYSAGEE	KEKERLKATLTKKESFLHITAPKPEDSATYL	CAATDSWGKLQF	GAGTQVVVTP	TRAV20*02		TRAJ24*02	204	0.0003
TRA	GIQVEQSPPDLILQEGANSTLRCNFS	DSVNN	LQWFHQNPWGQLINLFY	IPSGT	KQNGRLSATTVATERYSLLYISSSQTTDSGVYF	CAVGRVF	GAGTILRVKS	TRAV22*01		TRAJ47*01	204	0.0003
TRA	DAKTTQPPSMDCAEGRAANLPCNHS	TISGNEY	VYWYRQIHSQGPQYIIH	GLKNN	ETNEMASLIITEDRKSSTLILPHATLRDTAVYY	CIALNTGNQFYF	GTGTSLTVIP	TRAV26-1*01		TRAJ49*01	204	0.0003
TRA	KQEVTQIPAALSVPEGENLVLNCSFT	DSAIYN	LQWFRQDPGKGLTSLLL	IQSSQRE	QTSGRLNASLDKSSGRSTLYIAASQPGDSATYL	CAVGAQGGSEKLVF	GKGTKLTVNP	TRAV21*01		TRAJ57*01	204	0.0003
TRA	QQQVKQSPQSLIVQKGGISIINCAYE	NTAFDY	FPWYQQFPGKGPALLIA	IRPDVSE	KKEGRFTISFNKSAKQFSLHIMDSQPGDSATYF	CAAYSGAGSYQLTF	GKGTKLSVIP	TRAV23/DV6*01		TRAJ28*01	204	0.0003
TRA	KQEVTQIPAALSVPEGENLVLNCSFT	DSAIYN	LQWFRQDPGKGLTSLLL	IQSSQRE	QTSGRLNASLDKSSGRSTLYIAASQPGDSATYL	CAAPRSVNTDKLIF	GTGTRLQVFP	TRAV21*02		TRAJ34*01	203	0.0003
TRA	TQLLEQSPQFLSIQEGENLTVYCNSS	SVFSS	LQWYRQEPGEGPVLLVT	VVTGGEV	KKLKRLTFQFGDARKDSSLHITAAQPGDTGLYL	CAGSSGGYNKLIF	GAGTRLAVHP	TRAV27*01		TRAJ4*01	203	0.0003
TRA	GENVEQHPSTLSVQEGDSAVIKCTYS	DSASNY	FPWYKQELGKRPQLIID	IRSNVGE	KKDQRIAVTLNKTAKHFSLHITETQPEDSAVYF	CAASITGGGNKLTF	GTGTQLKVEL	TRAV13-1*02		TRAJ10*01	203	0.0003
TRA	EDQVTQSPEALRLQEGESSSLNCSYT	VSGLRG	LFWYRQDPGKGPEFLFT	LYSAGEE	KEKERLKATLTKKESFLHITAPKPEDSATYL	CAVQELGDYKLSF	GAGTTVTVRA	TRAV20*02		TRAJ20*01	203	0.0003
TRA	DQQVKQNSPSLSVQEGRISILNCDYT	NSMFDY	FLWYKKYPAEGPTFLIS	ISSIKDK	NEDGRFTVFLNKSAKHLSLHIVPSQPGDSAVYF	CAASGNYGGSQGNLIF	GKGTKLSVKP	TRAV29/DV5*04		TRAJ42*01	202	0.0003
TRA	KQEVTQIPAALSVPEGENLVLNCSFT	DSAIYN	LQWFRQDPGKGLTSLLL	IQSSQRE	QTSGRLNASLDKSSGRSTLYIAASQPGDSATYL	CAVNSPMRGKLQF	GAGTQVVVTP	TRAV21*01		TRAJ24*02	202	0.0003
TRA	TQLLEQSPQFLSIQEGENLTVYCNSS	SVFSS	LQWYRQEPGEGPVLLVT	VVTGGEV	KKLKRLTFQFGDARKDSSLHITAAQPGDTGLYL	CAGARNQGGKLIF	GQGTELSVKP	TRAV27*01		TRAJ23*01	202	0.0003
TRA	LAKTTQPISMDSYEGQEVNITCSHN	NIATNDY	ITWYQQFPSQGPRFIIQ	GYKTK	VTNEVASLFIPADRKSSTLSLPRVSLSDTAVYY	CFYTGGFKTIF	GAGTRLFVKA	TRAV4*01		TRAJ9*01	202	0.0003
TRA	KNEVEQSPQNLTAQEGEFITINCSYS	VGISA	LHWLQQHPGGGIVSLFM	LSSGK	KKHGRLIATINIQEKHSSLHITASHPRDSAVYI	CAVPTQGGSEKLVF	GKGTKLTVNP	TRAV41*01		TRAJ57*01	202	0.0003
TRA	QKEVEQDPGPLSVPEGAIVSLNCTYS	NSAFQY	FMWYRQYSRKGPELLMY	TYSSGN	KEDGRFTAQVDKSSKYISLFIRDSQPSDSATYL	CAMSRPTGANSKLTF	GKGITLSVRP	TRAV12-3*01		TRAJ56*01	202	0.0003
TRA	AQKITQTQPGMFVQEKEAVTLDCTYD	TSDQSYG	LFWYKQPSSGEMIFLIY	QGSYDEQN	ATEGRYSLNFQKARKSANLVISASQLGDSAMYF	CAMKMNSGYSTLTF	GKGTMLLVSP	TRAV14/DV4*02		TRAJ11*01	202	0.0003
TRA	DQQVKQNSPSLSVQEGRISILNCDYT	NSMFDY	FLWYKKYPAEGPTFLIS	ISSIKDK	NEDGRFTVFLNKSAKHLSLHIVPSQPGDSAVYF	CAAYTGANSKLTF	GKGITLSVRP	TRAV29/DV5*04		TRAJ56*01	201	0.0003
TRA	GQNIDQPTEMTATEGAIVQINCTYQ	TSGFNG	LFWYQQHAGEAPTFLSY	NVLDGL	EEKGRFSSFLSRSKGYSYLLLKELQMKDSASYL	CAPMDSNYQLIW	GAGTKLIIKP	TRAV1-2*01		TRAJ33*01	201	0.0003
TRA	ILNVEQSPQSLHVQEGDSTNFTCSFP	SSNFYA	LHWYRWETAKSPEALFV	MTLNGDE	KKKGRISATLNTKEGYSYLYIKGSQPEDSATYL	CAFGAGYSTLTF	GKGTMLLVSP	TRAV24*01		TRAJ11*01	201	0.0003
TRA	GQNIDQPTEMTATEGAIVQINCTYQ	TSGFNG	LFWYQQHAGEAPTFLSY	NVLDGL	EEKGRFSSFLSRSKGYSYLLLKELQMKDSASYL	CAVRDRYGGATNKLIF	GTGTLLAVQP	TRAV1-2*01		TRAJ32*02	201	0.0003
TRA	AQTVTQSQPEMSVQEAETVTLSCTYD	TSESDYY	LFWYKQPPSRQMILVIR	QEAYKQQN	ATENRFSVNFQKAAKSFSLKISDSQLGDAAMYF	CAYRTRYSGAGSYQLTF	GKGTKLSVIP	TRAV38-2/DV8*01		TRAJ28*01	201	0.0003
TRA	AQKITQTQPGMFVQEKEAVTLDCTYD	TSDPSYG	LFWYKQPSSGEMIFLIY	QGSYDQQN	ATEGRYSLNFQKARKSANLVISASQLGDSAMYF	CAMSSYYTGRRALTF	GSGTRLQVQP	TRAV14/DV4*01		TRAJ5*01	201	0.0003
TRA	SQQGEEDPQALSIQEGENATMNCSYK	TSINN	LQWYRQNSGRGLVHLIL	IRSNERE	KHSGRLRVTLDTSKKSSSLLITASRAADTASYF	CATDDYKLSF	GAGTTVTVRA	TRAV17*01		TRAJ20*01	201	0.0003
TRA	LAKTTQPISMDSYEGQEVNITCSHN	NIATNDY	ITWYQQFPSQGPRFIIQ	GYKTK	VTNEVASLFIPADRKSSTLSLPRVSLSDTAVYY	CLVGDTRVGGATNKLIF	GTGTLLAVQP	TRAV4*01		TRAJ32*02	201	0.0003
TRA	GQQLNQSPQSMFIQEGEDVSMNCTSS	SIFNT	WLWYKQDPGEGPVLLIA	LYKAGEL	TSNGRLTAQFGITRKDSFLNISASIPSDVGIYF	CAGRGWYSGGGADGLTF	GKGTHLIIQP	TRAV35*01		TRAJ45*01	201	0.0003
TRA	QKEVEQNSGPLSVPEGAIASLNCTYS	DRGSQS	FFWYRQYSGKSPELIMS	IYSNGD	KEDGRFTAQLNKASQYVSLLIRDSQPSDSATYL	CAVNTATGGSYIPTF	GRGTSLIVHP	TRAV12-2*01		TRAJ6*01	200	0.0003
TRA	KQEVTQIPAALSVPEGENLVLNCSFT	DSAIYN	LQWFRQDPGKGLTSLLL	IQSSQRE	QTSGRLNASLDKSSGRSTLYIAASQPGDSATYL	CAVYSGGGADGLTF	GKGTHLIIQP	TRAV21*01		TRAJ45*01	200	0.0003
TRA	GQSLEQPSEVTAVEGAIVQINCTYQ	TSGFYG	LSWYQQHDGGAPTFLSY	NALDGL	EETGRFSSFLSRSDSYGYLLLQELQMKDSASYF	CAVRRQAGTALIF	GKGTTLSVSS	TRAV1-1*01		TRAJ15*01	200	0.0003
TRA	GDSVTQMEGPVTLSEEAFLTINCTYT	ATGYPS	LFWYVQYPGEGLQLLLK	ATKADDK	GSNKGFEATYRKETTSFHLEKGSVQVSDSAVYF	CALSDRAGGFKTIF	GAGTRLFVKA	TRAV9-2*02		TRAJ9*01	200	0.0003
TRA	AQTVTQSQPEMSVQEAETVTLSCTYD	TSESDYY	LFWYKQPPSRQMILVIR	QEAYKQQN	ATENRFSVNFQKAAKSFSLKISDSQLGDAAMYF	CAYGRNNNDMRF	GAGTRLTVKP	TRAV38-2/DV8*01		TRAJ43*01	200	0.0003
TRA	AQRVTQPEKLLSVFKGAPVELKCNYS	YSGSPE	LFWYVQYSRQRLQLLLR	HISR	ESIKGFTADLNKGETSFHLKKPFAQEEDSAMYY	CALAGFHNAGNMLTF	GGGTRLMVKP	TRAV16*01		TRAJ39*01	200	0.0003
TRA	GESVGLHLPTLSVQEGDNSIINCAYS	NSASDY	FIWYKQESGKGPQFIID	IRSNMDK	RQGQRVTVLLNKTVKHLSLQIAATQPGDSAVYF	CAENKAPANAGGTSYGKLTF	GQGTILTVHP	TRAV13-2*01		TRAJ52*01	200	0.0003
TRA	EDQVTQSPEALRLQEGESSSLNCSYT	VSGLRG	LFWYRQDPGKGPEFLFT	LYSAGEE	KEKERLKATLTKKESFLHITAPKPEDSATYL	CAVQVYNFNKFYF	GSGTKLNVKP	TRAV20*02		TRAJ21*01	200	0.0003
TRA	DQQVKQNSPSLSVQEGRISILNCDYT	NSMFDY	FLWYKKYPAEGPTFLIS	ISSIKDK	NEDGRFTVFLNKSAKHLSLHIVPSQPGDSAVYF	CAASRTGTYKYIF	GTGTRLKVLA	TRAV29/DV5*04		TRAJ40*01	199	0.0003
TRA	KNQVEQSPQSLIILEGKNCTLQCNYT	VSPFSN	LRWYKQDTGRGPVSLTI	MTFSENT	KSNGRYTATLDADTKQSSLHITASQLSDSASYI	CVVSAKTSYDKVIF	GPGTSLSVIP	TRAV10*02		TRAJ50*01	199	0.0003
TRA	LAKTTQPISMDSYEGQEVNITCSHN	NIATNDY	ITWYQQFPSQGPRFIIQ	GYKTK	VTNEVASLFIPADRKSSTLSLPRVSLSDTAVYY	CLVGDRETGANNLFF	GTGTRLTVIP	TRAV4*01		TRAJ36*01	199	0.0003
TRA	DAKTTQPNSMESNEEEPVHLPCNHS	TISGTDY	IHWYRQLPSQGPEYVIH	GLTSN	VNNRMASLAIAEDRKSSTLILHRATLRDAAVYY	CILSYAGGTSYGKLTF	GQGTILTVHP	TRAV26-2*01		TRAJ52*01	199	0.0003
TRA	GENVEQHPSTLSVQEGDSAVIKCTYS	DSASNY	FPWYKQELGKRPQLIID	IRSNVGE	KKDQRIAVTLNKTAKHFSLHITETQPEDSAVYF	CAAITGGYNKLIF	GAGTRLAVHP	TRAV13-1*02		TRAJ4*01	198	0.0003
TRA	GENVEQHPSTLSVQEGDSAVIKCTYS	DSASNY	FPWYKQELGKRPQLIID	IRSNVGE	KKDQRIAVTLNKTAKHFSLHITETQPEDSAVYF	CAARGTSYGKLTF	GQGTILTVHP	TRAV13-1*02		TRAJ52*01	198	0.0003
TRA	KDQVFQPSTVASSEGAVVEIFCNHS	VSNAYN	FFWYLHFPGCAPRLLVK	GSKP	SQQGRYNMTYERFSSSLLILQVREADAAVYY	CAVDPGGSYIPTF	GRGTSLIVHP	TRAV2*01		TRAJ6*01	198	0.0003
TRA	QKEVEQDPGPLSVPEGAIVSLNCTYS	NSAFQY	FMWYRQYSRKGPELLMY	TYSSGN	KEDGRFTAQVDKSSKYISLFIRDSQPSDSATYL	CAMSGRGDKLIF	GTGTRLQVFP	TRAV12-3*01		TRAJ34*01	198	0.0003
TRA	EDQVTQSPEALRLQEGESSSLNCSYT	VSGLRG	LFWYRQDPGKGPEFLFT	LYSAGEE	KEKERLKATLTKKESFLHITAPKPEDSATYL	CAVQAGNYQLIW	GAGTKLIIKP	TRAV20*02		TRAJ33*01	198	0.0003
TRA	EDQVTQSPEALRLQEGESSSLNCSYT	VSGLRG	LFWYRQDPGKGPEFLFT	LYSAGEE	KEKERLKATLTKKESFLHITAPKPEDSATYL	CAVQARNTGTASKLTF	GTGTRLQVTL	TRAV20*02		TRAJ44*01	198	0.0003
TRA	GNSVTQMEGPVTLSEEAFLTINCTYT	ATGYPS	LFWYVQYPGEGLQLLLK	ATKADDK	GSNKGFEATYRKETTSFHLEKGSVQVSDSAVYF	CALSSLASVVYNFNKFYF	GSGTKLNVKP	TRAV9-2*01		TRAJ21*01	198	0.0003
TRA	DQQVKQNSPSLSVQEGRISILNCDYT	NSMFDY	FLWYKKYPAEGPTFLIS	ISSIKDK	NEDGRFTVFLNKSAKHLSLHIVPSQPGDSAVYF	CAASALSAPSGGSNYKLTF	GKGTLLTVNP	TRAV29/DV5*01		TRAJ53*01	198	0.0003
TRA	GQNIDQPTEMTATEGAIVQINCTYQ	TSGFNG	LFWYQQHAGEAPTFLSY	NVLDGL	EEKGRFSSFLSRSKGYSYLLLKELQMKDSASYL	CAVDNYGQNFVF	GPGTRLSVLP	TRAV1-2*01		TRAJ26*01	197	0.0003
TRA	KNQVEQSPQSLIILEGKNCTLQCNYT	VSPFSN	LRWYKQDTGRGPVSLTI	MTFSENT	KSNGRYTATLDADTKQSSLHITASQLSDSASYI	CVVRRGRRALTF	GSGTRLQVQP	TRAV10*02		TRAJ5*01	197	0.0003
TRA	GENVEQHPSTLSVQEGDSAVIKCTYS	DSASNY	FPWYKQELGKRPQLIID	IRSNVGE	KKDQRIAVTLNKTAKHFSLHITETQPEDSAVYF	CAASWGTRGQNFVF	GPGTRLSVLP	TRAV13-1*02		TRAJ26*01	197	0.0003
TRA	AQRVTQPEKLLSVFKGAPVELKCNYS	YSGSPE	LFWYVQYSRQRLQLLLR	HISR	ESIKGFTADLNKGETSFHLKKPFAQEEDSAMYY	CAPPDSSASKIIF	GSGTRLSIRP	TRAV16*01		TRAJ3*01	197	0.0003
TRA	GENVEQHPSTLSVQEGDSAVIKCTYS	DSASNY	FPWYKQELGKRPQLIID	IRSNVGE	KKDQRIAVTLNKTAKHFSLHITETQPEDSAVYF	CAASNRGNMLTF	GGGTRLMVKP	TRAV13-1*02		TRAJ39*01	197	0.0003
TRA	DQQVKQNSPSLSVQEGRISILNCDYT	NSMFDY	FLWYKKYPAEGPTFLIS	ISSIKDK	NEDGRFTVFLNKSAKHLSLHIVPSQPGDSAVYF	CAARERGSNYKLTF	GKGTLLTVNP	TRAV29/DV5*01		TRAJ53*01	197	0.0003
TRA	GQQVMQIPQYQHVQEGEDFTTYCNSS	TTLSN	IQWYKQRPGGHPVFLIQ	LVKSGEV	KKQKRLTFQFGEAKKNSSLHITATQTTDVGTYF	CVTSNTGKLIF	GQGTTLQVKP	TRAV25*01		TRAJ37*02	197	0.0003
TRA	KNQVEQSPQSLIILEGKNCTLQCNYT	VSPFSN	LRWYKQDTGRGPVSLTI	MTFSENT	KSNGRYTATLDADTKQSSLHITASQLSDSASYI	CVVSARTGANNLFF	GTGTRLTVIP	TRAV10*02		TRAJ36*01	197	0.0003
TRA	AQTVTQSQPEMSVQEAETVTLSCTYD	TSESDYY	LFWYKQPPSRQMILVIR	QEAYKQQN	ATENRFSVNFQKAAKSFSLKISDSQLGDAAMYF	CAYRSAYSGAGSYQLTF	GKGTKLSVIP	TRAV38-2/DV8*01		TRAJ28*01	197	0.0003
TRA	GENVEQHPSTLSVQEGDSAVIKCTYS	DSASNY	FPWYKQELGKRPQLIID	IRSNVGE	KKDQRIAVTLNKTAKHFSLHITETQPEDSAVYF	CAATDRHYQLIW	GAGTKLIIKP	TRAV13-1*02		TRAJ33*01	197	0.0003
TRA	DAKTTQPNSMESNEEEPVHLPCNHS	TISGTDY	IHWYRQLPSQGPEYVIH	GLTSN	VNNRMASLAIAEDRKSSTLILHRATLRDAAVYY	CIPPSRGAQKLVF	GQGTRLTINP	TRAV26-2*01		TRAJ54*01	197	0.0003
TRA	AQTVTQSQPEMSVQEAETVTLSCTYD	TSESDYY	LFWYKQPPSRQMILVIR	QEAYKQQN	ATENRFSVNFQKAAKSFSLKISDSQLGDAAMYF	CAYRGSNYKLTF	GKGTLLTVNP	TRAV38-2/DV8*01		TRAJ53*01	196	0.0003
TRA	QQPVQSPQAVILREGEDAVINCSSS	KALYS	VHWYRQKHGEAPVFLMI	LLKGGEQ	KGHDKISASFNEKKQQSSLYLTASQLSYSGTYF	CGTSFGNEKLTF	GTGTRLTIIP	TRAV30*05		TRAJ48*01	196	0.0003
TRA	SQQGEEDPQALSIQEGENATMNCSYK	TSINN	LQWYRQNSGRGLVHLIL	IRSNERE	KHSGRLRVTLDTSKKSSSLLITASRAADTASYF	CAVNQAGTALIF	GKGTTLSVSS	TRAV17*01		TRAJ15*01	196	0.0003
TRA	KQEVTQIPAALSVPEGENLVLNCSFT	DSAIYN	LQWFRQDPGKGLTSLLL	IQSSQRE	QTSGRLNASLDKSSGRSTLYIAASQPGDSATYL	CAVNSKVGGTSYGKLTF	GQGTILTVHP	TRAV21*01		TRAJ52*01	196	0.0003
TRA	GQNIDQPTEMTATEGAIVQINCTYQ	TSGFNG	LFWYQQHAGEAPTFLSY	NVLDGL	EEKGRFSSFLSRSKGYSYLLLKELQMKDSASYL	CAVRDRTNAGKSTF	GDGTTLTVKP	TRAV1-2*01		TRAJ27*01	196	0.0003
TRA	KDQVFQPSTVASSEGAVVEIFCNHS	VSNAYN	FFWYLHFPGCAPRLLVK	GSKP	SQQGRYNMTYERFSSSLLILQVREADAAVYY	CAVRGFNKFYF	GSGTKLNVKP	TRAV2*01		TRAJ21*01	196	0.0003
TRA	DQQVKQNSPSLSVQEGRISILNCDYT	NSMFDY	FLWYKKYPAEGPTFLIS	ISSIKDK	NEDGRFTVFLNKSAKHLSLHIVPSQPGDSAVYF	CAASGEESQGAQKLVF	GQGTRLTINP	TRAV29/DV5*01		TRAJ54*01	195	0.0003
TRA	GENVEQHPSTLSVQEGDSAVIKCTYS	DSASNY	FPWYKQELGKRPQLIID	IRSNVGE	KKDQRIAVTLNKTAKHFSLHITETQPEDSAVYF	CAASNQANDYKLSF	GAGTTVTVRA	TRAV13-1*02		TRAJ20*01	195	0.0003
TRA	EDQVTQSPEALRLQEGESSSLNCSYT	VSGLRG	LFWYRQDPGKGPEFLFT	LYSAGEE	KEKERLKATLTKKESFLHITAPKPEDSATYL	CAVHTSGTYKYIF	GTGTRLKVLA	TRAV20*02		TRAJ40*01	195	0.0003
TRA	QKEVEQNSGPLSVPEGAIASLNCTYS	DRGSQS	FFWYRQYSGKSPELIMS	IYSNGD	KEDGRFTAQLNKASQYVSLLIRDSQPSDSATYL	CAVNKIYNQGGKLIF	GQGTELSVKP	TRAV12-2*01		TRAJ23*01	195	0.0003
TRA	GQSLEQPSEVTAVEGAIVQINCTYQ	TSGFYG	LSWYQQHDGGAPTFLSY	NALDGL	EETGRFSSFLSRSDSYGYLLLQELQMKDSASYF	CAVTASSASKIIF	GSGTRLSIRP	TRAV1-1*01		TRAJ3*01	195	0.0003
TRA	AQTVTQSQPEMSVQEAETVTLSCTYD	TSESDYY	LFWYKQPPSRQMILVIR	QEAYKQQN	ATENRFSVNFQKAAKSFSLKISDSQLGDAAMYF	CAYRSALWGGSEKLVF	GKGTKLTVNP	TRAV38-2/DV8*01		TRAJ57*01	195	0.0003
TRA	GNSVTQMEGPVTLSEEAFLTINCTYT	ATGYPS	LFWYVQYPGEGLQLLLK	ATKADDK	GSNKGFEATYRKETTSFHLEKGSVQVSDSAVYF	DHRGSTLGRLYF	GRGTQLTVWP	TRAV9-2*01		TRAJ18*01	195	0.0003
TRA	AQSVSQHNHHVILSEAASLELGCNYS	YGGTVN	LFWYVQYPGQHLQLLLK	YFSGDPLV	KGIKGFEAEFIKSKFSFNLRKPSVQWSDTAEYF	CAVSGGYQKVTF	GTGTKLQVIP	TRAV8-1*01		TRAJ13*02	195	0.0003
TRA	GNSVTQMEGPVTLSEEAFLTINCTYT	ATGYPS	LFWYVQYPGEGLQLLLK	ATKADDK	GSNKGFEATYRKETTSFHLEKGSVQVSDSAVYF	CALSLILTGGGNKLTF	GTGTQLKVEL	TRAV9-2*01		TRAJ10*01	194	0.0003
TRA	KDQVFQPSTVASSEGAVVEIFCNHS	VSNAYN	FFWYLHFPGCAPRLLVK	GSKP	SQQGRYNMTYERFSSSLLILQVREADAAVYY	CAVHGSSNTGKLIF	GQGTTLQVKP	TRAV2*01		TRAJ37*02	194	0.0003
TRA	SQQGEEDPQALSIQEGENATMNCSYK	TSINN	LQWYRQNSGRGLVHLIL	IRSNERE	KHSGRLRVTLDTSKKSSSLLITASRAADTASYF	CATVVTGGFKTIF	GAGTRLFVKA	TRAV17*01		TRAJ9*01	194	0.0003
TRA	AQTVTQSQPEMSVQEAETVTLSCTYD	TSESDYY	LFWYKQPPSRQMILVIR	QEAYKQQN	ATENRFSVNFQKAAKSFSLKISDSQLGDAAMYF	CAYRDSGGSYIPTF	GRGTSLIVHP	TRAV38-2/DV8*01		TRAJ6*01	194	0.0003
TRA	KQEVTQIPAALSVPEGENLVLNCSFT	DSAIYN	LQWFRQDPGKGLTSLLL	IQSSQRE	QTSGRLNASLDKSSGRSTLYIAASQPGDSATYL	CAVSSGNTGKLIF	GQGTTLQVKP	TRAV21*01		TRAJ37*01	194	0.0003
TRA	KQEVTQIPAALSVPEGENLVLNCSFT	DSAIYN	LQWFRQDPGKGLTSLLL	IQSSQRE	QTSGRLNASLDKSSGRSTLYIAASQPGDSATYL	CAVTEPMYSGGGADGLTF	GKGTHLIIQP	TRAV21*01		TRAJ45*01	194	0.0003
TRA	AQTVTQSQPEMSVQEAETVTLSCTYD	TSESDYY	LFWYKQPPSRQMILVIR	QEAYKQQN	ATENRFSVNFQKAAKSFSLKISDSQLGDAAMYF	CAQKTSYDKVIF	GPGTSLSVIP	TRAV38-2/DV8*01		TRAJ50*01	194	0.0003
TRA	KQEVTQIPAALSVPEGENLVLNCSFT	DSAIYN	LQWFRQDPGKGLTSLLL	IQSSQRE	QTSGRLNASLDKSSGRSTLYIAASQPGDSATYL	CAGKYSSASKIIF	GSGTRLSIRP	TRAV21*01		TRAJ3*01	194	0.0003
TRA	DQQVKQNSPSLSVQEGRISILNCDYT	NSMFDY	FLWYKKYPAEGPTFLIS	ISSIKDK	NEDGRFTVFLNKSAKHLSLHIVPSQPGDSAVYF	CAATNGGSQGNLIF	GKGTKLSVKP	TRAV29/DV5*01		TRAJ42*01	193	0.0003
TRA	GQNIDQPTEMTATEGAIVQINCTYQ	TSGFNG	LFWYQQHAGEAPTFLSY	NVLDGL	EEKGRFSSFLSRSKGYSYLLLKELQMKDSASYL	CAVRDGDYKLSF	GAGTTVTVRA	TRAV1-2*01		TRAJ20*01	193	0.0003
TRA	AQKITQTQPGMFVQEKEAVTLDCTYD	TSDPSYG	LFWYKQPSSGEMIFLIY	QGSYDQQN	ATEGRYSLNFQKARKSANLVISASQLGDSAMYF	CAMRRVQGAQKLVF	GQGTRLTINP	TRAV14/DV4*01		TRAJ54*01	193	0.0003
TRA	KDQVFQPSTVASSEGAVVEIFCNHS	VSNAYN	FFWYLHFPGCAPRLLVK	GSKP	SQQGRYNMTYERFSSSLLILQVREADAAVYY	CAVMFSGGYNKLIF	GAGTRLAVHP	TRAV2*01		TRAJ4*01	193	0.0003
TRA	DAKTTQPPSMDCAEGRAANLPCNHS	TISGNEY	VYWYRQIHSQGPQYIIH	GLKNN	ETNEMASLIITEDRKSSTLILPHATLRDTAVYY	CIVRVSRSGTYKYIF	GTGTRLKVLA	TRAV26-1*01		TRAJ40*01	192	0.0003
TRA	AQTVTQSQPEMSVQEAETVTLSCTYD	TSESDYY	LFWYKQPPSRQMILVIR	QEAYKQQN	ATENRFSVNFQKAAKSFSLKISDSQLGDAAMYF	CAYRSLTGNQFYF	GTGTSLTVIP	TRAV38-2/DV8*01		TRAJ49*01	192	0.0003
TRA	QQQVKQSPQSLIVQKGGISIINCAYE	NTAFDY	FPWYQQFPGKGPALLIA	IRPDVSE	KKEGRFTISFNKSAKQFSLHIMDSQPGDSATYF	CAATPPGGQGGKLIF	GQGTELSVKP	TRAV23/DV6*01		TRAJ23*01	192	0.0003
TRA	QKEVEQDPGPLSVPEGAIVSLNCTYS	NSAFQY	FMWYRQYSRKGPELLMY	TYSSGN	KEDGRFTAQVDKSSKYISLFIRDSQPSDSATYL	CAMSPLSGNTGKLIF	GQGTTLQVKP	TRAV12-3*01		TRAJ37*01	192	0.0003
TRA	QKEVEQNSGPLSVPEGAIASLNCTYS	DRGSQS	FFWYRQYSGKSPELIMS	IYSNGD	KEDGRFTAQLNKASQYVSLLIRDSQPSDSATYL	CAVNYEKLTF	GTGTRLTIIP	TRAV12-2*01		TRAJ48*01	192	0.0003
TRA	GEDVEQSLFLSVREGDSSVINCTYT	DSSSTY	LYWYKQEPGAGLQLLTY	IFSNMDM	KQDQRLTVLLNKKDKHLSLRIADTQTGDSAIYF	CAESINNDYKLSF	GAGTTVTVRA	TRAV5*01		TRAJ20*01	192	0.0003
TRA	LAKTTQPISMDSYEGQEVNITCSHN	NIATNDY	ITWYQQFPSQGPRFIIQ	GYKTK	VTNEVASLFIPADRKSSTLSLPRVSLSDTAVYY	CLVALNTGFQKLVF	GTGTRLLVSP	TRAV4*01		TRAJ8*01	192	0.0003
TRA	SQQGEEDPQALSIQEGENATMNCSYK	TSINN	LQWYRQNSGRGLVHLIL	IRSNERE	KHSGRLRVTLDTSKKSSSLLITASRAADTASYF	CATDRGSGSARQLTF	GSGTQLTVLP	TRAV17*01		TRAJ22*01	192	0.0003
TRA	GQNIDQPTEMTATEGAIVQINCTYQ	TSGFNG	LFWYQQHAGEAPTFLSY	NVLDGL	EEKGRFSSFLSRSKGYSYLLLKELQMKDSASYL	CASYDSNYQLIW	GAGTKLIIKP	TRAV1-2*01		TRAJ33*01	192	0.0003
TRA	SQQGEEDPQALSIQEGENATMNCSYK	TSINN	LQWYRQNSGRGLVHLIL	IRSNERE	KHSGRLRVTLDTSKKSSSLLITASRAADTASYF	CATVPGGDKIIF	GKGTRLHILP	TRAV17*01		TRAJ30*01	191	0.0003
TRA	QKEVEQNSGPLSVPEGAIASLNCTYS	DRGSQS	FFWYRQYSGKSPELIMS	IYSNGD	KEDGRFTAQLNKASQYVSLLIRDSQPSDSATYL	CAVNSDSGGGADGLTF	GKGTHLIIQP	TRAV12-2*01		TRAJ45*01	191	0.0003
TRA	SQQGEEDPQALSIQEGENATMNCSYK	TSINN	LQWYRQNSGRGLVHLIL	IRSNERE	KHSGRLRVTLDTSKKSSSLLITASRAADTASYF	CAAYAISNFGNEKLTF	GTGTRLTIIP	TRAV17*01		TRAJ48*01	191	0.0003
TRA	ELKVEQNPLFLSMQEGKNYTIYCNYS	TTSDR	LYWYRQDPGKSLESLFV	LLSNGAV	KQEGRLMASLDTKARLSTLHITAAVHDLSATYF	CAALFGNEKLTF	GTGTRLTIIP	TRAV39*01		TRAJ48*01	191	0.0003
TRA	DQQVKQNSPSLSVQEGRISILNCDYT	NSMFDY	FLWYKKYPAEGPTFLIS	ISSIKDK	NEDGRFTVFLNKSAKHLSLHIVPSQPGDSAVYF	CAASDGNSGNTPLVF	GKGTRLSVIA	TRAV29/DV5*01		TRAJ29*01	191	0.0003
TRA	EDQVTQSPEALRLQEGESSSLNCSYT	VSGLRG	LFWYRQDPGKGPEFLFT	LYSAGEE	KEKERLKATLTKKESFLHITAPKPEDSATYL	CAAPNQGGKLIF	GQGTELSVKP	TRAV20*02		TRAJ23*01	191	0.0003
TRA	AQKITQTQPGMFVQEKEAVTLDCTYD	TSDPSYG	LFWYKQPSSGEMIFLIY	QGSYDQQN	ATEGRYSLNFQKARKSANLVISASQLGDSAMYF	CAMREGRYTGNQFYF	GTGTSLTVIP	TRAV14/DV4*01		TRAJ49*01	191	0.0003
TRA	QQQVKQSPQSLIVQKGGISIINCAYE	NTAFDY	FPWYQQFPGKGPALLIA	IRPDVSE	KKEGRFTISFNKSAKQFSLHIMDSQPGDSATYF	CAASTQGGSEKLVF	GKGTKLTVNP	TRAV23/DV6*01		TRAJ57*01	190	0.0003
TRA	AQKITQTQPGMFVQEKEAVTLDCTYD	TSDPSYG	LFWYKQPSSGEMIFLIY	QGSYDQQN	ATEGRYSLNFQKARKSANLVISASQLGDSAMYF	CAMREGGNRDDKIIF	GKGTRLHILP	TRAV14/DV4*01		TRAJ30*01	190	0.0003
TRA	DAKTTQPPSMDCAEGRAANLPCNHS	TISGNEY	VYWYRQIHSQGPQYIIH	GLKNN	ETNEMASLIITEDRKSSTLILPHATLRDTAVYY	CIVRGNTDKLIF	GTGTRLQVFP	TRAV26-1*01		TRAJ34*01	190	0.0003
TRA	QQQVKQSPQSLIVQKGGISIINCAYE	NTAFDY	FPWYQQFPGKGPALLIA	IRPDVSE	KKEGRFTISFNKSAKQFSLHIMDSQPGDSATYF	CAASIRDSNYQLIW	GAGTKLIIKP	TRAV23/DV6*01		TRAJ33*01	190	0.0003
TRA	DQQVKQNSPSLSVQEGRISILNCDYT	NSMFDY	FLWYKKYPAEGPTFLIS	ISSIKDK	NEDGRFTVFLNKSAKHLSLHIVPSQPGDSAVYF	CAASEFGNQFYF	GTGTSLTVIP	TRAV29/DV5*04		TRAJ49*01	190	0.0003
TRA	KNQVEQSPQSLIILEGKNCTLQCNYT	VSPFSN	LRWYKQDTGRGPVSLTI	MTFSENT	KSNGRYTATLDADTKQSSLHITASQLSDSASYI	CVVSEGNRDDKIIF	GKGTRLHILP	TRAV10*02		TRAJ30*01	190	0.0003
TRA	EDQVTQSPEALRLQEGESSSLNCSYT	VSGLRG	LFWYRQDPGKGPEFLFT	LYSAGEE	KEKERLKATLTKKESFLHITAPKPEDSATYL	CAVRSDQGGSEKLVF	GKGTKLTVNP	TRAV20*02		TRAJ57*01	190	0.0003
TRA	KQEVTQIPAALSVPEGENLVLNCSFT	DSAIYN	LQWFRQDPGKGLTSLLL	IQSSQRE	QTSGRLNASLDKSSGRSTLYIAASQPGDSATYL	CAVTNDYKLSF	GAGTTVTVRA	TRAV21*01		TRAJ20*01	189	0.0003
TRA	GQQLNQSPQSMFIQEGEDVSMNCTSS	SIFNT	WLWYKQDPGEGPVLLIA	LYKAGEL	TSNGRLTAQFGITRKDSFLNISASIPSDVGIYF	CAGQTDSWGKLQF	GAGTQVVVTP	TRAV35*01		TRAJ24*02	189	0.0003
TRA	GENVEQHPSTLSVQEGDSAVIKCTYS	DSASNY	FPWYKQELGKRPQLIID	IRSNVGE	KKDQRIAVTLNKTAKHFSLHITETQPEDSAVYF	CAASVAEGNTPLVF	GKGTRLSVIA	TRAV13-1*02		TRAJ29*01	189	0.0003
TRA	GEDVEQSLFLSVREGDSSVINCTYT	DSSSTY	LYWYKQEPGAGLQLLTY	IFSNMDM	KQDQRLTVLLNKKDKHLSLRIADTQTGDSAIYF	CAESGSFKTIF	GAGTRLFVKA	TRAV5*01		TRAJ9*01	189	0.0003
TRA	AQTVTQSQPEMSVQEAETVTLSCTYD	TSESDYY	LFWYKQPPSRQMILVIR	QEAYKQQN	ATENRFSVNFQKAAKSFSLKISDSQLGDAAMYF	CAYRRLYNFNKFYF	GSGTKLNVKP	TRAV38-2/DV8*01		TRAJ21*01	189	0.0003
TRA	AQKITQTQPGMFVQEKEAVTLDCTYD	TSDPSYG	LFWYKQPSSGEMIFLIY	QGSYDQQN	ATEGRYSLNFQKARKSANLVISASQLGDSAMYF	CAMDGGFQKLVF	GTGTRLLVSP	TRAV14/DV4*01		TRAJ8*01	189	0.0003
TRA	EDQVTQSPEALRLQEGESSSLNCSYT	VSGLRG	LFWYRQDPGKGPEFLFT	LYSAGEE	KEKERLKATLTKKESFLHITAPKPEDSATYL	CAAASGGSYIPTF	GRGTSLIVHP	TRAV20*02		TRAJ6*01	189	0.0003
TRA	AQTVTQSQPEMSVQEAETVTLSCTYD	TSESDYY	LFWYKQPPSRQMILVIR	QEAYKQQN	ATENRFSVNFQKAAKSFSLKISDSQLGDAAMYF	CAYRSTRFGNQFYF	GTGTSLTVIP	TRAV38-2/DV8*01		TRAJ49*01	188	0.0003
TRA	QQQVKQSPQSLIVQKGGISIINCAYE	NTAFDY	FPWYQQFPGKGPALLIA	IRPDVSE	KKEGRFTISFNKSAKQFSLHIMDSQPGDSATYF	CAASMVMAGGGADGLTF	GKGTHLIIQP	TRAV23/DV6*01		TRAJ45*01	188	0.0003
TRA	TQLLEQSPQFLSIQEGENLTVYCNSS	SVFSS	LQWYRQEPGEGPVLLVT	VVTGGEV	KKLKRLTFQFGDARKDSSLHITAAQPGDTGLYL	CAGPMRGAQKLVF	GQGTRLTINP	TRAV27*01		TRAJ54*01	188	0.0003
TRA	KNQVEQSPQSLIILEGKNCTLQCNYT	VSPFSN	LRWYKQDTGRGPVSLTI	MTFSENT	KSNGRYTATLDADTKQSSLHITASQLSDSASYI	CVVSQAGTALIF	GKGTTLSVSS	TRAV10*01		TRAJ15*01	188	0.0003
TRA	ILNVEQNPQSLHVQEGDSTNFTCSFP	SSNFYA	LHWYRWETAKSPEALFV	MTLNGDE	KKKGRISATLNTKEGYSYLYIKGSQPEDSATYL	CAFNNAGNMLTF	GGGTRLMVKP	TRAV24*01		TRAJ39*01	188	0.0003
TRA	GNSVTQMEGPVTLSEEAFLTINCTYT	ATGYPS	LFWYVQYPGEGLQLLLK	ATKADDK	GSNKGFEATYRKETTSFHLEKGSVQVSDSAVYF	CALFSGAQKLVF	GQGTRLTINP	TRAV9-2*01		TRAJ54*01	188	0.0003
TRA	SQQGEEDPQALSIQEGENATMNCSYK	TSINN	LQWYRQNSGRGLVHLIL	IRSNERE	KHSGRLRVTLDTSKKSSSLLITASRAADTASYF	CATDLYNQGGKLIF	GQGTELSVKP	TRAV17*01		TRAJ23*01	188	0.0003
TRA	QKEVEQDPGPLSVPEGAIVSLNCTYS	NSAFQY	FMWYRQYSRKGPELLMY	TYSSGN	KEDGRFTAQVDKSSKYISLFIRDSQPSDSATYL	CAMSPPGGGADGLTF	GKGTHLIIQP	TRAV12-3*01		TRAJ45*01	188	0.0003
TRA	QQPVQSPQAVILREGEDAVINCSSS	KALYS	VHWYRQKHGEAPVFLMI	LLKGGEQ	KGHDKISASFNEKKQQSSLYLTASQLSYSGTYF	CGTEIRGSQGNLIF	GKGTKLSVKP	TRAV30*05		TRAJ42*01	188	0.0003
TRA	GENVEQHPSTLSVQEGDSAVIKCTYS	DSASNY	FPWYKQELGKRPQLIID	IRSNVGE	KKDQRIAVTLNKTAKHFSLHITETQPEDSAVYF	CAATGPGIIF	GSGTRLSIRP	TRAV13-1*02		TRAJ3*01	188	0.0003
TRA	GQQLNQSPQSMFIQEGEDVSMNCTSS	SIFNT	WLWYKQDPGEGPVLLIA	LYKAGEL	TSNGRLTAQFGITRKDSFLNISASIPSDVGIYF	CAGLFSGSARQLTF	GSGTQLTVLP	TRAV35*01		TRAJ22*01	188	0.0003
TRA	GESVGLHLPTLSVQEGDNSIINCAYS	NSASDY	FIWYKQESGKGPQFIID	IRSNMDK	RQGQRVTVLLNKTVKHLSLQIAATQPGDSAVYF	CAESMGFQKLVF	GTGTRLLVSP	TRAV13-2*01		TRAJ8*01	188	0.0003
TRA	QKEVEQDPGPLSVPEGAIVSLNCTYS	NSAFQY	FMWYRQYSRKGPELLMY	TYSSGN	KEDGRFTAQVDKSSKYISLFIRDSQPSDSATYL	CAMSRGSQGNLIF	GKGTKLSVKP	TRAV12-3*01		TRAJ42*01	188	0.0003
TRA	DAKTTQPNSMESNEEEPVHLPCNHS	TISGTDY	IHWYRQLPSQGPEYVIH	GLTSN	VNNRMASLAIAEDRKSSTLILHRATLRDAAVYY	CILRDVTSGTYKYIF	GTGTRLKVLA	TRAV26-2*01		TRAJ40*01	187	0.0003
TRA	KQEVTQIPAALSVPEGENLVLNCSFT	DSAIYN	LQWFRQDPGKGLTSLLL	IQSSQRE	QTSGRLNASLDKSSGRSTLYIAASQPGDSATYL	CAVRGLNSGYSTLTF	GKGTMLLVSP	TRAV21*01		TRAJ11*01	187	0.0003
TRA	AQTVTQSQPEMSVQEAETVTLSCTYD	TSESDYY	LFWYKQPPSRQMILVIR	QEAYKQQN	ATENRFSVNFQKAAKSFSLKISDSQLGDAAMYF	CAYRSAILEGGSEKLVF	GKGTKLTVNP	TRAV38-2/DV8*01		TRAJ57*01	187	0.0003
TRA	KQEVTQIPAALSVPEGENLVLNCSFT	DSAIYN	LQWFRQDPGKGLTSLLL	IQSSQRE	QTSGRLNASLDKSSGRSTLYIAASQPGDSATYL	CAAQNTGNQFYF	GTGTSLTVIP	TRAV21*01		TRAJ49*01	187	0.0003
TRA	KNQVEQSPQSLIILEGKNCTLQCNYT	VSPFSN	LRWYKQDTGRGPVSLTI	MTFSENT	KSNGRYTATLDADTKQSSLHITASQLSDSASYI	CVVSAGNNNDMRF	GAGTRLTVKP	TRAV10*01		TRAJ43*01	187	0.0003
TRA	GQQLNQSPQSMFIQEGEDVSMNCTSS	SIFNT	WLWYKQDPGEGPVLLIA	LYKAGEL	TSNGRLTAQFGITRKDSFLNISASIPSDVGIYF	CAGQARMEYGNKLVF	GAGTILRVKS	TRAV35*01		TRAJ47*01	187	0.0003
TRA	QKEVEQDPGPLSVPEGAIVSLNCTYS	NSAFQY	FMWYRQYSRKGPELLMY	TYSSGN	KEDGRFTAQVDKSSKYISLFIRDSQPSDSATYL	CATKAAGNKLTF	GGGTRVLVKP	TRAV12-3*01		TRAJ17*01	187	0.0003
TRA	KNEVEQSPQNLTAQEGEFITINCSYS	VGISA	LHWLQQHPGGGIVSLFM	LSSGK	KKHGRLIATINIQEKHSSLHITASHPRDSAVYI	CAVRLNNNARLMF	GDGTQLVVKP	TRAV41*01		TRAJ31*01	187	0.0003
TRA	GEDVEQSLFLSVREGDSSVINCTYT	DSSSTY	LYWYKQEPGAGLQLLTY	IFSNMDM	KQDQRLTVLLNKKDKHLSLRIADTQTGDSAIYF	CAERTGANNLFF	GTGTRLTVIP	TRAV5*01		TRAJ36*01	187	0.0003
TRA	SQKIEQNSEALNIQEGKTATLTCNYT	NYSPAY	LQWYRQDPGRGPVFLLL	IRENEKE	KRKERLKVTFDTTLKQSLFHITASQPADSATYL	CAPLASGTYKYIF	GTGTRLKVLA	TRAV6*02		TRAJ40*01	187	0.0003
TRA	GNSVTQMEGPVTLSEEAFLTINCTYT	ATGYPS	LFWYVQYPGEGLQLLLK	ATKADDK	GSNKGFEATYRKETTSFHLEKGSVQVSDSAVYF	CALSAYGGSQGNLIF	GKGTKLSVKP	TRAV9-2*01		TRAJ42*01	187	0.0003
TRA	GQNIDQPTEMTATEGAIVQINCTYQ	TSGFNG	LFWYQQHAGEAPTFLSY	NVLDGL	EEKGRFSSFLSRSKGYSYLLLKELQMKDSASYL	CAVPRHSGGYQKVTF	GTGTKLQVIP	TRAV1-2*01		TRAJ13*02	187	0.0003
TRA	DAKTTQPPSMDCAEGRAANLPCNHS	TISGNEY	VYWYRQIHSQGPQYIIH	GLKNN	ETNEMASLIITEDRKSSTLILPHATLRDTAVYY	CIVRVAGAAGNKLTF	GGGTRVLVKP	TRAV26-1*01		TRAJ17*01	187	0.0003
TRA	GQSLEQPSEVTAVEGAIVQINCTYQ	TSGFYG	LSWYQQHDGGAPTFLSY	NALDGL	EETGRFSSFLSRSDSYGYLLLQELQMKDSASYF	CAVHQAGTALIF	GKGTTLSVSS	TRAV1-1*01		TRAJ15*01	187	0.0003
TRA	QKEVEQNSGPLSVPEGAIASLNCTYS	DRGSQS	FFWYRQYSGKSPELIMS	IYSNGD	KEDGRFTAQLNKASQYVSLLIRDSQPSDSATYL	CAARSMGYSTLTF	GKGTMLLVSP	TRAV12-2*02		TRAJ11*01	186	0.0003
TRA	KNEVEQSPQNLTAQEGEFITINCSYS	VGISA	LHWLQQHPGGGIVSLFM	LSSGK	KKHGRLIATINIQEKHSSLHITASHPRDSAVYI	CAVPPTYSGGGADGLTF	GKGTHLIIQP	TRAV41*01		TRAJ45*01	186	0.0003
TRA	GENVEQHPSTLSVQEGDSAVIKCTYS	DSASNY	FPWYKQELGKRPQLIID	IRSNVGE	KKDQRIAVTLNKTAKHFSLHITETQPEDSAVYF	CAVNYGQNFVF	GPGTRLSVLP	TRAV13-1*02		TRAJ26*01	186	0.0003
TRA	AQSVTQLGSHVSVSEGALVLLRCNYS	SSVPPY	LFWYVQYPNQGLQLLLK	YTTGATLV	KGINGFEAEFKKSETSFHLTKPSAHMSDAAEYF	CAVSLSGGYNKLIF	GAGTRLAVHP	TRAV8-4*03		TRAJ4*01	186	0.0003
TRA	GESVGLHLPTLSVQEGDNSIINCAYS	NSASDY	FIWYKQESGKGPQFIID	IRSNMDK	RQGQRVTVLLNKTVKHLSLQIAATQPGDSAVYF	CAENSNSGYALNF	GKGTSLLVTP	TRAV13-2*01		TRAJ41*01	186	0.0003
TRA	AQSVTQLDSQVPVFEEAPVELRCNYS	SSVSVY	LFWYVQYPNQGLQLLLK	YLSGSTLV	ESINGFEAEFNKSQTSFHLRKPSVHISDTAEYF	CAVSDAPAAGNQFYF	GTGTSLTVIP	TRAV8-6*01		TRAJ49*01	186	0.0003
TRA	QKEVEQDPGPLSVPEGAIVSLNCTYS	NSAFQY	FMWYRQYSRKGPELLMY	TYSSGN	KEDGRFTAQVDKSSKYISLFIRDSQPSDSATYL	CAMSGNFGNEKLTF	GTGTRLTIIP	TRAV12-3*01		TRAJ48*01	186	0.0003
TRA	GNSVTQMEGPVTLSEEAFLTINCTYT	ATGYPS	LFWYVQYPGEGLQLLLK	ATKADDK	GSNKGFEATYRKETTSFHLEKGSVQVSDSAVYF	CALRGQGAQKLVF	GQGTRLTINP	TRAV9-2*01		TRAJ54*01	186	0.0003
TRA	QKEVEQNSGPLSVPEGAIASLNCTYS	DRGSQS	FFWYRQYSGKSPELIMS	IYSNGD	KEDGRFTAQLNKASQYVSLLIRDSQPSDSATYL	CAVVYNFNKFYF	GSGTKLNVKP	TRAV12-2*02		TRAJ21*01	186	0.0003
TRA	EDQVTQSPEALRLQEGESSSLNCSYT	VSGLRG	LFWYRQDPGKGPEFLFT	LYSAGEE	KEKERLKATLTKKESFLHITAPKPEDSATYL	CAGAGPSGSARQLTF	GSGTQLTVLP	TRAV20*02		TRAJ22*01	186	0.0003
TRA	ILNVEQSPQSLHVQEGDSTNFTCSFP	SSNFYA	LHWYRWETAKSPEALFV	MTLNGDE	KKKGRISATLNTKEGYSYLYIKGSQPEDSATYL	CASDGGTSYGKLTF	GQGTILTVHP	TRAV24*01		TRAJ52*01	186	0.0003
TRA	GQNIDQPTEMTATEGAIVQINCTYQ	TSGFNG	LFWYQQHAGEAPTFLSY	NVLDGL	EEKGRFSSFLSRSKGYSYLLLKELQMKDSASYL	CAVRDGDYQLIW	GAGTKLIIKP	TRAV1-2*01		TRAJ33*01	186	0.0003
TRA	DQQVKQNSPSLSVQEGRISILNCDYT	NSMFDY	FLWYKKYPAEGPTFLIS	ISSIKDK	NEDGRFTVFLNKSAKHLSLHIVPSQPGDSAVYF	CAARILQGGSEKLVF	GKGTKLTVNP	TRAV29/DV5*04		TRAJ57*01	186	0.0003
TRA	EDQVTQSPEALRLQEGESSSLNCSYT	VSGLRG	LFWYRQDPGKGPEFLFT	LYSAGEE	KEKERLKATLTKKESFLHITAPKPEDSATYL	CAVQAYSSASKIIF	GSGTRLSIRP	TRAV20*02		TRAJ3*01	185	0.0003
TRA	GENVEQHPSTLSVQEGDSAVIKCTYS	DSASNY	FPWYKQELGKRPQLIID	IRSNVGE	KKDQRIAVTLNKTAKHFSLHITETQPEDSAVYF	CAARASGGYNKLIF	GAGTRLAVHP	TRAV13-1*02		TRAJ4*01	185	0.0003
TRA	KQEVTQIPAALSVPEGENLVLNCSFT	DSAIYN	LQWFRQDPGKGLTSLLL	IQSSQRE	QTSGRLNASLDKSSGRSTLYIAASQPGDSATYL	CAVTDSWGKLQF	GAGTQVVVTP	TRAV21*01		TRAJ24*02	185	0.0003
TRA	DQQVKQNSPSLSVQEGRISILNCDYT	NSMFDY	FLWYKKYPAEGPTFLIS	ISSIKDK	NEDGRFTVFLNKSAKHLSLHIVPSQPGDSAVYF	NLGNEKLTF	GTGTRLTIIP	TRAV29/DV5*01		TRAJ48*01	185	0.0003
TRA	GDSVTQMEGPVTLSEEAFLTINCTYT	ATGYPS	LFWYVQYPGEGLQLLLK	ATKADDK	GSNKGFEATYRKETTSFHLEKGSVQVSDSAVYF	CALRGPGGSYIPTF	GRGTSLIVHP	TRAV9-2*02		TRAJ6*01	185	0.0003
TRA	LAKTTQPISMDSYEGQEVNITCSHN	NIATNDY	ITWYQQFPSQGPRFIIQ	GYKTK	VTNEVASLFIPADRKSSTLSLPRVSLSDTAVYY	CLVGDPRRNTDKLIF	GTGTRLQVFP	TRAV4*01		TRAJ34*01	184	0.0003
TRA	SQQGEEDPQALSIQEGENATMNCSYK	TSINN	LQWYRQNSGRGLVHLIL	IRSNERE	KHSGRLRVTLDTSKKSSSLLITASRAADTASYF	CAYEGANNLFF	GTGTRLTVIP	TRAV17*01		TRAJ36*01	184	0.0003
TRA	AQKITQTQPGMFVQEKEAVTLDCTYD	TSDPSYG	LFWYKQPSSGEMIFLIY	QGSYDQQN	ATEGRYSLNFQKARKSANLVISASQLGDSAMYF	CAMRGAGANSKLTF	GKGITLSVRP	TRAV14/DV4*01		TRAJ56*01	184	0.0003
TRA	KNQVEQSPQSLIILEGKNCTLQCNYT	VSPFSN	LRWYKQDTGRGPVSLTI	MTFSENT	KSNGRYTATLDADTKQSSLHITASQLSDSASYI	CVVSARRYGNKLVF	GAGTILRVKS	TRAV10*01		TRAJ47*01	184	0.0003
TRA	SQQGEEDPQALSIQEGENATMNCSYK	TSINN	LQWYRQNSGRGLVHLIL	IRSNERE	KHSGRLRVTLDTSKKSSSLLITASRAADTASYF	CATREGGGNKLTF	GTGTQLKVEL	TRAV17*01		TRAJ10*01	184	0.0003
TRA	AQKITQTQPGMFVQEKEAVTLDCTYD	TSDPSYG	LFWYKQPSSGEMIFLIY	QGSYDQQN	ATEGRYSLNFQKARKSANLVISASQLGDSAMYF	CAMRATNAGKSTF	GDGTTLTVKP	TRAV14/DV4*01		TRAJ27*01	184	0.0003
TRA	GQSLEQPSEVTAVEGAIVQINCTYQ	TSGFYG	LSWYQQHDGGAPTFLSY	NALDGL	EETGRFSSFLSRSDSYGYLLLQELQMKDSASYF	CAVRDRAGGSYIPTF	GRGTSLIVHP	TRAV1-1*01		TRAJ6*01	184	0.0003
TRA	QKEVEQDPGPLSVPEGAIVSLNCTYS	NSAFQY	FMWYRQYSRKGPELLMY	TYSSGN	KEDGRFTAQVDKSSKYISLFIRDSQPSDSATYL	CAMSRGGVSSNTGKLIF	GQGTTLQVKP	TRAV12-3*01		TRAJ37*02	184	0.0003
TRA	AQTVTQSQPEMSVQEAETVTLSCTYD	TSESDYY	LFWYKQPPSRQMILVIR	QEAYKQQN	ATENRFSVNFQKAAKSFSLKISDSQLGDAAMYF	CAYRSFNSGGSNYKLTF	GKGTLLTVNP	TRAV38-2/DV8*01		TRAJ53*01	184	0.0003
TRA	GQQLNQSPQSMFIQEGEDVSMNCTSS	SIFNT	WLWYKQDPGEGPVLLIA	LYKAGEL	TSNGRLTAQFGITRKDSFLNISASIPSDVGIYF	CAAFNAGNNRKLIW	GLGTSLAVNP	TRAV35*02		TRAJ38*01	184	0.0003
TRA	AQTVTQSQPEMSVQEAETVTLSCTYD	TSESDYY	LFWYKQPPSRQMILVIR	QEAYKQQN	ATENRFSVNFQKAAKSFSLKISDSQLGDAAMYF	CAFLPTSGTYKYIF	GTGTRLKVLA	TRAV38-2/DV8*01		TRAJ40*01	184	0.0003
TRA	LAKTTQPISMDSYEGQEVNITCSHN	NIATNDY	ITWYQQFPSQGPRFIIQ	GYKTK	VTNEVASLFIPADRKSSTLSLPRVSLSDTAVYY	CLVGSLLYSSASKIIF	GSGTRLSIRP	TRAV4*01		TRAJ3*01	184	0.0003
TRA	GENVEQHPSTLSVQEGDSAVIKCTYS	DSASNY	FPWYKQELGKRPQLIID	IRSNVGE	KKDQRIAVTLNKTAKHFSLHITETQPEDSAVYF	CAATPSSGNTGKLIF	GQGTTLQVKP	TRAV13-1*02		TRAJ37*01	183	0.0003
TRA	GQNIDQPTEMTATEGAIVQINCTYQ	TSGFNG	LFWYQQHAGEAPTFLSY	NVLDGL	EEKGRFSSFLSRSKGYSYLLLKELQMKDSASYL	CAFLDSNYQLIW	GAGTKLIIKP	TRAV1-2*01		TRAJ33*01	183	0.0003
TRA	LAKTTQPISMDSYEGQEVNITCSHN	NIATNDY	ITWYQQFPSQGPRFIIQ	GYKTK	VTNEVASLFIPADRKSSTLSLPRVSLSDTAVYY	CLVGAGYSTLTF	GKGTMLLVSP	TRAV4*01		TRAJ11*01	183	0.0003
TRA	QKEVEQNSGPLSVPEGAIASLNCTYS	DRGSQS	FFWYRQYSGKSPELIMS	IYSNGD	KEDGRFTAQLNKASQYVSLLIRDSQPSDSATYL	CAVNPDNNNDMRF	GAGTRLTVKP	TRAV12-2*01		TRAJ43*01	183	0.0003
TRA	GDSVTQMEGPVTLSEEAFLTINCTYT	ATGYPS	LFWYVQYPGEGLQLLLK	ATKADDK	GSNKGFEATYRKETTSFHLEKGSVQVSDSAVYF	CALTRSEKLVF	GKGTKLTVNP	TRAV9-2*02		TRAJ57*01	183	0.0003
TRA	QQQVKQSPQSLIVQKGGISIINCAYE	NTAFDY	FPWYQQFPGKGPALLIA	IRPDVSE	KKEGRFTISFNKSAKQFSLHIMDSQPGDSATYF	CAPDSGGSEKLVF	GKGTKLTVNP	TRAV23/DV6*01		TRAJ57*01	183	0.0003
TRA	ELKVEQNPLFLSMQEGKNYTIYCNYS	TTSDR	LYWYRQDPGKSLESLFV	LLSNGAV	KQEGRLMASLDTKARLSTLHITAAVHDLSATYF	CAEGDKLIF	GTGTRLQVFP	TRAV39*01		TRAJ34*01	183	0.0003
TRA	GQNIDQPTEMTATEGAIVQINCTYQ	TSGFNG	LFWYQQHAGEAPTFLSY	NVLDGL	EEKGRFSSFLSRSKGYSYLLLKELQMKDSASYL	CAVTPWMTTDSWGKLQF	GAGTQVVVTP	TRAV1-2*01		TRAJ24*02	183	0.0003
TRA	QKEVEQDPGPLSVPEGAIVSLNCTYS	NSAFQY	FMWYRQYSRKGPELLMY	TYSSGN	KEDGRFTAQVDKSSKYISLFIRDSQPSDSATYL	CAMSAVDDMRF	GAGTRLTVKP	TRAV12-3*01		TRAJ43*01	183	0.0003
TRA	KNEVEQSPQNLTAQEGEFITINCSYS	VGISA	LHWLQQHPGGGIVSLFM	LSSGK	KKHGRLIATINIQEKHSSLHITASHPRDSAVYI	CAVRPQRGSRLTF	GEGTQLTVNP	TRAV41*01		TRAJ58*01	182	0.0003
TRA	DQQVKQNSPSLSVQEGRISILNCDYT	NSMFDY	FLWYKKYPAEGPTFLIS	ISSIKDK	NEDGRFTVFLNKSAKHLSLHIVPSQPGDSAVYF	CAASAYKGTDKLIF	GTGTRLQVFP	TRAV29/DV5*01		TRAJ34*01	182	0.0003
TRA	GENVEQHPSTLSVQEGDSAVIKCTYS	DSASNY	FPWYKQELGKRPQLIID	IRSNVGE	KKDQRIAVTLNKTAKHFSLHITETQPEDSAVYF	CAATPIPNNNAGNMLTF	GGGTRLMVKP	TRAV13-1*02		TRAJ39*01	182	0.0003
TRA	TQLLEQSPQFLSIQEGENLTVYCNSS	SVFSS	LQWYRQEPGEGPVLLVT	VVTGGEV	KKLKRLTFQFGDARKDSSLHITAAQPGDTGLYL	LEGSARQLTF	GSGTQLTVLP	TRAV27*01		TRAJ22*01	182	0.0003
TRA	GESVGLHLPTLSVQEGDNSIINCAYS	NSASDY	FIWYKQESGKGPQFIID	IRSNMDK	RQGQRVTVLLNKTVKHLSLQIAATQPGDSAVYF	CAESNSEGSNYKLTF	GKGTLLTVNP	TRAV13-2*01		TRAJ53*01	182	0.0003
TRA	KNQVEQSPQSLIILEGKNCTLQCNYT	VSPFSN	LRWYKQDTGRGPVSLTI	MTFSENT	KSNGRYTATLDADTKQSSLHITASQLSDSASYI	CVVSAVSNTGKLIF	GQGTTLQVKP	TRAV10*02		TRAJ37*02	182	0.0003
TRA	GIQVEQSPPDLILQEGANSTLRCNFS	DSVNN	LQWFHQNPWGQLINLFY	IPSGT	KQNGRLSATTVATERYSLLYISSSQTTDSGVYF	CAVERAGGYNKLIF	GAGTRLAVHP	TRAV22*01		TRAJ4*01	182	0.0003
TRA	DQQVKQNSPSLSVQEGRISILNCDYT	NSMFDY	FLWYKKYPAEGPTFLIS	ISSIKDK	NEDGRFTVFLNKSAKHLSLHIVPSQPGDSAVYF	CAAKTGGSNYKLTF	GKGTLLTVNP	TRAV29/DV5*04		TRAJ53*01	182	0.0003
TRA	QKEVEQNSGPLSVPEGAIASLNCTYS	DRGSQS	FFWYRQYSGKSPELIMS	IYSNGD	KEDGRFTAQLNKASQYVSLLIRDSQPSDSATYL	CAVLVYNFNKFYF	GSGTKLNVKP	TRAV12-2*02		TRAJ21*01	181	0.0003
TRA	AQTVTQSQPEMSVQEAETVTLSCTYD	TSENNYY	LFWYKQPPSRQMILVIR	QEAYKQQN	ATENRFSVNFQKAAKSFSLKISDSQLGDTAMYF	CAFMKHAGGADGLTF	GKGTHLIIQP	TRAV38-1*01		TRAJ45*01	181	0.0003
TRA	GEDVEQSLFLSVREGDSSVINCTYT	DSSSTY	LYWYKQEPGAGLQLLTY	IFSNMDM	KQDQRLTVLLNKKDKHLSLRIADTQTGDSAIYF	CAETVIHNTDKLIF	GTGTRLQVFP	TRAV5*01		TRAJ34*01	181	0.0003
TRA	GENVEQHPSTLSVQEGDSAVIKCTYS	DSASNY	FPWYKQELGKRPQLIID	IRSNVGE	KKDQRIAVTLNKTAKHFSLHITETQPEDSAVYF	CAASKWIRGSTLGRLYF	GRGTQLTVWP	TRAV13-1*02		TRAJ18*01	181	0.0003
TRA	KQEVTQIPAALSVPEGENLVLNCSFT	DSAIYN	LQWFRQDPGKGLTSLLL	IQSSQRE	QTSGRLNASLDKSSGRSTLYIAASQPGDSATYL	CAVKTQAGTALIF	GKGTTLSVSS	TRAV21*01		TRAJ15*01	181	0.0003
TRA	GDSVTQMEGPVTLSEEAFLTINCTYT	ATGYPS	LFWYVQYPGEGLQLLLK	ATKADDK	GSNKGFEATYRKETTSFHLEKGSVQVSDSAVYF	CALSSSGTYKYIF	GTGTRLKVLA	TRAV9-2*02		TRAJ40*01	181	0.0003
TRA	GQSLEQPSEVTAVEGAIVQINCTYQ	TSGFYG	LSWYQQHDGGAPTFLSY	NALDGL	EETGRFSSFLSRSDSYGYLLLQELQMKDSASYF	CAVRASWGKLQF	GAGTQVVVTP	TRAV1-1*01		TRAJ24*02	181	0.0003
TRA	KQEVTQIPAALSVPEGENLVLNCSFT	DSAIYN	LQWFRQDPGKGLTSLLL	IQSSQRE	QTSGRLNASLDKSSGRSTLYIAASQPGDSATYL	CAVGFQGGSEKLVF	GKGTKLTVNP	TRAV21*01		TRAJ57*01	181	0.0003
TRA	GENVEQHPSTLSVQEGDSAVIKCTYS	DSASNY	FPWYKQELGKRPQLIID	IRSNVGE	KKDQRIAVTLNKTAKHFSLHITETQPEDSAVYF	CAASGGSYIPTF	GRGTSLIVHP	TRAV13-1*02		TRAJ6*01	181	0.0003
TRA	AQTVTQSQPEMSVQEAETVTLSCTYD	TSESDYY	LFWYKQPPSRQMILVIR	QEAYKQQN	ATENRFSVNFQKAAKSFSLKISDSQLGDAAMYF	CAYRSAFLNDMRF	GAGTRLTVKP	TRAV38-2/DV8*01		TRAJ43*01	180	0.0003
TRA	EDQVTQSPEALRLQEGESSSLNCSYT	VSGLRG	LFWYRQDPGKGPEFLFT	LYSAGEE	KEKERLKATLTKKESFLHITAPKPEDSATYL	CAVQAGDKIIF	GKGTRLHILP	TRAV20*02		TRAJ30*01	180	0.0003
TRA	QKEVEQNSGPLSVPEGAIASLNCTYS	DRGSQS	FFWYRQYSGKSPELIMS	IYSNGD	KEDGRFTAQLNKASQYVSLLIRDSQPSDSATYL	CAVNIAGNQFYF	GTGTSLTVIP	TRAV12-2*01		TRAJ49*01	180	0.0003
TRA	AQTVTQSQPEMSVQEAETVTLSCTYD	TSENNYY	LFWYKQPPSRQMILVIR	QEAYKQQN	ATENRFSVNFQKAAKSFSLKISDSQLGDTAMYF	CACTSGGTSYGKLTF	GQGTILTVHP	TRAV38-1*01		TRAJ52*01	180	0.0003
TRA	KQEVTQIPAALSVPEGENLVLNCSFT	DSAIYN	LQWFRQDPGKGLTSLLL	IQSSQRE	QTSGRLNASLDKSSGRSTLYIAASQPGDSATYL	CAVEAAGNKLTF	GGGTRVLVKP	TRAV21*01		TRAJ17*01	180	0.0003
TRA	GDSVTQMEGPVTLSEEAFLTINCTYT	ATGYPS	LFWYVQYPGEGLQLLLK	ATKADDK	GSNKGFEATYRKETTSFHLEKGSVQVSDSAVYF	CALRLNTNAGKSTS	GDGTTLTVKP	TRAV9-2*02		TRAJ27*01	180	0.0003
TRA	EDQVTQSPEALRLQEGESSSLNCSYT	VSGLRG	LFWYRQDPGKGPEFLFT	LYSAGEE	KEKERLKATLTKKESFLHITAPKPEDSATYL	CAVMTTDSWGKLQF	GAGTQVVVTP	TRAV20*02		TRAJ24*02	179	0.0003
TRA	TQLLEQSPQFLSIQEGENLTVYCNSS	SVFSS	LQWYRQEPGEGPVLLVT	VVTGGEV	KKLKRLTFQFGDARKDSSLHITAAQPGDTGLYL	CAEPNDSWGKLQF	GAGTQVVVTP	TRAV27*01		TRAJ24*02	179	0.0003
TRA	AQKITQTQPGMFVQEKEAVTLDCTYD	TSDQSYG	LFWYKQPSSGEMIFLIY	QGSYDEQN	ATEGRYSLNFQKARKSANLVISASQLGDSAMYF	CAMREAGFGNEKLTF	GTGTRLTIP	TRAV14/DV4*02		TRAJ48*01	179	0.0003
TRA	SQKIEQNSEALNIQEGKTATLTCNYT	NYSPAY	LQWYRQDPGRGPVFLLL	IRENEKE	KRKERLKVTFDTTLKQSLFHITASQPADSATYL	CAPISNEKLTF	GTGTRLTIIP	TRAV6*07		TRAJ48*01	179	0.0003
TRA	GQNIDQPTEMTATEGAIVQINCTYQ	TSGFNG	LFWYQQHAGEAPTFLSY	NVLDGL	EEKGRFSSFLSRSKGYSYLLLKELQMKDSASYL	CAVRDSGNNARLMF	GDGTQLVVKP	TRAV1-2*01		TRAJ31*01	179	0.0003
TRA	GENVEQHPSTLSVQEGDSAVIKCTYS	DSASNY	FPWYKQELGKRPQLIID	IRSNVGE	KKDQRIAVTLNKTAKHFSLHITETQPEDSAVYF	CAASISPHTGFQKLVF	GTGTRLLVSP	TRAV13-1*02		TRAJ8*01	179	0.0003
TRA	QQPVQSPQAVILREGEDAVINCSSS	KALYS	VHWYRQKHGEAPVFLMI	LLKGGEQ	KGHDKISASFNEKKQQSSLYLTASQLSYSGTYF	CGTEQGAGGYQKVTF	GTGTKLQVIP	TRAV30*05		TRAJ13*02	179	0.0003
TRA	QQQVKQSPQSLIVQKGGISIINCAYE	NTAFDY	FPWYQQFPGKGPALLIA	IRPDVSE	KKEGRFTISFNKSAKQFSLHIMDSQPGDSATYF	CAASNLRTGANNLFF	GTGTRLTVIP	TRAV23/DV6*01		TRAJ36*01	179	0.0003
TRA	GQQVMQIPQYQHVQEGEDFTTYCNSS	TTLSN	IQWYKQRPGGHPVFLIQ	LVKSGEV	KKQKRLTFQFGEAKKNSSLHITATQTTDVGTYF	CAGPEDYKLSF	GAGTTVTVRA	TRAV25*01		TRAJ20*01	179	0.0003
TRA	SQKIEQNSEALNIQEGKTATLTCNYT	NYSPAY	LQWYRQDPGRGPVFLLL	IRENEKE	KRKERLKVTFDTTLKQSLFHITASQPADSATYL	CALSFNAGNMLTF	GGGTRLMVKP	TRAV6*01		TRAJ39*01	179	0.0003
TRA	GQQVMQIPQYQHVQEGEDFTTYCNSS	TTLSN	IQWYKQRPGGHPVFLIQ	LVKSGEV	KKQKRLTFQFGEAKKNSSLHITATQTTDVGTYF	CAGKDNFNKFYF	GSGTKLNVKP	TRAV25*01		TRAJ21*01	179	0.0003
TRA	QQQVKQSPQSLIVQKGGISIINCAYE	NTAFDY	FPWYQQFPGKGPALLIA	IRPDVSE	KKEGRFTISFNKSAKQFSLHIMDSQPGDSATYF	CAGPTSGSRLTF	GEGTQLTVNP	TRAV23/DV6*01		TRAJ58*01	179	0.0003
TRA	DQQVKQNSPSLSVQEGRISILNCDYT	NSMFDY	FLWYKKYPAEGPTFLIS	ISSIKDK	NEDGRFTVFLNKSAKHLSLHIVPSQPGDSAVYF	CAASKGNTGGFKTIF	GAGTRLFVKA	TRAV29/DV5*04		TRAJ9*01	179	0.0003
TRA	DAKTTQPPSMDCAEGRAANLPCNHS	TISGNEY	VYWYRQIHSQGPQYIIH	GLKNN	ETNEMASLIITEDRKSSTLILPHATLRDTAVYY	CIVRVPPNNQGGKLIF	GQGTELSVKP	TRAV26-1*01		TRAJ23*01	179	0.0003
TRA	GQSLEQPSEVTAVEGAIVQINCTYQ	TSGFYG	LSWYQQHDGGAPTFLSY	NALDGL	EETGRFSSFLSRSDSYGYLLLQELQMKDSASYF	CVEGDDKIIF	GKGTRLHILP	TRAV1-1*01		TRAJ30*01	179	0.0003
TRA	GQNIDQPTEMTATEGAIVQINCTYQ	TSGFNG	LFWYQQHAGEAPTFLSY	NVLDGL	EEKGRFSSFLSRSKGYSYLLLKELQMKDSASYL	CAVLNQAGTALIF	GKGTTLSVSS	TRAV1-2*01		TRAJ15*01	179	0.0003
TRA	DAKTTQPPSMDCAEGRAANLPCNHS	TISGNEY	VYWYRQIHSQGPQYIIH	GLKNN	ETNEMASLIITEDRKSSTLILPHATLRDTAVYY	CIVRVHPEVAYNTDKLIF	GTGTRLQVFP	TRAV26-1*01		TRAJ34*01	178	0.0003
TRA	SQQGEEDPQALSIQEGENATMNCSYK	TSINN	LQWYRQNSGRGLVHLIL	IRSNERE	KHSGRLRVTLDTSKKSSSLLITASRAADTASYF	CATDAVGGGADGLTF	GKGTHLIIQP	TRAV17*01		TRAJ45*01	178	0.0003
TRA	DAKTTQPPSMDCAEGRAANLPCNHS	TISGNEY	VYWYRQIHSQGPQYIIH	GLKNN	ETNEMASLIITEDRKSSTLILPHATLRDTAVYY	CIVETGANSKLTF	GKGITLSVRP	TRAV26-1*01		TRAJ56*01	178	0.0003
TRA	KQEVTQIPAALSVPEGENLVLNCSFT	DSAIYN	LQWFRQDPGKGLTSLLL	IQSSQRE	QTSGRLNASLDKSSGRSTLYIAASQPGDSATYL	CAVRRGAGGISYGKLTF	GQGTIFTVHP	TRAV21*01		TRAJ52*01	178	0.0003
TRA	AQTVTQSQPEMSVQEAETVTLSCTYD	TSESDYY	LFWYKQPPSRQMILVIR	QEAYKQQN	ATENRFSVNFQKAAKSFSLKISDSQLGDAAMYF	CAYRSARNNNDMRF	GAGTRLTVKP	TRAV38-2/DV8*01		TRAJ43*01	178	0.0003
TRA	KDQVFQPSTVASSEGAVVEIFCNHS	VSNAYN	FFWYLHFPGCAPRLLVK	GSKP	SQQGRYNMTYERFSSSLLILQVREADAAVYY	CAVEDGGGFKTIF	GAGTRLFVKA	TRAV2*01		TRAJ9*01	178	0.0003
TRA	KNQVEQSPQSLIILEGKNCTLQCNYT	VSPFSN	LRWYKQDTGRGPVSLTI	MTFSENT	KSNGRYTATLDADTKQSSLHITASQLSDSASYI	QDTNAGKSTF	GDGTTLTVKP	TRAV10*02		TRAJ27*01	178	0.0003
TRA	QKEVEQDPGPLSVPEGAIVSLNCTYS	NSAFQY	FMWYRQYSRKGPELLMY	TYSSGN	KEDGRFTAQVDKSSKYISLFIRDSQPSDSATYL	CAMNSGGYQKVTF	GTGTKLQVIP	TRAV12-3*01		TRAJ13*02	177	0.0003
TRA	GENVEQHPSTLSVQEGDSAVIKCTYS	DSASNY	FPWYKQELGKRPQLIID	IRSNVGE	KKDQRIAVTLNKTAKHFSLHITETQPEDSAVYF	CAASPFGNEKLTF	GTGTRLTIIP	TRAV13-1*02		TRAJ48*01	177	0.0003
TRA	GDSVTQMEGPVTLSEEAFLTINCTYT	ATGYPS	LFWYVQYPGEGLQLLLK	ATKADDK	GSNKGFEATYRKETTSFHLEKGSVQVSDSAVYF	CALSVGDYKLSF	GAGTTVTVRA	TRAV9-2*02		TRAJ20*01	177	0.0003
TRA	GENVEQHPSTLSVQEGDSAVIKCTYS	DSASNY	FPWYKQELGKRPQLIID	IRSNVGE	KKDQRIAVTLNKTAKHFSLHITETQPEDSAVYF	CAATFRMNTGFQKLVF	GTGTRLLVSP	TRAV13-1*02		TRAJ8*01	177	0.0003
TRA	AQRVTQPEKLLSVFKGAPVELKCNYS	YSGSPE	LFWYVQYSRQRLQLLLR	HISR	ESIKGFTADLNKGETSFHLKKPFAQEEDSAMYY	CAPVFYGGATNKLIF	GTGTLLAVQP	TRAV16*01		TRAJ32*02	177	0.0003
TRA	TQLLEQSPQFLSIQEGENLTVYCNSS	SVFSS	LQWYRQEPGEGPVLLVT	VVTGGEV	KKLKRLTFQFGDARKDSSLHITAAQPGDTGLYL	CAGPSGGSNYKLTF	GKGTLLTVNP	TRAV27*01		TRAJ53*01	177	0.0003
TRA	QKEVEQDPGPLSVPEGAIVSLNCTYS	NSAFQY	FMWYRQYSRKGPELLMY	TYSSGN	KEDGRFTAQVDKSSKYISLFIRDSQPSDSATYL	CAMSDPLNARLMF	GDGTQLVVKP	TRAV12-3*01		TRAJ31*01	177	0.0003
TRA	GDSVTQMEGPVTLSEEAFLTINCTYT	ATGYPS	LFWYVQYPGEGLQLLLK	ATKADDK	GSNKGFEATYRKETTSFHLEKGSVQVSDSAVYF	CALRNTGFQKLVF	GTGTRLLVSP	TRAV9-2*02		TRAJ8*01	177	0.0003
TRA	GQQLNQSPQSMFIQEGEDVSMNCTSS	SIFNT	WLWYKQDPGEGPVLLIA	LYKAGEL	TSNGRLTAQFGITRKDSFLNISASIPSDVGIYF	CAGQNYGQNFVF	GPGTRLSVLP	TRAV35*01		TRAJ26*01	177	0.0003
TRA	AQTVTQSQPEMSVQEAETVTLSCTYD	TSESDYY	LFWYKQPPSRQMILVIR	QEAYKQQN	ATENRFSVNFQKAAKSFSLKISDSQLGDAAMYF	CAYRGSGGGADGLTF	GKGTHLIIQP	TRAV38-2/DV8*01		TRAJ45*01	177	0.0003
TRA	GENVEQHPSTLSVQEGDSAVIKCTYS	DSASNY	FPWYKQELGKRPQLIID	IRSNVGE	KKDQRIAVTLNKTAKHFSLHITETQPEDSAVYF	CAASLGGNTGKLIF	GQGTTLQVKP	TRAV13-1*02		TRAJ37*01	177	0.0003
TRA	KQEVTQIPAALSVPEGENLVLNCSFT	DSAIYN	LQWFRQDPGKGLTSLLL	IQSSQRE	QTSGRLNASLDKSSGRSTLYIAASQPGDSATYL	CAGSNTGNQFYF	GTGTSLTVIP	TRAV21*02		TRAJ49*01	176	0.0003
TRA	GNSVTQMEGPVTLSEEAFLTINCTYT	ATGYPS	LFWYVQYPGEGLQLLLK	ATKADDK	GSNKGFEATYRKETTSFHLEKGSVQVSDSAVYF	CALVDNAGGTSYGKLTF	GQGTILTVHP	TRAV9-2*01		TRAJ52*01	176	0.0003
TRA	GDSVTQMEGPVTLSEEAFLTINCTYT	ATGYPS	LFWYVQYPGEGLQLLLK	ATKADDK	GSNKGFEATYRKETTSFHLEKGSVQVSDSAVYF	CALSDSAGTYKYIF	GTGTRLKVLA	TRAV9-2*02		TRAJ40*01	176	0.0003
TRA	GNSVTQMEGPVTLSEEAFLTINCTYT	ATGYPS	LFWYVQYPGEGLQLLLK	ATKADDK	GSNKGFEATYRKETTSFHLEKGSVQVSDSAVYF	CAPTLPQGGSEKLVF	GKGTKLTVNP	TRAV9-2*01		TRAJ57*01	176	0.0003
TRA	GESVGLHLPTLSVQEGDNSIINCAYS	NSASDY	FIWYKQESGKGPQFIID	IRSNMDK	RQGQRVTVLLNKTVKHLSLQIAATQPGDSAVYF	CAVSSGFQKLVF	GTGTRLLVSP	TRAV13-2*01		TRAJ8*01	176	0.0003
TRA	GENVEQHPSTLSVQEGDSAVIKCTYS	DSASNY	FPWYKQELGKRPQLIID	IRSNVGE	KKDQRIAVTLNKTAKHFSLHITETQPEDSAVYF	CAASTSGYSTLTF	GKGTMLLVSP	TRAV13-1*02		TRAJ11*01	175	0.0003
TRA	DQQVKQNSPSLSVQEGRISILNCDYT	NSMFDY	FLWYKKYPAEGPTFLIS	ISSIKDK	NEDGRFTVFLNKSAKHLSLHIVPSQPGDSAVYF	CAAKGGGSNYKLTF	GKGTLLTVNP	TRAV29/DV5*04		TRAJ53*01	175	0.0003
TRA	KQEVTQIPAALSVPEGENLVLNCSFT	DSAIYN	LQWFRQDPGKGLTSLLL	IQSSQRE	QTSGRLNASLDKSSGRSTLYIAASQPGDSATYL	CAHSSRGSQGNLIF	GKGTKLSVKP	TRAV21*02		TRAJ42*01	175	0.0003
TRA	DQQVKQNSPSLSVQEGRISILNCDYT	NSMFDY	FLWYKKYPAEGPTFLIS	ISSIKDK	NEDGRFTVFLNKSAKHLSLHIVPSQPGDSAVYF	CAAINSGTYKYIF	GTGTRLKVLA	TRAV29/DV5*01		TRAJ40*01	175	0.0003
TRA	DQQVKQNSPSLSVQEGRISILNCDYT	NSMFDY	FLWYKKYPAEGPTFLIS	ISSIKDK	NEDGRFTVFLNKSAKHLSLHIVPSQPGDSAVYF	CAASAGVGSQGNLIF	GKGTKLSVKP	TRAV29/DV5*01		TRAJ42*01	175	0.0003
TRA	GQSLEQPSEVTAVEGAIVQINCTYQ	TSGFYG	LSWYQQHDGGAPTFLSY	NALDGL	EETGRFSSFLSRSDSYGYLLLQELQMKDSASYF	CAVRDGGATNKLIF	GTGTLLAVQP	TRAV1-1*01		TRAJ32*02	175	0.0003
TRA	GQNIDQPTEMTATEGAIVQINCTYQ	TSGFNG	LFWYQQHAGEAPTFLSY	NVLDGL	EEKGRFSSFLSRSKGYSYLLLKELQMKDSASYL	CAVRDTGGFKTIF	GAGTRLFVKA	TRAV1-2*01		TRAJ9*01	175	0.0003
TRA	KNQVEQSPQSLIILEGKNCTLQCNYT	VSPFSN	LRWYKQDTGRGPVSLTI	MTFSENT	KSNGRYTATLDADTKQSSLHITASQLSDSASYI	CVVSPLMNAGNMLTF	GGGTRLMVKP	TRAV10*02		TRAJ39*01	174	0.0003
TRA	EDQVTQSPEALRLQEGESSSLNCSYT	VSGLRG	LFWYRQDPGKGPEFLFT	LYSAGEE	KEKERLKATLTKKESFLHITAPKPEDSATYL	CAVQASGSGGSNYKLTF	GKGTLLTVNP	TRAV20*02		TRAJ53*01	174	0.0003
TRA	QQQVKQSPQSLIVQKGGISIINCAYE	NTAFDY	FPWYQQFPGKGPALLIA	IRPDVSE	KKEGRFTISFNKSAKQFSLHIMDSQPGDSATYF	CAAISPDTGRRALTF	GSGTRLQVQP	TRAV23/DV6*01		TRAJ5*01	174	0.0003
TRA	GESVGLHLPTLSVQEGDNSIINCAYS	NSASDY	FIWYKQESGKGPQFIID	IRSNMDK	RQGQRVTVLLNKTVKHLSLQIAATQPGDSAVYF	CAEIGTNAGKSTF	GDGTTLTVKP	TRAV13-2*01		TRAJ27*01	174	0.0003
TRA	GENVEQHPSTLSVQEGDSAVIKCTYS	DSASNY	FPWYKQELGKRPQLIID	IRSNVGE	KKDQRIAVTLNKTAKHFSLHITETQPEDSAVYF	CAARNRNTGFQKLVF	GTGTRLLVSP	TRAV13-1*02		TRAJ8*01	174	0.0003
TRA	GESVGLHLPTLSVQEGDNSIINCAYS	NSASDY	FIWYKQESGKGPQFIID	IRSNMDK	RQGQRVTVLLNKTVKHLSLQIAATQPGDSAVYF	CAEVNQAGTALIF	GKGTTLSVSS	TRAV13-2*01		TRAJ15*01	174	0.0003
TRA	GEDVEQSLFLSVREGDSSVINCTYT	DSSSTY	LYWYKQEPGAGLQLLTY	IFSNMDM	KQDQRLTVLLNKKDKHLSLRIADTQTGDSAIYF	CAEHTNAGKSTF	GDGTTLTVKP	TRAV5*01		TRAJ27*01	173	0.0003
TRA	GQSLEQPSEVTAVEGAIVQINCTYQ	TSGFYG	LSWYQQHDGGAPTFLSY	NALDGL	EETGRFSSFLSRSDSYGYLLLQELQMKDSASYF	CAAPNSGNTPLVF	GKGTRLSVIA	TRAV1-1*01		TRAJ29*01	173	0.0003
TRA	QQQVKQSPQSLIVQKGGISIINCAYE	NTAFDY	FPWYQQFPGKGPALLIA	IRPDVSE	KKEGRFTISFNKSAKQFSLHIMDSQPGDSATYF	CAASMYSGAGSYQLTF	GKGTKLSVIP	TRAV23/DV6*01		TRAJ28*01	173	0.0003
TRA	KQEVTQIPAALSVPEGENLVLNCSFT	DSAIYN	LQWFRQDPGKGLTSLLL	IQSSQRE	QTSGRLNASLDKSSGRSTLYIAASQPGDSATYL	CAVRRRGSTLGRLYF	GRGTQLTVWP	TRAV21*01		TRAJ18*01	173	0.0003
TRA	AQTVTQSQPEMSVQEAETVTLSCTYD	TSESDYY	LFWYKQPPSRQMILVIR	QEAYKQQN	ATENRFSVNFQKAAKSFSLKISDSQLGDAAMYF	CARSMGGNEKLTF	GTGTRLTIIP	TRAV38-2/DV8*01		TRAJ48*01	173	0.0003
TRA	KQEVTQIPAALSVPEGENLVLNCSFT	DSAIYN	LQWFRQDPGKGLTSLLL	IQSSQRE	QTSGRLNASLDKSSGRSTLYIAASQPGDSATYL	CAVPQGGSEKLVF	GKGTKLTVNP	TRAV21*01		TRAJ57*01	173	0.0003
TRA	LAKTTQPISMDSYEGQEVNITCSHN	NIATNDY	ITWYQQFPSQGPRFIIQ	GYKTK	VTNEVASLFIPADRKSSTLSLPRVSLSDTAVYY	CLVGAMDSSYKLIF	GSGTRLLVRP	TRAV4*01		TRAJ12*01	173	0.0003
TRA	ILNVEQSPQSLHVQEGDSTNFTCSFP	SSNFYA	LHWYRWETAKSPEALFV	MTLNGDE	KKKGRISATLNTKEGYSYLYIKGSQPEDSATYL	CAFGIKAAGNKLTF	GGGTRVLVKP	TRAV24*01		TRAJ17*01	173	0.0003
TRA	GQNIDQPTEMTATEGAIVQINCTYQ	TSGFNG	LFWYQQHAGEAPTFLSY	NVLDGL	EEKGRFSSFLSRSKGYSYLLLKELQMKDSASYL	CAVMANDYKLSF	GAGTTVTVRA	TRAV1-2*01		TRAJ20*01	173	0.0003
TRA	DAKTTQPPSMDCAEGRAANLPCNHS	TISGNEY	VYWYRQIHSQGPQYIIH	GLKNN	ETNEMASLIITEDRKSSTLILPHATLRDTAVYY	CIVRVVPDDMRF	GAGTRLTVKP	TRAV26-1*01		TRAJ43*01	173	0.0003
TRA	LAKTTQPISMDSYEGQEVNITCSHN	NIATNDY	ITWYQQFPSQGPRFIIQ	GYKTK	VTNEVASLFIPADRKSSTLSLPRVSLSDTAVYY	CLVVGFQKLVF	GTGTRLLVSP	TRAV4*01		TRAJ8*01	173	0.0003
TRA	GQSLEQPSEVTAVEGAIVQINCTYQ	TSGFYG	LSWYQQHDGGAPTFLSY	NALDGL	EETGRFSSFLSRSDSYGYLLLQELQMKDSASYF	CAVKVKVNTGFQKLVF	GTGTRLLVSP	TRAV1-1*01		TRAJ8*01	173	0.0003
TRA	AQTVTQSQPEMSVQEAETVTLSCTYD	TSESDYY	LFWYKQPPSRQMILVIR	QEAYKQQN	ATENRFSVNFQKAAKSFSLKISDSQLGDAAMYF	CAYRSMNYGGSQGNLIF	GKGTKLSVKP	TRAV38-2/DV8*01		TRAJ42*01	173	0.0003
TRA	AQKVTQAQTEISVVEKEDVTLDCVYE	TRDTTYY	LFWYKQPPSGELVFLIR	RNSFDEQN	EISGRYSWNFQKSTSSFNFTITASQVVDSAVYF	CALDTGFQKLVF	GTGTRLLVSP	TRAV19*01		TRAJ8*01	172	0.0003
TRA	GESVGLHLPTLSVQEGDNSIINCAYS	NSASDY	FIWYKQESGKGPQFIID	IRSNMDK	RQGQRVTVLLNKTVKHLSLQIAATQPGDSAVYF	CAESTSGGATNKLIF	GTGTLLAVQP	TRAV13-2*01		TRAJ32*02	172	0.0003
TRA	AQKITQTQPGMFVQEKEAVTLDCTYD	TSDPSYG	LFWYKQPSSGEMIFLIY	QGSYDQQN	ATEGRYSLNFQKARKSANLVISASQLGDSAMYF	CAITGNQFYF	GTGTSLTVIP	TRAV14/DV4*01		TRAJ49*01	172	0.0003
TRA	AQTVTQSQPEMSVQEAETVTLSCTYD	TSESDYY	LFWYKQPPSRQMILVIR	QEAYKQQN	ATENRFSVNFQKAAKSFSLKISDSQLGDAAMYF	CAYRSAREPGTASKLTF	GTGTRLQVTL	TRAV38-2/DV8*01		TRAJ44*01	172	0.0003
TRA	GENVEQHPSTLSVQEGDSAVIKCTYS	DSASNY	FPWYKQELGKRPQLIID	IRSNVGE	KKDQRIAVTLNKTAKHFSLHITETQPEDSAVYF	CAASITGFQKLVF	GTGTRLLVSP	TRAV13-1*02		TRAJ8*01	172	0.0003
TRA	QQQVKQSPQSLIVQKGGISIINCAYE	NTAFDY	FPWYQQFPGKGPALLIA	IRPDVSE	KKEGRFTISFNKSAKQFSLHIMDSQPGDSATYF	CAEAGSYIPTF	GRGTSLIVHP	TRAV23/DV6*01		TRAJ6*01	171	0.0003
TRA	KNQVEQSPQSLIILEGKNCTLQCNYT	VSPFSN	LRWYKQDTGRGPVSLTI	MTFSENT	KSNGRYTATLDADTKQSSLHITASQLSDSASYI	CVVSVYRGYNKLIF	GAGTRLAVHP	TRAV10*02		TRAJ4*01	171	0.0003
TRA	SQQGEEDPQALSIQEGENATMNCSYK	TSINN	LQWYRQNSGRGLVHLIL	IRSNERE	KHSGRLRVTLDTSKKSSSLLITASRAADTASYF	CATDGGKLIF	GQGTELSVKP	TRAV17*01		TRAJ23*01	171	0.0003
TRA	LAKTTQPISMDSYEGQEVNITCSHN	NIATNDY	ITWYQQFPSQGPRFIIQ	GYKTK	VTNEVASLFIPADRKSSTLSLPRVSLSDTAVYY	CLVVNSGTYKYIF	GTGTRLKVLA	TRAV4*01		TRAJ40*01	171	0.0003
TRA	SQQGEEDPQALSIQEGENATMNCSYK	TSINN	LQWYRQNSGRGLVHLIL	IRSNERE	KHSGRLRVTLDTSKKSSSLLITASRAADTASYF	CATVFKSGNTPLVF	GKGTRLSVIA	TRAV17*01		TRAJ29*01	171	0.0003
TRA	GEDVEQSLFLSVREGDSSVINCTYT	DSSSTY	LYWYKQEPGAGLQLLTY	IFSNMDM	KQDQRLTVLLNKKDKHLSLRIADTQTGDSAIYF	CAEKGTGGFKTIF	GAGTRLFVKA	TRAV5*01		TRAJ9*01	171	0.0003
TRA	AQTVTQSQPEMSVQEAETVTLSCTYD	TSESDYY	LFWYKQPPSRQMILVIR	QEAYKQQN	ATENRFSVNFQKAAKSFSLKISDSQLGDAAMYF	CAYRSALYDMLTF	GGGTRLMVKP	TRAV38-2/DV8*01		TRAJ39*01	171	0.0003
TRA	GNSVTQMEGPVTLSEEAFLTINCTYT	ATGYPS	LFWYVQYPGEGLQLLLK	ATKADDK	GSNKGFEATYRKETTSFHLEKGSVQVSDSAVYF	CALMVYNYGQNFVF	GPGTRLSVLP	TRAV9-2*01		TRAJ26*01	171	0.0003
TRA	QQPVQSPQAVILREGEDAVINCSSS	KALYS	VHWYRQKHGEAPVFLMI	LLKGGEQ	KGHEKISASFNEKKQQSSLYLTASQLSYSGTYF	CGTEKDSGAGSYQLTF	GKGTKLSVIP	TRAV30*01		TRAJ28*01	170	0.0003
TRA	ELKVEQNPLFLSMQEGKNYTIYCNYS	TTSDR	LYWYRQDPGKSLESLFV	LLSNGAV	KQEGRLMASLDTKARLSTLHITAAVHDLSATYF	CAVDPHGGATNKLIF	GTGTLLAVQP	TRAV39*01		TRAJ32*02	170	0.0003
TRA	QKEVEQNSGPLSVPEGAIASLNCTYS	DRGSQS	FFWYRQYSGKSPELIMS	IYSNGD	KEDGRFTAQLNKASQYVSLLIRDSQPSDSATYL	CAVNIDTGRRALTF	GSGTRLQVQP	TRAV12-2*01		TRAJ5*01	170	0.0003
TRA	GQNIDQPTEMTATEGAIVQINCTYQ	TSGFNG	LFWYQQHAGEAPTFLSY	NVLDGL	EEKGRFSSFLSRSKGYSYLLLKELQMKDSASYL	CAAVDSNYQLIW	GAGTKLIIKP	TRAV1-2*01		TRAJ33*01	170	0.0003
TRA	QKEVEQNSGPLSVPEGAIASLNCTYS	DRGSQS	FFWYRQYSGKSPELIMS	IYSNGD	KEDGRFTAQLNKASQYVSLLIRDSQPSDSATYL	CAARVWAGKSTF	GDGTTLTVKP	TRAV12-2*02		TRAJ27*01	170	0.0003
TRA	DAKTTQPNSMESNEEEPVHLPCNHS	TISGTDY	IHWYRQLPSQGPEYVIH	GLTSN	VNNRMASLAIAEDRKSSTLILHRATLRDAAVYY	CTLYSGGGADGLTF	GKGTHLIIQP	TRAV26-2*01		TRAJ45*01	170	0.0003
TRA	KQEVTQIPAALSVPEGENLVLNCSFT	DSAIYN	LQWFRQDPGKGLTSLLL	IQSSQRE	QTSGRLNASLDKSSGRSTLYIAASQPGDSATYL	CAVQSGGSRLTF	GEGTQLTVNP	TRAV21*01		TRAJ58*01	170	0.0003
TRA	QKEVEQNSGPLSVPEGAIASLNCTYS	DRGSQS	FFWYRQYSGKSPELIMS	IYSNGD	KEDGRFTAQLNKASQYVSLLIRDSQPSDSATYL	CAVTDSWGKLQF	GAGTQVVVTP	TRAV12-2*02		TRAJ24*02	170	0.0003
TRA	EDKVVQSPLSLVVHEGDTVTLNCSYE	VTNFRS	LLWYKQEKKAPTFLFM	LTSSGIE	KKSGRLSSILDKKELFSILNITATQTGDSAIYL	CAVVCNQGGKLIF	GQGTELSVKP	TRAV36/DV7*05		TRAJ23*01	170	0.0003
TRA	AQTVTQSQPEMSVQEAETVTLSCTYD	TSENNYY	LFWYKQPPSRQMILVIR	QEAYKQQN	ATENRFSVNFQKAAKSFSLKISDSQLGDTAMYF	CAFRAHFGNEKLTF	GTGTRLTIIP	TRAV38-1*01		TRAJ48*01	170	0.0003
TRA	GESVGLHLPTLSVQEGDNSIINCAYS	NSASDY	FIWYKQESGKGPQFIID	IRSNMDK	RQGQRVTVLLNKTVKHLSLQIAATQPGDSAVYF	CAETDSGGGADGLTF	GKGTHLIIQP	TRAV13-2*01		TRAJ45*01	170	0.0003
TRA	AQTVTQSQPEMSVQEAETVTLSCTYD	TSENNYY	LFWYKQPPSRQMILVIR	QEAYKQQN	ATENRFSVNFQKAAKSFSLKISDSQLGDTAMYF	CAFSSPQGGSEKLVF	GKGTKLTVNP	TRAV38-1*01		TRAJ57*01	170	0.0003
TRA	GDSVTQMEGPVTLSEEAFLTINCTYT	ATGYPS	LFWYVQYPGEGLQLLLK	ATKADDK	GSNKGFEATYRKETTSFHLEKGSVQVSDSAVYF	CALSEGTGNQFYF	GTGTSLTVIP	TRAV9-2*02		TRAJ49*01	169	0.0003
TRA	AQKITQTQPGMFVQEKEAVTLDCTYD	TSDPSYG	LFWYKQPSSGEMIFLIY	QGSYDQQN	ATEGRYSLNFQKARKSANLVISASQLGDSAMYF	CAMREGLSGGGADGLTF	GKGTHLIIQP	TRAV14/DV4*01		TRAJ45*01	169	0.0003
TRA	KQEVTQIPAALSVPEGENLVLNCSFT	DSAIYN	LQWFRQDPGKGLTSLLL	IQSSQRE	QTSGRLNASLDKSSGRSTLYIAASQPGDSATYL	CAAPHSGAGSYQLTF	GKGTKLSVIP	TRAV21*02		TRAJ28*01	169	0.0003
TRA	GDSVTQMEGPVTLSEEAFLTINCTYT	ATGYPS	LFWYVQYPGEGLQLLLK	ATKADDK	GSNKGFEATYRKETTSFHLEKGSVQVSDSAVYF	CAHLQGGSEKLVF	GKGTKLTVNP	TRAV9-2*02		TRAJ57*01	169	0.0003
TRA	GDSVTQMEGPVTLSEEAFLTINCTYT	ATGYPS	LFWYVQYPGEGLQLLLK	ATKADDK	GSNKGFEATYRKETTSFHLEKGSVQVSDSAVYF	CASNNNDMRF	GAGTRLTVKP	TRAV9-2*02		TRAJ43*01	169	0.0003
TRA	EDKVVQSPLSLVVHEGDTVTLNCSYE	VTNFRS	LLWYKQEKKAPTFLFM	LTSSGIE	KKSGRLSSILDKKELFSILNITATQTGDSAVYL	CAFNSGGSNYKLTF	GKGTLLTVNP	TRAV36/DV7*04		TRAJ53*01	169	0.0003
TRA	DAKTTQPPSMDCAEGRAANLPCNHS	TISGNEY	VYWYRQIHSQGPQYIIH	GLKNN	ETNEMASLIITEDRKSSTLILPHATLRDTAVYY	CIVRPMDSNYQLIW	GAGTKLIIKP	TRAV26-1*01		TRAJ33*01	169	0.0003
TRA	LAKTTQPISMDSYEGQEVNITCSHN	NIATNDY	ITWYQQFPSQGPRFIIQ	GYKTK	VTNEVASLFIPADRKSSTLSLPRVSLSDTAVYY	CLVTNSGAGSYQLTF	GKGTKLSVIP	TRAV4*01		TRAJ28*01	169	0.0003
TRA	GENVEQHPSTLSVQEGDSAVIKCTYS	DSASNY	FPWYKQELGKRPQLIID	IRSNVGE	KKDQRIAVTLNKTAKHFSLHITETQPEDSAVYF	CAATAFSGYSTLTF	GKGTMLLVSP	TRAV13-1*02		TRAJ11*01	168	0.0003
TRA	GQQVMQIPQYQHVQEGEDFTTYCNSS	TTLSN	IQWYKQRPGGHPVFLIQ	LVKSGEV	KKQKRLTFQFGEAKKNSSLHITATQTTDVGTYF	CAGRNNDMRF	GAGTRLTVKP	TRAV25*01		TRAJ43*01	168	0.0003
TRA	DQQVKQNSPSLSVQEGRISILNCDYT	NSMFDY	FLWYKKYPAEGPTFLIS	ISSIKDK	NEDGRFTVFLNKSAKHLSLHIVPSQPGDSAVYF	CASSGQNFVF	GPGTRLSVLP	TRAV29/DV5*01		TRAJ26*01	168	0.0003
TRA	AQKITQTQPGMFVQEKEAVTLDCTYD	TSDQSYG	LFWYKQPSSGEMIFLIY	QGSYDEQN	ATEGRYSLNFQKARKSANLVISASQLGDSAMYF	CAMREVETSGSRLTF	GEGTQLTVNP	TRAV14/DV4*02		TRAJ58*01	168	0.0003
TRA	KQEVTQIPAALSVPEGENLVLNCSFT	DSAIYN	LQWFRQDPGKGLTSLLL	IQSSQRE	QTSGRLNASLDKSSGRSTLYIAASQPGDSATYL	CAVGGPNYGGATNKLIF	GTGTLLAVQP	TRAV21*01		TRAJ32*02	168	0.0003
TRA	LAKTTQPISMDSYEGQEVNITCSHN	NIATNDY	ITWYQQFPSQGPRFIIQ	GYKTK	VTNEVASLFIPADRKSSTLSLPRVSLSDTAVYY	CLVGDSSGADSWGKLQF	GAGTQVVVTP	TRAV4*01		TRAJ24*02	168	0.0003
TRA	KQEVTQIPAALSVPEGENLVLNCSFT	DSAIYN	LQWFRQDPGKGLTSLLL	IQSSQRE	QTSGRLNASLDKSSGRSTLYIAASQPGDSATYL	CAVTGNTPLVF	GKGTRLSVIA	TRAV21*01		TRAJ29*01	168	0.0003
TRA	GENVEQHPSTLSVQEGDSAVIKCTYS	DSASNY	FPWYKQELGKRPQLIID	IRSNVGE	KKDQRIAVTLNKTAKHFSLHITETQPEDSAVYF	CAAPPINTGKLIF	GQGTTLQVKP	TRAV13-1*02		TRAJ37*01	168	0.0003
TRA	GQNIDQPTEMTATEGAIVQINCTYQ	TSGFNG	LFWYQQHAGEAPTFLSY	NVLDGL	EEKGRFSSFLSRSKGYSYLLLKELQMKDSASYL	CVSMDSNYQLIW	GAGTKLIIKP	TRAV1-2*01		TRAJ33*01	168	0.0003
TRA	DAKTTQPPSMDCAEGRAANLPCNHS	TISGNEY	VYWYRQIHSQGPQYIIH	GLKNN	ETNEMASLIITEDRKSSTLILPHATLRDTAVYY	CIVRVGDNARLMF	GDGTQLVVKP	TRAV26-1*01		TRAJ31*01	168	0.0003
TRA	GEDVEQSLFLSVREGDSSVINCTYT	DSSSTY	LYWYKQEPGAGLQLLTY	IFSNMDM	KQDQRLTVLLNKKDKHLSLRIADTQTGDSAIYF	CAEILGGSYIPTF	GRGTSLIVHP	TRAV5*01		TRAJ6*01	167	0.0003
TRA	DAKTTQPPSMDCAEGRAANLPCNHS	TISGNEY	VYWYRQIHSQGPQYIIH	GLKNN	ETNEMASLIITEDRKSSTLILPHATLRDTAVYY	CIVRSAGGTSYGKLTF	GQGTILTVHP	TRAV26-1*01		TRAJ52*01	167	0.0003
TRA	GENVEQHPSTLSVQEGDSAVIKCTYS	DSASNY	FPWYKQELGKRPQLIID	IRSNVGE	KKDQRIAVTLNKTAKHFSLHITETQPEDSAVYF	CAATPGGSQGNLIF	GKGTKLSVKP	TRAV13-1*02		TRAJ42*01	167	0.0003
TRA	GESVGLHLPTLSVQEGDNSIINCAYS	NSASDY	FIWYKQESGKGPQFIID	IRSNMDK	RQGQRVTVLLNKTVKHLSLQIAATQPGDSAVYF	CAEPPQGTGGFKTIF	GAGTRLFVKA	TRAV13-2*01		TRAJ9*01	167	0.0003
TRA	GQQVMQIPQYQHVQEGEDFTTYCNSS	TTLSN	IQWYKQRPGGHPVFLIQ	LVKSGEV	KKQKRLTFQFGEAKKNSSLHITATQTTDVGTYF	CAGEQEYGNKLVF	GAGTILRVKS	TRAV25*01		TRAJ47*02	167	0.0003
TRA	ELKVEQNPLFLSMQEGKNYTIYCNYS	TTSDR	LYWYRQDPGKSLESLFV	LLSNGAV	KQEGRLMASLDTKARLSTLHITAAVHDLSATYF	CAVSTGYALNF	GKGTSLLVTP	TRAV39*01		TRAJ41*01	167	0.0003
TRA	AQKVTQAQTEISVVEKEDVTLDCVYE	TRDTTYY	LFWYKQPPSGELVFLIR	RNSFDEQN	EISGRYSWNFQKSTSSFNFTITASQVVDSAVYF	CALMRGSTLGRLYF	GRGTQLTVWP	TRAV19*01		TRAJ18*01	166	0.0003
TRA	LAKTTQPISMDSYEGQEVNITCSHN	NIATNDY	ITWYQQFPSQGPRFIIQ	GYKTK	VTNEVASLFIPADRKSSTLSLPRVSLSDTAVYY	CLVGNSGGYQKVTF	GTGTKLQVIP	TRAV4*01		TRAJ13*02	166	0.0003
TRA	GNSVTQMEGPVTLSEEAFLTINCTYT	ATGYPS	LFWYVQYPGEGLQLLLK	ATKADDK	GSNKGFEATYRKETTSFHLEKGSVQVSDSAVYF	CALRMATGGYNKLIF	GAGTRLAVHP	TRAV9-2*01		TRAJ4*01	166	0.0003
TRA	KNQVEQSPQSLIILEGKNCTLQCNYT	VSPFSN	LRWYKQDTGRGPVSLTI	MTFSENT	KSNGRYTATLDADTKQSSLHITASQLSDSASYI	CVVSMAAGNKLTF	GGGTRVLVKP	TRAV10*02		TRAJ17*01	166	0.0003
TRA	AQKITQTQPGMFVQEKEAVTLDCTYD	TSDQSYG	LFWYKQPSSGEMIFLIY	QGSYDEQN	ATEGRYSLNFQKARKSANLVISASQLGDSAMYF	CAMRLYGNNRLAF	GKGNQVVVIP	TRAV14/DV4*02		TRAJ7*01	166	0.0003
TRA	GENVEQHPSTLSVQEGDSAVIKCTYS	DSASNY	FPWYKQELGKRPQLIID	IRSNVGE	KKDQRIAVTLNKTAKHFSLHITETQPEDSAVYF	CAAGSYNTDKLIF	GTGTRLQVFP	TRAV13-1*02		TRAJ34*01	166	0.0003
TRA	GENVEQHPSTLSVQEGDSAVIKCTYS	DSASNY	FPWYKQELGKRPQLIID	IRSNVGE	KKDQRIAVTLNKTAKHFSLHITETQPEDSAVYF	CAATLGFQKLVF	GTGTRLLVSP	TRAV13-1*02		TRAJ8*01	166	0.0003
TRA	KQEVTQIPAALSVPEGENLVLNCSFT	DSAIYN	LQWFRQDPGKGLTSLLL	IQSSQRE	QTSGRLNASLDKSSGRSTLYIAASQPGDSATYL	CAVRPGTGANNLFF	GTGTRLTVIP	TRAV21*01		TRAJ36*01	165	0.0003
TRA	SQKIEQNSEALNIQEGKTATLTCNYT	NYSPAY	LQWYRQDPGRGPVFLLL	IRENEKE	KRKERLKVTFDTTLKQSLFHITASQPADSATYL	CAVGMKPGGGNKLTF	GTGTQLKVEL	TRAV6*02		TRAJ10*01	165	0.0003
TRA	EDQVTQSPEALRLQEGESSSLNCSYT	VSGLRG	LFWYRQDPGKGPEFLFT	LYSAGEE	KEKERLKATLTKKESFLHITAPKPEDSATYL	CAVRDYKLSF	GAGTTVTVRA	TRAV20*02		TRAJ20*01	165	0.0003
TRA	AQSVTQLGSHVSVSEGALVLLRCNYS	SSVPPY	LFWYVQYPNQGLQLLLK	YTTGATLV	KGINGFEAEFKKSETSFHLTKPSAHMSDAAEYF	CAVSERRGTGRRALTF	GSGTRLQVQP	TRAV8-4*01		TRAJ5*01	165	0.0003
TRA	DQQVKQNSPSLSVQEGRISILNCDYT	NSMFDY	FLWYKKYPAEGPTFLIS	ISSIKDK	NEDGRFTVFLNKSAKHLSLHIVPSQPGDSAVYF	CGGGYQKVTF	GTGTKLQVIP	TRAV29/DV5*01		TRAJ13*02	165	0.0003
TRA	GENVEQHPSTLSVQEGDSAVIKCTYS	DSASNY	FPWYKQELGKRPQLIID	IRSNVGE	KKDQRIAVTLNKTAKHFSLHITETQPEDSAVYF	CAAIRNSGYALNF	GKGTSLLVTP	TRAV13-1*02		TRAJ41*01	165	0.0003
TRA	GNSVTQMEGPVTLSEEAFLTINCTYT	ATGYPS	LFWYVQYPGEGLQLLLK	ATKADDK	GSNKGFEATYRKETTSFHLEKGSVQVSDSAVYF	CALKTQAGTALIF	GKGTTLSVSS	TRAV9-2*01		TRAJ15*01	165	0.0003
TRA	DAKTTQPNSMESNEEEPVHLPCNHS	TISGTDY	IHWYRQLPSQGPEYVIH	GLTSN	VNNRMASLAIAEDRKSSTLILHRATLRDAAVYY	CILRDRNSGNTPLVF	GKGTRLSVIA	TRAV26-2*01		TRAJ29*01	165	0.0003
TRA	AQTVTQSQPEMSVQEAETVTLSCTYD	TSESDYY	LFWYKQPPSRQMILVIR	QEAYKQQN	ATENRFSVNFQKAAKSFSLKISDSQLGDAAMYF	CAFVETSGSRLTF	GEGTQLTVNP	TRAV38-2/DV8*01		TRAJ58*01	165	0.0003
TRA	SQQGEEDPQALSIQEGENATMNCSYK	TSINN	LQWYRQNSGRGLVHLIL	IRSNERE	KHSGRLRVTLDTSKKSSSLLITASRAADTASYF	CATDTLYSGGGADGLTF	GKGTHLIIQP	TRAV17*01		TRAJ45*01	165	0.0003
TRA	QKEVEQDPGPLSVPEGAIVSLNCTYS	NSAFQY	FMWYRQYSRKGPELLMY	TYSSGN	KEDGRFTAQVDKSSKYISLFIRDSQPSDSATYL	CAMSLYYQKVTF	GTGTKLQVIP	TRAV12-3*01		TRAJ13*02	165	0.0003
TRA	LAKTTQPISMDSYEGQEVNITCSHN	NIATNDY	ITWYQQFPSQGPRFIIQ	GYKTK	VTNEVASLFIPADRKSSTLSLPRVSLSDTAVYY	CLVGPDVGQNFVF	GPGTRLSVLP	TRAV4*01		TRAJ26*01	165	0.0003
TRA	LAKTTQPISMDSYEGQEVNITCSHN	NIATNDY	ITWYQQFPSQGPRFIIQ	GYKTK	VTNEVASLFIPADRKSSTLSLPRVSLSDTAVYY	CLVGDENGGSQGNLIF	GKGTKLSVKP	TRAV4*01		TRAJ42*01	164	0.0003
TRA	QQPVQSPQAVILREGEDAVINCSSS	KALYS	VHWYRQKHGEAPVFLMI	LLKGGEQ	KGHDKISASFNEKKQQSSLYLTASQLSYSGTYF	CGTSNSGNTPLVF	GKGTRLSVIA	TRAV30*05		TRAJ29*01	164	0.0003
TRA	AQTVTQSQPEMSVQEAETVTLSCTYD	TSESDYY	LFWYKQPPSRQMILVIR	QEAYKQQN	ATENRFSVNFQKAAKSFSLKISDSQLGDAAMYF	CAYSRGSQGNLIF	GKGTKLSVKP	TRAV38-2/DV8*01		TRAJ42*01	164	0.0003
TRA	QKEVEQNSGPLSVPEGAIASLNCTYS	DRGSQS	FFWYRQYSGKSPELIMS	IYSNGD	KEDGRFTAQLNKASQYVSLLIRDSQPSDSATYL	CAVQGSNYKLTF	GKGTLLTVNP	TRAV12-2*02		TRAJ53*01	164	0.0003
TRA	KQEVTQIPAALSVPEGENLVLNCSFT	DSAIYN	LQWFRQDPGKGLTSLLL	IQSSQRE	QTSGRLNASLDKSSGRSTLYIAASQPGDSATYL	CAVEGGGFKTIF	GAGTRLFVKA	TRAV21*01		TRAJ9*01	164	0.0003
TRA	EDQVTQSPEALRLQEGESSSLNCSYT	VSGLRG	LFWYRQDPGKGPEFLFT	LYSAGEE	KEKERLKATLTKKESFLHITAPKPEDSATYL	CAVQAASGTYKYIF	GTGTRLKVLA	TRAV20*02		TRAJ40*01	164	0.0003
TRA	QKEVEQDPGPLSVPEGAIVSLNCTYS	NSAFQY	FMWYRQYSRKGPELLMY	TYSSGN	KEDGRFTAQVDKSSKYISLFIRDSQPSDSATYL	CAMINQAGTALIF	GKGTTLSVSS	TRAV12-3*01		TRAJ15*01	164	0.0003
TRA	GQNIDQPTEMTATEGAIVQINCTYQ	TSGFNG	LFWYQQHAGEAPTFLSY	NVLDGL	EEKGRFSSFLSRSKGYSYLLLKELQMKDSASYL	CVVDSNYQLIW	GAGTKLIIKP	TRAV1-2*01		TRAJ33*01	164	0.0003
TRA	KNQVEQSPQSLIILEGKNCTLQCNYT	VSPFSN	LRWYKQDTGRGPVSLTI	MTFSENT	KSNGRYTATLDADTKQSSLHITASQLSDSASYI	CVVTRMDSSYKLIF	GSGTRLLVRP	TRAV10*02		TRAJ12*01	164	0.0003
TRA	EDQVTQSPEALRLQEGESSSLNCSYT	VSGLRG	LFWYRQDPGKGPEFLFT	LYSAGEE	KEKERLKATLTKKESFLHITAPKPEDSATYL	CAVQAVDDYKLSF	GAGTTVTVRA	TRAV20*02		TRAJ20*01	163	0.0003
TRA	KQEVTQIPAALSVPEGENLVLNCSFT	DSAIYN	LQWFRQDPGKGLTSLLL	IQSSQRE	QTSGRLNASLDKSSGRSTLYIAASQPGDSATYL	CAALNAGNMLTF	GGGTRLMVKP	TRAV21*01		TRAJ39*01	163	0.0003
TRA	GEDVEQSLFLSVREGDSSVINCTYT	DSSSTY	LYWYKQEPGAGLQLLTY	IFSNMDM	KQDQRLTVLLNKKDKHLSLRIADTQTGDSAIYF	CAEAGTALIF	GKGTTLSVSS	TRAV5*01		TRAJ15*01	163	0.0003
TRA	GQNIDQPTEMTATEGAIVQINCTYQ	TSGFNG	LFWYQQHAGEAPTFLSY	NVLDGL	EEKGRFSSFLSRSKGYSYLLLKELQMKDSASYL	CAVRDRSNDYKLSF	GAGTTVTVRA	TRAV1-2*01		TRAJ20*01	163	0.0003
TRA	GENVEQHPSTLSVQEGDSAVIKCTYS	DSASNY	FPWYKQELGKRPQLIID	IRSNVGE	KKDQRIAVTLNKTAKHFSLHITETQPEDSAVYF	CAARHEAWGYSTLTF	GKGTMLLVSP	TRAV13-1*02		TRAJ11*01	163	0.0003
TRA	AQTVTQSQPEMSVQEAETVTLSCTYD	TSESDYY	LFWYKQPPSRQMILVIR	QEAYKQQN	ATENRFSVNFQKAAKSFSLKISDSQLGDAAMYF	CAPKNSGNTPLVF	GKGTRLSVIA	TRAV38-2/DV8*01		TRAJ29*01	163	0.0003
TRA	QQPVQSPQAVILREGEDAVINCSSS	KALYS	VHWYRQKHGEAPVFLMI	LLKGGEQ	KGHEKISASFNEKKQQSSLYLTASQLSYSGTYF	CGTEDEGTGNQFYF	GTGTSLTVIP	TRAV30*01		TRAJ49*01	163	0.0003
TRA	GNSVTQMEGPVTLSEEAFLTINCTYT	ATGYPS	LFWYVQYPGEGLQLLLK	ATKADDK	GSNKGFEATYRKETTSFHLEKGSVQVSDSAVYF	CALIRHNTDKLIF	GTGTRLQVFP	TRAV9-2*01		TRAJ34*01	162	0.0003
TRA	QKEVEQDPGPLSVPEGAIVSLNCTYS	NSAFQY	FMWYRQYSRKGPELLMY	TYSSGN	KEDGRFTAQVDKSSKYISLFIRDSQPSDSATYL	CAMTEETSGSRLTF	GEGTQLTVNP	TRAV12-3*01		TRAJ58*01	162	0.0003
TRA	EDQVTQSPEALRLQEGESSSLNCSYT	VSGLRG	LFWYRQDPGKGPEFLFT	LYSAGEE	KEKERLKATLTKKESFLHITAPKPEDSATYL	CAVQRVGGGSQGNLIF	GKGTKLSVKP	TRAV20*02		TRAJ42*01	162	0.0003
TRA	GDSVTQMEGPVTLSEEAFLTINCTYT	ATGYPS	LFWYVQYPGEGLQLLLK	ATKADDK	GSNKGFEATYRKETTSFHLEKGSVQVSDSAVYF	CALSDRNTDKLIF	GTGTRLQVFP	TRAV9-2*02		TRAJ34*01	162	0.0003
TRA	LAKTTQPISMDSYEGQEVNITCSHN	NIATNDY	ITWYQQFPSQGPRFIIQ	GYKTK	VTNEVASLFIPADRKSSTLSLPRVSLSDTAVYY	CLVGPGSARQLTF	GSGTQLTVLP	TRAV4*01		TRAJ22*01	162	0.0003
TRA	QKEVEQDPGPLSVPEGAIVSLNCTYS	NSAFQY	FMWYRQYSRKGPELLMY	TYSSGN	KEDGRFTAQVDKSSKYISLFIRDSQPSDSATYL	CALMVGYIPTF	GRGTSLIVHP	TRAV12-3*01		TRAJ6*01	162	0.0003
TRA	ELKVEQNPLFLSMQEGKNYTIYCNYS	TTSDR	LYWYRQDPGKSLESLFV	LLSNGAV	KQEGRLMASLDTKARLSTLHITAAVHDLSATYF	CAVDEYGGSQGNLIF	GKGTKLSVKP	TRAV39*01		TRAJ42*01	162	0.0003
TRA	DQQVKQNSPSLSVQEGRISILNCDYT	NSMFDY	FLWYKKYPAEGPTFLIS	ISSIKDK	NEDGRFTVFLNKSAKHLSLHIVPSQPGDSAVYF	CAATTWTSGSRLTF	GEGTQLTVNP	TRAV29/DV5*04		TRAJ58*01	162	0.0003
TRA	SQQGEEDPQALSIQEGENATMNCSYK	TSINN	LQWYRQNSGRGLVHLIL	IRSNERE	KHSGRLRVTLDTSKKSSSLLITASRAADTASYF	CATDGIGAQKLVF	GQGTRLTINP	TRAV17*01		TRAJ54*01	161	0.0003
TRA	TQLLEQSPQFLSIQEGENLTVYCNSS	SVFSS	LQWYRQEPGEGPVLLVT	VVTGGEV	KKLKRLTFQFGDARKDSSLHITAAQPGDTGLYL	CAGKFNYGQNFVF	GPGTRLSVLP	TRAV27*01		TRAJ26*01	161	0.0003
TRA	GDSVTQMEGPVTLSEEAFLTINCTYT	ATGYPS	LFWYVQYPGEGLQLLLK	ATKADDK	GSNKGFEATYRKETTSFHLEKGSVQVSDSAVYF	CAWVSSGGSYIPTF	GRGTSLIVHP	TRAV9-2*02		TRAJ6*01	161	0.0003
TRA	TQLLEQSPQFLSIQEGENLTVYCNSS	SVFSS	LQWYRQEPGEGPVLLVT	VVTGGEV	KKLKRLTFQFGDARKDSSLHITAAQPGDTGLYL	CAGVKGGSARQLTF	GSGTQLTVLP	TRAV27*01		TRAJ22*01	161	0.0003
TRA	EDQVTQSPEALRLQEGESSSLNCSYT	VSGLRG	LFWYRQDPGKGPEFLFT	LYSAGEE	KEKERLKATLTKKESFLHITAPKPEDSATYL	CAGLTGANNLFF	GTGTRLTVIP	TRAV20*02		TRAJ36*01	161	0.0003
TRA	QQPVQSPQAVILREGEDAVINCSSS	KALYS	VHWYRQKHGEAPVFLMI	LLKGGEQ	KGHDKISASFNEKKQQSSLYLTASQLSYSGTYF	CGTSGGTSYGKLTF	GQGTILTVHP	TRAV30*05		TRAJ52*01	161	0.0003
TRA	ILNVEQSPQSLHVQEGDSTNFTCSFP	SSNFYA	LHWYRWETAKSPEALFV	MTLNGDE	KKKGRISATLNTKEGYSYLYIKGSQPEDSATYL	CAFMNVGFSGGYNKLIF	GAGTRLAVHP	TRAV24*01		TRAJ4*01	161	0.0003
TRA	KQEVTQIPAALSVPEGENLVLNCSFT	DSAIYN	LQWFRQDPGKGLTSLLL	IQSSQRE	QTSGRLNASLDKSSGRSTLYIAASQPGDSATYL	CAAPQRGFKTIF	GAGTRLFVKA	TRAV21*01		TRAJ9*01	161	0.0003
TRA	GENVEQHPSTLSVQEGDSAVIKCTYS	DSASNY	FPWYKQELGKRPQLIID	IRSNVGE	KKDQRIAVTLNKTAKHFSLHITETQPEDSAVYF	CAASPPLIF	GKGTKLSVKP	TRAV13-1*02		TRAJ42*01	160	0.0002
TRA	GQSLEQPSEVTAVEGAIVQINCTYQ	TSGFYG	LSWYQQHDGGAPTFLSY	NALDGL	EETGRFSSFLSRSDSYGYLLLQELQMKDSASYF	CAVSSSNTNAGKSTF	GDGTTLTVKP	TRAV1-1*01		TRAJ27*01	160	0.0002
TRA	AQKITQTQPGMFVQEKEAVTLDCTYD	TSDQSYG	LFWYKQPSSGEMIFLIY	QGSYDEQN	ATEGRYSLNFQKARKSANLVISASQLGDSAMYF	CPMDVF	GPGTRLSVLP	TRAV14/DV4*02		TRAJ26*01	160	0.0002
TRA	QQPVQSPQAVILREGEDAVINCSSS	KALYS	VHWYRQKHGEAPVFLMI	LLKGGEQ	KGHDKISASFNEKKQQSSLYLTASQLSYSGTYF	CGTEMAQGGGSYIPTF	GRGTSLIVHP	TRAV30*05		TRAJ6*01	160	0.0002
TRA	KDQVFQPSTVASSEGAVVEIFCNHS	VSNAYN	FFWYLHFPGCAPRLLVK	GSKP	SQQGRYNMTYERFSSSLLILQVREADAAVYY	CAVEDRRNTDKLIF	GTGTRLQVFP	TRAV2*01		TRAJ34*01	160	0.0002
TRA	GENVEQHPSTLSVQEGDSAVIKCTYS	DSASNY	FPWYKQELGKRPQLIID	IRSNVGE	KKDQRIAVTLNKTAKHFSLHITETQPEDSAVYF	CAALTGANNLFF	GTGTRLTVIP	TRAV13-1*02		TRAJ36*01	160	0.0002
TRA	KQEVTQIPAALSVPEGENLVLNCSFT	DSAIYN	LQWFRQDPGKGLTSLLL	IQSSQRE	QTSGRLNASLDKSSGRSTLYIAASQPGDSATYL	CAVRPNNNARLMF	GDGTQLVVKP	TRAV21*01		TRAJ31*01	160	0.0002
TRA	QKEVEQNSGPLSVPEGAIASLNCTYS	DRGSQS	FFWYRQYSGKSPELIMS	IYSNGD	KEDGRFTAQLNKASQYVSLLIRDSQPSDSATYL	CAATDSWGKLQF	GAGTQVVVTP	TRAV12-2*02		TRAJ24*02	160	0.0002
TRA	SQKIEQNSEALNIQEGKTATLTCNYT	NYSPAY	LQWYRQDPGRGPVFLLL	IRENEKE	KRKERLKVTFDTTLKQSLFHITASQPADSATYL	CAPHRAGNKLTF	GGGTRVLVKP	TRAV6*02		TRAJ17*01	160	0.0002
TRA	DQQVKQNSPSLSVQEGRISILNCDYT	NSMFDY	FLWYKKYPAEGPTFLIS	ISSIKDK	NEDGRFTVFLNKSAKHLSLHIVPSQPGDSAVYF	CAASDDDYKLSF	GAGTTVTVRA	TRAV29/DV5*04		TRAJ20*01	159	0.0002
TRA	GQNIDQPTEMTATEGAIVQINCTYQ	TSGFNG	LFWYQQHAGEAPTFLSY	NVLDGL	EEKGRFSSFLSRSKGYSYLLLKELQMKDSASYL	CAVRAPIYNQGGKLIF	GQGTELSVKP	TRAV1-2*01		TRAJ23*01	159	0.0002
TRA	SQELEQSPQSLIVQEGKNLTINCTSS	KTLYG	LYWYKQKYGEGLIFLMM	LQKGGEE	KSHEKITAKLDEKKQQSSLHITASQPSHAGIYL	CGADAGGGNKLTF	GTGTQLKVEL	TRAV34*01		TRAJ10*01	159	0.0002
TRA	DAKTTQPPSMDCAEGRAANLPCNHS	TISGNEY	VYWYRQIHSQGPQYIIH	GLKNN	ETNEMASLIITEDRKSSTLILPHATLRDTAVYY	CIVRLMNSGYSTLTF	GKGTMLLVSP	TRAV26-1*01		TRAJ11*01	159	0.0002
TRA	LAKTTQPISMDSYEGQEVNITCSHN	NIATNDY	ITWYQQFPSQGPRFIIQ	GYKTK	VTNEVASLFIPADRKSSTLSLPRVSLSDTAVYY	CLVGGRNSGNTPLVF	GKGTRLSVIA	TRAV4*01		TRAJ29*01	159	0.0002
TRA	SQQGEEDPQALSIQEGENATMNCSYK	TSINN	LQWYRQNSGRGLVHLIL	IRSNERE	KHSGRLRVTLDTSKKSSSLLITASRAADTASYF	CATINQYGNKLVF	GAGTILRVKS	TRAV17*01		TRAJ47*01	158	0.0002
TRA	EDQVTQSPEALRLQEGESSSLNCSYT	VSGLRG	LFWYRQDPGKGPEFLFT	LYSAGEE	KEKERLKATLTKKESFLHITAPKPEDSATYL	RDAGNMLTF	GGGTRLMVKP	TRAV20*02		TRAJ39*01	158	0.0002
TRA	SQKIEQNSEALNIQEGKTATLTCNYT	NYSPAY	LQWYRQDPGRGPVFLLL	IRENEKE	KRKERLKVTFDTTLKQSLFHITASQPADSATYL	CALDSSASKIIF	GSGTRLSIRP	TRAV6*01		TRAJ3*01	158	0.0002
TRA	GNSVTQMEGPVTLSEEAFLTINCTYT	ATGYPS	LFWYVQYPGEGLQLLLK	ATKADDK	GSNKGFEATYRKETTSFHLEKGSVQVSDSAVYF	CALSRDTGNQFYF	GTGTSLTVIP	TRAV9-2*01		TRAJ49*01	158	0.0002
TRA	GESVGLHLPTLSVQEGDNSIINCAYS	NSASDY	FIWYKQESGKGPQFIID	IRSNMDK	RQGQRVTVLLNKTVKHLSLQIAATQPGDSAVYF	CAEKRRTGGSYIPTF	GRGTSLIVHP	TRAV13-2*01		TRAJ6*01	157	0.0002
TRA	AQTVTQSQPEMSVQEAETVTLSCTYD	TSESDYY	LFWYKQPPSRQMILVIR	QEAYKQQN	ATENRFSVNFQKAAKSFSLKISDSQLGDAAMYF	CAYMGGSNYKLTF	GKGTLLTVNP	TRAV38-2/DV8*01		TRAJ53*01	157	0.0002
TRA	QKEVEQNSGPLSVPEGAIASLNCTYS	DRGSQS	FFWYRQYSGKSPELIMS	IYSNGD	KEDGRFTAQLNKASQYVSLLIRDSQPSDSATYL	CAVTPGYSSASKIIF	GSGTRLSIRP	TRAV12-2*02		TRAJ3*01	157	0.0002
TRA	KNEVEQSPQNLTAQEGEFITINCSYS	VGISA	LHWLQQHPGGGIVSLFM	LSSGK	KKHGRLIATINIQEKHSSLHITASHPRDSAVYI	CARNYGGSQGNLIF	GKGTKLSVKP	TRAV41*01		TRAJ42*01	157	0.0002
TRA	DAKTTQPPSMDCAEGRAANLPCNHS	TISGNEY	VYWYRQIHSQGPQYIIH	GLKNN	ETNEMASLIITEDRKSSTLILPHATLRDTAVYY	CIVLLINQGGKLIF	GQGTELSVKP	TRAV26-1*01		TRAJ23*01	157	0.0002
TRA	AQTVTQSQPEMSVQEAETVTLSCTYD	TSESDYY	LFWYKQPPSRQMILVIR	QEAYKQQN	ATENRFSVNFQKAAKSFSLKISDSQLGDAAMYF	CAYRRGAQKLVF	GQGTRLTINP	TRAV38-2/DV8*01		TRAJ54*01	157	0.0002
TRA	QQQVKQSPQSLIVQKGGISIINCAYE	NTAFDY	FPWYQQFPGKGPALLIA	IRPDVSE	KKEGRFTISFNKSAKQFSLHIMDSQPGDSATYF	CAASLSFNDMRF	GAGTRLTVKP	TRAV23/DV6*01		TRAJ43*01	157	0.0002
TRA	SQKIEQNSEALNIQEGKTATLTCNYT	NYSPAY	LQWYRQDPGRGPVFLLL	IRENEKE	KRKERLKVTFDTTLKQSLFHITASQPADSATYL	CALGQFFGNEKLTF	GTGTRLTIIP	TRAV6*01		TRAJ48*01	157	0.0002
TRA	GESVGLHLPTLSVQEGDNSIINCAYS	NSASDY	FIWYKQESGKGPQFIID	IRSNMDK	RQGQRVTVLLNKTVKHLSLQIAATQPGDSAVYF	CAETPYGNNRLAF	GKGNQVVVIP	TRAV13-2*01		TRAJ7*01	157	0.0002
TRA	TQLLEQSPQFLSIQEGENLTVYCNSS	SVFSS	LQWYRQEPGEGPVLLVT	VVTGGEV	KKLKRLTFQFGDARKDSSLHITAAQPGDTGLYL	CAGALYNAGNMLTF	GGGTRLMVKP	TRAV27*01		TRAJ39*01	157	0.0002
TRA	DQQVKQNSPSLSVQEGRISILNCDYT	NSMFDY	FLWYKKYPAEGPTFLIS	ISSIKDK	NEDGRFTVFLNKSAKHLSLHIVPSQPGDSAVYF	CAAKTGTASKLTF	GTGTRLQVTL	TRAV29/DV5*04		TRAJ44*01	157	0.0002
TRA	TQLLEQSPQFLSIQEGENLTVYCNSS	SVFSS	LQWYRQEPGEGPVLLVT	VVTGGEV	KKLKRLTFQFGDARKDSSLHITAAQPGDTGLYL	CAGAPIGKIIF	GKGTRLHILP	TRAV27*01		TRAJ30*01	156	0.0002
TRA	GENVEQHPSTLSVQEGDSAVIKCTYS	DSASNY	FPWYKQELGKRPQLIID	IRSNVGE	KKDQRIAVTLNKTAKHFSLHITETQPEDSAVYF	CAASDGSARQLTF	GSGTQLTVLP	TRAV13-1*02		TRAJ22*01	156	0.0002
TRA	AQRVTQPEKLLSVFKGAPVELKCNYS	YSGSPE	LFWYVQYSRQRLQLLLR	HISR	ESIKGFTADLNKGETSFHLKKPFAQEEDSAMYY	CALSGQGNLIF	GKGTKLSVKP	TRAV16*01		TRAJ42*01	156	0.0002
TRA	EDQVTQSPEALRLQEGESSSLNCSYT	VSGLRG	LFWYRQDPGKGPEFLFT	LYSAGEE	KEKERLKATLTKKESFLHITAPKPEDSATYL	CAVQKASGGSYIPTF	GRGTSLIVHP	TRAV20*02		TRAJ6*01	156	0.0002
TRA	SQQGEEDPQALSIQEGENATMNCSYK	TSINN	LQWYRQNSGRGLVHLIL	IRSNERE	KHSGRLRVTLDTSKKSSSLLITASRAADTASYF	CATDLTGKLIF	GQGTTLQVKP	TRAV17*01		TRAJ37*01	156	0.0002
TRA	GQNIDQPTEMTATEGAIVQINCTYQ	TSGFNG	LFWYQQHAGEAPTFLSY	NVLDGL	EEKGRFSSFLSRSKGYSYLLLKELQMKDSASYL	CAVISDDYKLSF	GAGTTVTVRA	TRAV1-2*01		TRAJ20*01	156	0.0002
TRA	GQNIDQPTEMTATEGAIVQINCTYQ	TSGFNG	LFWYQQHAGEAPTFLSY	NVLDGL	EEKGRFSSFLSRSKGYSYLLLKELQMKDSASYL	CAVSPYGGATNKLIF	GTGTLLAVQP	TRAV1-2*01		TRAJ32*02	156	0.0002
TRA	GENVEQHPSTLSVQEGDSAVIKCTYS	DSASNY	FPWYKQELGKRPQLIID	IRSNVGE	KKDQRIAVTLNKTAKHFSLHITETQPEDSAVYF	CAAHYGGSQGNLIF	GKGTKLSVKP	TRAV13-1*02		TRAJ42*01	156	0.0002
TRA	AQTVTQSQPEMSVQEAETVTLSCTYD	TSESDYY	LFWYKQPPSRQMILVIR	QEAYKQQN	ATENRFSVNFQKAAKSFSLKISDSQLGDAAMYF	CAYRYSGGGADGLTF	GKGTHLIIQP	TRAV38-2/DV8*01		TRAJ45*01	156	0.0002
TRA	GENVEQHPSTLSVQEGDSAVIKCTYS	DSASNY	FPWYKQELGKRPQLIID	IRSNVGE	KKDQRIAVTLNKTAKHFSLHITETQPEDSAVYF	CAATLYARLMF	GDGTQLVVKP	TRAV13-1*02		TRAJ31*01	156	0.0002
TRA	GENVEQHPSTLSVQEGDSAVIKCTYS	DSASNY	FPWYKQELGKRPQLIID	IRSNVGE	KKDQRIAVTLNKTAKHFSLHITETQPEDSAVYF	CAASIDRGSTLGRLYF	GRGTPLTVWP	TRAV13-1*02		TRAJ18*01	156	0.0002
TRA	DAKTTQPPSMDCAEGRAANLPCNHS	TISGNEY	VYWYRQIHSQGPQYIIH	GLKNN	ETNEMASLIITEDRKSSTLILPHATLRDTAVYY	CIVPSYNQGGKLIF	GQGTELSVKP	TRAV26-1*01		TRAJ23*01	155	0.0002
TRA	TQLLEQSPQFLSIQEGENLTVYCNSS	SVFSS	LQWYRQEPGGGPVLLVT	VVTGGEV	KKLKRLTFQFGDARKDSSLHITAAQPGDTGLYL	CAPPGSGANNLFF	GTGTRLTVIP	TRAV27*01		TRAJ36*01	155	0.0002
TRA	QQQVKQSPQSLIVQKGGISIINCAYE	NTAFDY	FPWYQQFPGKGPALLIA	IRPDVSE	KKEGRFTISFNKSAKQFSLHIMDSQPGDSATYF	CAASAEGGIKAAGNKLTF	GGGTRVLVKP	TRAV23/DV6*01		TRAJ17*01	155	0.0002
TRA	GENVEQHPSTLSVQEGDSAVIKCTYS	DSASNY	FPWYKQELGKRPQLIID	IRSNVGE	KKDQRIAVTLNKTAKHFSLHITETQPEDSAVYF	CAAIQAGTALIF	GKGTTLSVSS	TRAV13-1*02		TRAJ15*01	155	0.0002
TRA	GQQLNQSPQSMFIQEGEDVSMNCTSS	SIFNT	WLWYKQDPGEGPVLLIA	LYKAGEL	TSNGRLTAQFGITRKDSFLNISASIPSDVGIYF	CAGVNAGGTSYGKLTF	GQGTILTVHP	TRAV35*01		TRAJ52*01	155	0.0002
TRA	QKEVEQNSGPLSVPEGAIASLNCTYS	DRGSQS	FFWYRQYSGKSPELIMS	IYSNGD	KEDGRFTAQLNKASQYVSLLIRDSQPSDSATYL	CAVIAGANSKLTF	GKGITLSVRP	TRAV12-2*02		TRAJ56*01	155	0.0002
TRA	GQQLNQSPQSMFIQEGEDVSMNCTSS	SIFNT	WLWYKQDPGEGPVLLIA	LYKAGEL	TSNGRLTAQFGITRKDSFLNISASIPSDVGIYF	CAGQIDNAGNMLTF	GGGTRLMVKP	TRAV35*01		TRAJ39*01	155	0.0002
TRA	KQEVTQIPAALSVPEGENLVLNCSFT	DSAIYN	LQWFRQDPGKGLTSLLL	IQSSQRE	QTSGRLNASLDKSSGRSTLYIAASQPGDSATYL	CAVNNNNDMRF	GAGTRLTVKP	TRAV21*01		TRAJ43*01	155	0.0002
TRA	KQEVTQIPAALSVPEGENLVLNCSFT	DSAIYN	LQWFRQDPGKGLTSLLL	IQSSQRE	QTSGRLNASLDKSSGRSTLYIAASQPGDSATYL	CAVIYDTDKLIF	GTGTRLQVFP	TRAV21*01		TRAJ34*01	155	0.0002
TRA	KNEVEQSPQNLTAQEGEFITINCSYS	VGISA	LHWLQQHPGGGIVSLFM	LSSGK	KKHGRLIATINIQEKHSSLHITASHPRDSAVYI	CAVSGNQFYF	GTGTSLTVIP	TRAV41*01		TRAJ49*01	155	0.0002
TRA	DQQVKQNSPSLSVQEGRISILNCDYT	NSMFDY	FLWYKKYPAEGPTFLIS	ISSIKDK	NEDGRFTVFLNKSAKHLSLHIVPSQPGDSAVYF	CAASDSGGGADGLTF	GKGTHLIIQP	TRAV29/DV5*04		TRAJ45*01	155	0.0002
TRA	SQQGEEDPQALSIQEGENATMNCSYK	TSINN	LQWYRQNSGRGLVHLIL	IRSNERE	KHSGRLRVTLDTSKKSSSLLITASRAADTASYF	CATTGNQFYF	GTGTSLTVIP	TRAV17*01		TRAJ49*01	155	0.0002
TRA	LAKTTQPISMDSYEGQEVNITCSHN	NIATNDY	ITWYQQFPSQGPRFIIQ	GYKTK	VTNEVASLFIPADRKSSTLSLPRVSLSDTAVYY	CLLYNFNKFYF	GSGTKLNVKP	TRAV4*01		TRAJ21*01	154	0.0002
TRA	GQSLEQPSEVTAVEGAIVQINCTYQ	TSGFYG	LSWYQQHDGGAPTFLSY	NALDGL	EETGRFSSFLSRSDSYGYLLLQELQMKDSASYF	CAVAASGSARQLTF	GSGTQLTVLP	TRAV1-1*01		TRAJ22*01	154	0.0002
TRA	GENVEQHPSTLSVQEGDSAVIKCTYS	DSASNY	FPWYKQELGKRPQLIID	IRSNVGE	KKDQRIAVTLNKTAKHFSLHITETQPEDSAVYF	CAASKLTGTASKLTF	GTGTRLQVTL	TRAV13-1*02		TRAJ44*01	154	0.0002
TRA	KNQVEQSPQSLIILEGKNCTLQCNYT	VSPFSN	LRWYKQDTGRGPVSLTI	MTFSENT	KSNGRYTATLDADTKQSSLHITASQLSDSASYI	CVVSPLGGSYIPTF	GRGTSLIVHP	TRAV10*02		TRAJ6*01	154	0.0002
TRA	EDQVTQSPEALRLQEGESSSLNCSYT	VSGLRG	LFWYRQDPGKGPEFLFT	LYSAGEE	KEKERLKATLTKKESFLHITAPKPEDSATYL	CAVQPPFGHTGKLIF	GQGTTLQVKP	TRAV20*02		TRAJ37*01	154	0.0002
TRA	GEDVEQSLFLSVREGDSSVINCTYT	DSSSTY	LYWYKQEPGAGLQLLTY	IFSNMDM	KQDQRLTVLLNKKDKHLSLRIADTQTGDSAIYF	CAELNQAGTALIF	GKGTTLSVSS	TRAV5*01		TRAJ15*01	154	0.0002
TRA	SQQGEEDPQALSIQEGENATMNCSYK	TSINN	LQWYRQNSGRGLVHLIL	IRSNERE	KHSGRLRVTLDTSKKSSSLLITASRAADTASYF	CATDASNTGKLIF	GQGTTLQVKP	TRAV17*01		TRAJ37*02	154	0.0002
TRA	QKEVEQNSGPLSVPEGAIASLNCTYS	DRGSQS	FFWYRQYSGKSPELIMS	IYSNGD	KEDGRFTAQLNKASQYVSLLIRDSQPSDSATYL	CAVEVPGYSTLTF	GKGTMLLVSP	TRAV12-2*02		TRAJ11*01	154	0.0002
TRA	DAKTTQPPSMDCAEGRAANLPCNHS	TISGNEY	VYWYRQIHSQGPQYIIH	GLKNN	ETNEMASLIITEDRKSSTLILPHATLRDTAVYY	CIVPSYNQGGKLIF	GQGTEISVKP	TRAV26-1*01		TRAJ23*01	154	0.0002
TRA	AQRVTQPEKLLSVFKGAPVELKCNYS	YSGSPE	LFWYVQYSRQRLQLLLR	HISR	ESIKGFTADLNKGETSFHLKKPFAQEEDSAMYY	CALNQNSGYALNF	GKGTSLLVTP	TRAV16*01		TRAJ41*01	153	0.0002
TRA	TQLLEQSPQFLSIQEGENLTVYCNSS	SVFSS	LQWYRQEPGEGPVLLVT	VVTGGEV	KKLKRLTFQFGDARKDSSLHITAAQPGDTGLYL	CAGPNTEARLMF	GDGTQLVVKP	TRAV27*01		TRAJ31*01	153	0.0002
TRA	SQKIEQNSEALNIQEGKTATLTCNYT	NYSPAY	LQWYRQDPGRGPVFLLL	IRENEKE	KRKERLKVTFDTTLKQSLFHITASQPADSATYL	CVETGANNLFF	GTGTRLTVIP	TRAV6*02		TRAJ36*01	153	0.0002
TRA	EDQVTQSPEALRLQEGESSSLNCSYT	VSGLRG	LFWYRQDPGKGPEFLFT	LYSAGEE	KEKERLKATLTKKESFLHITAPKPEDSATYL	CAVQAMGSQGNLIF	GKGTKLSVKP	TRAV20*02		TRAJ42*01	153	0.0002
TRA	AQTVTQSQPEMSVQEAETVTLSCTYD	TSESDYY	LFWYKQPPSRQMILVIR	QEAYKQQN	ATENRFSVNFQKAAKSFSLKISDSQLGDAAMYF	CAFSYTGANSKLTF	GKGITLSVRP	TRAV38-2/DV8*01		TRAJ56*01	153	0.0002
TRA	GIQVEQSPPDLILQEGANSTLRCNFS	DSVNN	LQWFHQNPWGQLINLFY	IPSGT	KQNGRLSATTVATERYSLLYISSSQTTDSGVYF	CAIRGSRLTF	GEGTQLTVNP	TRAV22*01		TRAJ58*01	153	0.0002
TRA	AQTVTQSQPEMSVQEAETVTLSCTYD	TSESDYY	LFWYKQPPSRQMILVIR	QEAYKQQN	ATENRFSVNFQKAAKSFSLKISDSQLGDAAMYF	CAYRSAYSGGSNYKLTF	GKGTLLTVNP	TRAV38-2/DV8*01		TRAJ53*01	153	0.0002
TRA	GDSVTQMEGPVTLSEEAFLTINCTYT	ATGYPS	LFWYVQYPGEGLQLLLK	ATKADDK	GSNKGFEATYRKETTSFHLEKGSVQVSDSAVYF	CALSEVETSYDKVIF	GPGTSLSVIP	TRAV9-2*02		TRAJ50*01	152	0.0002
TRA	DQQVKQNSPSLSVQEGRISILNCDYT	NSMFDY	FLWYKKYPAEGPTFLIS	ISSIKDK	NEDGRFTVFLNKSAKHLSLHIVPSQPGDSAVYF	CGALYNNNDMRF	GAGTRLTVKP	TRAV29/DV5*01		TRAJ43*01	152	0.0002
TRA	DQQVKQNSPSLSVQEGRISILNCDYT	NSMFDY	FLWYKKYPAEGPTFLIS	ISSIKDK	NEDGRFTVFLNKSAKHLSLHIVPSQPGDSAVYF	CAAAVRLAGNNRKLIW	GLGTSLAVNP	TRAV29/DV5*04		TRAJ38*01	152	0.0002
TRA	QQQVKQSPQSLIVQKGGISIINCAYE	NTAFDY	FPWYQQFPGKGPALLIA	IRPDVSE	KKEGRFTISFNKSAKQFSLHIMDSQPGDSATYF	CAASRSGGYQKVTF	GTGTKLQVIP	TRAV23/DV6*01		TRAJ13*02	152	0.0002
TRA	KQEVTQIPAALSVPEGENLVLNCSFT	DSAIYN	LQWFRQDPGKGLTSLLL	IQSSQRE	QTSGRLNASLDKSSGRSTLYIAASQPGDSATYL	CAVRTSGTYKYIF	GTGTRLKVLA	TRAV21*01		TRAJ40*01	152	0.0002
TRA	GEDVEQSLFLSVREGDSSVINCTYT	DSSSTY	LYWYKQEPGAGLQLLTY	IFSNMDM	KQDQRLTVLLNKKDKHLSLRIADTQTGDSAIYF	CAERPHGQNFVF	GPGTRLSVLP	TRAV5*01		TRAJ26*01	152	0.0002
TRA	QKEVEQNSGPLSVPEGAIASLNCTYS	DRGSQS	FFWYRQYSGKSPELIMS	IYSNGD	KEDGRFTAQLNKASQYVSLLIRDSQPSDSATYL	CAVRRIGGSQGNLIF	GKGTKLSVKP	TRAV12-2*02		TRAJ42*01	152	0.0002
TRA	DAKTTQPPSMDCAEGRAANLPCNHS	TISGNEY	VYWYRQIHSQGPQYIIH	GLKNN	ETNEMASLIITEDRKSSTLILPHATLRDTAVYY	CIVRVAAGGKLIF	GQGTELSVKP	TRAV26-1*01		TRAJ23*01	152	0.0002
TRA	GDSVTQMEGPVTLSEEAFLTINCTYT	ATGYPS	LFWYVQYPGEGLQLLLK	ATKADDK	GSNKGFEATYRKETTSFHLEKGSVQVSDSAVYF	CALSLSFGNEKLTF	GTGTRLTIIP	TRAV9-2*02		TRAJ48*01	151	0.0002
TRA	SQQGEEDPQALSIQEGENATMNCSYK	TSINN	LQWYRQNSGRGLVHLIL	IRSNERE	KHSGRLRVTLDTSKKSSSLLITASRAADTASYF	CATDAGNQGGKLIF	GQGTELSVKP	TRAV17*01		TRAJ23*01	151	0.0002
TRA	LAKTTQPISMDSYEGQEVNITCSHN	NIATNDY	ITWYQQFPSQGPRFIIQ	GYKTK	VTNEVASLFIPADRKSSTLSLPRVSLSDTAVYY	CLVGAPAYSSASKIIF	GSGTRLSIRP	TRAV4*01		TRAJ3*01	151	0.0002
TRA	QQPVQSPQAVILREGEDAVINCSSS	KALYS	VHWYRQKHGEAPVFLMI	LLKGGEQ	KGHEKISASFNEKKQQSSLYLTASQLSYSGTYF	CGTEIDMGNQFYF	GTGTSLTVIP	TRAV30*01		TRAJ49*01	151	0.0002
TRA	DQQVKQNSPSLSVQEGRISILNCDYT	NSMFDY	FLWYKKYPAEGPTFLIS	ISSIKDK	NEDGRFTVFLNKSAKHLSLHIVPSQPGDSAVYF	CAASAKGGETSGSRLTF	GEGTQLTVNP	TRAV29/DV5*04		TRAJ58*01	151	0.0002
TRA	GENVEQHPSTLSVQEGDSAVIKCTYS	DSASNY	FPWYKQELGKRPQLIID	IRSNVGE	KKDQRIAVTLNKTAKHFSLHITETQPEDSAVYF	CAASGTYKYIF	GTGTRLKVLA	TRAV13-1*02		TRAJ40*01	151	0.0002
TRA	KQEVTQIPAALSVPEGENLVLNCSFT	DSAIYN	LQWFRQDPGKGLTSLLL	IQSSQRE	QTSGRLNASLDKSSGRSTLYIAASQPGDSATYL	CAVMGSGGSNYKLTF	GKGTLLTVNP	TRAV21*01		TRAJ53*01	150	0.0002
TRA	ILNVEQSPQSLHVQEGDSTNFTCSFP	SSNFYA	LHWYRWETAKSPEALFV	MTLNGDE	KKKGRISATLNTKEGYSYLYIKGSQPEDSATYL	CAFPSNFGNEKLTF	GTGTRLTIIP	TRAV24*01		TRAJ48*01	150	0.0002
TRA	KDQVFQPSTVASSEGAVVEIFCNHS	VSNAYN	FFWYLHFPGCAPRLLVK	GSKP	SQQGRYNMTYERFSSSLLILQVREADAAVYY	CAVEGNTGGFKTIF	GAGTRLFVKA	TRAV2*01		TRAJ9*01	150	0.0002
TRA	GESVGLHLPTLSVQEGDNSIINCAYS	NSASDY	FIWYKQESGKGPQFIID	IRSNMDK	RQGQRVTVLLNKTVKHLSLQIAATQPGDSAVYF	CAENEYGNKLVF	GAGTILRVKS	TRAV13-2*01		TRAJ47*02	150	0.0002
TRA	EDQVTQSPEALRLQEGESSSLNCSYT	VSGLRG	LFWYRQDPGKGPEFLFT	LYSAGEE	KEKERLKATLTKKESFLHITAPKPEDSATYL	CAVPRTYKLSF	GAGTTVTVRA	TRAV20*02		TRAJ20*01	150	0.0002
TRA	AQTVTQSQPEMSVQEAETVTLSCTYD	TSESDYY	LFWYKQPPSRQMILVIR	QEAYKQQN	ATENRFSVNFQKAAKSFSLKISDSQLGDAAMYF	CAYRAGNNRKLIW	GLGTSLAVNP	TRAV38-2/DV8*01		TRAJ38*01	150	0.0002
TRA	KQEVTQIPAALSVPEGENLVLNCSFT	DSAIYN	LQWFRQDPGKGLTSLLL	IQSSQRE	QTSGRLNASLDKSSGRSTLYIAASQPGDSATYL	CAVWGAGSYQLTF	GKGTKLSVIP	TRAV21*01		TRAJ28*01	150	0.0002
TRA	DQQVKQNSPSLSVQEGRISILNCDYT	NSMFDY	FLWYKKYPAEGPTFLIS	ISSIKDK	NEDGRFTVFLNKSAKHLSLHIVPSQPGDSAVYF	CAASPWGTSYDKVIF	GPGTSLSVIP	TRAV29/DV5*04		TRAJ50*01	150	0.0002
TRA	SQQGEEDPQALSIQEGENATMNCSYK	TSINN	LQWYRQNSGRGLVHLIL	IRSNERE	KHSGRLRVTLDTSKKSSSLLITASRAADTASYF	CACCTSYGKLTF	GQGTILTVHP	TRAV17*01		TRAJ52*01	149	0.0002
TRA	QQQVKQSPQSLIVQKGGISIINCAYE	NTAFDY	FPWYQQFPGKGPALLIA	IRPDVSE	KKEGRFTISFNKSAKQFSLHIMDSQPGDSATYF	CAAHGGSNYKLTF	GKGTLLTVNP	TRAV23/DV6*01		TRAJ53*01	149	0.0002
TRA	EDQVTQSPEALRLQEGESSSLNCSYT	VSGLRG	LFWYRQDPGKGPEFLFT	LYSAGEE	KEKERLKATLTKKESFLHITAPKPEDSATYL	CAVRSNTGNQFYF	GTGTSLTVIP	TRAV20*02		TRAJ49*01	149	0.0002
TRA	GNSVTQMEGPVTLSEEAFLTINCTYT	ATGYPS	LFWYVQYPGEGLQLLLK	ATKADDK	GSNKGFEATYRKETTSFHLEKGSVQVSDSAVYF	CALRQSGGGADGLTF	GKGTHLIIQP	TRAV9-2*01		TRAJ45*01	149	0.0002
TRA	KNQVEQSPQSLIILEGKNCTLQCNYT	VSPFSN	LRWYKQDTGRGPVSLTI	MTFSENT	KSNGRYTATLDADTKQSSLHITASQLSDSASYI	CVVSASNNDMRF	GAGTRLTVKP	TRAV10*01		TRAJ43*01	149	0.0002
TRA	AQTVTQSQPEMSVQEAETVTLSCTYD	TSENNYY	LFWYKQPPSRQMILVIR	QEAYKQQN	ATENRFSVNFQKAAKSFSLKISDSQLGDTAMYF	CAFSTYSGGGADGLTF	GKGTHLIIQP	TRAV38-1*01		TRAJ45*01	149	0.0002
TRA	KQEVTQIPAALSVPEGENLVLNCSFT	DSAIYN	LQWFRQDPGKGLTSLLL	IQSSQRE	QTSGRLNASLDKSSGRSTLYIAASQPGDSATYL	CFPQGGSEKLVF	GKGTKLTVNP	TRAV21*01		TRAJ57*01	149	0.0002
TRA	DAKTTQPPSMDCAEGRAANLPCNHS	TISGNEY	VYWYRQIHSQGPQYIIH	GLKNN	ETNEMASLIITEDRKSSTLILPHATLRDTAVYY	CIVTSFKVAYKYIF	GTGTRLKVLA	TRAV26-1*01		TRAJ40*01	149	0.0002
TRA	GENVEQHPSTLSVQEGDSAVIKCTYS	DSASNY	FPWYKQELGKRPQLIID	IRSNVGE	KKDQRIAVTLNKTAKHFSLHITETQPEDSAVYF	CAAVNTGGFKTIF	GAGTRLFVKA	TRAV13-1*02		TRAJ9*01	149	0.0002
TRA	SQELEQSPQSLIVQEGKNLTINCTSS	KTLYG	LYWYKQKYGEGLIFLMM	LQKGGEE	KSHEKITAKLDEKKQQSSLHITASQPSHAGIYL	CGADNQAGTALIF	GKGTTLSVSS	TRAV34*01		TRAJ15*01	148	0.0002
TRA	KNQVEQSPQSLIILEGKNCTLQCNYT	VSPFSN	LRWYKQDTGRGPVSLTI	MTFSENT	KSNGRYTATLDADTKQSSLHITASQLSDSASYF	DRGSTLGRLYF	GRGTQLTVWP	TRAV10*02		TRAJ18*01	148	0.0002
TRA	KQEVTQIPAALSVPEGENLVLNCSFT	DSAIYN	LQWFRQDPGKGLTSLLL	IQSSQRE	QTSGRLNASLDKSSGRSTLYIAASQPGDSATYL	CAVRQASGGSYIPTF	GRGTSLIVHP	TRAV21*01		TRAJ6*01	148	0.0002
TRA	GQQVMQIPQYQHVQEGEDFTTYCNSS	TTLSN	IQWYKQRPGGHPVFLIQ	LVKSGEV	KKQKRLTFQFGEAKKNSSLHITATQTTDVGTYF	CAGRARQTGANNLFF	GTGTRLTVIP	TRAV25*01		TRAJ36*01	148	0.0002
TRA	KQEVTQIPAALSVPEGENLVLNCSFT	DSAIYN	LQWFRQDPGKGLTSLLL	IQSSQRE	QTSGRLNASLDKSSGRSTLYIAASQPGDSATYL	CAVAYSGAGSYQLTF	GKGTKLSVIP	TRAV21*01		TRAJ28*01	147	0.0002
TRA	DQQVKQNSPSLSVQEGRISILNCDYT	NSMFDY	FLWYKKYPAEGPTFLIS	ISSIKDK	NEDGRFTVFLNKSAKHLSLHIVPSQPGDSAVYF	CAAPSWGEGGSEKLVF	GKGTKLTVNP	TRAV29/DV5*01		TRAJ57*01	147	0.0002
TRA	TQLLEQSPQFLSIQEGENLTVYCNSS	SVFSS	LQWYRQEPGEGPVLLVT	VVTGGEV	KKLKRLTFQFGDARKDSSLHITAAQPGDTGLYL	CAGVRTGRRALTF	GSGTRLQVQP	TRAV27*01		TRAJ5*01	147	0.0002
TRA	GQQLNQSPQSMFIQEGEDVSMNCTSS	SIFNT	WLWYKQDPGEGPVLLIA	LYKAGEL	TSNGRLTAQFGITRKDSFLNISASIPSDVGIYF	CAGQSSNDYKLSF	GAGTTVTVRA	TRAV35*01		TRAJ20*01	147	0.0002
TRA	LAKTTQPISMDSYEGQEVNITCSHN	NIATNDY	ITWYQQFPSQGPRFIIQ	GYKTK	VTNEVASLFIPADRKSSTLSLPRVSLSDTAVYY	CLVGDMTWFGNEKLTF	GTGTRLTIIP	TRAV4*01		TRAJ48*01	147	0.0002
TRA	GESVGLHLPTLSVQEGDNSIINCAYS	NSASDY	FIWYKQESGKGPQFIID	IRSNMDK	RQGQRVTVLLNKTVKHLSLQIAATQPGDSAVYF	CAEITGNQFYF	GTGTSLTVIP	TRAV13-2*01		TRAJ49*01	147	0.0002
TRA	QKEVEQDPGPLSVPEGAIVSLNCTYS	NSAFQY	FMWYRQYSRKGPELLMY	TYSSGN	KEDGRFTAQVDKSSKYISLFIRDSQPSDSATYL	CAMRGYGGATNKLIF	GTGTLLAVQP	TRAV12-3*01		TRAJ32*02	147	0.0002
TRA	AQSVSQHNHHVILSEAASLELGCNYS	YGGTVN	LFWYVQYPGQHLQLLLK	YFSGDPLV	KGIKGFEAEFIKSKFSFNLRKPSVQWSDTAEYF	CAVDNTGGFKTIF	GAGTRLFVKA	TRAV8-1*01		TRAJ9*01	147	0.0002
TRA	GENVEQHPSTLSVQEGDSAVIKCTYS	DSASNY	FPWYKQELGKRPQLIID	IRSNVGE	KKDQRIAVTLNKTAKHFSLHITETQPEDSAVYF	CAASIQAGTALIF	GKGTTLSVSS	TRAV13-1*02		TRAJ15*01	147	0.0002
TRA	GESVGLHLPTLSVQEGDNSIINCAYS	NSASDY	FIWYKQESGKGPQFIID	IRSNMDK	RQGQRVTVLLNKTVKHLSLQIAATQPGDSAVYF	CAENFSGNTPLVF	GKGTRLSVIA	TRAV13-2*01		TRAJ29*01	147	0.0002
TRA	AQKITQTQPGMFVQEKEAVTLDCTYD	TSDPSYG	LFWYKQPSSGEMIFLIY	QGSYDQQN	ATEGRYSLNFQKARKSANLVISASQLGDSAMYF	CAMREWNSGNTPLVF	GKGTRLSVIA	TRAV14/DV4*01		TRAJ29*01	147	0.0002
TRA	AQTVTQSQPEMSVQEAETVTLSCTYD	TSESDYY	LFWYKQPPSRQMILVIR	QEAYKQQN	ATENRFSVNFQKAAKSFSLKISDSQLGDAAMYF	CAYRVNYGGSQGNLIF	GKGTKLSVKP	TRAV38-2/DV8*01		TRAJ42*01	147	0.0002
TRA	QKEVEQDPGPLSVPEGAIVSLNCTYS	NSAFQY	FMWYRQYSRKGPELLMY	TYSSGN	KEDGRFTAQVDKSSKYISLFIRDSQPSDSATYL	CAMSFSGGGADGLTF	GKGTHLIIQP	TRAV12-3*01		TRAJ45*01	146	0.0002
TRA	AQTVTQSQPEMSVQEAETVTLSCTYD	TSESDYY	LFWYKQPPSRQMILVIR	QEAYKQQN	ATENRFSVNFQKAAKSFSLKISDSQLGDAAMYF	CAYRSAGKTSGSRLTF	GEGTQLTVNP	TRAV38-2/DV8*01		TRAJ58*01	146	0.0002
TRA	GQNIDQPTEMTATEGAIVQINCTYQ	TSGFNG	LFWYQQHAGEAPTFLSY	NVLDGL	EEKGRFSSFLSRSKGYSYLLLKELQMKDSASYL	CARNTGGFKTIF	GAGTRLFVKA	TRAV1-2*01		TRAJ9*01	146	0.0002
TRA	AQTVTQSQPEMSVQEAETVTLSCTYD	TSESDYY	LFWYKQPPSRQMILVIR	QEAYKQQN	ATENRFSVNFQKAAKSFSLKISDSQLGDAAMYF	CAYRSNNFGNEKLTF	GTGTRLTIIP	TRAV38-2/DV8*01		TRAJ48*01	146	0.0002
TRA	LAKTTQPISMDSYEGQEVNITCSHN	NIATNDY	ITWYQQFPSQGPRFIIQ	GYKTK	VTNEVASLFIPADRKSSTLSLPRVSLSDTAVYY	CLVSDNQGGKLIF	GQGTELSVKP	TRAV4*01		TRAJ23*01	146	0.0002
TRA	GENVEQHPSTLSVQEGDSAVIKCTYS	DSASNY	FPWYKQELGKRPQLIID	IRSNVGE	KKDQRIAVTLNKTAKHFSLHITETQPEDSAVYF	CAASKGYSSASKIIF	GSGTRLSIRP	TRAV13-1*02		TRAJ3*01	146	0.0002
TRA	TQLLEQSPQFLSIQEGENLTVYCNSS	SVFSS	LQWYRQEPGEGPVLLVT	VVTGGEV	KKLKRLTFQFGDARKDSSLHITAAQPGDTGLYR	FDQGGKLIF	GQGTELSVKP	TRAV27*01		TRAJ23*01	146	0.0002
TRA	AQTVTQSQPEMSVQEAETVTLSCTYD	TSENNYY	LFWYKQPPSRQMILVIR	QEAYKQQN	ATENRFSVNFQKAAKSFSLKISDSQLGDTAMYF	CAFMKIWTGTASKLTF	GTGTRLQVTL	TRAV38-1*01		TRAJ44*01	145	0.0002
TRA	TQLLEQSPQFLSIQEGENLTVYCNSS	SVFSS	LQWYRQEPGEGPVLLVT	VVTGGEV	KKLKRLTFQFGDARKDSSLHITAAQPGDTGLYL	CAGAYQGAQKLVF	GQGTRLTINP	TRAV27*01		TRAJ54*01	145	0.0002
TRA	TQLLEQSPQFLSIQEGENLTVYCNSS	SVFSS	LQWYRQEPGEGPVLLVT	VVTGGEV	KKLKRLTFQFGDARKDSSLHITAAQPGDTGLYL	CAGGGSQGNLIF	GKGTKLSVKP	TRAV27*01		TRAJ42*01	145	0.0002
TRA	AQTVTQSQPEMSVQEAETVTLSCTYD	TSENNYY	LFWYKQPPSRQMILVIR	QEAYKQQN	ATENRFSVNFQKAAKSFSLKISDSQLGDTAMYF	CAFMNYNARLMF	GDGTQLVVKP	TRAV38-1*01		TRAJ31*01	145	0.0002
TRA	LAKTTQPISMDSYEGQEVNITCSHN	NIATNDY	ITWYQQFPSQGPRFIIQ	GYKTK	VTNEVASLFIPADRKSSTLSLPRVSLSDTAVYY	CLVGPIYNQGGKLIF	GQGTELSVKP	TRAV4*01		TRAJ23*01	145	0.0002
TRA	GIQVEQSPPDLILQEGANSTLRCNFS	DSVNN	LQWFHQNPWGQLINLFY	IPSGT	KQNGRLSATTVATERYSLLYISSSQTTDSGVFF	CAVTDRGSTLGRLYF	GRGTQLTVWP	TRAV22*01		TRAJ18*01	145	0.0002
TRA	DQQVKQNSPSLSVQEGRISILNCDYT	NSMFDY	FLWYKKYPAEGPTFLIS	ISSIKDK	NEDGRFTVFLNKSAKHLSLHIVPSQPGDSAVYF	CAASPGGSNYKLTF	GKGTLLTVNP	TRAV29/DV5*04		TRAJ53*01	145	0.0002
TRA	DAKTTQPNSMESNEEEPVHLPCNHS	TISGTDY	IHWYRQLPSQGPEYVIH	GLTSN	VNNRMASLAIAEDRKSSTLILHRATLRDAAVYY	CILWNRGGSQGNLIF	GKGTKLSVKP	TRAV26-2*01		TRAJ42*01	144	0.0002
TRA	GEDVEQSLFLSVREGDSSVINCTYT	DSSSTY	LYWYKQEPGAGLQLLTY	IFSNMDM	KQDQRLTVLLNKKDKHLSLRIADTQTGDSAIYF	CAESDGNNRLAF	GKGNQVVVIP	TRAV5*01		TRAJ7*01	144	0.0002
TRA	GQNIDQPTEMTATEGAIVQINCTYQ	TSGFNG	LFWYQQHAGEAPTFLSY	NVLDGL	EEKGRFSSFLSRSKGYSYLLLKELQMKDSASYL	CAVIPTSGTYKYIF	GTGTRLKVLA	TRAV1-2*01		TRAJ40*01	144	0.0002
TRA	KNEVEQSPQNLTAQEGEFITINCSYS	VGISA	LHWLQQHPGGGIVSLFM	LSSGK	KKHGRLIATINIQEKHSSLHITASHPRDSAVYI	CAVREETSYDKVIF	GPGTSLSVIP	TRAV41*01		TRAJ50*01	144	0.0002
TRA	DQQVKQNSPSLSVQEGRISILNCDYT	NSMFDY	FLWYKKYPAEGPTFLIS	ISSIKDK	NEDGRFTVFLNKSAKHLSLHIVPSQPGDSAVYF	CAASGEFGANSKLTF	GKGITLSVRP	TRAV29/DV5*04		TRAJ56*01	144	0.0002
TRA	AQKITQTQPGMFVQEKEAVTLDCTYD	TSDPSYG	LFWYKQPSSGEMIFLIY	QGSYDQQN	ATEGRYSLNFQKARKSANLVISASQLGDSAMYF	CAMREEEYGNKLVF	GAGTILRVKS	TRAV14/DV4*01		TRAJ47*02	144	0.0002
TRA	GQNIDQPTEMTATEGAIVQINCAYQ	TSGFNG	LFWYQQHAGEAPTFLSY	NVLDGL	EEKGRFSSFLSRSKGYSYLLLKELQMKDSASYL	CAVRGYSTLTF	GKGTMLLVSP	TRAV1-2*01		TRAJ11*01	144	0.0002
TRA	GENVEQHPSTLSVQEGDSAVIKCTYS	DSASNY	FPWYKQELGKRPQLIID	IRSNVGE	KKDQRIAVTLNKTAKHFSLHITETQPEDSAVYF	CAASKNGANNLFF	GTGTRLTVIP	TRAV13-1*02		TRAJ36*01	144	0.0002
TRA	TQLLEQSPQFLSIQEGENLTVYCNSS	SVFSS	LQWYRQEPGEGPVLLVT	VVTGGEV	KKLKRLTFQFGDARKDSSLHITAAQPGDTGLYL	CAGALRTSGTYKYIF	GTGTRLKVLA	TRAV27*01		TRAJ40*01	144	0.0002
TRA	GQSLEQPSEVTAVEGAIVQINCTYQ	TSGFYG	LSWYQQHDGGAPTFLSY	NALDGL	EETGRFSSFLSRSDSYGYLLLQELQMKDSASYF	CAVGEYGNKLVF	GAGTILRVKS	TRAV1-1*01		TRAJ47*02	144	0.0002
TRA	SQQGEEDPQALSIQEGENATMNCSYK	TSINN	LQWYRQNSGRGLVHLIL	IRSNERE	KHSGRLRVTLDTSKKSSSLLITASRAADTASYF	CATDASKVIF	GPGTSLSVIP	TRAV17*01		TRAJ50*01	144	0.0002
TRA	DAKTTQPPSMDCAEGRAANLPCNHS	TISGNEY	VYWYRQIHSQGPQYIIH	GLKNN	ETNEMASLIITEDRKSSTLILPHATLRDTAVYY	CIVRGTGGFKTIF	GAGTRLFVKA	TRAV26-1*01		TRAJ9*01	143	0.0002
TRA	KNQVEQSPQSLIILEGKNCTLQCNYT	VSPFSN	LRWYKQDTGRGPVSLTI	MTFSENT	KSNGRYTATLDADTKQSSLHITASQLSDSASYI	CVVSGSGGGADGLTF	GKGTHLIIQP	TRAV10*02		TRAJ45*01	143	0.0002
TRA	GQNIDQPTEMTATEGAIVQINCTYQ	TSGFNG	LFWYQQHAGEAPTFLSY	NVLDGL	EEKGRFSSFLSRSKGYSYLLLKELQMKDSASYL	CAVDLPGGYNKLIF	GAGTRLAVHP	TRAV1-2*01		TRAJ4*01	143	0.0002
TRA	AQTVTQSQPEMSVQEAETVTLSCTYD	TSESDYY	LFWYKQPPSRQMILVIR	QEAYKQQN	ATENRFSVNFQKAAKSFSLKISDSQLGDAAMYF	CAVVTSSGNTPLVF	GKGTRLSVIA	TRAV38-2/DV8*01		TRAJ29*01	143	0.0002
TRA	QKEVEQNSGPLSVPEGAIASLNCTYS	DRGSQS	FFWYRQYSGKSPELIMS	IYSNGD	KEDGRFTAQLNKASQYVSLLIRDSQPSDSATYL	CAVKQSNYQLIW	GAGTKLIIKP	TRAV12-2*02		TRAJ33*01	143	0.0002
TRA	GENVEQHPSTLSVQEGDSAVIKCTYS	DSASNY	FPWYKQELGKRPQLIID	IRSNVGE	KKDQRIAVTLNKTAKHFSLHITETQPEDSAVYF	CAASKTGGGNKLTF	GTGTQLKVEL	TRAV13-1*02		TRAJ10*01	143	0.0002
TRA	AQTVTQSQPEMSVQEAETVTLSCTYD	TSESDYY	LFWYKQPPSRQMILVIR	QEAYKQQN	ATENRFSVNFQKAAKSFSLKISDSQLGDAAMYF	CAYERYGSEKLVF	GKGTKLTVNP	TRAV38-2/DV8*01		TRAJ57*01	143	0.0002
TRA	KQEVTQIPAALSVPEGENLVLNCSFT	DSAIYN	LQWFRQDPGKGLTSLLL	IQSSQRE	QTSGRLNASLDKSSGRSTLYIAASQPGDSATYL	CADLYNAGNMLTF	GGGTRLMVKP	TRAV21*02		TRAJ39*01	142	0.0002
TRA	AQTVTQSQPEMSVQEAETVTLSCTYD	TSESDYY	LFWYKQPPSRQMILVIR	QEAYKQQN	ATENRFSVNFQKAAKSFSLKISDSQLGDAAMYF	CAYRSAMLTGANSKLTF	GKGITLSVRP	TRAV38-2/DV8*01		TRAJ56*01	142	0.0002
TRA	KQEVTQIPAALSVPEGENLVLNCSFT	DSAIYN	LQWFRQDPGKGLTSLLL	IQSSQRE	QTSGRLNASLDKSSGRSTLYIAASQPGDSATYL	CAVGNTDKLIF	GTGTRLQVFP	TRAV21*01		TRAJ34*01	142	0.0002
TRA	GEDVEQSLFLSVREGDSSVINCTYT	DSSSTY	LYWYKQEPGAGLQLLTY	IFSNMDM	KQDQRLTVLLNKKDKHLSLRIADTQTGDSAIYF	CAATGGGNKLTF	GTGTQLKVEL	TRAV5*01		TRAJ10*01	142	0.0002
TRA	KQEVTQIPAALSVPEGENLVLNCSFT	DSAIYN	LQWFRQDPGKGLTSLLL	IQSSQRE	QTSGRLNASLDKSSGRSTLYIAASQPGDSATYL	CAAPPDGGSTLGRLYF	GRGTQLTVWP	TRAV21*01		TRAJ18*01	142	0.0002
TRA	QKEVEQDPGPLSVPEGAIVSLNCTYS	NSAFQY	FMWYRQYSRKGPELLMY	TYSSGN	KEDGRFTAQVDKSSKYISLFIRDSQPSDSATYL	CAMEGGSYIPTF	GRGTSLIVHP	TRAV12-3*01		TRAJ6*01	142	0.0002
TRA	AQKVTQAQTEISVVEKEDVTLDCVYE	TRDTTYY	LFWYKQPPSGELVFLIR	RNSFDEQN	EISGRYSWNFQKSTSSFNFTITASQVVDSAVYF	CALSDTSGTYKYIF	GTGTRLKVLA	TRAV19*01		TRAJ40*01	142	0.0002
TRA	SQKIEQNSEALNIQEGKTATLTCNYT	NYSPAY	LQWYRQDPGRGPVFLLL	IRENEKE	KRKERLKVTFDTTLKQSLFHITASQPADSATYL	CALGPPYSSASKIIF	GSGTRLSIRP	TRAV6*01		TRAJ3*01	142	0.0002
TRA	AQTVTQSQPEMSVQEAETVTLSCTYD	TSESDYY	LFWYKQPPSRQMILVIR	QEAYKQQN	ATENRFSVNFQKAAKSFSLKISDSQLGDAAMYF	CAYRREGGSEKLVF	GKGTKLTVNP	TRAV38-2/DV8*01		TRAJ57*01	141	0.0002
TRA	GESVGLHLPTLSVQEGDNSIINCAYS	NSASDY	FIWYKQESGKGPQFIID	IRSNMDK	RQGQRVTVLLNKTVKHLSLQIAATQPGDSAVYF	CAEHHPYSGGGADGLTF	GKGTHLIIQP	TRAV13-2*01		TRAJ45*01	141	0.0002
TRA	ILNVEQSPQSLHVQEGDSTNFTCSFP	SSNFYA	LHWYRWETAKSPEALFV	MTLNGDE	KKKGRISATLNTKEGYSYLYIKGSQPEDSATYL	CASAPWSNYQLIW	GAGTKLIIKP	TRAV24*01		TRAJ33*01	141	0.0002
TRA	GQQLNQSPQSMFIQEGEDVSMNCTSS	SIFNT	WLWYKQDPGEGPVLLIA	LYKAGEL	TSNGRLTAQFGITRKDSFLNISASIPSDVGIYF	CAGQPARGTYKYIF	GTGTRLKVLA	TRAV35*01		TRAJ40*01	141	0.0002
TRA	AQTVTQSQPEMSVQEAETVTLSCTYD	TSESDYY	LFWYKQPPSRQMILVIR	QEAYKQQN	ATENRFSVNFQKAAKSFSLKISDSQLGDAAMYF	CAYRSFNGNQFYF	GTGTSLTVIP	TRAV38-2/DV8*01		TRAJ49*01	141	0.0002
TRA	SQKIEQNSEALNIQEGKTATLTCNYT	NYSPAY	LQWYRQDPGRGPVFLLL	IRENEKE	KRKERLKVTFDTTLKQSLFHITASQPADSATYL	CAPASGGYNKLIF	GAGTRLAVHP	TRAV6*07		TRAJ4*01	141	0.0002
TRA	KNQVEQSPQSLIILEGKNCTLQCNYT	VSPFSN	LRWYKQDTGRGPVSLTI	MTFSENT	KSNGRYTATLDADTKQSSLHITASQLSDSASYI	CVVSPLLYSGGGADGLTF	GKGTHLIIQP	TRAV10*01		TRAJ45*01	141	0.0002
TRA	DQQVKQNSPSLSVQEGRISILNCDYT	NSMFDY	FLWYKKYPAEGPTFLIS	ISSIKDK	NEDGRFTVFLNKSAKHLSLHIVPSQPGDSAVYF	CAANPGNTGKLIF	GQGTTLQVKP	TRAV29/DV5*04		TRAJ37*01	141	0.0002
TRA	GESVGLHLPTLSVQEGDNSIINCAYS	NSASDY	FIWYKQESGKGPQFIID	IRSNMDK	RQGQRVTVLLNKTVKHLSLQIAATQPGDSAVYF	CAETPGANSKLTF	GKGITLSVRP	TRAV13-2*01		TRAJ56*01	140	0.0002
TRA	GENVEQHPSTLSVQEGDSAVIKCTYS	DSASNY	FPWYKQELGKRPQLIID	IRSNVGE	KKDQRIAVTLNKTAKHFSLHITETQPEDSAVYF	CAVGGTGANNLFF	GTGTRLTVIP	TRAV13-1*02		TRAJ36*01	140	0.0002
TRA	GENVEQHPSTLSVQEGDSAVIKCTYS	DSASNY	FPWYKQELGKRPQLIID	IRSNVGE	KKDQRIAVTLNKTAKHFSLHITETQPEDSAVYF	CAASPRDDNQGGKLIF	GQGTELSVKP	TRAV13-1*02		TRAJ23*01	140	0.0002
TRA	AQTVTQSQPEMSVQEAETVTLSCTYD	TSESDYY	LFWYKQPPSRQMILVIR	QEAYKQQN	ATENRFSVNFQKAAKSFSLKISDSQLGDAAMYF	CAGPGTASKLTF	GTGTRLQVTL	TRAV38-2/DV8*01		TRAJ44*01	140	0.0002
TRA	QQQVKQSPQSLIVQKGGISIINCAYE	NTAFDY	FPWYQQFPGKGPALLIA	IRPDVSE	KKEGRFTISFNKSAKQFSLHIMDSQPGDSATYF	CAASSSGAGKSTF	GDGTTLTVKP	TRAV23/DV6*01		TRAJ27*01	140	0.0002
TRA	AQTVTQSQPEMSVQEAETVTLSCTYD	TSESDYY	LFWYKQPPSRQMILVIR	QEAYKQQN	ATENRFSVNFQKAAKSFSLKISDSQLGDAAMYF	CAYRSATGGFKTIF	GAGTRLFVKA	TRAV38-2/DV8*01		TRAJ9*01	140	0.0002
TRA	GDSVTQMEGPVTLSEEAFLTINCTYT	ATGYPS	LFWYVQYPGEGLQLLLK	ATKADDK	GSNKGFEATYRKETTSFHLEKGSVQVSDSAVYF	CALSDHRDDKIIF	GKGTRLHILP	TRAV9-2*02		TRAJ30*01	140	0.0002
TRA	AQRVTQPEKLLSVFKGAPVELKCNYS	YSGSPE	LFWYVQYSRQRLQLLLR	HISR	ESIKGFTADLNKGETSFHLKKPFAQEEDSAMYY	CALSVCNNNDMRF	GAGTRLTVKP	TRAV16*01		TRAJ43*01	140	0.0002
TRA	AQTVTQSQPEMSVQEAETVTLSCTYD	TSESDYY	LFWYKQPPSRQMILVIR	QEAYKQQN	ATENRFSVNFQKAAKSFSLKISDSQLGDAAMYF	CAYRSADSNYQLIW	GAGTKLIIKP	TRAV38-2/DV8*01		TRAJ33*01	140	0.0002
TRA	AQTVTQSQPEMSVQEAETVTLSCTYD	TSESDYY	LFWYKQPPSRQMILVIR	QEAYKQQN	ATENRFSVNFQKAAKSFSLKISDSQLGDAAMYF	CAYRRLISNFGNEKLTF	GTGTRLTIIP	TRAV38-2/DV8*01		TRAJ48*01	140	0.0002
TRA	GEDVEQSLFLSVREGDSSVINCTYT	DSSSTY	LYWYKQEPGAGLQLLTY	IFSNMDM	KQDQRLTVLLNKKDKHLSLRIADTQTGDSAIYF	CAETNYGGSQGNLIF	GKGTKLSVKP	TRAV5*01		TRAJ42*01	140	0.0002
TRA	QQQVKQSPQSLIVQKGGISIINCAYE	NTAFDY	FPWYQQFPGKGPALLIA	IRPDVSE	KKEGRFTISFNKSAKQFSLHIMDSQPGDSATYF	CAAWPYNTDKLIF	GTGTRLQVFP	TRAV23/DV6*01		TRAJ34*01	139	0.0002
TRA	AQKITQTQPGMFVQEKEAVTLDCTYD	TSDQSYG	LFWYKQPSSGEMIFLIY	QGSYDEQN	ATEGRYSLNFQKARKSANLVISASQLGDSAMYF	CAMREGSGYALNF	GKGTSLLVTP	TRAV14/DV4*02		TRAJ41*01	139	0.0002
TRA	AQTVTQSQPEMSVQEAETVTLSCTYD	TSESDYY	LFWYKQPPSRQMILVIR	QEAYKQQN	ATENRFSVNFQKAAKSFSLKISDSQLGDAAMYF	CAYRRPDTGRRALTF	GSGTRLQVQP	TRAV38-2/DV8*01		TRAJ5*01	139	0.0002
TRA	GEDVEQSLFLSVREGDSSVINCTYT	DSSSTY	LYWYKQEPGAGLQLLTY	IFSNMDM	KQDQRLTVLLNKKDKHLSLRIADTQTGDSAIYF	CAVMDSSYKLIF	GSGTRLLVRP	TRAV5*01		TRAJ12*01	139	0.0002
TRA	AQKITQTQPGMFVQEKEAVTLDCTYD	TSDPSYG	LFWYKQPSSGEMIFLIY	QGSYDQQN	ATEGRYSLNFQKARKSANLVISASQLGDSAMYF	CAMRDLPSGNTPLVF	GKGTRLSVIA	TRAV14/DV4*01		TRAJ29*01	139	0.0002
TRA	QKEVEQDPGPLSVPEGAIVSLNCTYS	NSAFQY	FMWYRQYSRKGPELLMY	TYSSGN	KEDGRFTAQVDKSSKYISLFIRDSQPSDSATYL	CAMPLSGGYQKVTF	GTGTKLQVIP	TRAV12-3*01		TRAJ13*02	138	0.0002
TRA	TQLLEQSPQFLSIQEGENLTVYCNSS	SVFSS	LQWYRQEPGEGPVLLVT	VVTGGEV	KKLKRLTFQFGDARKDSSLHITAAQPGDTGLYL	CAGAQAAGNKLTF	GGGTRVLVKP	TRAV27*01		TRAJ17*01	138	0.0002
TRA	LAKTTQPISMDSYEGQEVNITCSHN	NIATNDY	ITWYQQFPSQGPRFIIQ	GYKTK	VTNEVASLFIPADRKSSTLSLPRVSLSDTAVYY	CLVGDIVSSGSARQLTF	GSGTQLTVLP	TRAV4*01		TRAJ22*01	138	0.0002
TRA	GNSVTQMEGPVTLSEEAFLTINCTYT	ATGYPS	LFWYVQYPGEGLQLLLK	ATKADDK	GSNKGFEATYRKETTSFHLEKGSVQVSDSAVYF	CALSDPGAQKLVF	GQGTRLTINP	TRAV9-2*01		TRAJ54*01	138	0.0002
TRA	SQKIEQNSEALNIQEGKTATLTCNYT	NYSPAY	LQWYRQDPGRGPVFLLL	IRENEKE	KRKERLKVTFDTTLKQSLFHITASQPADSATYL	CALSMDSNYQLIW	GAGTKLIIKP	TRAV6*07		TRAJ33*01	138	0.0002
TRA	QKEVEQNSGPLSVPEGAIASLNCTYS	DRGSQS	FFWYRQYSGKSPELIMS	IYSNGD	KEDGRFTAQLNKASQYVSLLIRDSQPSDSATYL	CAVMDSSASKIIF	GSGTRLSIRP	TRAV12-2*02		TRAJ3*01	138	0.0002
TRA	GQQVMQIPQYQHVQEGEDFTTYCNSS	TTLSN	IQWYKQRPGGHPVFLIQ	LVKSGEV	KKQKRLTFQFGEAKKNSSLHITATQTTDVGTYF	CAGFLTSGNTPLVF	GKGTRLSVIA	TRAV25*01		TRAJ29*01	138	0.0002
TRA	LAKTTQPISMDSYEGQEVNITCSHN	NIATNDY	ITWYQQFPSQGPRFIIQ	GYKTK	VTNEVASLFIPADRKSSTLSLPRVSLSDTAVYY	CLVGVFSNAGNNRKLIW	GLGTSLAVNP	TRAV4*01		TRAJ38*01	138	0.0002
TRA	GESVGLHLPTLSVQEGDNSIINCAYS	NSASDY	FIWYKQESGKGPQFIID	IRSNMDK	RQGQRVTVLLNKTVKHLSLQIAATQPGDSAVYF	CAELGGTSYGKLTF	GQGTILTVHP	TRAV13-2*01		TRAJ52*01	138	0.0002
TRA	EDQVTQSPEALRLQEGESSSLNCSYT	VSGLRG	LFWYRQDPGKGPEFLFT	LYSAGEE	KEKERLKATLTKKESFLHITAPKPEDSATYL	CAAPLRGYNKLIF	GAGTRLAVHP	TRAV20*02		TRAJ4*01	138	0.0002
TRA	GEDVEQSLFLSVREGDSSVINCTYT	DSSSTY	LYWYKQEPGAGLQLLTY	IFSNMDM	KQDQRLTVLLNKKDKHLSLRIADTQTGDSAIYF	CAEKPNSGYALNF	GKGTSLLVTP	TRAV5*01		TRAJ41*01	138	0.0002
TRA	GQQVMQIPQYQHVQEGEDFTTYCNSS	TTLSN	IQWYKQRPGGHPVFLIQ	LVKSGEV	KKQKRLTFQFGEAKKNSSLHITATQTTDVGTYF	CAGSNTGKLIF	GQGTTLQVKP	TRAV25*01		TRAJ37*02	138	0.0002
TRA	DQQVKQNSPSLSVQEGRISILNCDYT	NSMFDY	FLWYKKYPAEGPTFLIS	ISSIKDK	NEDGRFTVFLNKSAKHLSLHIVPSQPGDSAVYF	CAAKEGAQKLVF	GQGTRLTINP	TRAV29/DV5*04		TRAJ54*01	137	0.0002
TRA	QKEVEQNSGPLSVPEGAIASLNCTYS	DRGSQS	FFWYRQYSGKSPELIMS	IYSNGD	KEDGRFTAQLNKASQYVSLLIRDSQPSDSATYL	CAVNPPGGGTSYGKLTF	GQGTILTVHP	TRAV12-2*01		TRAJ52*01	137	0.0002
TRA	QKEVEQDPGPLSVPEGAIVSLNCTYS	NSAFQY	FMWYRQYSRKGPELLMY	TYSSGN	KEDGRFTAQVDKSSKYISLFIRDSQPSDSATYL	CAMSSASGGSYIPTF	GRGTSLIVHP	TRAV12-3*01		TRAJ6*01	137	0.0002
TRA	KQEVTQIPAALSVPEGENLVLNCSFT	DSAIYN	LQWFRQDPGKGLTSLLL	IQSSQRE	QTSGRLNASLDKSSGRSTLYIAASQPGDSATYL	CAVRPGANNLFF	GTGTRLTVIP	TRAV21*01		TRAJ36*01	137	0.0002
TRA	DAKTTQPPSMDCAEGRAANLPCNHS	TISGNEY	VYWYRQIHSQGPQYIIH	GLKNN	ETNEMASLIITEDRKSSTLILPHATLRDTAVYY	CIVRGISSGSARQLTF	GSGTQLTVLP	TRAV26-1*01		TRAJ22*01	137	0.0002
TRA	GQQVMQIPQYQHVQEGEDFTTYCNSS	TTLSN	IQWYKQRPGGHPVFLIQ	LVKSGEV	KKQKRLTFQFGEAKKNSSLHITATQTTDVGTYF	CVVNYGGSQGNLIF	GKGTKLSVKP	TRAV25*01		TRAJ42*01	137	0.0002
TRA	QKEVEQNSGPLSVPEGAIASLNCTYS	DRGSQS	FFWYRQYSGKSPELIMS	IYSNGD	KEDGRFTAQLNKASQYVSLLIRDSQPSDSATYL	CAVNRDAGNNRKLIW	GLGTSLAVNP	TRAV12-2*01		TRAJ38*01	137	0.0002
TRA	AQKVTQAQTEISVVEKEDVTLDCVYE	TRDTTYY	LFWYKQPPSGELVFLIR	RNSFDEQN	EISGRYSWNFQKSTSSFNFTITASQVVDSAVYF	CAGSGTYKYIF	GTGTRLKVLA	TRAV19*01		TRAJ40*01	136	0.0002
TRA	AQTVTQSQPEMSVQEAETVTLSCTYD	TSESDYY	LFWYKQPPSRQMILVIR	QEAYKQQN	ATENRFSVNFQKAAKSFSLKISDSQLGDAAMYF	CAAHQGNQFYF	GTGTSLTVIP	TRAV38-2/DV8*01		TRAJ49*01	136	0.0002
TRA	DAKTTQPPSMDCAEGRAANLPCNHS	TISGNEY	VYWYRQIHSQGPQYIIH	GLKNN	ETNEMASLIITEDRKSSTLILPHATLRDTAVYY	CIDYRGSQGNLIF	GKGTKLSVKP	TRAV26-1*01		TRAJ42*01	136	0.0002
TRA	KNQVEQSPQSLIILEGKNCTLQCNYT	VSPFSN	LRWYKQDTGRGPVSLTI	MTFSENT	KSNGRYTATLDADTKQSSLHITASQLSDSASYI	CVVRMAGGGADGLTF	GKGTHLIIQP	TRAV10*02		TRAJ45*01	136	0.0002
TRA	QKEVEQDPGPLSVPEGAIVSLNCTYS	NSAFQY	FMWYRQYSRKGPELLMY	TYSSGN	KEDGRFTAQVDKSSKYISLFIRDSQPSDSATYL	CAMRGGADGLTF	GKGTHLIIQP	TRAV12-3*01		TRAJ45*01	136	0.0002
TRA	GESVGLHLPTLSVQEGDNSIINCAYS	NSASDY	FIWYKQESGKGPQFIID	IRSNMDK	RQGQRVTVLLNKTVKHLSLQIAATQPGDSAVYF	CAEGSTGDSWGKLQF	GAGTQVVVTP	TRAV13-2*01		TRAJ24*02	135	0.0002
TRA	GENVEQHPSTLSVQEGDSAVIKCTYS	DSASNY	FPWYKQELGKRPQLIID	IRSNVGE	KKDQRIAVTLNKTAKHFSLHITETQPEDSAVYF	CAAGKGYQKVTF	GTGTKLQVIP	TRAV13-1*02		TRAJ13*02	135	0.0002
TRA	EDQVTQSPEALRLQEGESSSLNCSYT	VSGLRG	LFWYRQDPGKGPEFLFT	LYSAGEE	KEKERLKATLTKKESFLHITAPKPEDSATYL	CAVDCDKIIF	GKGTRLHILP	TRAV20*02		TRAJ30*01	135	0.0002
TRA	GEDVEQSLFLSVREGDSSVINCTYT	DSSSTY	LYWYKQEPGAGLQLLTY	IFSNMDM	KQDQRLTVLLNKKDKHLSLRIADTQTGDSAIYF	CAESRLNDYKLSF	GAGTTVTVRA	TRAV5*01		TRAJ20*01	135	0.0002
TRA	AQTVTQSQPEMSVQEAETVTLSCTYD	TSESDYY	LFWYKQPPSRQMILVIR	QEAYKQQN	ATENRFSVNFQKAAKSFSLKISDSQLGDAAMYF	CAYRSGRTGANSKLTF	GKGITLSVRP	TRAV38-2/DV8*01		TRAJ56*01	134	0.0002
TRA	QKEVEQDPGPLSVPEGAIVSLNCTYS	NSAFQY	FMWYRQYSRKGPELLMY	TYSSGN	KEDGRFTAQVDKSSKYISLFIRDSQPSDSATYL	CAMRSGGSNYKLTF	GKGTLLTVNP	TRAV12-3*01		TRAJ53*01	134	0.0002
TRA	GNSVTQMEGPVTLSEEAFLTINCTYT	ATGYPS	LFWYVQYPGEGLQLLLK	ATKADDK	GSNKGFEATYRKETTSFHLEKGSVQVSDSAVYF	CALSQTSGYALNF	GKGTSLLVTP	TRAV9-2*01		TRAJ41*01	134	0.0002
TRA	AQTVTQSQPEMSVQEAETVTLSCTYD	TSENNYY	LFWYKQPPSRQMILVIR	QEAYKQQN	ATENRFSVNFQKAAKSFSLKISDSQLGDTAMYF	CAFAYPGGTSYGKLTF	GQGTILTVHP	TRAV38-1*01		TRAJ52*01	134	0.0002
TRA	GENVEQHPSTLSVQEGDSAVIKCTYS	DSASNY	FPWYKQELGKRPQLIID	IRSNVGE	KKDQRIAVTLNKTAKHFSLHITETQPEDSAVYF	CAASSQNNFNKFYF	GSGTKLNVKP	TRAV13-1*02		TRAJ21*01	134	0.0002
TRA	GENVEQHPSTLSVQEGDSAVIKCTYS	DSASNY	FPWYKQELGKRPQLIID	IRSNVGE	KKDQRIAVTLNKTAKHFSLHITETQPEDSAVYF	CAASRGARLMF	GDGTQLVVKP	TRAV13-1*02		TRAJ31*01	134	0.0002
TRA	AQTVTQSQPEMSVQEAETVTLSCTYD	TSENNYY	LFWYKQPPSRQMILVIR	QEAYKQQN	ATENRFSVNFQKAAKSFSLKISDSQLGDTAMYF	CAFTATGGGADGLTF	GKGTHLIIQP	TRAV38-1*01		TRAJ45*01	134	0.0002
TRA	KQEVTQIPAALSVPEGENLVLNCSFT	DSAIYN	LQWFRQDPGKGLTSLLL	IQSSQRE	QTSGRLNASLDKSSGRSTLYIAASQPGDSATYL	CAVRGGGYNKLIF	GAGTRLAVHP	TRAV21*01		TRAJ4*01	134	0.0002
TRA	QQQVKQSPQSLIVQKGGISIINCAYE	NTAFDY	FPWYQQFPGKGPALLIA	IRPDVSE	KKEGRFTISFNKSAKQFSLHIMDSQPGDSATYF	CAARAGKSTF	GDGTTLTVKP	TRAV23/DV6*01		TRAJ27*01	134	0.0002
TRA	EDQVTQSPEALRLQEGESSSLNCSYT	VSGLRG	LFWYRQDPGKGPEFLFT	LYSAGEE	KEKERLKATLTKKESFLHITAPKPEDSATYL	CAVQRPYSGAGSYQLTF	GKGTKLSVIP	TRAV20*02		TRAJ28*01	134	0.0002
TRA	KQEVTQIPAALSVPEGENLVLNCSFT	DSAIYN	LQWFRQDPGKGLTSLLL	IQSSQRE	QTSGRLNASLDKSSGRSTLYIAASQPGDSATYL	CAGKYGNKLVF	GAGTILRVKS	TRAV21*01		TRAJ47*02	133	0.0002
TRA	DQQVKQNSPSLSVQEGRISILNCDYT	NSMFDY	FLWYKKYPAEGPTFLIS	ISSIKDK	NEDGRFTVFLNKSAKHLSLHIVPSQPGDSAVYF	CAAPSNAGGTSYGKLTF	GQGTILTVHP	TRAV29/DV5*01		TRAJ52*01	133	0.0002
TRA	DAKTTQPNSMESNEEEPVHLPCNHS	TISGTDY	IHWYRQLPSQGPEYVIH	GLTSN	VNNRMASLAIAEDRKSSTLILHRATLRDAAVYY	CILRDLYAGGFKTIF	GAGTRLFVKA	TRAV26-2*01		TRAJ9*01	133	0.0002
TRA	AQKITQTQPGMFVQEKEAVTLDCTYD	TSDQSYG	LFWYKQPSSGEMIFLIY	QGSYDEQN	ATEGRYSLNFQKARKSANLVISASQLGDSAMYF	CAGGGPQKLVF	GQGTRLTINP	TRAV14/DV4*02		TRAJ54*01	133	0.0002
TRA	GQQVMQIPQYQHVQEGEDFTTYCNSS	TTLSN	IQWYKQRPGGHPVFLIQ	LVKSGEV	KKQKRLTFQFGEAKKNSSLHITATQTTDVGTYF	CAGPARQITGGGNKLTF	GTGTQLKVEL	TRAV25*01		TRAJ10*01	133	0.0002
TRA	SQELEQSPQSLIVQEGKNLTINCTSS	KTLYG	LYWYKQKYGEGLIFLMM	LQKGGEE	KSHEKITAKLDEKKQQSSLHITASQPSHAGIYL	CGADTSIRAGNQFYF	GTGTSLTVIP	TRAV34*01		TRAJ49*01	133	0.0002
TRA	AQTVTQSQPEMSVQEAETVTLSCTYD	TSESDYY	LFWYKQPPSRQMILVIR	QEAYKQQN	ATENRFSVNFQKAAKSFSLKISDSQLGDAAMYF	CAYRTQGGSEKLVF	GKGTKLTVNP	TRAV38-2/DV8*01		TRAJ57*01	133	0.0002
TRA	GEDVEQSLFLSVREGDSSVINCTYT	DSSSTY	LYWYKQEPGAGLQLLTY	IFSNMDM	KQDQRLTVLLNKKDKHLSLRIADTQTGDSAIYF	CAESGSARQLTF	GSGTQLTVLP	TRAV5*01		TRAJ22*01	133	0.0002
TRA	GQNIDQPTEMTATEGAIVQINCTYQ	TSGFNG	LFWYQQHAGEAPTFLSY	NVLDGL	EEKGRFSSFLSRSKGYSYLLLKELQMKDSASYL	CAVRDNNAGNMLTF	GGGTRLMVKP	TRAV1-2*01		TRAJ39*01	133	0.0002
TRA	GENVEQHPSTLSVQEGDSAVIKCTYS	DSASNY	FPWYKQELGKRPQLIID	IRSNVGE	KKDQRIAVTLNKTAKHFSLHITETQPEDSAVYF	CAASIKGAQKLVF	GQGTRLTINP	TRAV13-1*02		TRAJ54*01	133	0.0002
TRA	AQKITQTQPGMFVQEKEAVTLDCTYD	TSDPSYG	LFWYKQPSSGEMIFLIY	QGSYDQQN	ATEGRYSLNFQKARKSANLVISASQLGDSAMYF	CAMRGNFGNEKLTF	GTGTRLTIIP	TRAV14/DV4*01		TRAJ48*01	132	0.0002
TRA	DAKTTQPPSMDCAEGRAANLPCNHS	TISGNEY	VYWYRQIHSQGPQYIIH	GLKNN	ETNEMASLIITEDRKSSTLILPHATLRDTAVYY	CIVSPGGTSYGKLTF	GQGTILTVHP	TRAV26-1*01		TRAJ52*01	132	0.0002
TRA	AQKITQTQPGMFVQEKEAVTLDCTYD	TSDPSYG	LFWYKQPSSGEMIFLIY	QGSYDQQN	ATEGRYSLNFQKARKSANLVISASQLGDSAMYF	CAMREGVIQAGTALIF	GKGTTLSVSS	TRAV14/DV4*01		TRAJ15*01	132	0.0002
TRA	GENVEQHPSTLSVQEGDSAVIKCTYS	DSASNY	FPWYKQELGKRPQLIID	IRSNVGE	KKDQRIAVTLNKTAKHFSLHITETQPEDSAVYF	CAASKGGFKTIF	GAGTRLFVKA	TRAV13-1*02		TRAJ9*01	132	0.0002
TRA	GQNIDQPTEMTATEGAIVQINCTYQ	TSGFNG	LFWYQQHAGEAPTFLSY	NVLDGL	EEKGRFSSFLSRSKGYSYLLLKELQMKDSASYL	CAVRDWDNTDKLIF	GTGTRLQVFP	TRAV1-2*01		TRAJ34*01	132	0.0002
TRA	DAKTTQPPSMDCAEGRAANLPCNHS	TISGNEY	VYWYRQIHSQGPQYIIH	GLKNN	ETNEMASLIITEDRKSSTLILPHATLRDTAVYY	CIVRAYITGTASKLTF	GTGTRLQVTL	TRAV26-1*01		TRAJ44*01	132	0.0002
TRA	GENVEQHPSTLSVQEGDSAVIKCTYS	DSASNY	FPWYKQELGKRPQLIID	IRSNVGE	KKDQRIAVTLNKTAKHFSLHITETQPEDSAVYF	CAASNQAGTALIF	GKGTTLSVSS	TRAV13-1*02		TRAJ15*01	132	0.0002
TRA	EDQVTQSPEALRLQEGESSSLNCSYT	VSGLRG	LFWYRQDPGKGPEFLFT	LYSAGEE	KEKERLKATLTKKESFLHITAPKPEDSATYL	CAVQAGGYGGATNKLIF	GTGTLLAVQP	TRAV20*02		TRAJ32*02	132	0.0002
TRA	QKEVEQDPGPLSVPEGAIVSLNCTYS	NSAFQY	FMWYRQYSRKGPELLMY	TYSSGN	KEDGRFTAQVDKSSKYISLFIRDSQPSDSATYL	CAMRTAGGGNKLTF	GTGTQLKVEL	TRAV12-3*01		TRAJ10*01	132	0.0002
TRA	LAKTTQPISMDSYEGQEVNITCSHN	NIATNDY	ITWYQQFPSQGPRFIIQ	GYKTK	VTNEVASLFIPADRKSSTLSLPRVSLSDTAVYY	CLVGGNTGGFKTIF	GAGTRLFVKA	TRAV4*01		TRAJ9*01	131	0.0002
TRA	LAKTTQPISMDSYEGQEVNITCSHN	NIATNDY	ITWYQQFPSQGPRFIIQ	GYKTK	VTNEVASLFIPADRKSSTLSLPRVSLSDTAVYY	CLVGPYTGGFKTIF	GAGTRLFVKA	TRAV4*01		TRAJ9*01	131	0.0002
TRA	ILNVEQSPQSLHVQEGDSTNFTCSFP	SSNFYA	LHWYRWETAKSPEALFV	MTLNGDE	KKKGRISATLNTKEGYSYLYIKGSQPEDSATYL	CASNTGNQFYF	GTGTSLTVIP	TRAV24*01		TRAJ49*01	131	0.0002
TRA	KQEVTQIPAALSVPEGENLVLNCSFT	DSAIYN	LQWFRQDPGKGLTSLLL	IQSSQRE	QTSGRLNASLDKSSGRSTLYIAASQPGDSATYL	CAGTTGNTPLVF	GKGTRLSVIA	TRAV21*01		TRAJ29*01	131	0.0002
TRA	SQQGEEDPQALSIQEGENATMNCSYK	TSINN	LQWYRQNSGRGLVHLIL	IRSNERE	KHSGRLRVTLDTSKKSSSLLITASRAADTASYF	CATAYWRALTF	GSGTRLQVQP	TRAV17*01		TRAJ5*01	131	0.0002
TRA	SQELEQSPQSLIVQEGKNLTINCTSS	KTLYG	LYWYKQKYGEGLIFLMM	LQKGGEE	KSHEKITAKLDEKKQQSSLHITASQPSHAGIYL	CGADKDGATNKLIF	GTGTLLAVQP	TRAV34*01		TRAJ32*02	131	0.0002
TRA	ILNVEQSPQSLHVQEGDSTNFTCSFP	SSNFYA	LHWYRWETAKSPEALFV	MTLNGDE	KKKGRISATLNTKEGYSYLYIKGSQPEDSATYL	CASNNYGQNFVF	GPGTRLSVLP	TRAV24*01		TRAJ26*01	131	0.0002
TRA	LAKTTQPISMDSYEGQEVNITCSHN	NIATNDY	ITWYQQFPSQGPRFIIQ	GYKTK	VTNEVASLFIPADRKSSTLSLPRVSLSDTAVYY	CLVGPLSGGYNKLIF	GAGTRLAVHP	TRAV4*01		TRAJ4*01	131	0.0002
TRA	SQQGEEDPQALSIQEGENATMNCSYK	TSINN	LQWYRQNSGRGLVHLIL	IRSNERE	KHSGRLRVTLDTSKKSSSLLITASRAADTASYF	CVTGTASKLTF	GTGTRLQVTL	TRAV17*01		TRAJ44*01	130	0.0002
TRA	QKEVEQNSGPLSVPEGAIASLNCTYS	DRGSQS	FFWYRQYSGKSPELIMS	IYSNGD	KEDGRFTAQLNKASQYVSLLIRDSQPSDSATYL	CAAVPDSSNTGKLIF	GQGTTLQVKP	TRAV12-2*02		TRAJ37*02	130	0.0002
TRA	KQEVTQIPAALSVPEGENLVLNCSFT	DSAIYN	LQWFRQDPGKGLTSLLL	IQSSQRE	QTSGRLNASLDKSSRRSTLYIAASQPGDSATYL	CAVNPGTYKYIF	GTGTRLKVLA	TRAV21*01		TRAJ40*01	130	0.0002
TRA	GENVEQHPSTLSVQEGDSAVIKCTYS	DSASNY	FPWYKQELGKRPQLIID	IRSNVGE	KKDQRIAVTLNKTAKHFSLHITETQPEDSAVYF	CAASRYGGATNKLIF	GTGTLLAVQP	TRAV13-1*02		TRAJ32*02	130	0.0002
TRA	EDQVTQSPEALRLQEGESSSLNCSYT	VSGLRG	LFWYRQDPGKGPEFLFT	LYSAGEE	KEKERLKATLTKKESFLHITAPKPEDSATYL	CAVQAVLTSGTYKYIF	GTGTRLKVLA	TRAV20*02		TRAJ40*01	130	0.0002
TRA	TQLLEQSPQFLSIQEGENLTVYCNSS	SVFSS	LQWYRQEPGEGPVLLVT	VVTGGEV	KKLKRLTFQFGDARKDSSLHITAAQPGDTGLYL	CAGSSYGQNFVF	GPGTRLSVLP	TRAV27*01		TRAJ26*01	130	0.0002
TRA	AQTVTQSQPEMSVQEAETVTLSCTYD	TSESDYY	LFWYKQPPSRQMILVIR	QEAYKQQN	ATENRFSVNFQKAAKSFSLKISDSQLGDAAMYF	CAYYVGNARLMF	GDGTQLVVKP	TRAV38-2/DV8*01		TRAJ31*01	130	0.0002
TRA	AQRVTQPEKLLSVFKGAPVELKCNYS	YSGSPE	LFWYVQYSRQRLQLLLR	HISR	ESIKGFTADLNKGETSFHLKKPFAQEEDSAMYY	CAPRVGGRRALTF	GSGTRLQVQP	TRAV16*01		TRAJ5*01	130	0.0002
TRA	GENVEQHPSTLSVQEGDSAVIKCTYS	DSASNY	FPWYKQELGKRPQLIID	IRSNVGE	KKDQRIAVTLNKTAKHFSLHITETQPEDSAVYF	CAALKSSASKIIF	GSGTRLSIRP	TRAV13-1*02		TRAJ3*01	130	0.0002
TRA	EDQVTQSPEALRLQEGESSSLNCSYT	VSGLRG	LFWYRQDPGKGPEFLFT	LYSAGEE	KEKERLKATLTKKESFLHITAPKPEDSATYL	CAENQAGTALIF	GKGTTLSVSS	TRAV20*02		TRAJ15*01	130	0.0002
TRA	KDQVFQPSTVASSEGAVVEIFCNHS	VSNAYN	FFWYLHFPGCAPRLLVK	GSKP	SQQGRYNMTYERFSSSLLILQVREADAAVYY	CAVEDSSRDDKIIF	GKGTRLHILP	TRAV2*01		TRAJ30*01	129	0.0002
TRA	KQEVTQIPAALSVPEGENLVLNCSFT	DSAIYN	LQWFRQDPGKGLTSLLL	IQSSQRE	QTSGRLNASLDKSSGRSTLYIAASQPGDSATYL	CAVPTDSWGKLQF	GAGTQVVVTP	TRAV21*01		TRAJ24*02	129	0.0002
TRA	GQQVMQIPQYQHVQEGEDFTTYCNSS	TTLSN	IQWYKQRPGGHPVFLIQ	LVKSGEV	KKQKRLTFQFGEAKKNSSLHITATQTTDVGTYF	CAGHQGGSEKLVF	GKGTKLTVNP	TRAV25*01		TRAJ57*01	129	0.0002
TRA	QKEVEQNSGPLSVPEGAIASLNCTYS	DRGSQS	FFWYRQYSGKSPELIMS	IYSNGD	KEDGRFTAQLNKASQYVSLLIRDSQPSDSATYL	CAVAVAGYSTLTF	GKGTMLLVSP	TRAV12-2*02		TRAJ11*01	129	0.0002
TRA	GENVEQHPSTLSVQEGDSAVIKCTYS	DSASNY	FPWYKQELGKRPQLIID	IRSNVGE	KKDQRIAVTLNKTAKHFSLHITETQPEDSAVYF	CAASLVQGAQKLVF	GQGTRLTINP	TRAV13-1*02		TRAJ54*01	129	0.0002
TRA	KNEVEQSPQNLTAQEGEFITINCSYS	VGISA	LHWLQQHPGGGIVSLFM	LSSGK	KKHGRLIATINIQEKHSSLHITASHPRDSAVYI	CAVSNAGAGSYQLTF	GKGTKLSVIP	TRAV41*01		TRAJ28*01	129	0.0002
TRA	EDQVTQSPEALRLQEGESSSLNCSYT	VSGLRG	LFWYRQDPGKGPEFLFT	LYSAGEE	KEKERLKATLTKKESFLHITAPKPEDSATYL	CAVQASGGSYIPTF	GRGTSLIVHP	TRAV20*02		TRAJ6*01	129	0.0002
TRA	QKEVEQDPGPLSVPEGAIVSLNCTYS	NSAFQY	FMWYRQYSRKGPELLMY	TYSSGN	KEDGRFTAQVDKSSKYISLFIRDSQPSDSATYL	CAMSVMGANNLFF	GTGTRLTVIP	TRAV12-3*01		TRAJ36*01	129	0.0002
TRA	DQQVKQNSPSLSVQEGRISILNCDYT	NSMFDY	FLWYKKYPAEGPTFLIS	ISSIKDK	NEDGRFTVFLNKSAKHLSLHIVPSQPGDSAVYF	CAASGYVGNEKLTF	GTGTRLTIIP	TRAV29/DV5*01		TRAJ48*01	129	0.0002
TRA	QQQVKQSPQSLIVQKGGISIINCAYE	NTAFDY	FPWYQQFPGKGPALLIA	IRPDVSE	KKEGRFTISFNKSAKQFSLHIMDSQPGDSATYF	CAANSGGGADGLTF	GKGTHLIIQP	TRAV23/DV6*01		TRAJ45*01	128	0.0002
TRA	QKEVEQNSGPLSVPEGAIASLNCTYS	DRGSQS	FFWYRQYSGKSPELIMS	IYSNGD	KEDGRFTAQLNKASQYVSLLIRDSQPSDSATYL	CAVLRNAGNMLTF	GGGTRLMVKP	TRAV12-2*02		TRAJ39*01	128	0.0002
TRA	TQLLEQSPQFLSIQEGENLTVYCNSS	SVFSS	LQWYRQEPGEGPVLLVT	VVTGGEV	KKLKRLTFQFGDARKDSSLHITAAQPGDTGLYL	CATRRTGNQFYF	GTGTSLTVIP	TRAV27*01		TRAJ49*01	128	0.0002
TRA	AQTVTQSQPEMSVQEAETVTLSCTYD	TSENNYY	LFWYKQPPSRQMILVIR	QEAYKQQN	ATENRFSVNFQKAAKSFSLKISDSQLGDTAMYF	CAFVPSNTGKLIF	GQGTTLQVKP	TRAV38-1*01		TRAJ37*02	128	0.0002
TRA	EDQVTQSPEALRLQEGESSSLNCSYT	VSGLRG	LFWYRQDPGKGPEFLFT	LYSAGEE	KEKERLKATLTKKESFLHITAPKPEDSATYL	CAVQSFSSGSARQLTF	GSGTQLTVLP	TRAV20*02		TRAJ22*01	128	0.0002
TRA	AQKITQTQPGMFVQEKEAVTLDCTYD	TSDPSYG	LFWYKQPSSGEMIFLIY	QGSYDQQN	ATEGRYSLNFQKARKSANLVISASQLGDSAMYF	CAMRGQGGSEKLVF	GKGTKLTVNP	TRAV14/DV4*01		TRAJ57*01	128	0.0002
TRA	QKEVEQNSGPLSVPEGAIASLNCTYS	DRGSQS	FFWYRQYSGKSPELIMS	IYSNGD	KEDGRFTAQLNKASQYVSLLIRDSQPSDSATYL	CAVSGGRRALTF	GSGTRLQVQP	TRAV12-2*02		TRAJ5*01	128	0.0002
TRA	GNSVTQMEGPVTLSEEAFLTINCTYT	ATGYPS	LFWYVQYPGEGLQLLLK	ATKADDK	GSNKGFEATYRKETTSFHLEKGSVQVSDSAVYF	CALTGGFKTIF	GAGTRLFVKA	TRAV9-2*01		TRAJ9*01	128	0.0002
TRA	DAKTTQPNSMESNEEEPVHLPCNHS	TISGTDY	IHWYRQLPSQGPEYVIH	GLTSN	VNNRMASLAIAEDRKSSTLILHRATLRDAAVYY	CILRDPDYGQNFVF	GPGTRLSVLP	TRAV26-2*01		TRAJ26*01	128	0.0002
TRA	EDQVTQSPEALRLQEGESSSLNCSYT	VSGLRG	LFWYRQDPGKGPEFLFT	LYSAGEE	KEKERLKATLTKKESFLHITAPKPEDSATYL	CAVQEPYNFNKFYF	GSGTKLNVKP	TRAV20*02		TRAJ21*01	128	0.0002
TRA	AQRVTQPEKLLSVFKGAPVELKCNYS	YSGSPE	LFWYVQYSRQRLQLLLR	HISR	ESIKGFTADLNKGETSFHLKKPFAQEEDSAMYY	CALSVRKSGGGADGLTF	GKGTHLIIQP	TRAV16*01		TRAJ45*01	128	0.0002
TRA	ILNVEQSPQSLHVQEGDSTNFTCSFP	SSNFYA	LHWYRWETAKSPEALFV	MTLNGDE	KKKGRISATLNTKEGYSYLYIKGSQPEDSATYL	CAFRENQAGTALIF	GKGTTLSVSS	TRAV24*01		TRAJ15*01	127	0.0002
TRA	AQTVTQSQPEMSVQEAETVTLSCTYD	TSESDYY	LFWYKQPPSRQMILVIR	QEAYKQQN	ATENRFSVNFQKAAKSFSLKISDSQLGDAAMYF	CASLGETSYDKVIF	GPGTSLSVIP	TRAV38-2/DV8*01		TRAJ50*01	127	0.0002
TRA	QKEVEQNSGPLSVPEGAIASLNCTYS	DRGSQS	FFWYRQYSGKSPELIMS	IYSNGD	KEDGRFTAQLNKASQYVSLLIRDSQPSDSATYL	CALHTGGFKTIF	GAGTRLFVKA	TRAV12-2*02		TRAJ9*01	127	0.0002
TRA	GESVGLHLPTLSVQEGDNSIINCAYS	NSASDY	FIWYKQESGKGPQFIID	IRSNMDK	RQGQRVTVLLNKTVKHLSLQIAATQPGDSAVYF	CAEKKTSYDKVIF	GPGTSLSVIP	TRAV13-2*01		TRAJ50*01	127	0.0002
TRA	DQQVKQNSPSLSVQEGRISILNCDYT	NSMFDY	FLWYKKYPAEGPTFLIS	ISSIKDK	NEDGRFTVFLNKSAKHLSLHIVPSQPGDSAVYF	CAASDAQGGSEKLVF	GKGTKLTVNP	TRAV29/DV5*04		TRAJ57*01	127	0.0002
TRA	KQEVTQIPAALSVPEGENLVLNCSFT	DSAIYN	LQWFRQDPGKGLTSLLL	IQSSQRE	QTSGRLNASLDKSSGRSTLYIAASQPGDSATYL	CAVTSQGAQKLVF	GQGTRLTINP	TRAV21*01		TRAJ54*01	127	0.0002
TRA	GENVEQHPSTLSVQEGDSAVIKCTYS	DSASNY	FPWYKQELGKRPQLIID	IRSNVGE	KKDQRIAVTLNKTAKHFSLHITETQPEDSAVYF	CAATLGTYKYIF	GTGTRLKVLA	TRAV13-1*02		TRAJ40*01	127	0.0002
TRA	QKEVEQDPGPLSVPEGAIVSLNCTYS	NSAFQY	FMWYRQYSRKGPELLMY	TYSSGN	KEDGRFTAQVDKSSKYISLFIRDSQPSDSATYL	CAMKTGTASKLTF	GTGTRLQVTL	TRAV12-3*01		TRAJ44*01	126	0.0002
TRA	EDQVTQSPEALRLQEGESSSLNCSYT	VSGLRG	LFWYRQDPGKGPEFLFT	LYSAGEE	KEKERLKATLTKKESFLHITAPKPEDSATYL	CAVQAGSNYQLIW	GAGTKLIIKP	TRAV20*02		TRAJ33*01	126	0.0002
TRA	GQNIDQPTEMTATEGAIVQINCTYQ	TSGFNG	LFWYQQHAGEAPTFLSY	NVLDGL	EEKGRFSSFLSRSKGYSYLLLKELQMKDSASYL	CAVRADTNAGKSTF	GDGTTLTVKP	TRAV1-2*01		TRAJ27*01	126	0.0002
TRA	GENVEQHPSTLSVQEGDSAVIKCTYS	DSASNY	FPWYKQELGKRPQLIID	IRSNVGE	KKDQRIAVTLNKTAKHFSLHITETQPEDSAVYF	CAASKDGYKLSF	GAGTTVTVRA	TRAV13-1*02		TRAJ20*01	126	0.0002
TRA	AQKITQTQPGMFVQEKEAVTLDCTYD	TSDPSYG	LFWYKQPSSGEMIFLIY	QGSYDQQN	ATEGRYSLNFQKARKSANLVISASQLGDSAMYF	CAMREPTSNTGKLIF	GQGTTLQVKP	TRAV14/DV4*01		TRAJ37*02	126	0.0002
TRA	AQTVTQSQPEMSVQEAETVTLSCTYD	TSESDYY	LFWYKQPPSRQMILVIR	QEAYKQQN	ATENRFSVNFQKAAKSFSLKISDSQLGDAAMYF	CGSGNNARLMF	GDGTQLVVKP	TRAV38-2/DV8*01		TRAJ31*01	126	0.0002
TRA	GENVEQHPSTLSVQEGDSAVIKCTYS	DSASNY	FPWYKQELGKRPQLIID	IRSNVGE	KKDQRIAVTLNKTAKHFSLHITETQPEDSAVYF	CAASQNNNDMRF	GAGTRLTVKP	TRAV13-1*02		TRAJ43*01	126	0.0002
TRA	GENVEQHPSTLSVQEGDSAVIKCTYS	DSASNY	FPWYKQELGKRPQLIID	IRSNVGE	KKDQRIAVTLNKTAKHFSLHITETQPEDSAVYF	CAASTGNNDMRF	GAGTRLTVKP	TRAV13-1*02		TRAJ43*01	126	0.0002
TRA	KQEVTQIPAALSVPEGENLVLNCSFT	DSAIYN	LQWFRQDPGKGLTSLLL	IQSSQRE	QTSGRLNASLDKSSGRSTLYIAASQPGDSATYL	CAVMGNARLMF	GDGTQLVVKP	TRAV21*01		TRAJ31*01	126	0.0002
TRA	QQPVQSPQAVILREGEDAVINCSSS	KALYS	VHWYRQKHGEAPVFLMI	LLKGGEQ	KGHEKISASFNEKKQQSSLYLTASQLSYSGTYF	CGRRTSNDYKLSF	GAGTTVTVRA	TRAV30*01		TRAJ20*01	126	0.0002
TRA	TQLLEQSPQFLSIQEGENLTVYCNSS	SVFSS	LQWYRQEPGEGPVLLVT	VVTGGEV	KKLKRLTFQFGDARKDSSLHITAAQPGDTGLYL	CAGGPGANNLFF	GTGTRLTVIP	TRAV27*01		TRAJ36*01	125	0.0002
TRA	TQLLEQSPQFLSIQEGENLTVYCNSS	SVFSS	LQWYRQEPGEGPVLLVT	VVTGGEV	KKLKRLTFQFGDARKDSSLHITAAQPGDTGLYL	CAGVGRGNEKLTF	GTGTRLTIIP	TRAV27*01		TRAJ48*01	125	0.0002
TRA	KDQVFQPSTVASSEGAVVEIFCNHS	VSNAYN	FFWYLHFPGCAPRLLVK	GSKP	SQQGRYNMTYERFSSSLLILQVREADAAVYY	CAVEPYSSASKIIF	GSGTRLSIRP	TRAV2*01		TRAJ3*01	125	0.0002
[truncated: 930 more rows]
