# Supplementary material for: Immunologic Alteration After Total En-Bloc Spondylectomy with Anterior Spinal Column Reconstruction with Frozen Tumor-Containing Bone Autologous Grafts: A Case Report in a Prospective Study
Source: Curr Oncol. 2025 Jul 31;32(8):432. doi: 10.3390/curroncol32080432 (PMC12384064; doi:10.3390/curroncol32080432)
Supplement: Supplementary file 1 [file curroncol-32-00432-s001.zip › TCR_bchain_preope.fulllength.aa.xls]

SampleName	Chain_type	AA.Seq.FR1	AA.Seq.CDR1	AA.Seq.FR2	AA.Seq.CDR2	AA.Seq.FR3	AA.Seq.CDR3	AA.Seq.FR4	Best_V_Gene	Best_D_Gene	Best_J_Gene	Count	Frequency_in_All
HA1-B	TRB	DTEVTQTPKHLVMGMTNKKSLKCEQH	MGHRA	MYWYKQKAKKPPELMFV	YSYEKL	SINESVPSRFSPECPNSSLLNLHLHALQPEDSALYL	CASSSGTSGQYEQYF	GPGTRLTVT	TRBV4-1*01	TRBD1*01	TRBJ2-7*01	1845	0.0027
HA1-B	TRB	EPEVTQTPSHQVTQMGQEVILRCVPI	SNHLY	FYWYRQILGQKVEFLVS	FYNNEI	SEKSEIFDDQFSVERPDGSNFTLKIRSTKLEDSAMYF	CASIGGRNEQFF	GPGTRLTVL	TRBV2*01	TRBD2*01	TRBJ2-1*01	1315	0.0019
HA1-B	TRB	GAVVSQHPSWVICKSGTSVKIECRSL	DFQATT	MFWYRQFPKQSLMLMAT	SNEGSKA	TYEQGVEKDKFLINHASLTLSTLTVTSAHPEDSSFYI	CSARDGPGASGNTIYF	GEGSWLTVV	TRBV20-1*01	TRBD1*01	TRBJ1-3*01	997	0.0014
HA1-B	TRB	ETGVTQTPRHLVMGMTNKKSLKCEQH	LGHNA	MYWYKQSAKKPLELMFV	YNFKEQ	TENNSVPSRFSPECPNSSHLFLHLHTLQPEDSALYL	CASSQDGGSGANVLTF	GAGSRLTVL	TRBV4-2*01		TRBJ2-6*01	855	0.0012
HA1-B	TRB	GAVVSQHPSRVICKSGTSVKIECRSL	DFQATT	MFWYRQFPKKSLMLMAT	SNEGSKA	TYEQGVEKDKFLINHASLTLSTLTVTSAHPEDSSFYI	CSAPVLAGGPNEQFF	GPGTRLTVL	TRBV20-1*05	TRBD2*02	TRBJ2-1*01	754	0.0011
HA1-B	TRB	NAGVTQTPKFRILKIGQSMTLQCTQD	MNHNY	MYWYRQDPGMGLKLIYY	SVGAGI	TDKGEVPNGYNVSRSTTEDFPLRLELAAPSQTSVYF	CASSYLHLGTGELFF	GEGSRLTVL	TRBV6-6*01		TRBJ2-2*01	723	0.0010
HA1-B	TRB	EAGVAQSPRYKIIEKRQSVAFWCNPI	SGHAT	LYWYQQILGQGPKLLIQ	FQNNGV	VDDSQLPKDRFSAERLKGVDSTLKIQPAKLEDSAVYL	CARNRDRSNQPQHF	GDGTRLSIL	TRBV11-2*03	TRBD1*01	TRBJ1-5*01	701	0.0010
HA1-B	TRB	DTEVTQTPKHLVMGMTNKKSLKCEQH	MGHRA	MYWYKQKAKKPPELMFV	YSYEKL	SINESVPSRFSPECPNSSLLNLHLHALQPEDSALYL	CASSQDQSGREVRADTQYF	GPGTRLTVL	TRBV4-1*01	TRBD2*02	TRBJ2-3*01	680	0.0010
HA1-B	TRB	EADIYQTPRYLVIGTGKKITLECSQT	MGHDK	MYWYQQDPGMELHLIHY	SYGVNS	TEKGDLSSESTVSRIRTEHFPLTLESARPSHTSQYL	CASSDVRGANTGELFF	GEGSRLTVL	TRBV25-1*01	TRBD1*01	TRBJ2-2*01	664	0.0010
HA1-B	TRB	NAGVTQTPKFQVLKTGQSMTLQCAQD	MNHEY	MSWYRQDPGMGLRLIHY	SVGAGI	TDQGEVPNGYNVSRSTTEDFPLRLLSAAPSQTSVYF	CASSSGRATDTQYF	GPGTRLTVL	TRBV6-5*01	TRBD2*02	TRBJ2-3*01	656	0.0009
HA1-B	TRB	DAGITQSPRHKVTETGTPVTLRCHQT	ENHRY	MYWYRQDPGHGLRLIHY	SYGVKD	TDKGEVSDGYSVSRSKTEDFLLTLESATSSQTSVYF	CAISEDRDTEAFF	GQGTRLTVV	TRBV10-3*02	TRBD1*01	TRBJ1-1*01	627	0.0009
HA1-B	TRB	GAVVSQHPSRVICKSGTSVKIECRSL	DFQATT	MFWYRQFPKKSLMLMAT	SNEGSKA	TYEQGVEKDKFLINHASLTLSTLTVTSAHPEDSSFYI	CSARDPGSSYNEQFF	GPGTRLTVL	TRBV20-1*05	TRBD1*01	TRBJ2-1*01	612	0.0009
HA1-B	TRB	GAVVSQHPSRVICKSGTSVKIECRSL	DFQATT	MFWYRQFPKKSLMLMAT	SNEGSKA	TYEQGVEKDKFLINHASLTLSTLTVTSAHPEDSSFYI	CSARETGVDTGELFF	GEGSRLTVL	TRBV20-1*05	TRBD2*01	TRBJ2-2*01	612	0.0009
HA1-B	TRB	DTAVSQTPKYLVTQMGNDKSIKCEQN	LGHDT	MYWYKQDSKKFLKIMFS	YNNKEL	IINETVPNRFSPKSPDKAHLNLHINSLELGDSAVYF	CASSQGLNNQPQHF	GDGTRLSIL	TRBV3-1*01		TRBJ1-5*01	611	0.0009
HA1-B	TRB	DSGVTQTPKHLITATGQRVTLRCSPR	SGDLS	VYWYQQSLDQGLQFLIQ	YYNGEE	RAKGNILERFSAQQFPDLHSELNLSSLELGDSALYF	CASSGQGPPLHF	GNGTRLTVT	TRBV9*01	TRBD1*01	TRBJ1-6*02	609	0.0009
HA1-B	TRB	ETGVTQTPRHLVMGMTNKKSLKCEQH	LGHNA	MYWYKQSAKKPLELMFV	YNFKEQ	TENNSVPSRFSPECPNSSHLFLHLHTLQPEDSALYL	CASSQDRGSSYEQYF	GPGTRLTVT	TRBV4-2*01		TRBJ2-7*01	604	0.0009
HA1-B	TRB	NAGVTQTPKFRVLKTGQSMTLLCAQD	MNHEY	MYWYRQDPGMGLRLIHY	SVGEGT	TAKGEVPDGYNVSRLKKQNFLLGLESAAPSQTSVYF	CASTIGTSVSGELFF	GEGSRLTVL	TRBV6-2*01	TRBD2*01	TRBJ2-2*01	577	0.0008
HA1-B	TRB	IAGITQAPTSQILAAGRRMTLRCTQD	MRHNA	MYWYRQDLGLGLRLIHY	SNTAGT	TGKGEVPDGYSVSRANTDDFPLTLASAVPSQTSVYF	CASSDSSGGANEQFF	GPGTRLTVL	TRBV6-4*01	TRBD2*01	TRBJ2-1*01	574	0.0008
HA1-B	TRB	SAVISQKPSRDICQRGTSLTIQCQVD	SQVTM	MFWYRQQPGQSLTLIAT	ANQGSEA	TYESGFVIDKFPISRPNLTFSTLTVSNMSPEDSSIYL	CSAMHSGWDEQYF	GPGTRLTVT	TRBV29-1*01	TRBD1*01	TRBJ2-7*01	573	0.0008
HA1-B	TRB	GAVVSQHPSWVICKSGTSVKIECRSL	DFQATT	MFWYRQFPKQSLMLMAT	SNEGSKA	TYEQGVEKDKFLINHASLTLSTLTVTSAHPEDSSFYI	CSASHPGADTQYF	GPGTRLTVL	TRBV20-1*01	TRBD1*01	TRBJ2-3*01	571	0.0008
HA1-B	TRB	SAVISQKPSRDICQRGTSLTIQCQVD	SQVTM	MFWYRQQPGQSLTLIAT	ANQGSEA	TYESGFVIDKFPISRPNLTFSTLTVSNMSPEDSSIYL	CSFAGAGANVLTF	GAGSRLTVL	TRBV29-1*01	TRBD1*01	TRBJ2-6*01	568	0.0008
HA1-B	TRB	IAGITQAPTSQILAAGRRMTLRCTQD	MRHNA	MYWYRQDLGLGLRLIHY	SNTAGT	TGKGEVPDGYSVSRANTDDFPLTLASAVPSQTSVYF	CASGTGSTDTQYF	GPGTRLTVL	TRBV6-4*01	TRBD1*01	TRBJ2-3*01	567	0.0008
HA1-B	TRB	NAGVTQTPKFQVLKTGQSMTLQCAQD	MNHEY	MSWYRQDPGMGLRLIHY	SVGAGI	TDQGEVPNGYNVSRSTTEDFPLRLLSAAPSQTSVYF	CASSPYRDAGELFF	GEGSRLTVL	TRBV6-5*01	TRBD1*01	TRBJ2-2*01	564	0.0008
HA1-B	TRB	SAVISQKPSRDICQRGTSLTIQCQVD	SQVTM	MFWYRQQPGQSLTLIAT	ANQGSEA	TYESGFVIDKFPISRPNLTFSTLTVSNMSPEDSSIYL	CSVEVPGRDYGYTF	GSGTRLTVV	TRBV29-1*01	TRBD1*01	TRBJ1-2*01	553	0.0008
HA1-B	TRB	KAGVTQTPRYLIKTRGQQVTLSCSPI	SGHRS	VSWYQQTPGQGLQFLFE	YFSETQ	RNKGNFPGRFSGRQFSNSRSEMNVSTLELGDSALYL	CASSSAGGYNEQFF	GPGTRLTVL	TRBV5-1*01	TRBD2*02	TRBJ2-1*01	546	0.0008
HA1-B	TRB	DAGITQSPRHKVTETGTPVTLRCHQT	ENHRY	MYWYRQDPGHGLRLIHY	SYGVKD	TDKGEVSDGYSVSRSKTEDFLLTLESATSSQTSVYF	CAISGAGASYEQYF	GPGTRLTVT	TRBV10-3*01	TRBD1*01	TRBJ2-7*01	536	0.0008
HA1-B	TRB	EPEVTQTPSHQVTQMGQEVILRCVPI	SNHLY	FYWYRQILGQKVEFLVS	FYNNEI	SEKSEIFDDQFSVERPDGSNFTLKIRSTKLEDSAMYF	CASSELRGGGETQYF	GPGTRLLVL	TRBV2*01	TRBD2*01	TRBJ2-5*01	533	0.0008
HA1-B	TRB	KAGVTQTPRYLIKTRGQQVTLSCSPI	SGHRS	VSWYQQTPGQGLQFLFE	YFSETQ	RNKGNFPGRFSGRQFSNSRSEMNVSTLELGDSALYL	CASSRDRGTEAFF	GQGTRLTVV	TRBV5-1*01	TRBD1*01	TRBJ1-1*01	533	0.0008
HA1-B	TRB	DAGITQSPRHKVTETGTPVTLRCHQT	ENHRY	MYWYRQDPGHGLRLIHY	SYGVKD	TDKGEVSDGYSVSRSKTEDFLLTLESATSSQTSVYF	CAISSEGITEAFF	GQGTRLTVV	TRBV10-3*01	TRBD2*02	TRBJ1-1*01	527	0.0008
HA1-B	TRB	DTEVTQTPKHLVMGMTNKKSLKCEQH	MGHRA	MYWYKQKAKKPPELMFV	YSYEKL	SINESVPSRFSPECPNSSLLNLHLHALQPEDSALYL	CASSQTGEGGYTF	GSGTRLTVV	TRBV4-1*01	TRBD1*01	TRBJ1-2*01	524	0.0008
HA1-B	TRB	DTGVSQDPRHKITKRGQNVTFRCDPI	SEHNR	LYWYRQTLGQGPEFLTY	FQNEAQ	LEKSRLLSDRFSAERPKGSFSTLEIQRTEQGDSAMYL	CASSLASGVEKLFF	GSGTQLSVL	TRBV7-9*03		TRBJ1-4*01	522	0.0008
HA1-B	TRB	DAGITQSPRHKVTETGTPVTLRCHQT	ENHRY	MYWYRQDPGHGLRLIHY	SYGVKD	TDKGEVSDGYSVSRSKTEDFLLTLESATSSQTSVYF	CAISGGGGTRSPLHF	GNGTRLTVT	TRBV10-3*02	TRBD1*01	TRBJ1-6*02	515	0.0007
HA1-B	TRB	DAGVIQSPRHEVTEMGQEVTLRCKPI	SGHNS	LFWYRQTMMRGLELLIY	FNNNVP	IDDSGMPEDRFSAKMPNASFSTLKIQPSEPRDSAVYF	CASTEGTMKGYTF	GSGTRLTVV	TRBV12-3*01		TRBJ1-2*01	514	0.0007
HA1-B	TRB	EAGVAQSPRYKIIEKRQSVAFWCNPI	SGHAT	LYWYQQILGQGPKLLIQ	FQNNGV	VDDSQLPKDRFSAERLKGVDSTLKIQPAKLEDSAVYL	CASTRNERGASPLYNEQFF	GPGTRLTVL	TRBV11-2*03	TRBD2*01	TRBJ2-1*01	496	0.0007
HA1-B	TRB	DAEITQSPRHKITETGRQVTLACHQT	WNHNN	MFWYRQDLGHGLRLIHY	SYGVQD	TNKGEVSDGYSVSRSNTEDLPLTLESAASSQTSVYF	CASSVVWDHEQFF	GPGTRLTVL	TRBV10-1*01		TRBJ2-1*01	490	0.0007
HA1-B	TRB	DAGVIQSPRHEVTEMGQEVTLRCKPI	SGHNS	LFWYRQTMMRGLELLIY	FNNNVP	IDDSGMPEDRFSAKMPNASFSTLKIQPSEPRDSAVYF	CASSGPGLGPGAEAFF	GQGTRLTVV	TRBV12-3*01	TRBD2*01	TRBJ1-1*01	489	0.0007
HA1-B	TRB	DTGVSQDPRHKITKRGQNVTFRCDPI	SEHNR	LYWYRQTLGQGPEFLTY	FQNEAQ	LEKSRLLSDRFSAERPKGSFSTLEIQRTEQGDSAMYL	CASSNDRGSGANVLTF	GAGSRLTVL	TRBV7-9*03	TRBD1*01	TRBJ2-6*01	485	0.0007
HA1-B	TRB	EAQVTQNPRYLITVTGKKLTVTCSQN	MNHEY	MSWYRQDPGLGLRQIYY	SMNVEV	TDKGDVPEGYKVSRKEKRNFPLILESPSPNQTSLYF	CASSLAGTYQETQYF	GPGTRLLVL	TRBV27*01	TRBD1*01	TRBJ2-5*01	484	0.0007
HA1-B	TRB	EAQVTQNPRYLITVTGKKLTVTCSQN	MNHEY	MSWYRQDPGLGLRQIYY	SMNVEV	TDKGDVPEGYKVSRKEKRNFPLILESPSPNQTSLYF	CASRILAANTGELFF	GEGSRLTVL	TRBV27*01	TRBD2*01	TRBJ2-2*01	482	0.0007
HA1-B	TRB	DTGVSQDPRHKITKRGQNVTFRCDPI	SEHNR	LYWYRQTLGQGPEFLTY	FQNEAQ	LEKSRLLSDRFSAERPKGSFSTLEIQRTEQGDSAMYL	CASSSGTSYEQYF	GPGTRLTVT	TRBV7-9*03	TRBD2*01	TRBJ2-7*01	480	0.0007
HA1-B	TRB	DTGVSQDPRHKITKRGQNVTFRCDPI	SEHNR	LYWYRQTLGQGPEFLTY	FQNEAQ	LEKSRLLSDRFSAERPKGSFSTLEIQRTEQGDSAMYL	CASSSTGAIETQYF	GPGTRLLVL	TRBV7-9*03	TRBD1*01	TRBJ2-5*01	479	0.0007
HA1-B	TRB	DAGVIQSPRHEVTEMGQEVTLRCKPI	SGHNS	LFWYRQTMMRGLELLIY	FNNNVP	IDDSGMPEDRFSAKMPNASFSTLKIQPSEPRDSAVYF	CASTVGAGYGYTF	GSGTRLTVV	TRBV12-3*01	TRBD1*01	TRBJ1-2*01	475	0.0007
HA1-B	TRB	SAVISQKPSRDICQRGTSLTIQCQVD	SQVTM	MFWYRQQPGQSLTLIAT	ANQGSEA	TYESGFVIDKFPISRPNLTFSTLTVSNMSPEDSSIYL	CSVEGGIVTEAFF	GQGTRLTVV	TRBV29-1*01		TRBJ1-1*01	473	0.0007
HA1-B	TRB	DAGVTQSPTHLIKTRGQQVTLRCSPK	SGHDT	VSWYQQALGQGPQFIFQ	YYEEEE	RQRGNFPDRFSGHQFPNYSSELNVNALLLGDSALYL	CASSYDEKLFF	GSGTQLSVL	TRBV5-6*01		TRBJ1-4*01	471	0.0007
HA1-B	TRB	DAGITQSPRHKVTETGTPVTLRCHQT	ENHRY	MYWYRQDPGHGLRLIHY	SYGVKD	TDKGEVSDGYSVSRSKTEDFLLTLESATSSQTSVYF	CAISPGLAGDGDTQYF	GPGTRLTVL	TRBV10-3*02	TRBD2*01	TRBJ2-3*01	470	0.0007
HA1-B	TRB	DVKVTQSSRYLVKRTGEKVFLECVQD	MDHEN	MFWYRQDPGLGLRLIYF	SYDVKM	KEKGDIPEGYSVSREKKERFSLILESASTNQTSMYL	CASSLTQNIQYF	GAGTRLSVL	TRBV28*01		TRBJ2-4*01	467	0.0007
HA1-B	TRB	DTEVTQTPKHLVMGMTNKKSLKCEQH	MGHRA	MYWYKQKAKKPPELMFV	YSYEKL	SINESVPSRFSPECPNSSLLNLHLHALQPEDSALYL	CASSQGGGGTDEQFF	GPGTRLTVL	TRBV4-1*01	TRBD2*01	TRBJ2-1*01	465	0.0007
HA1-B	TRB	DVKVTQSSRYLVKRTGEKVFLECVQD	MDHEN	MFWYRQDPGLGLRLIYF	SYDVKM	KEKGDIPEGYSVSREKKERFSLILESASTNQTSMYL	CASSFLAGTDTQYF	GPGTRLTVL	TRBV28*01		TRBJ2-3*01	464	0.0007
HA1-B	TRB	DAGITQSPRYKITETGRQVTLMCHQT	WSHSY	MFWYRQDLGHGLRLIYY	SAAADI	TDKGEVPDGYVVSRSKTENFPLTLESATRSQTSVYF	CASSTGSDSPLHF	GNGTRLTVT	TRBV10-2*01	TRBD1*01	TRBJ1-6*02	462	0.0007
HA1-B	TRB	DTAVSQTPKYLVTQMGNDKSIKCEQN	LGHDT	MYWYKQDSKKFLKIMFS	YNNKEL	IINETVPNRFSPKSPDKAHLNLHINSLELGDSAVYF	CASSQDGGGEPYNEQFF	GPGTRLTVL	TRBV3-1*01	TRBD2*01	TRBJ2-1*01	461	0.0007
HA1-B	TRB	NAGVTQTPKFRVLKTGQSMTLLCAQD	MNHEY	MYWYRQDPGMGLRLIHY	SVGEGT	TAKGEVPDGYNVSRLKKQNFLLGLESAAPSQTSVYF	CASSDRRTGELFF	GEGSRLTVL	TRBV6-2*01		TRBJ2-2*01	456	0.0007
HA1-B	TRB	GAVVSQHPSWVICKSGTSVKIECRSL	DFQATT	MFWYRQFPKQSLMLMAT	SNEGSKA	TYEQGVEKDKFLINHASLTLSTLTVTSAHPEDSSFYI	CSAIVDWSYNEQFF	GPGTRLTVL	TRBV20-1*01	TRBD2*01	TRBJ2-1*01	454	0.0007
HA1-B	TRB	DVKVTQSSRYLVKRTGEKVFLECVQD	MDHEN	MFWYRQDPGLGLRLIYF	SYDVKM	KEKGDIPEGYSVSREKKERFSLILESASTNQTSMYL	CASSLLFYEQYF	GPGTRLTVT	TRBV28*01		TRBJ2-7*01	450	0.0007
HA1-B	TRB	DAGVIQSPRHEVTEMGQEVTLRCKPI	SGHDY	LFWYRQTMMRGLELLIY	FNNNVP	IDDSGMPEDRFSAKMPNASFSTLKIQPSEPRDSAVYF	CASSYGSDSYNEQFF	GPGTRLTVL	TRBV12-4*01		TRBJ2-1*01	447	0.0006
HA1-B	TRB	KAGVTQTPRYLIKTRGQQVTLSCSPI	SGHRS	VSWYQQTPGQGLQFLFE	YFSETQ	RNKGNFPGRFSGRQFSNSRSEMNVSTLELGDSALYL	CASSLSQGVYEQYF	GPGTRLTVT	TRBV5-1*01	TRBD1*01	TRBJ2-7*01	446	0.0006
HA1-B	TRB	GAGVSQTPSNKVTEKGKYVELRCDPI	SGHTA	LYWYRQSLGQGPEFLIY	FQGTGA	ADDSGLPNDRFFAVRPEGSVSTLKIQRTERGDSAVYL	CASSPGLMNTEAFF	GQGTRLTVV	TRBV7-3*01	TRBD1*01	TRBJ1-1*01	439	0.0006
HA1-B	TRB	EAGVAQSPRYKIIEKRQSVAFWCNPI	SGHAT	LYWYQQILGQGPKLLIQ	FQNNGV	VDDSQLPKDRFSAERLKGVDSTLKIQPAKLEDSAVYL	CASSNEGSGYTF	GSGTRLTVV	TRBV11-2*01	TRBD2*02	TRBJ1-2*01	434	0.0006
HA1-B	TRB	GAVVSQHPSRVICKSGTSVKIECRSL	DFQATT	MFWYRQFPKKSLMLMAT	SNEGSKA	TYEQGVEKDKFLINHASLTLSTLTVTSAHPEDSSFYI	CSASGLEGIQYF	GAGTRLSVL	TRBV20-1*05	TRBD2*01	TRBJ2-4*01	433	0.0006
HA1-B	TRB	NAGVTQTPKFQVLKTGQSMTLQCAQD	MNHNS	MYWYRQDPGMGLRLIYY	SASEGT	TDKGEVPNGYNVSRLNKREFSLRLESAAPSQTSVYF	CASSEVTASSGNTIYF	GEGSWLTVV	TRBV6-1*01	TRBD2*01	TRBJ1-3*01	433	0.0006
HA1-B	TRB	GAVVSQHPSRVICKSGTSVKIECRSL	DFQATT	MFWYRQFPKKSLMLMAT	SNEGSKA	TYEQGVEKDKFLINHASLTLSTLTVTSAHPEDSSFYI	CSAPLAGSYNEQFF	GPGTRLTVL	TRBV20-1*05	TRBD2*01	TRBJ2-1*01	430	0.0006
HA1-B	TRB	DVKVTQSSRYLVKRTGEKVFLECVQD	MDHEN	MFWYRQDPGLGLRLIYF	SYDVKM	KEKGDIPEGYSVSREKKERFSLILESASTNQTSMYL	CASSLRLAAQETQYF	GPGTRLLVL	TRBV28*01	TRBD2*01	TRBJ2-5*01	430	0.0006
HA1-B	TRB	EAGVVQSPRYKIIEKKQPVAFWCNPI	SGHNT	LYWYRQNLGQGPELLIR	YENEEA	VDDSQLPKDRFSAERLKGVDSTLKIQPAELGDSAVYL	CASSLGLATGELFF	GEGSRLTVL	TRBV11-3*04	TRBD2*01	TRBJ2-2*01	429	0.0006
HA1-B	TRB	KAGVTQTPRYLIKTRGQQVTLSCSPI	SGHRS	VSWYQQTPGQGLQFLFE	YFSETQ	RNKGNFPGRFSGRQFSNSRSEMNVSTLELGDSALYL	CASSTTAGSGEAFF	GQGTRLTVV	TRBV5-1*01	TRBD2*01	TRBJ1-1*01	428	0.0006
HA1-B	TRB	DTEVTQTPKHLVMGMTNKKSLKCEQH	MGHRA	MYWYKQKAKKPPELMFV	YSYEKL	SINESVPSRFSPECPNSSLLNLHLHALQPEDSALYL	CASIGGGDTDTQYF	GPGTRLTVL	TRBV4-1*01	TRBD2*01	TRBJ2-3*01	428	0.0006
HA1-B	TRB	NAGVTQTPKFQVLKTGQSMTLQCAQD	MNHNS	MYWYRQDPGMGLRLIYY	SASEGT	TDKGEVPNGYNVSRLNKREFSLRLESAAPSQTSVYF	CASSAQGREQYF	GPGTRLTVT	TRBV6-1*01	TRBD2*02	TRBJ2-7*01	425	0.0006
HA1-B	TRB	DAGITQSPRHKVTETGTPVTLRCHQT	ENHRY	MYWYRQDPGHGLRLIHY	SYGVKD	TDKGEVSDGYSVSRSKTEDFLLTLESATSSQTSVYF	CAISEGREAFF	GQGTRLTVV	TRBV10-3*02		TRBJ1-1*01	424	0.0006
HA1-B	TRB	EAGVAQSPRYKIIEKRQSVAFWCNPI	SGHAT	LYWYQQILGQGPKLLIQ	FQNNGV	VDDSQLPKDRFSAERLKGVDSTLKIQPAKLEDSAVYL	CASSSSMDYGYTF	GSGTRLTVV	TRBV11-2*03		TRBJ1-2*01	421	0.0006
HA1-B	TRB	DTAVSQTPKYLVTQMGNDKSIKCEQN	LGHDT	MYWYKQDSKKFLKIMFS	YNNKEL	IINETVPNRFSPKSPDKAHLNLHINSLELGDSAVYF	CASSPGTGNTEAFF	GQGTRLTVV	TRBV3-1*01	TRBD1*01	TRBJ1-1*01	417	0.0006
HA1-B	TRB	DTGVSQDPRHKITKRGQNVTFRCDPI	SEHNR	LYWYRQTLGQGPEFLTY	FQNEAQ	LEKSRLLSDRFSAERPKGSFSTLEIQRTEQGDSAMYL	CASSLLSGFGFF	GPGTRLTVL	TRBV7-9*03	TRBD2*01	TRBJ2-1*01	414	0.0006
HA1-B	TRB	DTAVSQTPKYLVTQMGNDKSIKCEQN	LGHDT	MYWYKQDSKKFLKIMFS	YNNKEL	IINETVPNRFSPKSPDKAHLNLHINSLELGDSAVYF	CASSPSFVFRAFKEAYEQYF	GPGTRLTVT	TRBV3-1*01	TRBD2*01	TRBJ2-7*01	408	0.0006
HA1-B	TRB	GAGVSQSPSNKVTEKGKDVELRCDPI	SGHTA	LYWYRQRLGQGLEFLIY	FQGNSA	PDKSGLPSDRFSAERTGESVSTLTIQRTQQEDSAVYL	CASSLAVNTGELFF	GEGSRLTVL	TRBV7-2*02		TRBJ2-2*01	406	0.0006
HA1-B	TRB	NAGVTQTPKFQVLKTGQSMTLQCAQD	MNHNS	MYWYRQDPGMGLRLIYY	SASEGT	TDKGEVPNGYNVSRLNKREFSLRLESAAPSQTSVYF	CASSEAGGTRADTQYF	GPGTRLTVL	TRBV6-1*01	TRBD2*01	TRBJ2-3*01	402	0.0006
HA1-B	TRB	DAGVIQSPRHEVTEMGQEVTLRCKPI	SGHNS	LFWYRQTMMRGLELLIY	FNNNVP	IDDSGMPEDRFSAKMPNASFSTLKIQPSEPRDSAVYF	CASSRVAGELFF	GEGSRLTVL	TRBV12-3*01		TRBJ2-2*01	399	0.0006
HA1-B	TRB	EADIYQTPRYLVIGTGKKITLECSQT	MGHDK	MYWYQQDPGMELHLIHY	SYGVNS	TEKGDLSSESTVSRIRTEHFPLTLESARPSHTSQYL	CASRGTVPSYEQYF	GPGTRLTVT	TRBV25-1*01	TRBD2*01	TRBJ2-7*01	398	0.0006
HA1-B	TRB	AAGVIQSPRHLIKEKRETATLKCYPI	SRHDT	VYWYQQGPGQDPQFLIS	FYEKMQ	SDKGSIPDRFSAQQFSDYHSELNMSSLELGDSALYF	CASRERLSDEKLFF	GSGTQLSVL	TRBV13*01	TRBD2*01	TRBJ1-4*01	395	0.0006
HA1-B	TRB	GAGVSQSPRYKVTKRGQDVALRCDPI	SGHVS	LYWYRQALGQGPEFLTY	FNYEAQ	QDKSGLPNDRFSAERPEGSISTLTIQRTEQRDSAMYR	CASSLFWGDEQFF	GPGTRLTVL	TRBV7-6*01	TRBD1*01	TRBJ2-1*01	394	0.0006
HA1-B	TRB	NAGVMQNPRHLVRRRGQEARLRCSPM	KGHSH	VYWYRQLPEEGLKFMVY	LQKENI	IDESGMPKERFSAEFPKEGPSILRIQQVVRGDSAAYF	CASSRDARDYGYTF	GSGTRLTVV	TRBV18*01	TRBD1*01	TRBJ1-2*01	392	0.0006
HA1-B	TRB	NAGVTQTPKFRILKIGQSMTLQCTQD	MNHNY	MYWYRQDPGMGLKLIYY	SVGAGI	TDKGEVPNGYNVSRSTTEDFPLRLELAAPSQTSVYF	CASSYVGGIGDTQYF	GPGTRLTVL	TRBV6-6*01		TRBJ2-3*01	392	0.0006
HA1-B	TRB	DTGVSQDPRHKITKRGQNVTFRCDPI	SEHNR	LYWYRQTLGQGPEFLTY	FQNEAQ	LEKSRLLSDRFSAERPKGSFSTLEIQRTEQGDSAMYL	CASSHPGDRGYEQYF	GPGTRLTVT	TRBV7-9*03	TRBD1*01	TRBJ2-7*01	391	0.0006
HA1-B	TRB	DVKVTQSSRYLVKRTGEKVFLECVQD	MDHEN	MFWYRQDPGLGLRLIYF	SYDVKM	KEKGDIPEGYSVSREKKERFSLILESASTNQTSMYL	CAAKLSGDLYNEQFF	GPGTRLTVL	TRBV28*01	TRBD2*01	TRBJ2-1*01	390	0.0006
HA1-B	TRB	DAGVTQSPTHLIKTRGQQVTLRCSPK	SGHDT	VSWYQQALGQGPQFIFQ	YYEEEE	RQRGNFPDRFSGHQFPNYSSELNVNALLLGDSALYL	CASSPSPPGSEAFF	GQGTRLTVV	TRBV5-6*01	TRBD2*02	TRBJ1-1*01	389	0.0006
HA1-B	TRB	NAGVMQNPRHLVRRRGQEARLRCSPM	KGHSH	VYWYRQLPEEGLKFMVY	LQKENI	IDESGMPKERFSAEFPKEGPSILRIQQVVRGDSAAYF	CASSLTGVGEQYF	GPGTRLTVT	TRBV18*01	TRBD1*01	TRBJ2-7*01	388	0.0006
HA1-B	TRB	DAMVIQNPRYQVTQFGKPVTLSCSQT	LNHNV	MYWYQQKSSQAPKLLFH	YYDKDF	NNEADTPDNFQSRRPNTSFCFLDIRSPGLGDAAMYL	CATSRGTGGTKNIQYF	GAGTRLSVL	TRBV15*02	TRBD1*01	TRBJ2-4*01	388	0.0006
HA1-B	TRB	DAEITQSPRHKITETGRQVTLACHQT	WNHNN	MFWYRQDLGHGLRLIHY	SYGVQD	TNKGEVSDGYSVSRSNTEDLPLTLESAASSQTSVYF	CASKGPVGLRLRPYEQYF	GPGTRLTVT	TRBV10-1*01	TRBD2*01	TRBJ2-7*01	387	0.0006
HA1-B	TRB	KAGVTQTPRYLIKTRGQQVTLSCSPI	SGHRS	VSWYQQTPGQGLQFLFE	YFSETQ	RNKGNFPGRFSGRQFSNSRSEMNVSTLELGDSALYL	CASSPKQGSNEQFF	GPGTRLTVL	TRBV5-1*01	TRBD1*01	TRBJ2-1*01	387	0.0006
HA1-B	TRB	DVKVTQSSRYLVKRTGEKVFLECVQD	MDHEN	MFWYRQDPGLGLRLIYF	SYDVKM	KEKGDIPEGYSVSREKKERFSLILESASTNQTSMYL	CASSSGGYATNEKLFF	GSGTQLSVL	TRBV28*01		TRBJ1-4*01	383	0.0006
HA1-B	TRB	DTGVSQDPRHKITKRGQNVTFRCDPI	SEHNR	LYWYRQTLGQGPEFLTY	FQNEAQ	LEKSRLLSDRFSAERPKGSFSTLEIQRTEQGDSAMYL	CASSPLDSYEQYF	GPGTRLTVT	TRBV7-9*03	TRBD1*01	TRBJ2-7*01	382	0.0006
HA1-B	TRB	DARVTQTPRHKVTEMGQEVTMRCQPI	LGHNT	VFWYRQTMMQGLELLAY	FRNRAP	LDDSGMPKDRFSAEMPDATLATLKIQPSEPRDSAVYF	CASGLLGGTEAFF	GQGTRLTVV	TRBV12-5*01	TRBD2*01	TRBJ1-1*01	382	0.0006
HA1-B	TRB	GAGVSQTPSNKVTEKGKYVELRCDPI	SGHTA	LYWYRQSLGQGPEFLIY	FQGTGA	ADDSGLPNDRFFAVRPEGSVSTLKIQRTERGDSAVYL	CASSSQGNTEAFF	GQGTRLTVV	TRBV7-3*01	TRBD1*01	TRBJ1-1*01	381	0.0006
HA1-B	TRB	KAGVTQTPRYLIKTRGQQVTLSCSPI	SGHRS	VSWYQQTPGQGLQFLFE	YFSETQ	RNKGNFPGRFSGRQFSNSRSEMNVSTLELGDSALYL	CASSLGGEAFF	GQGTRLTVV	TRBV5-1*01		TRBJ1-1*01	380	0.0005
HA1-B	TRB	NAGVTQTPKFRVLKTGQSMTLLCAQD	MNHEY	MYWYRQDPGMGLRLIHY	SVGEGT	TAKGEVPDGYNVSRLKKQNFLLGLESAAPSQTSVYF	CASSPHRDKNTEAFF	GQGTRLTVV	TRBV6-2*01	TRBD1*01	TRBJ1-1*01	380	0.0005
HA1-B	TRB	KAGVTQTPRYLIKTRGQQVTLSCSPI	SGHRS	VSWYQQTPGQGLQFLFE	YFSETQ	RNKGNFPGRFSGRQFSNSRSEMNVSTLELGDSALYL	CASSTGLTQETQYF	GPGTRLLVL	TRBV5-1*01	TRBD2*01	TRBJ2-5*01	379	0.0005
HA1-B	TRB	EPEVTQTPSHQVTQMGQEVILRCVPI	SNHLY	FYWYRQILGQKVEFLVS	FYNNEI	SEKSEIFDDQFSVERPDGSNFTLKIRSTKLEDSAMYF	CASTGLVPPQGYTF	GSGTRLTVV	TRBV2*01	TRBD2*01	TRBJ1-2*01	379	0.0005
HA1-B	TRB	DADVTQTPRNRITKTGKRIMLECSQT	KGHDR	MYWYRQDPGLGLRLIYY	SFDVKD	INKGEISDGYSVSRQAQAKFSLSLESAIPNQTALYF	CATTDGGYETGELFF	GEGSRLTVL	TRBV24-1*01	TRBD2*01	TRBJ2-2*01	377	0.0005
HA1-B	TRB	DAGVIQSPRHEVTEMGQEVTLRCKPI	SGHDY	LFWYRQTMMRGLELLIY	FNNNVP	IDDSGMPEDRFSAKMPNASFSTLKIQPSEPRDSAVYF	CASSLGGLSQETQYF	GPGTRLLVL	TRBV12-4*01		TRBJ2-5*01	374	0.0005
HA1-B	TRB	NAGVTQTPKFQVLKTGQSMTLQCAQD	MNHNS	MYWYRQDPGMGLRLIYY	SASEGT	TDKGEVPNGYNVSRLNKREFSLRLESAAPSQTSVYF	CASSEALERSEAFF	GQGTRLTVV	TRBV6-1*01		TRBJ1-1*01	372	0.0005
HA1-B	TRB	KAGVTQTPRYLIKTRGQQVTLSCSPI	SGHRS	VSWYQQTPGQGLQFLFE	YFSETQ	RNKGNFPGRFSGRQFSNSRSEMNVSTLELGDSALYL	CASSIDEQYF	GPGTRLTVT	TRBV5-1*01		TRBJ2-7*01	371	0.0005
HA1-B	TRB	ETGVTQTPRHLVMGMTNKKSLKCEQH	LGHNA	MYWYKQSAKKPLELMFV	YNFKEQ	TENNSVPSRFSPECPNSSHLFLHLHTLQPEDSALYL	CASSQAGQGDGYTF	GSGTRLTVV	TRBV4-2*01	TRBD1*01	TRBJ1-2*01	370	0.0005
HA1-B	TRB	DAGVTQSPTHLIKTRGQHVTLRCSPI	SGHKS	VSWYQQVLGQGPQFIFQ	YYEKEE	RGRGNFPDRFSARQFPNYSSELNVNALLLGDSALYL	CASSLRDSTTDTQYF	GPGTRLTVL	TRBV5-5*02	TRBD2*01	TRBJ2-3*01	370	0.0005
HA1-B	TRB	KAGVTQTPRYLIKTRGQQVTLSCSPI	SGHRS	VSWYQQTPGQGLQFLFE	YFSETQ	RNKGNFPGRFSGRQFSNSRSEMNVSTLELGDSALYL	CASRTSSYNEQFF	GPGTRLTVL	TRBV5-1*01		TRBJ2-1*01	369	0.0005
HA1-B	TRB	DAGITQSPRYKITETGRQVTLMCHQT	WSHSY	MFWYRQDLGHGLRLIYY	SAAADI	TDKGEVPDGYVVSRSKTENFPLTLESATRSQTSVYF	CASSDPIGSGYTF	GSGTRLTVV	TRBV10-2*01		TRBJ1-2*01	368	0.0005
HA1-B	TRB	DTEVTQTPKHLVMGMTNKKSLKCEQH	MGHRA	MYWYKQKAKKPPELMFV	YSYEKL	SINESVPSRFSPECPNSSLLNLHLHALQPEDSALYL	CASSQLLLGLAEAFF	GQGTRLTVV	TRBV4-1*01		TRBJ1-1*01	366	0.0005
HA1-B	TRB	DADVTQTPRNRITKTGKRIMLECSQT	KGHDR	MYWYRQDPGLGLRLIYY	SFDVKD	INKGEISDGYSVSRQAQAKFSLSLESAIPNQTALYF	CATSEIWAGELFF	GEGSRLTVL	TRBV24-1*01		TRBJ2-2*01	365	0.0005
HA1-B	TRB	DTAVSQTPKYLVTQMGNDKSIKCEQN	LGHDT	MYWYKQDSKKFLKIMFS	YNNKEL	IINETVPNRFSPKSPDKAHLNLHINSLELGDSAVYF	CASSQSLTGTEAFF	GQGTRLTVV	TRBV3-1*01	TRBD1*01	TRBJ1-1*01	364	0.0005
HA1-B	TRB	NAGVTQTPKFRILKIGQSMTLQCTQD	MNHNY	MYWYRQDPGMGLKLIYY	SVGAGI	TDKGEVPNGYNVSRSTTEDFPLRLELAAPSQTSVYF	CASSYLTRENTEAFF	GQGTRLTVV	TRBV6-6*01	TRBD1*01	TRBJ1-1*01	363	0.0005
HA1-B	TRB	DAGVTQSPTHLIKTRGQQVTLRCSPK	SGHDT	VSWYQQALGQGPQFIFQ	YYEEEE	RQRGNFPDRFSGHQFPNYSSELNVNALLLGDSALYL	CASSKARRPLGETQYF	GPGTRLLVL	TRBV5-6*01	TRBD1*01	TRBJ2-5*01	362	0.0005
HA1-B	TRB	DSGVTQTPKHLITATGQRVTLRCSPR	SGDLS	VYWYQQSLDQGLQFLIQ	YYNGEE	RAKGNILERFSAQQFPDLHSELNLSSLELGDSALYF	CASSEDQNPGNQETQYF	GPGTRLLVL	TRBV9*01	TRBD1*01	TRBJ2-5*01	360	0.0005
HA1-B	TRB	EPEVTQTPSHQVTQMGQEVILRCVPI	SNHLY	FYWYRQILGQKVEFLVS	FYNNEI	SEKSEIFDDQFSVERPDGSNFTLKIRSTKLEDSAMYF	CASSDGSQETQYF	GPGTRLLVL	TRBV2*01		TRBJ2-5*01	359	0.0005
HA1-B	TRB	DAGITQSPRHKVTETGTPVTLRCHQT	ENHRY	MYWYRQDPGHGLRLIHY	SYGVKD	TDKGEVSDGYSVSRSKTEDFLLTLESATSSQTSVYF	CAINKMAGHEQFF	GPGTRLTVL	TRBV10-3*01	TRBD1*01	TRBJ2-1*01	359	0.0005
HA1-B	TRB	KAGVTQTPRYLIKTRGQQVTLSCSPI	SGHRS	VSWYQQTPGQGLQFLFE	YFSETQ	RNKGNFPGRFSGRQFSNSRSEMNVSTLELGDSALYL	CASSPPSGRAPDTQYF	GPGTRLTVL	TRBV5-1*01	TRBD2*02	TRBJ2-3*01	359	0.0005
HA1-B	TRB	DTAVSQTPKYLVTQMGNDKSIKCEQN	LGHDT	MYWYKQDSKKFLKIMFS	YNNKEL	IINETVPNRFSPKSPDKAHLNLHINSLELGDSAVYF	CASSQDRGLAGELFF	GEGSRLTVL	TRBV3-1*01	TRBD1*01	TRBJ2-2*01	357	0.0005
HA1-B	TRB	DAGITQSPRHKVTETGTPVTLRCHQT	ENHRY	MYWYRQDPGHGLRLIHY	SYGVKD	TDKGEVSDGYSVSRSKTEDFLLTLESATSSQTSVYF	CASQGGDSNQPQHF	GDGTRLSIL	TRBV10-3*01		TRBJ1-5*01	355	0.0005
HA1-B	TRB	GAGVSQSPSNKVTEKGKDVELRCDPI	SGHTA	LYWYRQRLGQGLEFLIY	FQGNSA	PDKSGLPSDRFSAERTGESVSTLTIQRTQQEDSAVYL	CASSHPIGPSTDTQYF	GPGTRLTVL	TRBV7-2*02	TRBD2*01	TRBJ2-3*01	354	0.0005
HA1-B	TRB	GAVVSQHPSWVICKSGTSVKIECRSL	DFQATT	MFWYRQFPKQSLMLMAT	SNEGSKA	TYEQGVEKDKFLINHASLTLSTLTVTSAHPEDSSFYI	CSAREGAGPESETQYF	GPGTRLLVL	TRBV20-1*01	TRBD2*01	TRBJ2-5*01	354	0.0005
HA1-B	TRB	DSGVTQTPKHLITATGQRVTLRCSPR	SGDLS	VYWYQQSLDQGLQFLIQ	YYNGEE	RAKGNILERFSAQQFPDLHSELNLSSLELGDSALYF	CASSLTGVAEKLFF	GSGTQLSVL	TRBV9*01	TRBD1*01	TRBJ1-4*01	354	0.0005
HA1-B	TRB	NAGVTQTPKFQVLKTGQSMTLQCAQD	MNHNS	MYWYRQDPGMGLRLIYY	SASEGT	TDKGEVPNGYNVSRLNKREFSLRLESAAPSQTSVYF	CATPGVVATEAFF	GQGTRLTVV	TRBV6-1*01	TRBD1*01	TRBJ1-1*01	353	0.0005
HA1-B	TRB	EPEVTQTPSHQVTQMGQEVILRCVPI	SNHLY	FYWYRQILGQKVEFLVS	FYNNEI	SEKSEIFDDQFSVERPDGSNFTLKIRSTKLEDSAMYF	CASCDGPYNEQFF	GPGTRLTVL	TRBV2*01		TRBJ2-1*01	353	0.0005
HA1-B	TRB	NAGVTQTPKFRILKIGQSMTLQCTQD	MNHNY	MYWYRQDPGMGLKLIYY	SVGAGI	TDKGEVPNGYNVSRSTTEDFPLRLELAAPSQTSVYF	CASSLRIESEAFF	GQGTRLTVV	TRBV6-6*01		TRBJ1-1*01	350	0.0005
HA1-B	TRB	DTEVTQTPKHLVMGMTNKKSLKCEQH	MGHRA	MYWYKQKAKKPPELMFV	YSYEKL	SINESVPSRFSPECPNSSLLNLHLHALQPEDSALYL	CASSQFSGDRGAQHF	GDGTRLSIL	TRBV4-1*01	TRBD2*01	TRBJ1-5*01	349	0.0005
HA1-B	TRB	DAGITQSPRHKVTETGTPVTLRCHQT	ENHRY	MYWYRQDPGHGLRLIHY	SYGVKD	TDKGEVSDGYSVSRSKTEDFLLTLESATSSQTSVYF	CAIAGPYGYTF	GSGTRLTVV	TRBV10-3*02		TRBJ1-2*01	349	0.0005
HA1-B	TRB	DAGVIQSPRHEVTEMGQEVTLRCKPI	SGHDY	LFWYRQTMMRGLELLIY	FNNNVP	IDDSGMPEDRFSAKMPNASFSTLKIQPSEPRDSAVYF	CASNGGGARYGYTF	GSGTRLTVV	TRBV12-4*01	TRBD2*01	TRBJ1-2*01	349	0.0005
HA1-B	TRB	KAGVTQTPRYLIKTRGQQVTLSCSPI	SGHRS	VSWYQQTPGQGLQFLFE	YFSETQ	RNKGNFPGRFSGRQFSNSRSEMNVSTLELGDSALYL	CASSRDRSNTGELFF	GEGSRLTVL	TRBV5-1*01	TRBD1*01	TRBJ2-2*01	348	0.0005
HA1-B	TRB	EAQVTQNPRYLITVTGKKLTVTCSQN	MNHEY	MSWYRQDPGLGLRQIYY	SMNVEV	TDKGDVPEGYKVSRKEKRNFPLILESPSPNQTSLYF	CASSPLGTGFGTNEKLFF	GSGTQLSVL	TRBV27*01	TRBD1*01	TRBJ1-4*01	347	0.0005
HA1-B	TRB	DAMVIQNPRYQVTQFGKPVTLSCSQT	LNHNV	MYWYQQKSSQAPKLLFH	YYDKDF	NNEADTPDNFQSRRPNTSFCFLDIRSPGLGDAAMYL	CATSRDDLRGYEQYF	GPGTRLTVT	TRBV15*02	TRBD2*01	TRBJ2-7*01	347	0.0005
HA1-B	TRB	GAVVSQHPSRVICKSGTSVKIECRSL	DFQATT	MFWYRQFPKKSLMLMAT	SNEGSKA	TYEQGVEKDKFLINHASLTLSTLTVTSAHPEDSSFYI	CSAREPGVSPLHF	GNGTRLTVT	TRBV20-1*05	TRBD1*01	TRBJ1-6*01	347	0.0005
HA1-B	TRB	EAGVAQSPRYKIIEKRQSVAFWCNPI	SGHAT	LYWYQQILGQGPKLLIQ	FQNNGV	VDDSQLPKDRFSAERLKGVDSTLKIQPAKLEDSAVYL	CASSLGGGTYEQYF	GPGTRLTVT	TRBV11-2*03	TRBD1*01	TRBJ2-7*01	347	0.0005
HA1-B	TRB	DAGVIQSPRHEVTEMGQEVTLRCKPI	SGHNS	LFWYRQTMMRGLELLIY	FNNNVP	IDDSGMPEDRFSAKMPNASFSTLKIQPSEPRDSAVYF	CASTQTLGTDYGYTF	GSGTRLTVV	TRBV12-3*01	TRBD1*01	TRBJ1-2*01	345	0.0005
HA1-B	TRB	NAGVTQTPKFQVLKTGQSMTLQCAQD	MNHNS	MYWYRQDPGMGLRLIYY	SASEGT	TDKGEVPNGYNVSRLNKREFSLRLESAAPSQTSVYF	CASSRLAGGSYEQYF	GPGTRLTVT	TRBV6-1*01	TRBD2*02	TRBJ2-7*01	344	0.0005
HA1-B	TRB	EAQVTQNPRYLITVTGKKLTVTCSQN	MNHEY	MSWYRQDPGLGLRQIYY	SMNVEV	TDKGDVPEGYKVSRKEKRNFPLILESPSPNQTSLYF	CASSLMAVSTDTQYF	GPGTRLTVL	TRBV27*01		TRBJ2-3*01	343	0.0005
HA1-B	TRB	KAGVTQTPRYLIKTRGQQVTLSCSPI	SGHRS	VSWYQQTPGQGLQFLFE	YFSETQ	RNKGNFPGRFSGRQFSNSRSEMNVSTLELGDSALYL	CASSFGTSGPYEQYF	GPGTRLTVT	TRBV5-1*01	TRBD2*01	TRBJ2-7*01	343	0.0005
HA1-B	TRB	DADVTQTPRNRITKTGKRIMLECSQT	KGHDR	MYWYRQDPGLGLRLIYY	SFDVKD	INKGEISDGYSVSRQAQAKFSLSLESAIPNQTALYF	CATSEGTVDGYTF	GSGTRLTVV	TRBV24-1*01	TRBD1*01	TRBJ1-2*01	343	0.0005
HA1-B	TRB	EAGVAQSPRYKIIEKRQSVAFWCNPI	SGHAT	LYWYQQILGQGPKLLIQ	FQNNGV	VDDSQLPKDRFSAERLKGVDSTLKIQPAKLEDSAVYL	CASSLARTGNSPLHF	GNGTRLTVT	TRBV11-2*03	TRBD1*01	TRBJ1-6*02	342	0.0005
HA1-B	TRB	DTEVTQTPKHLVMGMTNKKSLKCEQH	MGHRA	MYWYKQKAKKPPELMFV	YSYEKL	SINESVPSRFSPECPNSSLLNLHLHALQPEDSALYL	CASSLPGLGSSYNEQFF	GPGTRLTVL	TRBV4-1*01	TRBD2*01	TRBJ2-1*01	341	0.0005
HA1-B	TRB	DAGVTQSPTHLIKTRGQQVTLRCSPK	SGHDT	VSWYQQALGQGPQFIFQ	YYEEEE	RQRGNFPDRFSGHQFPNYSSELNVNALLLGDSALYL	CASTPSGSYNEQFF	GPGTRLTVL	TRBV5-6*01	TRBD1*01	TRBJ2-1*01	341	0.0005
HA1-B	TRB	NAGVTQTPKFQVLKTGQSMTLQCAQD	MNHNS	MYWYRQDPGMGLRLIYY	SASEGT	TDKGEVPNGYNVSRLNKREFSLRLESAAPSQTSVYF	CASSDYGVYNSPLHF	GNGTRLTVT	TRBV6-1*01	TRBD2*01	TRBJ1-6*01	340	0.0005
HA1-B	TRB	EAGVVQSPRYKIIEKKQPVAFWCNPI	SGHNT	LYWYRQNLGQGPELLIR	YENEEA	VDDSQLPKDRFSAERLKGVDSTLKIQPAELGDSAVYL	CASSLGPQVLTFF	GQGTRLTVV	TRBV11-3*04	TRBD2*01	TRBJ1-1*01	340	0.0005
HA1-B	TRB	NAGVTQTPKFRILKIGQSMTLQCTQD	MNHNY	MYWYRQDPGMGLKLIYY	SVGAGI	TDKGEVPNGYNVSRSTTEDFPLRLELAAPSQTSVYF	CASSYMRGNYEQYF	GPGTRLTVT	TRBV6-6*01	TRBD2*01	TRBJ2-7*01	339	0.0005
HA1-B	TRB	EAGVAQSPRYKIIEKRQSVAFWCNPI	SGHAT	LYWYQQILGQGPKLLIQ	FQNNGV	VDDSQLPKDRFSAERLKGVDSTLKIQPAKLEDSAVYL	CASSWGTGQGSGNTEAFF	GQGTRLTVV	TRBV11-2*03	TRBD1*01	TRBJ1-1*01	338	0.0005
HA1-B	TRB	ETGVTQTPRHLVMGMTNKKSLKCEQH	LGHNA	MYWYKQSAKKPLELMFV	YNFKEQ	TENNSVPSRFSPECPNSSHLFLHLHTLQPEDSALYL	CASSQATSGSYNEQFF	GPGTRLTVL	TRBV4-2*01	TRBD2*02	TRBJ2-1*01	338	0.0005
HA1-B	TRB	DVKVTQSSRYLVKRTGEKVFLECVQD	MDHEN	MFWYRQDPGLGLRLIYF	SYDVKM	KEKGDIPEGYSVSREKKERFSLILESASTNQTSMYL	CASSQGALTNEKLFF	GSGTQLSVL	TRBV28*01	TRBD1*01	TRBJ1-4*01	338	0.0005
HA1-B	TRB	EAQVTQNPRYLITVTGKKLTVTCSQN	MNHEY	MSWYRQDPGLGLRQIYY	SMNVEV	TDKGDVPEGYKVSRKEKRNFPLILESPSPNQTSLYF	CASSPILSGTGTGELFF	GEGSRLTVL	TRBV27*01	TRBD2*02	TRBJ2-2*01	337	0.0005
HA1-B	TRB	SAVISQKPSRDICQRGTSLTIQCQVD	SQVTM	MFWYRQQPGQSLTLIAT	ANQGSEA	TYESGFVIDKFPISRPNLTFSTLTVSNMSPEDSSIYL	CSVLNTEAFF	GQGTRLTVV	TRBV29-1*01		TRBJ1-1*01	337	0.0005
HA1-B	TRB	GAGVSQTPSNKVTEKGKYVELRCDPI	SGHTA	LYWYRQSLGQGPEFLIY	FQGTGA	ADDSGLPNDRFFAVRPEGSVSTLKIQRTERGDSAVYL	CARTHLVSGDEQFF	GPGTRLTVL	TRBV7-3*01	TRBD2*01	TRBJ2-1*01	337	0.0005
HA1-B	TRB	AAGVIQSPRHLIKEKRETATLKCYPI	PRHDT	VYWYQQGPGQDPQFLIS	FYEKMQ	SDKGSIPDRFSAQQFSDYHSELNMSSLELGDSALYF	CATETGGQIEAFF	GQGTRLTVV	TRBV13*01	TRBD1*01	TRBJ1-1*01	337	0.0005
HA1-B	TRB	NAGVTQTPKFQVLKTGQSMTLQCAQD	MNHEY	MSWYRQDPGMGLRLIHY	SVGAGI	TDQGEVPNGYNVSRSTTEDFPLRLLSAAPSQTSVYF	CASSYSGGAPNYGYTF	GSGTRLTVV	TRBV6-5*01	TRBD1*01	TRBJ1-2*01	337	0.0005
HA1-B	TRB	DTAVSQTPKYLVTQMGNDKSIKCEQN	LGHDT	MYWYKQDSKKFLKIMFS	YNNKEL	IINETVPNRFSPKSPDKAHLNLHINSLELGDSAVYF	CASMGITYEQYF	GPGTRLTVT	TRBV3-1*01		TRBJ2-7*01	337	0.0005
HA1-B	TRB	SAVISQKPSRDICQRGTSLTIQCQVD	SQVTM	MFWYRQQPGQSLTLIAT	ANQGSEA	TYESGFVIDKFPISRPNLTFSTLTVSNMSPEDSSIYL	CSVGSGRFETGELFF	GEGSRLTVL	TRBV29-1*01	TRBD1*01	TRBJ2-2*01	336	0.0005
HA1-B	TRB	KAGVTQTPRYLIKTRGQQVTLSCSPI	SGHRS	VSWYQQTPGQGLQFLFE	YFSETQ	RNKGNFPGRFSGRQFSNSRSEMNVSTLELGDSALYL	CASSLGLVGGRSTDTQYF	GPGTRLTVL	TRBV5-1*01	TRBD2*02	TRBJ2-3*01	335	0.0005
HA1-B	TRB	DTEVTQTPKHLVMGMTNKKSLKCEQH	MGHRA	MYWYKQKAKKPPELMFV	YSYEKL	SINESVPSRFSPECPNSSLLNLHLHALQPEDSALYL	CASSPTRAGHEQYF	GPGTRLTVT	TRBV4-1*01		TRBJ2-7*01	335	0.0005
HA1-B	TRB	DTGVSQDPRHKITKRGQNVTFRCDPI	SEHNR	LYWYRQTLGQGPEFLTY	FQNEAQ	LEKSRLLSDRFSAERPKGSFSTLEIQRTEQGDSAMYL	CASSLSGRGSNEQFF	GPGTRLTVL	TRBV7-9*03	TRBD2*02	TRBJ2-1*01	334	0.0005
HA1-B	TRB	DTGVSQDPRHKITKRGQNVTFRCDPI	SEHNR	LYWYRQTLGQGPEFLTY	FQNEAQ	LEKSRLLSDRFSAERPKGSFSTLEIQRTEQGDSAMYL	CASSLESGDGYTF	GSGTRLTVV	TRBV7-9*03	TRBD1*01	TRBJ1-2*01	334	0.0005
HA1-B	TRB	KAGVTQTPRYLIKTRGQQVTLSCSPI	SGHRS	VSWYQQTPGQGLQFLFE	YFSETQ	RNKGNFPGRFSGRQFSNSRSEMNVSTLELGDSALYL	CASSYSNGNEQFF	GPGTRLTVL	TRBV5-1*01		TRBJ2-1*01	332	0.0005
HA1-B	TRB	DTEVTQTPKHLVMGMTNKKSLKCEQH	MGHRA	MYWYKQKAKKPPELMFV	YSYEKL	SINESVPSRFSPECPNSSLLNLHLHALQPEDSALYL	CASSQVTSSYEQYF	GPGTRLTVT	TRBV4-1*01		TRBJ2-7*01	331	0.0005
HA1-B	TRB	DAGITQSPRHKVTETGTPVTLRCHQT	ENHRY	MYWYRQDPGHGLRLIHY	SYGVKD	TDKGEVSDGYSVSRSKTEDFLLTLESATSSQTSVYF	CAIDRDGSYEQYF	GPGTRLTVT	TRBV10-3*01	TRBD1*01	TRBJ2-7*01	330	0.0005
HA1-B	TRB	DADVTQTPRNRITKTGKRIMLECSQT	KGHDR	MYWYRQDPGLGLRLIYY	SFDVKD	INKGEISDGYSVSRQAQAKFSLSLESAIPNQTALYF	CATSVAAGGYTF	GSGTRLTVV	TRBV24-1*01	TRBD2*01	TRBJ1-2*01	330	0.0005
HA1-B	TRB	DVKVTQSSRYLVKRTGEKVFLECVQD	MDHEN	MFWYRQDPGLGLRLIYF	SYDVKM	KEKGDIPEGYSVSREKKERFSLILESASTNQTSMYL	CASSLASTDTQYF	GPGTRLTVL	TRBV28*01		TRBJ2-3*01	330	0.0005
HA1-B	TRB	EADIYQTPRYLVIGTGKKITLECSQT	MGHDK	MYWYQQDPGMELHLIHY	SYGVNS	TEKGDLSSESTVSRIRTEHFPLTLESARPSHTSQYL	CASIPRRQGVSGANVLTF	GAGSRLTVL	TRBV25-1*01	TRBD1*01	TRBJ2-6*01	329	0.0005
HA1-B	TRB	GAVVSQHPSWVICKSGTSVKIECRSL	DFQATT	MFWYRQFPKQSLMLMAT	SNEGSKA	TYEQGVEKDKFLINHASLTLSTLTVTSAHPEDSSFYI	CSARDRGGDGETQYF	GPGTRLLVL	TRBV20-1*01	TRBD1*01	TRBJ2-5*01	329	0.0005
HA1-B	TRB	EPEVTQTPSHQVTQMGQEVILRCVPI	SNHLY	FYWYRQILGQKVEFLVS	FYNNEI	SEKSEIFDDQFSVERPDGSNFTLKIRSTKLEDSAMYF	CAGASGAIGELFF	GEGSRLTVL	TRBV2*01	TRBD2*01	TRBJ2-2*01	328	0.0005
HA1-B	TRB	EPEVTQTPSHQVTQMGQEVILRCVPI	SNHLY	FYWYRQILGQKVEFLVS	FYNNEI	SEKSEIFDDQFSVERPDGSNFTLKIRSTKLEDSAMYF	CASIPRRNEQYF	GPGTRLTVT	TRBV2*01	TRBD1*01	TRBJ2-7*01	328	0.0005
HA1-B	TRB	DTGVSQDPRHKITKRGQNVTFRCDPI	SEHNR	LYWYRQTLGQGPEFLTY	FQNEAQ	LEKSRLLSDRFSAERPKGSFSTLEIQRTEQGDSAMYL	CASSLPQGYNSPLHF	GNGTRLTVT	TRBV7-9*03	TRBD1*01	TRBJ1-6*02	327	0.0005
HA1-B	TRB	NAGVTQTPKFQVLKTGQSMTLQCAQD	MNHNS	MYWYRQDPGMGLRLIYY	SASEGT	TDKGEVPNGYNVSRLNKREFSLRLESAAPSQTSVYF	CASLLQGAQPQHF	GDGTRLSIL	TRBV6-1*01	TRBD1*01	TRBJ1-5*01	327	0.0005
HA1-B	TRB	SAVISQKPSRDICQRGTSLTIQCQVD	SQVTM	MFWYRQQPGQSLTLIAT	ANQGSEA	TYESGFVIDKFPISRPNLTFSTLTVSNMSPEDSSIYL	CSVARGMGTEAFF	GQGTRLTVV	TRBV29-1*01	TRBD2*01	TRBJ1-1*01	326	0.0005
HA1-B	TRB	DTGVSQDPRHKITKRGQNVTFRCDPI	SEHNR	LYWYRQTLGQGPEFLTY	FQNEAQ	LEKSRLLSDRFSAERPKGSFSTLEIQRTEQGDSAMYL	CASSFFRGYEQYF	GPGTRLTVT	TRBV7-9*03	TRBD2*01	TRBJ2-7*01	326	0.0005
HA1-B	TRB	GAVVSQHPSRVICKSGTSVKIECRSL	DFQATT	MFWYRQFPKKSLMLMAT	SNEGSKA	TYEQGVEKDKFLINHASLTLSTLTVTSAHPEDSSFYI	CSAGEREVSYNEQFF	GPGTRLTVL	TRBV20-1*05	TRBD2*02	TRBJ2-1*01	325	0.0005
HA1-B	TRB	DAGVTQSPTHLIKTRGQQVTLRCSPK	SGHDT	VSWYQQALGQGPQFIFQ	YYEEEE	RQRGNFPDRFSGHQFPNYSSELNVNALLLGDSALYL	CASGTPDQETQYF	GPGTRLLVL	TRBV5-6*01	TRBD2*02	TRBJ2-5*01	324	0.0005
HA1-B	TRB	NAGVTQTPKFQVLKTGQSMTLQCAQD	MNHEY	MSWYRQDPGMGLRLIHY	SVGAGI	TDQGEVPNGYNVSRSTTEDFPLRLLSAAPSQTSVYF	CASRQKLTGDNSPLHF	GNGTRLTVT	TRBV6-5*01	TRBD2*02	TRBJ1-6*02	324	0.0005
HA1-B	TRB	DAGITQSPRHKVTETGTPVTLRCHQT	ENHRY	MYWYRQDPGHGLRLIHY	SYGVKD	TDKGEVSDGYSVSRSKTEDFLLTLESATSSQTSVYF	CAISDSGSQETQYF	GPGTRLLVL	TRBV10-3*02		TRBJ2-5*01	324	0.0005
HA1-B	TRB	DTAVSQTPKYLVTQMGNDKSIKCEQN	LGHDT	MYWYKQDSKKFLKIMFS	YNNKEL	IINETVPNRFSPKSPDKAHLNLHINSLELGDSAVYF	CASSQGASSEKLFF	GSGTQLSVL	TRBV3-1*01	TRBD2*01	TRBJ1-4*01	324	0.0005
HA1-B	TRB	NAGVTQTPKFRVLKTGQSMTLLCAQD	MNHEY	MYWYRQDPGMGLRLIHY	SVGEGT	TAKGEVPDGYNVSRLKKQNFLLGLESAAPSQTSVYF	CASRHEGGGYTF	GSGTRLTVV	TRBV6-2*01		TRBJ1-2*01	323	0.0005
HA1-B	TRB	SQTIHQWPATLVQPVGSPLSLECTVE	GTSNPN	LYWYRQAAGRGLQLLFY	SVGIG	QISSEVPQNLSASRPQDRQFILSSKKLLLSDSGFYL	CASDPNGGSDEQFF	GPGTRLTVL	TRBV30*01	TRBD2*01	TRBJ2-1*01	323	0.0005
HA1-B	TRB	DAGVTQSPTHLIKTRGQHVTLRCSPI	SGHKS	VSWYQQVLGQGPQFIFQ	YYEKEE	RGRGNFPDRFSARQFPNYSSELNVNALLLGDSALYL	CASSFGGIQPQHF	GDGTRLSIL	TRBV5-5*01		TRBJ1-5*01	322	0.0005
HA1-B	TRB	GAVVSQHPSWVICKSGTSVKIECRSL	DFQATT	MFWYRQFPKQSLMLMAT	SNEGSKA	TYEQGVEKDKFLINHASLTLSTLTVTSAHPEDSSFYI	CSASDWASVTYEQYF	GPGTRLTVT	TRBV20-1*01	TRBD2*01	TRBJ2-7*01	322	0.0005
HA1-B	TRB	GAVVSQHPSRVICKSGTSVKIECRSL	DFQATT	MFWYRQFPKKSLMLMAT	SNEGSKA	TYEQGVEKDKFLINHASLTLSTLTVTSAHPEDSSFYI	CSASLASGNTIYF	GEGSWLTVV	TRBV20-1*05		TRBJ1-3*01	322	0.0005
HA1-B	TRB	EAQVTQNPRYLITVTGKKLTVTCSQN	MNHEY	MSWYRQDPGLGLRQIYY	SMNVEV	TDKGDVPEGYKVSRKEKRNFPLILESPSPNQTSLYF	CASSPTREPAEQYF	GPGTRLTVT	TRBV27*01	TRBD2*01	TRBJ2-7*01	322	0.0005
HA1-B	TRB	DTGVSQDPRHKITKRGQNVTFRCDPI	SEHNR	LYWYRQTLGQGPEFLTY	FQNEAQ	LEKSRLLSDRFSAERPKGSFSTLEIQRTEQGDSAMYL	CASSLGNRDSLLF	GPGTRLTVL	TRBV7-9*03	TRBD1*01	TRBJ2-1*01	320	0.0005
HA1-B	TRB	GAVVSQHPSWVICKSGTSVKIECRSL	DFQATT	MFWYRQFPKQSLMLMAT	SNEGSKA	TYEQGVEKDKFLINHASLTLSTLTVTSAHPEDSSFYI	CSSRDHLGALGYTF	GSGTRLTVV	TRBV20-1*01	TRBD1*01	TRBJ1-2*01	320	0.0005
HA1-B	TRB	NAGVTQTPKFQVLKTGQSMTLQCAQD	MNHEY	MSWYRQDPGMGLRLIHY	SVGAGI	TDQGEVPNGYNVSRSTTEDFPLRLLSAAPSQTSVYF	CASSYSETGGYEQYF	GPGTRLTVT	TRBV6-5*01	TRBD1*01	TRBJ2-7*01	319	0.0005
HA1-B	TRB	SAVISQKPSRDICQRGTSLTIQCQVD	SQVTM	MFWYRQQPGQSLTLIAT	ANQGSEA	TYESGFVIDKFPISRPNLTFSTLTVSNMSPEDSSIYL	CSVDDGLRLAGNEQFF	GPGTRLTVL	TRBV29-1*01	TRBD2*01	TRBJ2-1*01	318	0.0005
HA1-B	TRB	DTEVTQTPKHLVMGMTNKKSLKCEQH	MGHRA	MYWYKQKAKKPPELMFV	YSYEKL	SINESVPSRFSPECPNSSLLNLHLHALQPEDSALYL	CASSLLAGPAIGNTIYF	GEGSWLTVV	TRBV4-1*01	TRBD2*02	TRBJ1-3*01	318	0.0005
HA1-B	TRB	GAGVSQSPRYKVAKRGQDVALRCDPI	SGHVS	LFWYQQALGQGPEFLTY	FQNEAQ	LDKSGLPSDRFFAERPEGSVSTLKIQRTQQEDSAVYL	CASSLGLALYNEQFF	GPGTRLTVL	TRBV7-8*01	TRBD2*01	TRBJ2-1*01	316	0.0005
HA1-B	TRB	DSGVTQTPKHLITATGQRVTLRCSPR	SGDLS	VYWYQQSLDQGLQFLIQ	YYNGEE	RAKGNILERFSAQQFPDLHSELNLSSLELGDSALYF	CASSVRGQYNEKLFF	GSGTQLSVL	TRBV9*01	TRBD1*01	TRBJ1-4*01	315	0.0005
HA1-B	TRB	NAGVTQTPKFRILKIGQSMTLQCTQD	MNHNY	MYWYRQDPGMGLKLIYY	SVGAGI	TDKGEVPNGYNVSRSTTEDFPLRLELAAPSQTSVYF	CASSYSRQGSGGNQPQHF	GDGTRLSIL	TRBV6-6*01	TRBD1*01	TRBJ1-5*01	314	0.0005
HA1-B	TRB	ETGVTQTPRHLVMGMTNKKSLKCEQH	LGHNA	MYWYKQSAKKPLELMFV	YNFKEQ	TENNSVPSRFSPECPNSSHLFLHLHTLQPEDSALYL	CASSQDGTSGTHEQYF	GPGTRLTVT	TRBV4-2*01	TRBD2*02	TRBJ2-7*01	313	0.0005
HA1-B	TRB	DSGVTQTPKHLITATGQRVTLRCSPR	SGDLS	VYWYQQSLDQGLQFLIQ	YYNGEE	RAKGNILERFSAQQFPDLHSELNLSSLELGDSALYF	CASSVTGSHLTGANVLTF	GAGSRLTVL	TRBV9*01		TRBJ2-6*01	313	0.0005
HA1-B	TRB	EAQVTQNPRYLITVTGKKLTVTCSQN	MNHEY	MSWYRQDPGLGLRQIYY	SMNVEV	TDKGDVPEGYKVSRKEKRNFPLILESPSPNQTSLYF	CASSPGLNYEQYF	GPGTRLTVT	TRBV27*01	TRBD2*01	TRBJ2-7*01	312	0.0005
HA1-B	TRB	DTAVSQTPKYLVTQMGNDKSIKCEQN	LGHDT	MYWYKQDSKKFLKIMFS	YNNKEL	IINETVPNRFSPKSPDKAHLNLHINSLELGDSAVYF	CASSSQINSPLHF	GNGTRLTVT	TRBV3-1*01		TRBJ1-6*02	311	0.0005
HA1-B	TRB	EAGVAQSPRYKIIEKRQSVAFWCNPI	SGHAT	LYWYQQILGQGPKLLIQ	FQNNGV	VDDSQLPKDRFSAERLKGVDSTLKIQPAKLEDSAVYL	CASSLLGSGADGYTF	GSGTRLTVV	TRBV11-2*01	TRBD1*01	TRBJ1-2*01	311	0.0005
HA1-B	TRB	DVKVTQSSRYLVKRTGEKVFLECVQD	MDHEN	MFWYRQDPGLGLRLIYF	SYDVKM	KEKGDIPEGYSVSREKKERFSLILESASTNQTSMYL	CASSPGTGPSNYGYTF	GSGTRLTVV	TRBV28*01	TRBD1*01	TRBJ1-2*01	309	0.0004
HA1-B	TRB	DAMVIQNPRYQVTQFGKPVTLSCSQT	LNHNV	MYWYQQKSSQAPKLLFH	YYDKDF	NNEADTPDNFQSRRPNTSFCFLDIRSPGLGDAAMYL	CATSSLAGTSNQPQHF	GDGTRLSIL	TRBV15*02	TRBD1*01	TRBJ1-5*01	308	0.0004
HA1-B	TRB	DAGITQSPRHKVTETGTPVTLRCHQT	ENHRY	MYWYRQDPGHGLRLIHY	SYGVKD	TDKGEVSDGYSVSRSKTEDFLLTLESATSSQTSVYF	CAITGGSDSPLHF	GNGTRLTVT	TRBV10-3*01	TRBD1*01	TRBJ1-6*01	308	0.0004
HA1-B	TRB	GAVVSQHPSRVICKSGTSVKIECRSL	DFQATT	MFWYRQFPKKSLMLMAT	SNEGSKA	TYEQGVEKDKFLINHASLTLSTLTVTSAHPEDSSFYI	CSARDSGSFFYEQYF	GPGTRLTVT	TRBV20-1*05	TRBD2*02	TRBJ2-7*01	307	0.0004
HA1-B	TRB	EADIYQTPRYLVIGTGKKITLECSQT	MGHDK	MYWYQQDPGMELHLIHY	SYGVNS	TEKGDLSSESTVSRIRTEHFPLTLESARPSHTSQYL	CASSFGGNYNEQFF	GPGTRLTVL	TRBV25-1*01	TRBD2*01	TRBJ2-1*01	306	0.0004
HA1-B	TRB	DTEVTQTPKHLVMGMTNKKSLKCEQH	MGHRA	MYWYKQKAKKPPELMFV	YSYEKL	SINESVPSRFSPECPNSSLLNLHLHALQPEDSALYL	CASSQGLWTGNTEAFF	GQGTRLTVV	TRBV4-1*01		TRBJ1-1*01	306	0.0004
HA1-B	TRB	EAQVTQNPRYLITVTGKKLTVTCSQN	MNHEY	MSWYRQDPGLGLRQIYY	SMNVEV	TDKGDVPEGYKVSRKEKRNFPLILESPSPNQTSLYF	CASSHRQVWTEAFF	GQGTRLTVV	TRBV27*01	TRBD1*01	TRBJ1-1*01	306	0.0004
HA1-B	TRB	GAVVSQHPSWVICKSGTSVKIECRSL	DFQATT	MFWYRQFPKQSLMLMAT	SNEGSKA	TYEQGVEKDKFLINHASLTLSTLTVTSAHPEDSSFYI	CSVPSSYEQYF	GPGTRLTVT	TRBV20-1*01		TRBJ2-7*01	306	0.0004
HA1-B	TRB	DAGITQSPRHKVTETGTPVTLRCHQT	ENHRY	MYWYRQDPGHGLRLIHY	SYGVKD	TDKGEVSDGYSVSRSKTEDFLLTLESATSSQTSVYF	CAISEVDVNTEAFF	GQGTRLTVV	TRBV10-3*01		TRBJ1-1*01	305	0.0004
HA1-B	TRB	DTGVSQDPRHKITKRGQNVTFRCDPI	SEHNR	LYWYRQTLGQGPEFLTY	FQNEAQ	LEKSRLLSDRFSAERPKGSFSTLEIQRTEQGDSAMYL	CASSPVSSQLFF	GSGTQLSVL	TRBV7-9*03		TRBJ1-4*01	305	0.0004
HA1-B	TRB	GAVVSQHPSWVICKSGTSVKIECRSL	DFQATT	MFWYRQFPKQSLMLMAT	SNEGSKA	TYEQGVEKDKFLINHASLTLSTLTVTSAHPEDSSFYI	CSARAVDGFRIGYTF	GSGTRLTVV	TRBV20-1*01		TRBJ1-2*01	305	0.0004
HA1-B	TRB	DAGITQSPRHKVTETGTPVTLRCHQT	ENHRY	MYWYRQDPGHGLRLIHY	SYGVKD	TDKGEVSDGYSVSRSKTEDFLLTLESATSSQTSVYF	CAIGNALSSGANVLTF	GAGSRLTVL	TRBV10-3*02		TRBJ2-6*01	305	0.0004
HA1-B	TRB	DTGVSQDPRHKITKRGQNVTFRCDPI	SEHNR	LYWYRQTLGQGPEFLTY	FQNEAQ	LEKSRLLSDRFSAERPKGSFSTLEIQRTEQGDSAMYL	CASSFNRDGYTF	GSGTRLTVV	TRBV7-9*03	TRBD1*01	TRBJ1-2*01	304	0.0004
HA1-B	TRB	GAVVSQHPSRVICKSGTSVKIECRSL	DFQATT	MFWYRQFPKKSLMLMAT	SNEGSKA	TYEQGVEKDKFLINHASLTLSTLTVTSAHPEDSSFYI	CSARGWFVAGSTDTQYF	GPGTRLTVL	TRBV20-1*05	TRBD2*01	TRBJ2-3*01	304	0.0004
HA1-B	TRB	NAGVTQTPKFQVLKTGQSMTLQCAQD	MNHEY	MSWYRQDPGMGLRLIHY	SVGAGI	TDQGEVPNGYNVSRSTTEDFPLRLLSAAPSQTSVYF	CASSDLTRVAFF	GPGTRLTVL	TRBV6-5*01	TRBD2*01	TRBJ2-1*01	304	0.0004
HA1-B	TRB	DAGVIQSPRHEVTEMGQEVTLRCKPI	SGHNS	LFWYRQTMMRGLELLIY	FNNNVP	IDDSGMPEDRFSAKMPNASFSTLKIQPSEPRDSAVYF	CASSLRTSDVSYNEQFF	GPGTRLTVL	TRBV12-3*01	TRBD2*01	TRBJ2-1*01	303	0.0004
HA1-B	TRB	GAVVSQHPSRVICKSGTSVKIECRSL	DFQATT	MFWYRQFPKKSLMLMAT	SNEGSKA	TYEQGVEKDKFLINHASLTLSTLTVTSAHPEDSSFYI	CSAGGAGADYGYTF	GSGTRLTVV	TRBV20-1*05	TRBD2*01	TRBJ1-2*01	302	0.0004
HA1-B	TRB	DTEVTQTPKHLVMGMTNKKSLKCEQH	MGHRA	MYWYKQKAKKPPELMFV	YSYEKL	SINESVPSRFSPECPNSSLLNLHLHALQPEDSALYL	CASSQAGSLTGELFF	GEGSRLTVL	TRBV4-1*01		TRBJ2-2*01	301	0.0004
HA1-B	TRB	NAGVTQTPKFQVLKTGQSMTLQCAQD	MNHEY	MSWYRQDPGMGLRLIHY	SVGAGI	TDQGEVPNGYNVSRSTTEDFPLRLLSAAPSQTSVYF	CASSYSEGGEKLFF	GSGTQLSVL	TRBV6-5*01	TRBD1*01	TRBJ1-4*01	301	0.0004
HA1-B	TRB	DTEVTQTPKHLVMGMTNKKSLKCEQH	MGHRA	MYWYKQKAKKPPELMFV	YSYEKL	SINESVPSRFSPECPNSSLLNLHLHALQPEDSALYL	CASSLAYRDRGRKLFF	GSGTQLSVL	TRBV4-1*01	TRBD1*01	TRBJ1-4*01	301	0.0004
HA1-B	TRB	EPEVTQTPSHQVTQMGQEVILRCVPI	SNHLY	FYWYRQILGQKVEFLVS	FYNNEI	SEKSEIFDDQFSVERPDGSNFTLKIRSTKLEDSAMYF	CASSELSGGAYNEQFF	GPGTRLTVL	TRBV2*01	TRBD2*01	TRBJ2-1*01	301	0.0004
HA1-B	TRB	DTAVSQTPKYLVTQMGNDKSIKCEQN	LGHDT	MYWYKQDSKKFLKIMFS	YNNKEL	IINETVPNRFSPKSPDKAHLNLHINSLELGDSAVYF	CASSPAGTGNQPQHF	GDGTRLSIL	TRBV3-1*01		TRBJ1-5*01	301	0.0004
HA1-B	TRB	DAGITQSPRHKVTETGTPVTLRCHQT	ENHRY	MYWYRQDPGHGLRLIHY	SYGVKD	TDKGEVSDGYSVSRSKTEDFLLTLESATSSQTSVYF	CAIRGPNYGYTF	GSGTRLTVV	TRBV10-3*02		TRBJ1-2*01	301	0.0004
HA1-B	TRB	DTAVSQTPKYLVTQMGNDKSIKCEQN	LGHDT	MYWYKQDSKKFLKIMFS	YNNKEL	IINETVPNRFSPKSPDKAHLNLHINSLELGDSAVYF	CASSQGTSGGQETQYF	GPGTRLLVL	TRBV3-1*01	TRBD2*01	TRBJ2-5*01	300	0.0004
HA1-B	TRB	DADVTQTPRNRITKTGKRIMLECSQT	KGHDR	MYWYRQDPGLGLRLIYY	SFDVKD	INKGEISDGYSVSRQAQAKFSLSLESAIPNQTALYF	CATSDRLAATGELFF	GEGSRLTVL	TRBV24-1*01		TRBJ2-2*01	300	0.0004
HA1-B	TRB	DTKVTQRPRLLVKASEQKAKMDCVPI	KAHSY	VYWYRKKLEEELKFLVY	FQNEEL	IQKAEIINERFLAQCSKNSSCTLEIQSTESGDTALYF	CASSRTGNCSYNEQFF	GPGTRLTVL	TRBV21-1*01	TRBD1*01	TRBJ2-1*01	300	0.0004
HA1-B	TRB	DTGVSQDPRHKITKRGQNVTFRCDPI	SEHNR	LYWYRQTLGQGPEFLTY	FQNEAQ	LEKSRLLSDRFSAERPKGSFSTLEIQRTEQGDSAMYL	CASSATVNYGYTF	GSGTRLTVV	TRBV7-9*03	TRBD1*01	TRBJ1-2*01	300	0.0004
HA1-B	TRB	GAGVSQSPSNKVTEKGKDVELRCDPI	SGHTA	LYWYRQRLGQGLEFLIY	FQGNSA	PDKSGLPSDRFSAERTGESVSTLTIQRTQQEDSAVYL	CASSLWGGGSYEQYF	GPGTRLTVT	TRBV7-2*02	TRBD1*01	TRBJ2-7*01	300	0.0004
HA1-B	TRB	DTEVTQTPKHLVMGMTNKKSLKCEQH	MGHRA	MYWYKQKAKKPPELMFV	YSYEKL	SINESVPSRFSPECPNSSLLNLHLHALQPEDSALYL	CASSSIEDVMGGYTF	GSGTRLTVV	TRBV4-1*01		TRBJ1-2*01	298	0.0004
HA1-B	TRB	DTAVSQTPKYLVTQMGNDKSIKCEQN	LGHDT	MYWYKQDSKKFLKIMFS	YNNKEL	IINETVPNRFSPKSPDKAHLNLHINSLELGDSAVYF	CASSRLGEGYTF	GSGTRLTVV	TRBV3-1*01		TRBJ1-2*01	298	0.0004
HA1-B	TRB	DADVTQTPRNRITKTGKRIMLECSQT	KGHDR	MYWYRQDPGLGLRLIYY	SFDVKD	INKGEISDGYSVSRQAQAKFSLSLESAIPNQTALYF	CATSFLGNNEQFF	GPGTRLTVL	TRBV24-1*01		TRBJ2-1*01	298	0.0004
HA1-B	TRB	EAQVTQNPRYLITVTGKKLTVTCSQN	MNHEY	MSWYRQDPGLGLRQIYY	SMNVEV	TDKGDVPEGYKVSRKEKRNFPLILESPSPNQTSLYF	CASSLTGWRNTEAFF	GQGTRLTVV	TRBV27*01	TRBD1*01	TRBJ1-1*01	298	0.0004
HA1-B	TRB	DTAVSQTPKYLVTQMGNDKSIKCEQN	LGHDT	MYWYKQDSKKFLKIMFS	YNNKEL	IINETVPNRFSPKSPDKAHLNLHINSLELGDSAVYF	CASSPLAGVSYEQYF	GPGTRLTVT	TRBV3-1*01	TRBD2*01	TRBJ2-7*01	297	0.0004
HA1-B	TRB	SAVISQKPSRDICQRGTSLTIQCQVD	SQVTM	MFWYRQQPGQSLTLIAT	ANQGSEA	TYESGFVIDKFPISRPNLTFSTLTVSNMSPEDSSIYL	CSVELDAQYF	GPGTRLTVL	TRBV29-1*01		TRBJ2-3*01	296	0.0004
HA1-B	TRB	DTGVSQDPRHKITKRGQNVTFRCDPI	SEHNR	LYWYRQTLGQGPEFLTY	FQNEAQ	LEKSRLLSDRFSAERPKGSFSTLEIQRTEQGDSAMYL	CASSLAGTTYEQYF	GPGTRLTVT	TRBV7-9*03		TRBJ2-7*01	295	0.0004
HA1-B	TRB	DTEVTQTPKHLVMGMTNKKSLKCEQH	MGHRA	MYWYKQKAKKPPELMFV	YSYEKL	SINESVPSRFSPECPNSSLLNLHLHALQPEDSALYL	CASSQPTGGYGYTF	GSGTRLTVV	TRBV4-1*01	TRBD1*01	TRBJ1-2*01	295	0.0004
HA1-B	TRB	DTAVSQTPKYLVTQMGNDKSIKCEQN	LGHDT	MYWYKQDSKKFLKIMFS	YNNKEL	IINETVPNRFSPKSPDKAHLNLHINSLELGDSAVYF	CASSHLDGTRATQYF	GPGTRLLVL	TRBV3-1*01	TRBD1*01	TRBJ2-5*01	295	0.0004
HA1-B	TRB	GAVVSQHPSWVICKSGTSVKIECRSL	DFQATT	MFWYRQFPKQSLMLMAT	SNEGSKA	TYEQGVEKDKFLINHASLTLSTLTVTSAHPEDSSFYI	CSASAVAGEPGELFF	GEGSRLTVL	TRBV20-1*01	TRBD2*01	TRBJ2-2*01	295	0.0004
HA1-B	TRB	GAGVSQSPRYKVTKRGQDVTLRCDPI	SSHAT	LYWYQQALGQGPEFLTY	FNYEAQ	PDKSGLPSDRFSAERPEGSISTLTIQRTEQRDSAMYR	CASSASGNTGELFF	GEGSRLTVL	TRBV7-7*01	TRBD2*01	TRBJ2-2*01	295	0.0004
HA1-B	TRB	NAGVTQTPKFQVLKTGQSMTLQCAQD	MNHNS	MYWYRQDPGMGLRLIYY	SASEGT	TDKGEVPNGYNVSRLNKREFSLRLESAAPSQTSVYF	CASSENGGSPHNEQFF	GPGTRLTVL	TRBV6-1*01		TRBJ2-1*01	295	0.0004
HA1-B	TRB	ETGVTQTPRHLVMGMTNKKSLKCEQH	LGHNA	MYWYKQSAKKPLELMFV	YNFKEQ	TENNSVPSRFSPECPNSSHLFLHLHTLQPEDSALYL	CASSPTGGSGANVLTF	GAGSRLTVL	TRBV4-2*01	TRBD1*01	TRBJ2-6*01	295	0.0004
HA1-B	TRB	EAQVTQNPRYLITVTGKKLTVTCSQN	MNHEY	MSWYRQDPGLGLRQIYY	SMNVEV	TDKGDVPEGYKVSRKEKRNFPLILESPSPNQTSLYF	CASGFRDRLSTDTQYF	GPGTRLTVL	TRBV27*01	TRBD1*01	TRBJ2-3*01	294	0.0004
HA1-B	TRB	DTGVSQDPRHKITKRGQNVTFRCDPI	SEHNR	LYWYRQTLGQGPEFLTY	FQNEAQ	LEKSRLLSDRFSAERPKGSFSTLEIQRTEQGDSAMYL	CASSLRGPEKLFF	GSGTQLSVL	TRBV7-9*03	TRBD1*01	TRBJ1-4*01	294	0.0004
HA1-B	TRB	NAGVTQTPKFRILKIGQSMTLQCTQD	MNHNY	MYWYRQDPGMGLKLIYY	SVGAGI	TDKGEVPNGYNVSRSTTEDFPLRLELAAPSQTSVYF	CASSGNNYGYTF	GSGTRLTVV	TRBV6-6*01	TRBD1*01	TRBJ1-2*01	293	0.0004
HA1-B	TRB	EAGVAQSPRYKIIEKRQSVAFWCNPI	SGHAT	LYWYQQILGQGPKLLIQ	FQNNGV	VDDSQLPKDRFSAERLKGVDSTLKIQPAKLEDSAVYL	CASTPGGDSPLHF	GNGTRLTVT	TRBV11-2*03	TRBD1*01	TRBJ1-6*02	293	0.0004
HA1-B	TRB	EADIYQTPRYLVIGTGKKITLECSQT	MGHDK	MYWYQQDPGMELHLIHY	SYGVNS	TEKGDLSSESTVSRIRTEHFPLTLESARPSHTSQYL	CASGDIYEQYF	GPGTRLTVT	TRBV25-1*01		TRBJ2-7*01	293	0.0004
HA1-B	TRB	DVKVTQSSRYLVKRTGEKVFLECVQD	MDHEN	MFWYRQDPGLGLRLIYF	SYDVKM	KEKGDIPEGYSVSREKKERFSLILESASTNQTSMYL	CASSTPGDLGIEQYF	GPGTRLTVT	TRBV28*01	TRBD2*01	TRBJ2-7*01	292	0.0004
HA1-B	TRB	DTEVTQTPKHLVMGMTNKKSLKCEQH	MGHRA	MYWYKQKAKKPPELMFV	YSYEKL	SINESVPSRFSPECPNSSLLNLHLHALQPEDSALYL	CASSQDRGPANYGYTF	GSGTRLTVV	TRBV4-1*01	TRBD1*01	TRBJ1-2*01	292	0.0004
HA1-B	TRB	KAGVTQTPRYLIKTRGQQVTLSCSPI	SGHRS	VSWYQQTPGQGLQFLFE	YFSETQ	RNKGNFPGRFSGRQFSNSRSEMNVSTLELGDSALYL	CASSLGPGRRDEQYF	GPGTRLTVT	TRBV5-1*01	TRBD1*01	TRBJ2-7*01	291	0.0004
HA1-B	TRB	DAGITQSPRYKITETGRQVTLMCHQT	WSHSY	MFWYRQDLGHGLRLIYY	SAAADI	TDKGEVPDGYVVSRSKTENFPLTLESATRSQTSVYF	CASYAGTEETQYF	GPGTRLLVL	TRBV10-2*01	TRBD1*01	TRBJ2-5*01	291	0.0004
HA1-B	TRB	DAGVIQSPRHEVTEMGQEVTLRCKPI	SGHNS	LFWYRQTMMRGLELLIY	FNNNVP	IDDSGMPEDRFSAKMPNASFSTLKIQPSEPRDSAVYF	CASSLGAGYEQYF	GPGTRLTVT	TRBV12-3*01	TRBD1*01	TRBJ2-7*01	291	0.0004
HA1-B	TRB	EAQVTQNPRYLITVTGKKLTVTCSQN	MNHEY	MSWYRQDPGLGLRQIYY	SMNVEV	TDKGDVPEGYKVSRKEKRNFPLILESPSPNQTSLYF	CASSLSNDEQFF	GPGTRLTVL	TRBV27*01		TRBJ2-1*01	290	0.0004
HA1-B	TRB	DAMVIQNPRYQVTQFGKPVTLSCSQT	LNHNV	MYWYQQKSSQAPKLLFH	YYDKDF	NNEADTPDNFQSRRPNTSFCFLDIRSPGLGDAAMYL	CATSREQRLSLFF	GSGTQLSVL	TRBV15*02		TRBJ1-4*01	290	0.0004
HA1-B	TRB	DAGITQSPRHKVTETGTPVTLRCHQT	ENHRY	MYWYRQDPGHGLRLIHY	SYGVKD	TDKGEVSDGYSVSRSKTEDFLLTLESATSSQTSVYF	CAVHRDGNSYEQYF	GPGTRLTVT	TRBV10-3*01	TRBD1*01	TRBJ2-7*01	290	0.0004
HA1-B	TRB	GAVVSQHPSWVICKSGTSVKIECRSL	DFQATT	MFWYRQFPKQSLMLMAT	SNEGSKA	TYEQGVEKDKFLINHASLTLSTLTVTSAHPEDSSFYI	CSAKQGSRTEAFF	GQGTRLTVV	TRBV20-1*01	TRBD2*01	TRBJ1-1*01	290	0.0004
HA1-B	TRB	DSGVTQTPKHLITATGQRVTLRCSPR	SGDLS	VYWYQQSLDQGLQFLIQ	YYNGEE	RAKGNILERFSAQQFPDLHSELNLSSLELGDSALYF	CASSDSTYTEAFF	GQGTRLTVV	TRBV9*01		TRBJ1-1*01	290	0.0004
HA1-B	TRB	DAMVIQNPRYQVTQFGKPVTLSCSQT	LNHNV	MYWYQQKSSQAPKLLFH	YYDKDF	NNEADTPDNFQSRRPNTSFCFLDIRSPGLGDAAMYL	CATSREISSGANVLTF	GAGSRLTVL	TRBV15*02		TRBJ2-6*01	289	0.0004
HA1-B	TRB	GAVVSQHPSRVICKSGTSVKIECRSL	DFQATT	MFWYRQFPKKSLMLMAT	SNEGSKA	TYEQGVEKDKFLINHASLTLSTLTVTSAHPEDSSFYI	CSARPSGTGMNTEAFF	GQGTRLTVV	TRBV20-1*05	TRBD1*01	TRBJ1-1*01	289	0.0004
HA1-B	TRB	EAQVTQNPRYLITVTGKKLTVTCSQN	MNHEY	MSWYRQDPGLGLRQIYY	SMNVEV	TDKGDVPEGYKVSRKEKRNFPLILESPSPNQTSLYF	CASSLFAGQGGEQYF	GPGTRLTVT	TRBV27*01	TRBD1*01	TRBJ2-7*01	289	0.0004
HA1-B	TRB	GAGVSQSPSNKVTEKGKDVELRCDPI	SGHTA	LYWYRQRLGQGLEFLIY	FQGNSA	PDKSGLPSDRFSAERTGESVSTLTIQRTQQEDSAVYL	CASSLFGGGADTQYF	GPGTRLTVL	TRBV7-2*02	TRBD2*01	TRBJ2-3*01	288	0.0004
HA1-B	TRB	DARVTQTPRHKVTEMGQEVTMRCQPI	LGHNT	VFWYRQTMMQGLELLAY	FRNRAP	LDDSGMPKDRFSAEMPDATLATLKIQPSEPRDSAVYF	CASGLVMDQPQHF	GDGTRLSIL	TRBV12-5*01		TRBJ1-5*01	288	0.0004
HA1-B	TRB	GAVVSQHPSWVICKSGTSVKIECRSL	DFQATT	MFWYRQFPKQSLMLMAT	SNEGSKA	TYEQGVEKDKFLINHASLTLSTLTVTSAHPEDSSFYI	CSARVWDRQETQYF	GPGTRLLVL	TRBV20-1*01	TRBD1*01	TRBJ2-5*01	288	0.0004
HA1-B	TRB	NAGVTQTPKFQVLKTGQSMTLQCAQD	MNHEY	MSWYRQDPGMGLRLIHY	SVGAGI	TDQGEVPNGYNVSRSTTEDFPLRLLSAAPSQTSVYF	CASSYRGLASNEQFF	GPGTRLTVL	TRBV6-5*01	TRBD2*01	TRBJ2-1*01	287	0.0004
HA1-B	TRB	DTGVSQDPRHKITKRGQNVTFRCDPI	SEHNR	LYWYRQTLGQGPEFLTY	FQNEAQ	LEKSRLLSDRFSAERPKGSFSTLEIQRTEQGDSAMYL	CASSLALGSITYEQYF	GPGTRLTVT	TRBV7-9*03		TRBJ2-7*01	287	0.0004
HA1-B	TRB	NAGVTQTPKFQVLKTGQSMTLQCAQD	MNHEY	MSWYRQDPGMGLRLIHY	SVGAGI	TDQGEVPNGYNVSRSTTEDFPLRLLSAAPSQTSVYF	CASTIDGRSYNSPLHF	GNGTRLTVT	TRBV6-5*01		TRBJ1-6*02	287	0.0004
HA1-B	TRB	DAMVIQNPRYQVTQFGKPVTLSCSQT	LNHNV	MYWYQQKSSQAPKLLFH	YYDKDF	NNEADTPDNFQSRRPNTSFCFLDIRSPGLGDAAMYL	CATSRTKTGSTGELFF	GEGSRLTVL	TRBV15*02	TRBD1*01	TRBJ2-2*01	287	0.0004
HA1-B	TRB	DAGVIQSPRHEVTEMGQEVTLRCKPI	SGHDY	LFWYRQTMMRGLELLIY	FNNNVP	IDDSGMPEDRFSAKMPNASFSTLKIQPSEPRDSAVYF	CASTKAWGGTEAFF	GQGTRLTVV	TRBV12-4*01		TRBJ1-1*01	287	0.0004
HA1-B	TRB	DAGITQSPRHKVTETGTPVTLRCHQT	ENHRY	MYWYRQDPGHGLRLIHY	SYGVKD	TDKGEVSDGYSVSRSKTEDFLLTLESATSSQTSVYF	CAMGENEQYF	GPGTRLTVT	TRBV10-3*02		TRBJ2-7*01	287	0.0004
HA1-B	TRB	EAQVTQNPRYLITVTGKKLTVTCSQN	MNHEY	MSWYRQDPGLGLRQIYY	SMNVEV	TDKGDVPEGYKVSRKEKRNFPLILESPSPNQTSLYF	CASRPLGANSPLHF	GNGTRLTVT	TRBV27*01	TRBD1*01	TRBJ1-6*01	286	0.0004
HA1-B	TRB	KAGVTQTPRYLIKTRGQQVTLSCSPI	SGHRS	VSWYQQTPGQGLQFLFE	YFSETQ	RNKGNFPGRFSGRQFSNSRSEMNVSTLELGDSALYL	CASSPGRRITGELFF	GEGSRLTVL	TRBV5-1*01	TRBD1*01	TRBJ2-2*01	286	0.0004
HA1-B	TRB	NAGVTQTPKFQVLKTGQSMTLQCAQD	MNHEY	MSWYRQDPGMGLRLIHY	SVGAGI	TDQGEVPNGYNVSRSTTEDFPLRLLSAAPSQTSVYF	CASSYAGAKNIQYF	GAGTRLSVL	TRBV6-5*01		TRBJ2-4*01	286	0.0004
HA1-B	TRB	DADVTQTPRNRITKTGKRIMLECSQT	KGHDR	MYWYRQDPGLGLRLIYY	SFDVKD	INKGEISDGYSVSRQAQAKFSLSLESAIPNQTALYF	CATSDFGFGGELFF	GEGSRLTVL	TRBV24-1*01		TRBJ2-2*01	286	0.0004
HA1-B	TRB	ETGVTQTPRHLVMGMTNKKSLKCEQH	LGHNA	MYWYKQSAKKPLELMFV	YNFKEQ	TENNSVPSRFSPECPNSSHLFLHLHTLQPEDSALYL	CASSPEGPRQGQFF	GPGTRLTVL	TRBV4-2*01	TRBD1*01	TRBJ2-1*01	286	0.0004
HA1-B	TRB	DTGVSQDPRHKITKRGQNVTFRCDPI	SEHNR	LYWYRQTLGQGPEFLTY	FQNEAQ	LEKSRLLSDRFSAERPKGSFSTLEIQRTEQGDSAMYL	CASSYRDQPQHF	GDGTRLSIL	TRBV7-9*03		TRBJ1-5*01	285	0.0004
HA1-B	TRB	DAGVTQSPTHLIKTRGQQVTLRCSPK	SGHDT	VSWYQQALGQGPQFIFQ	YYEEEE	RQRGNFPDRFSGHQFPNYSSELNVNALLLGDSALYL	CASSLTKMNTEAFF	GQGTRLTVV	TRBV5-6*01		TRBJ1-1*01	285	0.0004
HA1-B	TRB	GAVVSQHPSWVICKSGTSVKIECRSL	DFQATT	MFWYRQFPKQSLMLMAT	SNEGSKA	TYEQGVEKDKFLINHASLTLSTLTVTSAHPEDSSFYI	CSASLPNFSPLHF	GNGTRLTVT	TRBV20-1*01		TRBJ1-6*02	285	0.0004
HA1-B	TRB	EAQVTQNPRYLITVTGKKLTVTCSQN	MNHEY	MSWYRQDPGLGLRQIYY	SMNVEV	TDKGDVPEGYKVSRKEKRNFPLILESPSPNQTSLYF	CASSLGVRGTYEQYF	GPGTRLTVT	TRBV27*01	TRBD1*01	TRBJ2-7*01	285	0.0004
HA1-B	TRB	GAVVSQHPSWVICKSGTSVKIECRSL	DFQATT	MFWYRQFPKQSLMLMAT	SNEGSKA	TYEQGVEKDKFLINHASLTLSTLTVTSAHPEDSSFYI	CSARNPGQWLNTEAFF	GQGTRLTVV	TRBV20-1*01	TRBD1*01	TRBJ1-1*01	284	0.0004
HA1-B	TRB	NAGVTQTPKFQVLKTGQSMTLQCAQD	MNHEY	MSWYRQDPGMGLRLIHY	SVGAGI	TDQGEVPNGYNVSRSTTEDFPLRLLSAAPSQTSVYF	CASSWAGRGSPLHF	GNGTRLTVT	TRBV6-5*01	TRBD2*02	TRBJ1-6*02	284	0.0004
HA1-B	TRB	SAVISQKPSRDICQRGTSLTIQCQVD	SQVTM	MFWYRQQPGQSLTLIAT	ANQGSEA	TYESGFVIDKFPISRPNLTFSTLTVSNMSPEDSSIYL	CSGVLADGGNTIYF	GEGSWLTVV	TRBV29-1*01	TRBD2*02	TRBJ1-3*01	284	0.0004
HA1-B	TRB	NAGVTQTPKFQVLKTGQSMTLQCAQD	MNHEY	MSWYRQDPGMGLRLIHY	SVGAGI	TDQGEVPNGYNVSRSTTEDFPLRLLSAAPSQTSVYF	CASWTGGHSYEQYF	GPGTRLTVT	TRBV6-5*01	TRBD2*01	TRBJ2-7*01	283	0.0004
HA1-B	TRB	GAVVSQHPSWVICKSGTSVKIECRSL	DFQATT	MFWYRQFPKQSLMLMAT	SNEGSKA	TYEQGVEKDKFLINHASLTLSTLTVTSAHPEDSSFYI	CSARDPGAESVGNQPQHF	GDGTRLSIL	TRBV20-1*01		TRBJ1-5*01	283	0.0004
HA1-B	TRB	DTEVTQTPKHLVMGMTNKKSLKCEQH	MGHRA	MYWYKQKAKKPPELMFV	YSYEKL	SINESVPSRFSPECPNSSLLNLHLHALQPEDSALYL	CASSHIGQETQYF	GPGTRLLVL	TRBV4-1*01		TRBJ2-5*01	283	0.0004
HA1-B	TRB	NAGVTQTPKFRILKIGQSMTLQCTQD	MNHNY	MYWYRQDPGMGLKLIYY	SVGAGI	TDKGEVPNGYNVSRSTTEDFPLRLELAAPSQTSVYF	CASSLTGTGGSSPLHF	GNGTRLTVT	TRBV6-6*01	TRBD1*01	TRBJ1-6*02	283	0.0004
HA1-B	TRB	DTAVSQTPKYLVTQMGNDKSIKCEQN	LGHDT	MYWYKQDSKKFLKIMFS	YNNKEL	IINETVPNRFSPKSPDKAHLNLHINSLELGDSAVYF	CASSRLGETQYF	GPGTRLLVL	TRBV3-1*01		TRBJ2-5*01	281	0.0004
HA1-B	TRB	DAMVIQNPRYQVTQFGKPVTLSCSQT	LNHNV	MYWYQQKSSQAPKLLFH	YYDKDF	NNEADTPDNFQSRRPNTSFCFLDIRSPGLGDAAMYL	CATSRDRGSGTQYF	GPGTRLTVL	TRBV15*02	TRBD2*02	TRBJ2-3*01	281	0.0004
HA1-B	TRB	DTEVTQTPKHLVMGMTNKKSLKCEQH	MGHRA	MYWYKQKAKKPPELMFV	YSYEKL	SINESVPSRFSPECPNSSLLNLHLHALQPEDSALYL	CASSQGRGSTDTQYF	GPGTRLTVL	TRBV4-1*01	TRBD2*01	TRBJ2-3*01	281	0.0004
HA1-B	TRB	DTGVSQDPRHKITKRGQNVTFRCDPI	SEHNR	LYWYRQTLGQGPEFLTY	FQNEAQ	LEKSRLLSDRFSAERPKGSFSTLEIQRTEQGDSAMYL	CASSLSDTQYF	GPGTRLTVL	TRBV7-9*03		TRBJ2-3*01	280	0.0004
HA1-B	TRB	EPEVTQTPSHQVTQMGQEVILRCVPI	SNHLY	FYWYRQILGQKVEFLVS	FYNNEI	SEKSEIFDDQFSVERPDGSNFTLKIRSTKLEDSAMYF	CASSEYRDRFTYEQYF	GPGTRLTVT	TRBV2*01	TRBD1*01	TRBJ2-7*01	279	0.0004
HA1-B	TRB	DTEVTQTPKHLVMGMTNKKSLKCEQH	MGHRA	MYWYKQKAKKPPELMFV	YSYEKL	SINESVPSRFSPECPNSSLLNLHLHALQPEDSALYL	CASSQEGQVGYGYTF	GSGTRLTVV	TRBV4-1*01	TRBD1*01	TRBJ1-2*01	279	0.0004
HA1-B	TRB	ETGVTQTPRHLVMGMTNKKSLKCEQH	LGHNA	MYWYKQSAKKPLELMFV	YNFKEQ	TENNSVPSRFSPECPNSSHLFLHLHTLQPEDSALYL	CASSQGRGGPSEQYF	GPGTRLTVT	TRBV4-2*01	TRBD1*01	TRBJ2-7*01	279	0.0004
HA1-B	TRB	DAGVIQSPRHEVTEMGQEVTLRCKPI	SGHNS	LFWYRQTMMRGLELLIY	FNNNVP	IDDSGMPEDRFSAKMPNASFSTLKIQPSEPRDSAVYF	CASSFDRDRESGANVLTF	GAGSRLTVL	TRBV12-3*01	TRBD1*01	TRBJ2-6*01	279	0.0004
HA1-B	TRB	DAGVIQSPRHEVTEMGQEVTLRCKPI	SGHNS	LFWYRQTMMRGLELLIY	FNNNVP	IDDSGMPEDRFSAKMPNASFSTLKIQPSEPRDSAVYF	CASIPLAASTDTQYF	GPGTRLTVL	TRBV12-3*01	TRBD2*01	TRBJ2-3*01	278	0.0004
HA1-B	TRB	GAVVSQHPSRVICKSGTSVKIECRSL	DFQATT	MFWYRQFPKKSLMLMAT	SNEGSKA	TYEQGVEKDKFLINHASLTLSTLTVTSAHPEDSSFYI	CSAKTSHAYEQYF	GPGTRLTVT	TRBV20-1*05	TRBD2*01	TRBJ2-7*01	278	0.0004
HA1-B	TRB	DVKVTQSSRYLVKRTGEKVFLECVQD	MDHEN	MFWYRQDPGLGLRLIYF	SYDVKM	KEKGDIPEGYSVSREKKERFSLILESASTNQTSMYL	CASSGEGHVAKNIQYF	GAGTRLSVL	TRBV28*01	TRBD2*02	TRBJ2-4*01	278	0.0004
HA1-B	TRB	DAGITQSPRHKVTETGTPVTLRCHQT	ENHRY	MYWYRQDPGHGLRLIHY	SYGVKD	TDKGEVSDGYSVSRSKTEDFLLTLESATSSQTSVYF	CAIRPALGTIAYEQYF	GPGTRLTVT	TRBV10-3*01	TRBD2*01	TRBJ2-7*01	277	0.0004
HA1-B	TRB	DSGVTQTPKHLITATGQRVTLRCSPR	SGDLS	VYWYQQSLDQGLQFLIQ	YYNGEE	RAKGNILERFSAQQFPDLHSELNLSSLELGDSALYF	CASSPRQGMGGGANVLTF	GAGSRLTVL	TRBV9*01	TRBD1*01	TRBJ2-6*01	277	0.0004
HA1-B	TRB	GAGVSQSPSNKVTEKGKDVELRCDPI	SGHTA	LYWYRQRLGQGLEFLIY	FQGNSA	PDKSGLPSDRFSAERTGESVSTLTIQRTQQEDSAVYL	CASSPRETQYF	GPGTRLLVL	TRBV7-2*02	TRBD2*01	TRBJ2-5*01	276	0.0004
HA1-B	TRB	DTGVSQDPRHKITKRGQNVTFRCDPI	SEHNR	LYWYRQTLGQGPEFLTY	FQNEAQ	LEKSRLLSDRFSAERPKGSFSTLEIQRTEQGDSAMYL	CASSLASTNGGYTF	GSGTRLTVV	TRBV7-9*03		TRBJ1-2*01	276	0.0004
HA1-B	TRB	SAVISQKPSRDICQRGTSLTIQCQVD	SQVTM	MFWYRQQPGQSLTLIAT	ANQGSEA	TYESGFVIDKFPISRPNLTFSTLTVSNMSPEDSSIYL	CSVTSGTDNYEQYF	GPGTRLTVT	TRBV29-1*01	TRBD1*01	TRBJ2-7*01	276	0.0004
HA1-B	TRB	DAGITQSPRHKVTETGTPVTLRCHQT	ENHRY	MYWYRQDPGHGLRLIHY	SYGVKD	TDKGEVSDGYSVSRSKTEDFLLTLESATSSQTSVYF	CAIWAESGGSDTQYF	GPGTRLTVL	TRBV10-3*02	TRBD2*01	TRBJ2-3*01	276	0.0004
HA1-B	TRB	DAGVIQSPRHEVTEMGQEVTLRCKPI	SGHNS	LFWYRQTMMRGLELLIY	FNNNVP	IDDSGMPEDRFSAKMPNASFSTLKIQPSEPRDSAVYF	CASSLTGGYEQYF	GPGTRLTVT	TRBV12-3*01	TRBD1*01	TRBJ2-7*01	276	0.0004
HA1-B	TRB	DAGITQSPRHKVTETGTPVTLRCHQT	ENHRY	MYWYRQDPGHGLRLIHY	SYGVKD	TDKGEVSDGYSVSRSKTEDFLLTLESATSSQTSVYF	CAISESTGDYGYTF	GSGTRLTVV	TRBV10-3*02	TRBD1*01	TRBJ1-2*01	276	0.0004
HA1-B	TRB	KAGVTQTPRYLIKTRGQQVTLSCSPI	SGHRS	VSWYQQTPGQGLQFLFE	YFSETQ	RNKGNFPGRFSGRQFSNSRSEMNVSTLELGDSALYL	CASSFRPGQGNTGELFF	GEGSRLTVL	TRBV5-1*01	TRBD1*01	TRBJ2-2*01	275	0.0004
HA1-B	TRB	DAGVIQSPRHEVTEMGQEVTLRCKPI	SGHNS	LFWYRQTMMRGLELLIY	FNNNVP	IDDSGMPEDRFSAKMPNASFSTLKIQPSEPRDSAVYF	CASSFSGTAEAFF	GQGTRLTVV	TRBV12-3*01	TRBD2*02	TRBJ1-1*01	275	0.0004
HA1-B	TRB	GAVVSQHPSRVICKSGTSVKIECRSL	DFQATT	MFWYRQFPKKSLMLMAT	SNEGSKA	TYEQGVEKDKFLINHASLTLSTLTVTSAHPEDSSFYI	CSARFPPTSGRGNEQFF	GPGTRLTVL	TRBV20-1*05	TRBD2*02	TRBJ2-1*01	274	0.0004
HA1-B	TRB	NAGVTQTPKFRILKIGQSMTLQCTQD	MNHNY	MYWYRQDPGMGLKLIYY	SVGAGI	TDKGEVPNGYNVSRSTTEDFPLRLELAAPSQTSVYF	CASGVFLEETQYF	GPGTRLLVL	TRBV6-6*01		TRBJ2-5*01	274	0.0004
HA1-B	TRB	GAVVSQHPSRVICKSGTSVKIECRSL	DFQATT	MFWYRQFPKKSLMLMAT	SNEGSKA	TYEQGVEKDKFLINHASLTLSTLTVTSAHPEDSSFYI	CSARVMYSGSYNEQFF	GPGTRLTVL	TRBV20-1*05	TRBD2*02	TRBJ2-1*01	274	0.0004
HA1-B	TRB	DTKVTQRPRLLVKASEQKAKMDCVPI	KAHSY	VYWYRKKLEEELKFLVY	FQNEEL	IQKAEIINERFLAQCSKNSSCTLEIQSTESGDTALYF	CASSKAGPFWSGTGELFF	GEGSRLTVL	TRBV21-1*01	TRBD2*01	TRBJ2-2*01	274	0.0004
HA1-B	TRB	DTEVTQTPKHLVMGMTNKKSLKCEQH	MGHRA	MYWYKQKAKKPPELMFV	YSYEKL	SINESVPSRFSPECPNSSLLNLHLHALQPEDSALYL	CASSRRLAGGPDTQYF	GPGTRLTVL	TRBV4-1*01	TRBD2*02	TRBJ2-3*01	274	0.0004
HA1-B	TRB	GAVVSQHPSWVICKSGTSVKIECRSL	DFQATT	MFWYRQFPKQSLMLMAT	SNEGSKA	TYEQGVEKDKFLINHASLTLSTLTVTSAHPEDSSFYI	CSARDLDRDSSPQHF	GDGTRLSIL	TRBV20-1*01	TRBD2*01	TRBJ1-5*01	273	0.0004
HA1-B	TRB	DAGVIQSPRHEVTEMGQEVTLRCKPI	SGHNS	LFWYRQTMMRGLELLIY	FNNNVP	IDDSGMPEDRFSAKMPNASFSTLKIQPSEPRDSAVYF	CASSLARGGVYEQYF	GPGTRLTVT	TRBV12-3*01	TRBD1*01	TRBJ2-7*01	273	0.0004
HA1-B	TRB	EAGVAQSPRYKIIEKRQSVAFWCNPI	SGHAT	LYWYQQILGQGPKLLIQ	FQNNGV	VDDSQLPKDRFSAERLKGVDSTLKIQPAKLEDSAVYL	CASSLIRRRKLFF	GSGTQLSVL	TRBV11-2*03	TRBD2*02	TRBJ1-4*01	273	0.0004
HA1-B	TRB	DADVTQTPRNRITKTGKRIMLECSQT	KGHDR	MYWYRQDPGLGLRLIYY	SFDVKD	INKGEISDGYSVSRQAQAKFSLSLESAIPNQTALYF	CATSDLGFSGRRAEQETQYF	GPGTRLLVL	TRBV24-1*01	TRBD2*02	TRBJ2-5*01	273	0.0004
HA1-B	TRB	DTGVSQDPRHKITKRGQNVTFRCDPI	SEHNR	LYWYRQTLGQGPEFLTY	FQNEAQ	LEKSRLLSDRFSAERPKGSFSTLEIQRTEQGDSAMYL	CASSHDRGKETQYF	GPGTRLLVL	TRBV7-9*03	TRBD1*01	TRBJ2-5*01	273	0.0004
HA1-B	TRB	DAGITQSPRHKVTETGTPVTLRCHQT	ENHRY	MYWYRQDPGHGLRLIHY	SYGVKD	TDKGEVSDGYSVSRSKTEDFLLTLESATSSQTSVYF	CAIRGTGGFEEAFF	GQGTRLTVV	TRBV10-3*02	TRBD1*01	TRBJ1-1*01	272	0.0004
HA1-B	TRB	GAVVSQHPSRVICKSGTSVKIECRSL	DFQATT	MFWYRQFPKKSLMLMAT	SNEGSKA	TYEQGVEKDKFLINHASLTLSTLTVTSAHPEDSSFYI	CSASTGELGTEAFF	GQGTRLTVV	TRBV20-1*05	TRBD1*01	TRBJ1-1*01	272	0.0004
HA1-B	TRB	EAGVVQSPRYKIIEKKQPVAFWCNPI	SGHNT	LYWYRQNLGQGPELLIR	YENEEA	VDDSQLPKDRFSAERLKGVDSTLKIQPAELGDSAVYL	CASSLPVGPDDYEQYF	GPGTRLTVT	TRBV11-3*04	TRBD2*01	TRBJ2-7*01	272	0.0004
HA1-B	TRB	DAGITQSPRHKVTETGTPVTLRCHQT	ENHRY	MYWYRQDPGHGLRLIHY	SYGVKD	TDKGEVSDGYSVSRSKTEDFLLTLESATSSQTSVYF	CAISGLEGVNTGELFF	GEGSRLTVL	TRBV10-3*02	TRBD2*02	TRBJ2-2*01	272	0.0004
HA1-B	TRB	DTEVTQTPKHLVMGMTNKKSLKCEQH	MGHRA	MYWYKQKAKKPPELMFV	YSYEKL	SINESVPSRFSPECPNSSLLNLHLHALQPEDSALYL	CASSQRGVRTEAFF	GQGTRLTVV	TRBV4-1*01	TRBD2*01	TRBJ1-1*01	272	0.0004
HA1-B	TRB	DVKVTQSSRYLVKRTGEKVFLECVQD	MDHEN	MFWYRQDPGLGLRLIYF	SYDVKM	KEKGDIPEGYSVSREKKERFSLILESASTNQTSMYL	CASTTNTEAFF	GQGTRLTVV	TRBV28*01		TRBJ1-1*01	272	0.0004
HA1-B	TRB	EAQVTQNPRYLITVTGKKLTVTCSQN	MNHEY	MSWYRQDPGLGLRQIYY	SMNVEV	TDKGDVPEGYKVSRKEKRNFPLILESPSPNQTSLYF	CASSLSRGASYGYTF	GSGTRLTVV	TRBV27*01	TRBD2*01	TRBJ1-2*01	271	0.0004
HA1-B	TRB	EAQVTQNPRYLITVTGKKLTVTCSQN	MNHEY	MSWYRQDPGLGLRQIYY	SMNVEV	TDKGDVPEGYKVSRKEKRNFPLILESPSPNQTSLYF	CASSPGQGYGYTF	GSGTRLTVV	TRBV27*01	TRBD1*01	TRBJ1-2*01	271	0.0004
HA1-B	TRB	DAGITQSPRYKITETGRQVTLMCHQT	WSHSY	MFWYRQDLGHGLRLIYY	SAAADI	TDKGEVPDGYVVSRSKTENFPLTLESATRSQTSVYF	CASSDLQNSGNTIYF	GEGSWLTVV	TRBV10-2*01		TRBJ1-3*01	271	0.0004
HA1-B	TRB	EPEVTQTPSHQVTQMGQEVILRCVPI	SNHLY	FYWYRQILGQKVEFLVS	FYNNEI	SEKSEIFDDQFSVERPDGSNFTLKIRSTKLEDSAMYF	CASSENRYNEQFF	GPGTRLTVL	TRBV2*01		TRBJ2-1*01	271	0.0004
HA1-B	TRB	EAQVTQNPRYLITVTGKKLTVTCSQN	MNHEY	MSWYRQDPGLGLRQIYY	SMNVEV	TDKGDVPEGYKVSRKEKRNFPLILESPSPNQTSLYF	CASSILPGLAGGGEQFF	GPGTRLTVL	TRBV27*01	TRBD2*02	TRBJ2-1*01	271	0.0004
HA1-B	TRB	DTAVSQTPKYLVTQMGNDKSIKCEQN	LGHDT	MYWYKQDSKKFLKIMFS	YNNKEL	IINETVPNRFSPKSPDKAHLNLHINSLELGDSAVYF	CASSQGTGQGYEQYF	GPGTRLTVT	TRBV3-1*01	TRBD1*01	TRBJ2-7*01	271	0.0004
HA1-B	TRB	DAMVIQNPRYQVTQFGKPVTLSCSQT	LNHNV	MYWYQQKSSQAPKLLFH	YYDKDF	NNEADTPDNFQSRRPNTSFCFLDIRSPGLGDAAMYL	CATSRGRGRAGNEQFF	GPGTRLTVL	TRBV15*02	TRBD2*02	TRBJ2-1*01	271	0.0004
HA1-B	TRB	EPEVTQTPSHQVTQMGQEVILRCVPI	SNHLY	FYWYRQILGQKVEFLVS	FYNNEI	SEKSEIFDDQFSVERPDGSNFTLKIRSTKLEDSAMYF	CAGRLPYNSPLHF	GNGTRLTVT	TRBV2*01		TRBJ1-6*02	271	0.0004
HA1-B	TRB	DTGVSQDPRHKITKRGQNVTFRCDPI	SEHNR	LYWYRQTLGQGPEFLTY	FQNEAQ	LEKSRLLSDRFSAERPKGSFSTLEIQRTEQGDSAMYL	CASSLRVEVGYTF	GSGTRLTVV	TRBV7-9*03	TRBD1*01	TRBJ1-2*01	270	0.0004
HA1-B	TRB	DAGITQSPRHKVTETGTPVTLRCHQT	ENHRY	MYWYRQDPGHGLRLIHY	SYGVKD	TDKGEVSDGYSVSRSKTEDFLLTLESATSSQTSVYF	CAISVGLASNTGELFF	GEGSRLTVL	TRBV10-3*01	TRBD2*01	TRBJ2-2*01	270	0.0004
HA1-B	TRB	NAGVTQTPKFQVLKTGQSMTLQCAQD	MNHEY	MSWYRQDPGMGLRLIHY	SVGAGI	TDQGEVPNGYNVSRSTTEDFPLRLLSAAPSQTSVYF	CASNDGTSYEQYF	GPGTRLTVT	TRBV6-5*01		TRBJ2-7*01	270	0.0004
HA1-B	TRB	DVKVTQSSRYLVKRTGEKVFLECVQD	MDHEN	MFWYRQDPGLGLRLIYF	SYDVKM	KEKGDIPEGYSVSREKKERFSLILESASTNQTSMYL	CASSLSKGKGIQYF	GAGTRLSVL	TRBV28*01		TRBJ2-4*01	270	0.0004
HA1-B	TRB	DTGVSQDPRHKITKRGQNVTFRCDPI	SEHNR	LYWYRQTLGQGPEFLTY	FQNEAQ	LEKSRLLSDRFSAERPKGSFSTLEIQRTEQGDSAMYL	CASSVFSGKVAEQFF	GPGTRLTVL	TRBV7-9*03	TRBD2*02	TRBJ2-1*01	269	0.0004
HA1-B	TRB	DTGVSQDPRHKITKRGQNVTFRCDPI	SEHNR	LYWYRQTLGQGPEFLTY	FQNEAQ	LEKSRLLSDRFSAERPKGSFSTLEIQRTEQGDSAMYL	CASSLEETQYF	GPGTRLLVL	TRBV7-9*03		TRBJ2-5*01	269	0.0004
HA1-B	TRB	DAGVTQSPTHLIKTRGQQVTLRCSPK	SGHDT	VSWYQQALGQGPQFIFQ	YYEEEE	RQRGNFPDRFSGHQFPNYSSELNVNALLLGDSALYL	CASSPGGMKTQYF	GPGTRLLVL	TRBV5-6*01	TRBD1*01	TRBJ2-5*01	269	0.0004
HA1-B	TRB	DTKVTQRPRLLVKASEQKAKMDCVPI	KAHSY	VYWYRKKLEEELKFLVY	FQNEEL	IQKAEIINERFLAQCSKNSSCTLEIQSTESGDTALYF	CASSIGFHSPLHF	GNGTRLTVT	TRBV21-1*01		TRBJ1-6*02	269	0.0004
HA1-B	TRB	GAVVSQHPSWVICKSGTSVKIECRSL	DFQATT	MFWYRQFPKQSLMLMAT	SNEGSKA	TYEQGVEKDKFLINHASLTLSTLTVTSAHPEDSSFYI	CSASRGTGDSDEQYF	GPGTRLTVT	TRBV20-1*01	TRBD1*01	TRBJ2-7*01	269	0.0004
HA1-B	TRB	DADVTQTPRNRITKTGKRIMLECSQT	KGHDR	MYWYRQDPGLGLRLIYY	SFDVKD	INKGEISDGYSVSRQAQAKFSLSLESAIPNQTALYF	CATSGRGRANEQFF	GPGTRLTVL	TRBV24-1*01	TRBD2*02	TRBJ2-1*01	268	0.0004
HA1-B	TRB	DAMVIQNPRYQVTQFGKPVTLSCSQT	LNHNV	MYWYQQKSSQAPKLLFH	YYDKDF	NNEADTPDNFQSRRPNTSFCFLDIRSPGLGDAAMYL	CATSSNRDRRTYEQYF	GPGTRLTVT	TRBV15*02	TRBD1*01	TRBJ2-7*01	268	0.0004
HA1-B	TRB	NAGVTQTPKFQVLKTGQSMTLQCAQD	MNHNS	MYWYRQDPGMGLRLIYY	SASEGT	TDKGEVPNGYNVSRLNKREFSLRLESAAPSQTSVYF	CASTPVVQGYEQYF	GPGTRLTVT	TRBV6-1*01		TRBJ2-7*01	267	0.0004
HA1-B	TRB	DTEVTQTPKHLVMGMTNKKSLKCEQH	MGHRA	MYWYKQKAKKPPELMFV	YSYEKL	SINESVPSRFSPECPNSSLLNLHLHALQPEDSALYL	CASSAQGPETQYF	GPGTRLLVL	TRBV4-1*01	TRBD1*01	TRBJ2-5*01	267	0.0004
HA1-B	TRB	DAGITQSPRHKVTETGTPVTLRCHQT	ENHRY	MYWYRQDPGHGLRLIHY	SYGVKD	TDKGEVSDGYSVSRSKTEDFLLTLESATSSQTSVYF	CASQGGATTFF	GQGTRLTVV	TRBV10-3*02	TRBD1*01	TRBJ1-1*01	267	0.0004
HA1-B	TRB	GAVVSQHPSWVICKSGTSVKIECRSL	DFQATT	MFWYRQFPKQSLMLMAT	SNEGSKA	TYEQGVEKDKFLINHASLTLSTLTVTSAHPEDSSFYI	CSAPPLVEFNGYTF	GSGTRLTVV	TRBV20-1*01	TRBD1*01	TRBJ1-2*01	267	0.0004
HA1-B	TRB	GAVVSQHPSWVICKSGTSVKIECRSL	DFQATT	MFWYRQFPKQSLMLMAT	SNEGSKA	TYEQGVEKDKFLINHASLTLSTLTVTSAHPEDSSFYI	CSARGGLADYEQYF	GPGTRLTVT	TRBV20-1*01	TRBD2*01	TRBJ2-7*01	267	0.0004
HA1-B	TRB	DVKVTQSSRYLVKRTGEKVFLECVQD	MDHEN	MFWYRQDPGLGLRLIYF	SYDVKM	KEKGDIPEGYSVSREKKERFSLILESASTNQTSMYL	CASSWGGRNSPLHF	GNGTRLTVT	TRBV28*01	TRBD2*02	TRBJ1-6*02	267	0.0004
HA1-B	TRB	EPEVTQTPSHQVTQMGQEVILRCVPI	SNHLY	FYWYRQILGQKVEFLVS	FYNNEI	SEKSEIFDDQFSVERPDGSNFTLKIRSTKLEDSAMYF	CASSPSTSTREQFF	GPGTRLTVL	TRBV2*01	TRBD2*01	TRBJ2-1*01	267	0.0004
HA1-B	TRB	DTEVTQTPKHLVMGMTNKKSLKCEQH	MGHRA	MYWYKQKAKKPPELMFV	YSYEKL	SINESVPSRFSPECPNSSLLNLHLHALQPEDSALYL	CASSLTELQGMVYEQYF	GPGTRLTVT	TRBV4-1*01	TRBD1*01	TRBJ2-7*01	266	0.0004
HA1-B	TRB	GAVVSQHPSRVICKSGTSVKIECRSL	DFQATT	MFWYRQFPKKSLMLMAT	SNEGSKA	TYEQGVEKDKFLINHASLTLSTLTVTSAHPEDSSFYI	CSASTGGLYNEQFF	GPGTRLTVL	TRBV20-1*05	TRBD2*01	TRBJ2-1*01	266	0.0004
HA1-B	TRB	KAGVTQTPRYLIKTRGQQVTLSCSPI	SGHRS	VSWYQQTPGQGLQFLFE	YFSETQ	RNKGNFPGRFSGRQFSNSRSEMNVSTLELGDSALYL	CASSLETGAYEQYF	GPGTRLTVT	TRBV5-1*01	TRBD1*01	TRBJ2-7*01	266	0.0004
HA1-B	TRB	DVKVTQSSRYLVKRTGEKVFLECVQD	MDHEN	MFWYRQDPGLGLRLIYF	SYDVKM	KEKGDIPEGYSVSREKKERFSLILESASTNQTSMYL	CASSQQGPYGYTF	GSGTRLTVV	TRBV28*01	TRBD1*01	TRBJ1-2*01	266	0.0004
HA1-B	TRB	GAVVSQHPSWVICKSGTSVKIECRSL	DFQATT	MFWYRQFPKQSLMLMAT	SNEGSKA	TYEQGVEKDKFLINHASLTLSTLTVTSAHPEDSSFYI	CSARSLGGGYNEQFF	GPGTRLTVL	TRBV20-1*01	TRBD1*01	TRBJ2-1*01	265	0.0004
HA1-B	TRB	EADIYQTPRYLVIGTGKKITLECSQT	MGHDK	MYWYQQDPGMELHLIHY	SYGVNS	TEKGDLSSESTVSRIRTEHFPLTLESARPSHTSQYL	CASSERREGLNEQYF	GPGTRLTVT	TRBV25-1*01	TRBD2*02	TRBJ2-7*01	265	0.0004
HA1-B	TRB	DSGVTQTPKHLITATGQRVTLRCSPR	SGDLS	VYWYQQSLDQGLQFLIQ	YYNGEE	RAKGNILERFSAQQFPDLHSELNLSSLELGDSALYF	CASSVAGNTEAFF	GQGTRLTVV	TRBV9*01		TRBJ1-1*01	265	0.0004
HA1-B	TRB	DAGITQSPRHKVTETGTPVTLRCHQT	ENHRY	MYWYRQDPGHGLRLIHY	SYGVKD	TDKGEVSDGYSVSRSKTEDFLLTLESATSSQTSVYF	CAISDGRGEADTQYF	GPGTRLTVL	TRBV10-3*01	TRBD2*01	TRBJ2-3*01	265	0.0004
HA1-B	TRB	DAGITQSPRHKVTETGTPVTLRCHQT	ENHRY	MYWYRQDPGHGLRLIHY	SYGVKD	TDKGEVSDGYSVSRSKTEDFLLTLESATSSQTSVYF	CAIKETSGRTDTQYF	GPGTRLTVL	TRBV10-3*01	TRBD2*01	TRBJ2-3*01	265	0.0004
HA1-B	TRB	DAMVIQNPRYQVTQFGKPVTLSCSQT	LNHNV	MYWYQQKSSQAPKLLFH	YYDKDF	NNEADTPDNFQSRRPNTSFCFLDIRSPGLGDAAMYL	CATSRSEGKQYF	GPGTRLTVT	TRBV15*02	TRBD2*02	TRBJ2-7*01	264	0.0004
HA1-B	TRB	GAVVSQHPSRVICKSGTSVKIECRSL	DFQATT	MFWYRQFPKKSLMLMAT	SNEGSKA	TYEQGVEKDKFLINHASLTLSTLTVTSAHPEDSSFYI	CSARDIRADEQFF	GPGTRLTVL	TRBV20-1*05		TRBJ2-1*01	264	0.0004
HA1-B	TRB	NAGVTQTPKFQVLKTGQSMTLQCAQD	MNHEY	MSWYRQDPGMGLRLIHY	SVGAGI	TDQGEVPNGYNVSRSTTEDFPLRLLSAAPSQTSVYF	CASSYRGAATNEKLFF	GSGTQLSVL	TRBV6-5*01		TRBJ1-4*01	264	0.0004
HA1-B	TRB	EAQVTQNPRYLITVTGKKLTVTCSQN	MNHEY	MSWYRQDPGLGLRQIYY	SMNVEV	TDKGDVPEGYKVSRKEKRNFPLILESPSPNQTSLYF	CASVAGGPGAGELFF	GEGSRLTVL	TRBV27*01	TRBD2*02	TRBJ2-2*01	264	0.0004
HA1-B	TRB	DAGVIQSPRHEVTEMGQEVTLRCKPI	SGHNS	LFWYRQTMMRGLELLIY	FNNNVP	IDDSGMPEDRFSAKMPNASFSTLKIQPSEPRDSAVYF	CASRAGEAYEQYF	GPGTRLTVT	TRBV12-3*01	TRBD2*01	TRBJ2-7*01	264	0.0004
HA1-B	TRB	DTEVTQTPKHLVMGMTNKKSLKCEQH	MGHRA	MYWYKQKAKKPPELMFV	YSYEKL	SINESVPSRFSPECPNSSLLNLHLHALQPEDSALYL	CASSHLSGNTIYF	GEGSWLTVV	TRBV4-1*01		TRBJ1-3*01	264	0.0004
HA1-B	TRB	DAGITQSPRHKVTETGTPVTLRCHQT	ENHRY	MYWYRQDPGHGLRLIHY	SYGVKD	TDKGEVSDGYSVSRSKTEDFLLTLESATSSQTSVYF	CAISPGVAREQYF	GPGTRLTVT	TRBV10-3*02	TRBD1*01	TRBJ2-7*01	264	0.0004
HA1-B	TRB	NAGVTQTPKFQVLKTGQSMTLQCAQD	MNHEY	MSWYRQDPGMGLRLIHY	SVGAGI	TDQGEVPNGYNVSRSTTEDFPLRLLSAAPSQTSVYF	CASSYTPRSEQYF	GPGTRLTVT	TRBV6-5*01	TRBD2*01	TRBJ2-7*01	264	0.0004
HA1-B	TRB	KAGVTQTPRYLIKTRGQQVTLSCSPI	SGHRS	VSWYQQTPGQGLQFLFE	YFSETQ	RNKGNFPGRFSGRQFSNSRSEMNVSTLELGDSALYL	CASSWTPGLAGVHNEQFF	GPGTRLTVL	TRBV5-1*01	TRBD2*02	TRBJ2-1*01	264	0.0004
HA1-B	TRB	IAGITQAPTSQILAAGRRMTLRCTQD	MRHNA	MYWYRQDLGLGLRLIHY	SNTAGT	TGKGEVPDGYSVSRANTDDFPLTLASAVPSQTSVYF	CASRLNNEQFF	GPGTRLTVL	TRBV6-4*01		TRBJ2-1*01	264	0.0004
HA1-B	TRB	EAQVTQNPRYLITVTGKKLTVTCSQN	MNHEY	MSWYRQDPGLGLRQIYY	SMNVEV	TDKGDVPEGYKVSRKEKRNFPLILESPSPNQTSLYF	CASSFNRISYNSPLHF	GNGTRLTVT	TRBV27*01		TRBJ1-6*01	263	0.0004
HA1-B	TRB	EADIYQTPRYLVIGTGKKITLECSQT	MGHDK	MYWYQQDPGMELHLIHY	SYGVNS	TEKGDLSSESTVSRIRTEHFPLTLESARPSHTSQYL	CASRDTGRNTEAFF	GQGTRLTVV	TRBV25-1*01	TRBD1*01	TRBJ1-1*01	263	0.0004
HA1-B	TRB	DTAVSQTPKYLVTQMGNDKSIKCEQN	LGHDT	MYWYKQDSKKFLKIMFS	YNNKEL	IINETVPNRFSPKSPDKAHLNLHINSLELGDSAVYF	CASSRAEGSNTQYF	GPGTRLTVL	TRBV3-1*01	TRBD2*02	TRBJ2-3*01	263	0.0004
HA1-B	TRB	DAMVIQNPRYQVTQFGKPVTLSCSQT	LNHNV	MYWYQQKSSQAPKLLFH	YYDKDF	NNEADTPDNFQSRRPNTSFCFLDIRSPGLGDAAMYL	CATSRVADEQFF	GPGTRLTVL	TRBV15*02		TRBJ2-1*01	263	0.0004
HA1-B	TRB	DAGVIQSPRHEVTEMGQEVTLRCKPI	SGHDY	LFWYRQTMMRGLELLIY	FNNNVP	IDDSGMPEDRFSAKMPNASFSTLKIQPSEPRDSAVYF	CASSFELGNTGELFF	GEGSRLTVL	TRBV12-4*01		TRBJ2-2*01	263	0.0004
HA1-B	TRB	IAGITQAPTSQILAAGRRMTLRCTQD	MRHNA	MYWYRQDLGLGLRLIHY	SNTAGT	TGKGEVPDGYSVSRANTDDFPLTLASAVPSQTSVYF	CASSDSEASTQFF	GPGTRLTVL	TRBV6-4*01	TRBD2*02	TRBJ2-1*01	263	0.0004
HA1-B	TRB	DAGVIQSPRHEVTEMGQEVTLRCKPI	SGHNS	LFWYRQTMMRGLELLIY	FNNNVP	IDDSGMPEDRFSAKMPNASFSTLKIQPSEPRDSAVYF	CASTLGAGYGYTF	GSGTRLTVV	TRBV12-3*01		TRBJ1-2*01	263	0.0004
HA1-B	TRB	DAMVIQNPRYQVTQFGKPVTLSCSQT	LNHNV	MYWYQQKSSQAPKLLFH	YYDKDF	NNEADTPDNFQSRRPNTSFCFLDIRSPGLGDAAMYL	CATSKGTGQVVEQYF	GPGTRLTVT	TRBV15*02	TRBD1*01	TRBJ2-7*01	263	0.0004
HA1-B	TRB	GAGVSQSPRYKVTKRGQDVALRCDPI	SGHVS	LYWYRQALGQGPEFLTY	FNYEAQ	QDKSGLPNDRFSAERPEGSISTLTIQRTEQRDSAMYR	CASSLEGRNQPQHF	GDGTRLSIL	TRBV7-6*01	TRBD2*02	TRBJ1-5*01	263	0.0004
HA1-B	TRB	DAGVTQSPTHLIKTRGQHVTLRCSPI	SGHKS	VSWYQQVLGQGPQFIFQ	YYEKEE	RGRGNFPDRFSARQFPNYSSELNVNALLLGDSALYL	CASRTLPGQGRETQYF	GPGTRLLVL	TRBV5-5*02	TRBD1*01	TRBJ2-5*01	262	0.0004
HA1-B	TRB	DAGVTQSPTHLIKTRGQQVTLRCSPK	SGHDT	VSWYQQALGQGPQFIFQ	YYEEEE	RQRGNFPDRFSGHQFPNYSSELNVNALLLGDSALYL	CASSLYWRGNEQFF	GPGTRLTVL	TRBV5-6*01	TRBD2*02	TRBJ2-1*01	262	0.0004
HA1-B	TRB	GAVVSQHPSWVICKSGTSVKIECRSL	DFQATT	MFWYRQFPKQSLMLMAT	SNEGSKA	TYEQGVEKDKFLINHASLTLSTLTVTSAHPEDSSFYI	CSARDSGEDYEQYF	GPGTRLTVT	TRBV20-1*01	TRBD2*01	TRBJ2-7*01	262	0.0004
HA1-B	TRB	EADIYQTPRYLVIGTGKKITLECSQT	MGHDK	MYWYQQDPGMELHLIHY	SYGVNS	TEKGDLSSESTVSRIRTEHFPLTLESARPSHTSQYL	CASSGATAFYGYTF	GSGTRLTVV	TRBV25-1*01	TRBD1*01	TRBJ1-2*01	262	0.0004
HA1-B	TRB	DAMVIQNPRYQVTQFGKPVTLSCSQT	LNHNV	MYWYQQKSSQAPKLLFH	YYDKDF	NNEADTPDNFQSRRPNTSFCFLDIRSPGLGDAAMYL	CATSRAGYGYTF	GSGTRLTVV	TRBV15*02		TRBJ1-2*01	262	0.0004
HA1-B	TRB	NAGVTQTPKFQVLKTGQSMTLQCAQD	MNHEY	MSWYRQDPGMGLRLIHY	SVGAGI	TDQGEVPNGYNVSRSTTEDFPLRLLSAAPSQTSVYF	CASTRPGQGLSYGYTF	GSGTRLTVV	TRBV6-5*01	TRBD1*01	TRBJ1-2*01	262	0.0004
HA1-B	TRB	EADIYQTPRYLVIGTGKKITLECSQT	MGHDK	MYWYQQDPGMELHLIHY	SYGVNS	TEKGDLSSESTVSRIRTEHFPLTLESARPSHTSQYL	CASSEEERVYEQYF	GPGTRLTVT	TRBV25-1*01		TRBJ2-7*01	262	0.0004
HA1-B	TRB	GAVVSQHPSWVICKSGTSVKIECRSL	DFQATT	MFWYRQFPKQSLMLMAT	SNEGSKA	TYEQGVEKDKFLINHASLTLSTLTVTSAHPEDSSFYI	CSAFGTGDYNSPLHF	GNGTRLTVT	TRBV20-1*01	TRBD1*01	TRBJ1-6*02	262	0.0004
HA1-B	TRB	DAMVIQNPRYQVTQFGKPVTLSCSQT	LNHNV	MYWYQQKSSQAPKLLFH	YYDKDF	NNEADTPDNFQSRRPNTSFCFLDIRSPGLGDAAMYL	CATSRTGSGANVLTF	GAGSRLTVL	TRBV15*02	TRBD1*01	TRBJ2-6*01	262	0.0004
HA1-B	TRB	GAVVSQHPSRVICKSGTSVKIECRSL	DFQATT	MFWYRQFPKKSLMLMAT	SNEGSKA	TYEQGVEKDKFLINHASLTLSTLTVTSAHPEDSSFYI	CSARDGPTQYF	GPGTRLLVL	TRBV20-1*05	TRBD2*02	TRBJ2-5*01	261	0.0004
HA1-B	TRB	DAGITQSPRHKVTETGTPVTLRCHQT	ENHRY	MYWYRQDPGHGLRLIHY	SYGVKD	TDKGEVSDGYSVSRSKTEDFLLTLESATSSQTSVYF	CAIRGDRGGSYEQYF	GPGTRLTVT	TRBV10-3*02	TRBD1*01	TRBJ2-7*01	261	0.0004
HA1-B	TRB	SAVISQKPSRDICQRGTSLTIQCQVD	SQVTM	MFWYRQQPGQSLTLIAT	ANQGSEA	TYESGFVIDKFPISRPNLTFSTLTVSNMSPEDSSIYL	CSVARQGAQNEQFF	GPGTRLTVL	TRBV29-1*01	TRBD1*01	TRBJ2-1*01	261	0.0004
HA1-B	TRB	DADVTQTPRNRITKTGKRIMLECSQT	KGHDR	MYWYRQDPGLGLRLIYY	SFDVKD	INKGEISDGYSVSRQAQAKFSLSLESAIPNQTALYF	CATSDSATSTDTQYF	GPGTRLTVL	TRBV24-1*01		TRBJ2-3*01	260	0.0004
HA1-B	TRB	EADIYQTPRYLVIGTGKKITLECSQT	MGHDK	MYWYQQDPGMELHLIHY	SYGVNS	TEKGDLSSESTVSRIRTEHFPLTLESARPSHTSQYL	CASNYGQGAQGYTF	GSGTRLTVV	TRBV25-1*01	TRBD1*01	TRBJ1-2*01	260	0.0004
HA1-B	TRB	NAGVTQTPKFQVLKTGQSMTLQCAQD	MNHEY	MSWYRQDPGMGLRLIHY	SVGAGI	TDQGEVPNGYNVSRSTTEDFPLRLLSAAPSQTSVYF	CASSYGQGNTEAFF	GQGTRLTVV	TRBV6-5*01	TRBD1*01	TRBJ1-1*01	260	0.0004
HA1-B	TRB	EADIYQTPRYLVIGTGKKITLECSQT	MGHDK	MYWYQQDPGMELHLIHY	SYGVNS	TEKGDLSSESTVSRIRTEHFPLTLESARPSHTSQYL	CASSDSRSNQAPQHF	GDGTRLSIL	TRBV25-1*01		TRBJ1-5*01	260	0.0004
HA1-B	TRB	GAVVSQHPSWVICKSGTSVKIECRSL	DFQATT	MFWYRQFPKQSLMLMAT	SNEGSKA	TYEQGVEKDKFLINHASLTLSTLTVTSAHPEDSSFYI	CSALGLLSSYEQYF	GPGTRLTVT	TRBV20-1*01		TRBJ2-7*01	260	0.0004
HA1-B	TRB	DADVTQTPRNRITKTGKRIMLECSQT	KGHDR	MYWYRQDPGLGLRLIYY	SFDVKD	INKGEISDGYSVSRQAQAKFSLSLESAIPNQTALYF	CATSPDGKNQPQHF	GDGTRLSIL	TRBV24-1*01	TRBD1*01	TRBJ1-5*01	260	0.0004
HA1-B	TRB	EAGVAQSPRYKIIEKRQSVAFWCNPI	SGHAT	LYWYQQILGQGPKLLIQ	FQNNGV	VDDSQLPKDRFSAERLKGVDSTLKIQPAKLEDSAVYL	CASSGVVTRGNEQFF	GPGTRLTVL	TRBV11-2*01	TRBD2*02	TRBJ2-1*01	260	0.0004
HA1-B	TRB	DAGITQSPRHKVTETGTPVTLRCHQT	ENHRY	MYWYRQDPGHGLRLIHY	SYGVKD	TDKGEVSDGYSVSRSKTEDFLLTLESATSSQTSVYF	CAKEAHPGADTQYF	GPGTRLTVL	TRBV10-3*02		TRBJ2-3*01	260	0.0004
HA1-B	TRB	DVKVTQSSRYLVKRTGEKVFLECVQD	MDHEN	MFWYRQDPGLGLRLIYF	SYDVKM	KEKGDIPEGYSVSREKKERFSLILESASTNQTSMYL	CASSTTQGQGTPYEQYF	GPGTRLTVT	TRBV28*01	TRBD1*01	TRBJ2-7*01	260	0.0004
HA1-B	TRB	EAGVTQFPSHSVIEKGQTVTLRCDPI	SGHDN	LYWYRRVMGKEIKFLLH	FVKESK	QDESGMPNNRFLAERTGGTYSTLKVQPAELEDSGVYF	CASSQDTSGSYEQYF	GPGTRLTVT	TRBV14*01	TRBD2*02	TRBJ2-7*01	260	0.0004
HA1-B	TRB	ETGVTQTPRHLVMGMTNKKSLKCEQH	LGHNA	MYWYKQSAKKPLELMFV	YNFKEQ	TENNSVPSRFSPECPNSSHLFLHLHTLQPEDSALYL	CASSQDRGGSTDTQYF	GPGTRLTVL	TRBV4-2*01	TRBD2*01	TRBJ2-3*01	260	0.0004
HA1-B	TRB	GAGVSQSPSNKVTEKGKDVELRCDPI	SGHTA	LYWYRQRLGQGLEFLIY	FQGNSA	PDKSGLPSDRFSAERTGESVSTLTIQRTQQEDSAVYL	CASSLATVRTGGYTF	GSGTRLTVV	TRBV7-2*02	TRBD1*01	TRBJ1-2*01	259	0.0004
HA1-B	TRB	KAGVTQTPRYLIKTRGQQVTLSCSPI	SGHRS	VSWYQQTPGQGLQFLFE	YFSETQ	RNKGNFPGRFSGRQFSNSRSEMNVSTLELGDSALYL	CASSPNQQGGPNYGYTF	GSGTRLTVV	TRBV5-1*01	TRBD2*01	TRBJ1-2*01	259	0.0004
HA1-B	TRB	DTEVTQTPKHLVMGMTNKKSLKCEQH	MGHRA	MYWYKQKAKKPPELMFV	YSYEKL	SINESVPSRFSPECPNSSLLNLHLHALQPEDSALYL	CASSHPGTDTQYF	GPGTRLTVL	TRBV4-1*01	TRBD1*01	TRBJ2-3*01	259	0.0004
HA1-B	TRB	DTGVSQDPRHKITKRGQNVTFRCDPI	SEHNR	LYWYRQTLGQGPEFLTY	FQNEAQ	LEKSRLLSDRFSAERPKGSFSTLEIQRTEQGDSAMYL	CASSSGFGSYEQYF	GPGTRLTVT	TRBV7-9*03		TRBJ2-7*01	259	0.0004
HA1-B	TRB	DAGVIQSPRHEVTEMGQEVTLRCKPI	SGHNS	LFWYRQTMMRGLELLIY	FNNNVP	IDDSGMPEDRFSAKMPNASFSTLKIQPSEPRDSAVYF	CASSFDSAGFMNTEAFF	GQGTRLTVV	TRBV12-3*01		TRBJ1-1*01	258	0.0004
HA1-B	TRB	KAGVTQTPRYLIKTRGQQVTLSCSPI	SGHRS	VSWYQQTPGQGLQFLFE	YFSETQ	RNKGNFPGRFSGRQFSNSRSEMNVSTLELGDSALYL	CASSLVDTEAFF	GQGTRLTVV	TRBV5-1*01		TRBJ1-1*01	258	0.0004
HA1-B	TRB	KAGVTQTPRYLIKTRGQQVTLSCSPI	SGHRS	VSWYQQTPGQGLQFLFE	YFSETQ	RNKGNFPGRFSGRQFSNSRSEMNVSTLELGDSALYL	CASSLDRQALNTEAFF	GQGTRLTVV	TRBV5-1*01	TRBD1*01	TRBJ1-1*01	258	0.0004
HA1-B	TRB	EAQVTQNPRYLITVTGKKLTVTCSQN	MNHEY	MSWYRQDPGLGLRQIYY	SMNVEV	TDKGDVPEGYKVSRKEKRNFPLILESPSPNQTSLYF	CASSQTPTGSTDTQYF	GPGTRLTVL	TRBV27*01	TRBD1*01	TRBJ2-3*01	258	0.0004
HA1-B	TRB	ETGVTQTPRHLVMGMTNKKSLKCEQH	LGHNA	MYWYKQSAKKPLELMFV	YNFKEQ	TENNSVPSRFSPECPNSSHLFLHLHTLQPEDSALYL	CASSPRGGSGEQFF	GPGTRLTVL	TRBV4-2*01	TRBD2*01	TRBJ2-1*01	258	0.0004
HA1-B	TRB	KAGVTQTPRYLIKTRGQQVTLSCSPI	SGHRS	VSWYQQTPGQGLQFLFE	YFSETQ	RNKGNFPGRFSGRQFSNSRSEMNVSTLELGDSALYL	CASSLVPYNEQFF	GPGTRLTVL	TRBV5-1*01		TRBJ2-1*01	258	0.0004
HA1-B	TRB	DAGVIQSPRHEVTEMGQEVTLRCKPI	SGHDY	LFWYRQTMMRGLELLIY	FNNNVP	IDDSGMPEDRFSAKMPNASFSTLKIQPSEPRDSAVYF	CASGLSTLSYNEQFF	GPGTRLTVL	TRBV12-4*01	TRBD1*01	TRBJ2-1*01	258	0.0004
HA1-B	TRB	DAGITQSPRHKVTETGTPVTLRCHQT	ENHRY	MYWYRQDPGHGLRLIHY	SYGVKD	TDKGEVSDGYSVSRSKTEDFLLTLESATSSQTSVYF	CAISSPGQGSYEQYF	GPGTRLTVT	TRBV10-3*02	TRBD1*01	TRBJ2-7*01	257	0.0004
HA1-B	TRB	DTEVTQTPKHLVMGMTNKKSLKCEQH	MGHRA	MYWYKQKAKKPPELMFV	YSYEKL	SINESVPSRFSPECPNSSLLNLHLHALQPEDSALYL	CASSQGLLADNEQFF	GPGTRLTVL	TRBV4-1*01	TRBD2*01	TRBJ2-1*01	257	0.0004
HA1-B	TRB	DTGVSQDPRHKITKRGQNVTFRCDPI	SEHNR	LYWYRQTLGQGPEFLTY	FQNEAQ	LEKSRLLSDRFSAERPKGSFSTLEIQRTEQGDSAMYL	CASSHPTETYEQYF	GPGTRLTVT	TRBV7-9*03	TRBD1*01	TRBJ2-7*01	257	0.0004
HA1-B	TRB	GAVVSQHPSWVICKSGTSVKIECRSL	DFQATT	MFWYRQFPKQSLMLMAT	SNEGSKA	TYEQGVEKDKFLINHASLTLSTLTVTSAHPEDSSFYI	CSGTPSYEQYF	GPGTRLTVT	TRBV20-1*01	TRBD1*01	TRBJ2-7*01	257	0.0004
HA1-B	TRB	DTAVSQTPKYLVTQMGNDKSIKCEQN	LGHDT	MYWYKQDSKKFLKIMFS	YNNKEL	IINETVPNRFSPKSPDKAHLNLHINSLELGDSAVYF	CASSQVTRNEQYF	GPGTRLTVT	TRBV3-1*01		TRBJ2-7*01	257	0.0004
HA1-B	TRB	EAQVTQNPRYLITVTGKKLTVTCSQN	MNHEY	MSWYRQDPGLGLRQIYY	SMNVEV	TDKGDVPEGYKVSRKEKRNFPLILESPSPNQTSLYF	CASSDAATQYF	GPGTRLTVL	TRBV27*01		TRBJ2-3*01	256	0.0004
HA1-B	TRB	GAVVSQHPSRVICKSGTSVKIECRSL	DFQATT	MFWYRQFPKKSLMLMAT	SNEGSKA	TYEQGVEKDKFLINHASLTLSTLTVTSAHPEDSSFYI	CSARAPGVLHEQYF	GPGTRLTVT	TRBV20-1*05	TRBD2*01	TRBJ2-7*01	256	0.0004
HA1-B	TRB	DTEVTQTPKHLVMGMTNKKSLKCEQH	MGHRA	MYWYKQKAKKPPELMFV	YSYEKL	SINESVPSRFSPECPNSSLLNLHLHALQPEDSALYL	CASSQNPTGGGPGEQFF	GPGTRLTVL	TRBV4-1*01	TRBD2*01	TRBJ2-1*01	256	0.0004
HA1-B	TRB	DVKVTQSSRYLVKRTGEKVFLECVQD	MDHEN	MFWYRQDPGLGLRLIYF	SYDVKM	KEKGDIPEGYSVSREKKERFSLILESASTNQTSMYL	CASRPGGRDGETQYF	GPGTRLLVL	TRBV28*01	TRBD1*01	TRBJ2-5*01	256	0.0004
HA1-B	TRB	DTEVTQTPKHLVMGMTNKKSLKCEQH	MGHRA	MYWYKQKAKKPPELMFV	YSYEKL	SINESVPSRFSPECPNSSLLNLHLHALQPEDSALYL	CASSQDWRGSNTDTQYF	GPGTRLTVL	TRBV4-1*01	TRBD2*02	TRBJ2-3*01	256	0.0004
HA1-B	TRB	DTAVSQTPKYLVTQTGNDKSIKCEQN	LGHDT	MYWYKQDSKKFLKIMFS	YNNKEL	IINETVPNRFSPKSPDKAHLNLHINSLELGDSAVYF	CASSQSEGSYEQYF	GPGTRLTVT	TRBV3-1*01		TRBJ2-7*01	256	0.0004
HA1-B	TRB	IAGITQAPTSQILAAGRRMTLRCTQD	MRHNA	MYWYRQDLGLGLRLIHY	SNTAGT	TGKGEVPDGYSVSRANTDDFPLTLASAVPSQTSVYF	CASKQREGNNEQFF	GPGTRLTVL	TRBV6-4*01	TRBD2*02	TRBJ2-1*01	256	0.0004
HA1-B	TRB	NAGVMQNPRHLVRRRGQEARLRCSPM	KGHSH	VYWYRQLPEEGLKFMVY	LQKENI	IDESGMPKERFSAEFPKEGPSILRIQQVVRGDSAAYF	CASSPAISGANVLTF	GAGSRLTVL	TRBV18*01		TRBJ2-6*01	256	0.0004
HA1-B	TRB	NAGVTQTPKFQVLKTGQSMTLQCAQD	MNHEY	MSWYRQDPGMGLRLIHY	SVGAGI	TDQGEVPNGYNVSRSTTEDFPLRLLSAAPSQTSVYF	CASSYGQGRYEQYF	GPGTRLTVT	TRBV6-5*01	TRBD1*01	TRBJ2-7*01	256	0.0004
HA1-B	TRB	DTAVSQTPKYLVTQMGNDKSIKCEQN	LGHDT	MYWYKQDSKKFLKIMFS	YNNKEL	IINETVPNRFSPKSPDKAHLNLHINSLELGDSAVYF	CASSQAGGHGYTF	GSGTRLTVV	TRBV3-1*01	TRBD2*01	TRBJ1-2*01	256	0.0004
HA1-B	TRB	NAGVTQTPKFRVLKTGQSMTLLCAQD	MNHEY	MYWYRQDPGMGLRLIHY	SVGEGT	TAKGEVPDGYNVSRLKKQNFLLGLESAAPSQTSVYF	CASRPTASYEQYF	GPGTRLTVT	TRBV6-2*01	TRBD1*01	TRBJ2-7*01	256	0.0004
HA1-B	TRB	EADIYQTPRYLVIGTGKKITLECSQT	MGHDK	MYWYQQDPGMELHLIHY	SYGVNS	TEKGDLSSESTVSRIRTEHFPLTLESARPSHTSQYL	CASRAPGADTQYF	GPGTRLTVL	TRBV25-1*01	TRBD1*01	TRBJ2-3*01	255	0.0004
HA1-B	TRB	GAGVSQTPSNKVTEKGKYVELRCDPI	SGHTA	LYWYRQSLGQGPEFLIY	FQGTGA	ADDSGLPNDRFFAVRPEGSVSTLKIQRTERGDSAVYL	CASSLRGRTDYEQYF	GPGTRLTVT	TRBV7-3*01	TRBD2*02	TRBJ2-7*01	255	0.0004
HA1-B	TRB	NAGVTQTPKFQVLKTGQSMTLQCAQD	MNHEY	MSWYRQDPGMGLRLIHY	SVGAGI	TDQGEVPNGYNVSRSTTEDFPLRLLSAAPSQTSVYF	CASSGQGVGYGYTF	GSGTRLTVV	TRBV6-5*01	TRBD1*01	TRBJ1-2*01	255	0.0004
HA1-B	TRB	EAQVTQNPRYLITVTGKKLTVTCSQN	MNHEY	MSWYRQDPGLGLRQIYY	SMNVEV	TDKGDVPEGYKVSRKEKRNFPLILESPSPNQTSLYF	CASSWGEDYGYTF	GSGTRLTVV	TRBV27*01	TRBD2*01	TRBJ1-2*01	255	0.0004
HA1-B	TRB	DVKVTQSSRYLVKRTGEKVFLECVQD	MDHEN	MFWYRQDPGLGLRLIYF	SYDVKM	KEKGDIPEGYSVSREKKERFSLILESASTNQTSMYL	CASSPVNSPLHF	GNGTRLTVT	TRBV28*01		TRBJ1-6*02	255	0.0004
HA1-B	TRB	DAGITQSPRHKVTETGTPVTLRCHQT	ENHRY	MYWYRQDPGHGLRLIHY	SYGVKD	TDKGEVSDGYSVSRSKTEDFLLTLESATSSQTSVYF	CAITPSAGVGTGELFF	GEGSRLTVL	TRBV10-3*01	TRBD2*02	TRBJ2-2*01	254	0.0004
HA1-B	TRB	GAVVSQHPSWVICKSGTSVKIECRSL	DFQATT	MFWYRQFPKQSLMLMAT	SNEGSKA	TYEQGVEKDKFLINHASLTLSTLTVTSAHPEDSSFYI	CSARPGGSFTEAFF	GQGTRLTVV	TRBV20-1*01	TRBD2*01	TRBJ1-1*01	254	0.0004
HA1-B	TRB	EAEVAQSPRYKITEKSQAVAFWCDPI	SGHAT	LYWYRQILGQGPELLVQ	FQDESV	VDDSQLPKDRFSAERLKGVDSTLKIQPAELGDSAMYL	CASSYGTGGPYEQYF	GPGTRLTVT	TRBV11-1*01	TRBD1*01	TRBJ2-7*01	254	0.0004
HA1-B	TRB	DAGVIQSPRHEVTEMGQEVTLRCKPI	SGHNS	LFWYRQTMMRGLELLIY	FNNNVP	IDDSGMPEDRFSAKMPNASFSTLKIQPSEPRDSAVYF	CASSLLPGRETQYF	GPGTRLLVL	TRBV12-3*01	TRBD1*01	TRBJ2-5*01	254	0.0004
HA1-B	TRB	NAGVTQTPKFQVLKTGQSMTLQCAQD	MNHEY	MSWYRQDPGMGLRLIHY	SVGAGI	TDQGEVPNGYNVSRSTTEDFPLRLLSAAPSQTSVYF	CASRAWGGNTGELFF	GEGSRLTVL	TRBV6-5*01	TRBD2*01	TRBJ2-2*01	254	0.0004
HA1-B	TRB	GAVVSQHPSWVICKSGTSVKIECRSL	DFQATT	MFWYRQFPKQSLMLMAT	SNEGSKA	TYEQGVEKDKFLINHASLTLSTLTVTSAHPEDSSFYI	CSARGNGNEQYF	GPGTRLTVT	TRBV20-1*01		TRBJ2-7*01	254	0.0004
HA1-B	TRB	KAGVTQTPRYLIKTRGQQVTLSCSPI	SGHRS	VSWYQQTPGQGLQFLFE	YFSETQ	RNKGNFPGRFSGRQFSNSRSEMNVSTLELGDSALYL	CASSGDEKLFF	GSGTQLSVL	TRBV5-1*01		TRBJ1-4*01	254	0.0004
HA1-B	TRB	DVKVTQSSRYLVKRTGEKVFLECVQD	MDHEN	MFWYRQDPGLGLRLIYF	SYDVKM	KEKGDIPEGYSVSREKKERFSLILESASTNQTSMYL	CASSFLGTATEAFF	GQGTRLTVV	TRBV28*01	TRBD2*02	TRBJ1-1*01	254	0.0004
HA1-B	TRB	DTGVSQDPRHKITKRGQNVTFRCDPI	SEHNR	LYWYRQTLGQGPEFLTY	FQNEAQ	LEKSRLLSDRFSAERPKGSFSTLEIQRTEQGDSAMYL	CASSLGQGNSPLHF	GNGTRLTVT	TRBV7-9*03	TRBD1*01	TRBJ1-6*02	253	0.0004
HA1-B	TRB	IAGITQAPTSQILAAGRRMTLRCTQD	MRHNA	MYWYRQDLGLGLRLIHY	SNTAGT	TGKGEVPDGYSVSRANTDDFPLTLASAVPSQTSVYF	CASSLDPITDTQYF	GPGTRLTVL	TRBV6-4*01	TRBD2*01	TRBJ2-3*01	253	0.0004
HA1-B	TRB	DTEVTQTPKHLVMGMTNKKSLKCEQH	MGHRA	MYWYKQKAKKPPELMFV	YSYEKL	SINESVPSRFSPECPNSSLLNLHLHALQPEDSALYL	CASSQVDLGFSSYNEQFF	GPGTRLTVL	TRBV4-1*01		TRBJ2-1*01	253	0.0004
HA1-B	TRB	DAGITQSPRYKITETGRQVTLMCHQT	WSHSY	MFWYRQDLGHGLRLIYY	SAAADI	TDKGEVPDGYVVSRSKTENFPLTLESATRSQTSVYF	CASTTGQGGSPLHF	GNGTRLTVT	TRBV10-2*01	TRBD1*01	TRBJ1-6*02	253	0.0004
HA1-B	TRB	DAGVTQSPTHLIKTRGQQVTLRCSPK	SGHDT	VSWYQQALGQGPQFIFQ	YYEEEE	RQRGNFPDRFSGHQFPNYSSELNVNALLLGDSALYL	CASTWTGIGTEAFF	GQGTRLTVV	TRBV5-6*01	TRBD1*01	TRBJ1-1*01	253	0.0004
HA1-B	TRB	ETGVTQTPRHLVMGMTNKKSLKCEQH	LGHNA	MYWYKQSAKKPLELMFV	YNFKEQ	TENNSVPSRFSPECPNSSHLFLHLHTLQPEDSALYL	CASSQGGGPYNEQFF	GPGTRLTVL	TRBV4-2*01	TRBD2*01	TRBJ2-1*01	252	0.0004
HA1-B	TRB	DVKVTQSSRYLVKRTGEKVFLECVQD	MDHEN	MFWYRQDPGLGLRLIYF	SYDVKM	KEKGDIPEGYSVSREKKERFSLILESASTNQTSMYL	CASTALGLAARTDTQYF	GPGTRLTVL	TRBV28*01	TRBD2*01	TRBJ2-3*01	252	0.0004
HA1-B	TRB	DAGVTQSPTHLIKTRGQQVTLRCSPK	SGHDT	VSWYQQALGQGPQFIFQ	YYEEEE	RQRGNFPDRFSGHQFPNYSSELNVNALLLGDSALYL	CASSKGHNQPQHF	GDGTRLSIL	TRBV5-6*01		TRBJ1-5*01	252	0.0004
HA1-B	TRB	GAVVSQHPSRVICKSGTSVKIECRSL	DFQATT	MFWYRQFPKKSLMLMAT	SNEGSKA	TYEQGVEKDKFLINHASLTLSTLTVTSAHPEDSSFYI	CSARDSRAWGNEQFF	GPGTRLTVL	TRBV20-1*05	TRBD2*02	TRBJ2-1*01	252	0.0004
HA1-B	TRB	EPEVTQTPSHQVTQMGQEVILRCVPI	SNHLY	FYWYRQILGQKVEFLVS	FYNNEI	SEKSEIFDDQFSVERPDGSNFTLKIRSTKLEDSAMYF	CASSDVQGVNNEQFF	GPGTRLTVL	TRBV2*01	TRBD1*01	TRBJ2-1*01	252	0.0004
HA1-B	TRB	DVKVTQSSRYLVKRTGEKVFLECVQD	MDHEN	MFWYRQDPGLGLRLIYF	SYDVKM	KEKGDIPEGYSVSREKKERFSLILESASTNQTSMYL	CASSLPYSGRTDTQYF	GPGTRLTVL	TRBV28*01	TRBD2*01	TRBJ2-3*01	252	0.0004
HA1-B	TRB	DTGVSQDPRHKITKRGQNVTFRCDPI	SEHNR	LYWYRQTLGQGPEFLTY	FQNEAQ	LEKSRLLSDRFSAERPKGSFSTLEIQRTEQGDSAMYL	CASSLGGSSSGNTIYF	GEGSWLTVV	TRBV7-9*03	TRBD1*01	TRBJ1-3*01	252	0.0004
HA1-B	TRB	GAGVSQTPSNKVTEKGKYVELRCDPI	SGHTA	LYWYRQSLGQGPEFLIY	FQGTGA	ADDSGLPNDRFFAVRPEGSVSTLKIQRTERGDSAVYL	CASSFGHGYGYTF	GSGTRLTVV	TRBV7-3*01		TRBJ1-2*01	251	0.0004
HA1-B	TRB	DTKVTQRPRLLVKASEQKAKMDCVPI	KAHSY	VYWYRKKLEEELKFLVY	FQNEEL	IQKAEIINERFLAQCSKNSSCTLEIQSTESGDTALYF	CATPGTDKETQYF	GPGTRLLVL	TRBV21-1*01	TRBD1*01	TRBJ2-5*01	251	0.0004
HA1-B	TRB	SQTIHQWPATLVQPVGSPLSLECTVE	GTSNPN	LYWYRQAAGRGLQLLFY	SVGIG	QISSEVPQNLSASRPQDRQFILSSKKLLLSDSGFYL	CAWSEPGQGARVGQPQHF	GDGTRLSIL	TRBV30*01	TRBD1*01	TRBJ1-5*01	251	0.0004
HA1-B	TRB	EAQVTQNPRYLITVTGKKLTVTCSQN	MNHEY	MSWYRQDPGLGLRQIYY	SMNVEV	TDKGDVPEGYKVSRKEKRNFPLILESPSPNQTSLYF	CASSLRGSGNTIYF	GEGSWLTVV	TRBV27*01	TRBD2*01	TRBJ1-3*01	251	0.0004
HA1-B	TRB	NAGVTQTPKFQVLKTGQSMTLQCAQD	MNHEY	MSWYRQDPGMGLRLIHY	SVGAGI	TDQGEVPNGYNVSRSTTEDFPLRLLSAAPSQTSVYF	CASSYSTGYTEAFF	GQGTRLTVV	TRBV6-5*01	TRBD1*01	TRBJ1-1*01	251	0.0004
HA1-B	TRB	GAVVSQHPSWVICKSGTSVKIECRSL	DFQATT	MFWYRQFPKQSLMLMAT	SNEGSKA	TYEQGVEKDKFLINHASLTLSTLTVTSAHPEDSSFYI	CSARAYTTNYGYTF	GSGTRLTVV	TRBV20-1*01		TRBJ1-2*01	251	0.0004
HA1-B	TRB	GAVVSQHPSRVICKSGTSVKIECRSL	DFQATT	MFWYRQFPKKSLMLMAT	SNEGSKA	TYEQGVEKDKFLINHASLTLSTLTVTSAHPEDSSFYI	CSAREERSGRRSYNEQFF	GPGTRLTVL	TRBV20-1*05	TRBD2*02	TRBJ2-1*01	251	0.0004
HA1-B	TRB	NAGVTQTPKFQVLKTGQSMTLQCAQD	MNHEY	MSWYRQDPGMGLRLIHY	SVGAGI	TDQGEVPNGYNVSRSTTEDFPLRLLSAAPSQTSVYF	CASSYIGLGDYEQYF	GPGTRLTVT	TRBV6-5*01		TRBJ2-7*01	251	0.0004
HA1-B	TRB	DAMVIQNPRYQVTQFGKPVTLSCSQT	LNHNV	MYWYQQKSSQAPKLLFH	YYDKDF	NNEADTPDNFQSRRPNTSFCFLDIRSPGLGDAAMYL	CATMRSSRESEKLFF	GSGTQLSVL	TRBV15*02	TRBD2*02	TRBJ1-4*01	251	0.0004
HA1-B	TRB	DSGVTQTPKHLITATGQRVTLRCSPR	SGDLS	VYWYQQSLDQGLQFLIQ	YYNGEE	RAKGNILERFSAQQFPDLHSELNLSSLELGDSALYF	CASSPRLTPHTDTQYF	GPGTRLTVL	TRBV9*01	TRBD2*01	TRBJ2-3*01	251	0.0004
HA1-B	TRB	EAEVAQSPRYKITEKSQAVAFWCDPI	SGHAT	LYWYRQILGQGPELLVQ	FQDESV	VDDSQLPKDRFSAERLKGVDSTLKIQPAELGDSAMYL	CASSLRTGNYGYTF	GSGTRLTVV	TRBV11-1*01	TRBD1*01	TRBJ1-2*01	251	0.0004
HA1-B	TRB	NAGVTQTPKFQVLKTGQSMTLQCAQD	MNHEY	MSWYRQDPGMGLRLIHY	SVGAGI	TDQGEVPNGYNVSRSTTEDFPLRLLSAAPSQTSVYF	CASSSLTTGDNEQFF	GPGTRLTVL	TRBV6-5*01		TRBJ2-1*01	251	0.0004
HA1-B	TRB	KAGVTQTPRYLIKTRGQQVTLSCSPI	SGHRS	VSWYQQTPGQGLQFLFE	YFSETQ	RNKGNFPGRFSGRQFSNSRSEMNVSTLELGDSALYL	CASSFGFGGSYNEQFF	GPGTRLTVL	TRBV5-1*01	TRBD2*01	TRBJ2-1*01	251	0.0004
HA1-B	TRB	DTEVTQTPKHLVMGMTNKKSLKCEQH	MGHRA	MYWYKQKAKKPPELMFV	YSYEKL	SINESVPSRFSPECPNSSLLNLHLHALQPEDSALYL	CASSGTGGTTDTQYF	GPGTRLTVL	TRBV4-1*01	TRBD1*01	TRBJ2-3*01	250	0.0004
HA1-B	TRB	DTGVSQDPRHKITKRGQNVTFRCDPI	SEHNR	LYWYRQTLGQGPEFLTY	FQNEAQ	LEKSRLLSDRFSAERPKGSFSTLEIQRTEQGDSAMYL	CASSLPLRSSYNEQFF	GPGTRLTVL	TRBV7-9*03		TRBJ2-1*01	250	0.0004
HA1-B	TRB	EAQVTQNPRYLITVTGKKLTVTCSQN	MNHEY	MSWYRQDPGLGLRQIYY	SMNVEV	TDKGDVPEGYKVSRKEKRNFPLILESPSPNQTSLYF	CASWSPPGEPQHF	GDGTRLSIL	TRBV27*01	TRBD2*01	TRBJ1-5*01	250	0.0004
HA1-B	TRB	GAGVSQSPSNKVTEKGKDVELRCDPI	SGHTA	LYWYRQRLGQGLEFLIY	FQGNSA	PDKSGLPSDRFSAERTGESVSTLTIQRTQQEDSAVYL	CASSLASYNEQFF	GPGTRLTVL	TRBV7-2*02		TRBJ2-1*01	250	0.0004
HA1-B	TRB	KAGVTQTPRYLIKTRGQQVTLSCSPI	SGHRS	VSWYQQTPGQGLQFLFE	YFSETQ	RNKGNFPGRFSGRQFSNSRSEMNVSTLELGDSALYL	CASSNRTGGVEQFF	GPGTRLTVL	TRBV5-1*01	TRBD1*01	TRBJ2-1*01	250	0.0004
HA1-B	TRB	DAGVIQSPRHEVTEMGQEVTLRCKPI	SGHNS	LFWYRQTMMRGLELLIY	FNNNVP	IDDSGMPEDRFSAKMPNASFSTLKIQPSEPRDSAVYF	CASSLLRGTETQYF	GPGTRLLVL	TRBV12-3*01	TRBD2*01	TRBJ2-5*01	250	0.0004
HA1-B	TRB	DAGITQSPRHKVTETGTPVTLRCHQT	ENHRY	MYWYRQDPGHGLRLIHY	SYGVKD	TDKGEVSDGYSVSRSKTEDFLLTLESATSSQTSVYF	CATQFVGEETQYF	GPGTRLLVL	TRBV10-3*02		TRBJ2-5*01	250	0.0004
HA1-B	TRB	NAGVMQNPRHLVRRRGQEARLRCSPM	KGHSH	VYWYRQLPEEGLKFMVY	LQKENI	IDESGMPKERFSAEFPKEGPSILRIQQVVRGDSAAYF	CASSSQDRNTEAFF	GQGTRLTVV	TRBV18*01		TRBJ1-1*01	250	0.0004
HA1-B	TRB	GAVVSQHPSWVICKSGTSVKIECRSL	DFQATT	MFWYRQFPKQSLMLMAT	SNEGSKA	TYEQGVEKDKFLINHASLTLSTLTVTSAHPEDSSFYI	CSASATSGGSPRGHEQFF	GPGTRLTVL	TRBV20-1*01	TRBD2*01	TRBJ2-1*01	250	0.0004
HA1-B	TRB	DAGVIQSPRHEVTEMGQEVTLRCKPI	SGHNS	LFWYRQTMMRGLELLIY	FNNNVP	IDDSGMPEDRFSAKMPNASFSTLKIQPSEPRDSAVYF	CASRSGTSYEQYF	GPGTRLTVT	TRBV12-3*01	TRBD2*01	TRBJ2-7*01	249	0.0004
HA1-B	TRB	DAGITQSPRHKVTETGTPVTLRCHQT	ENHRY	MYWYRQDPGHGLRLIHY	SYGVKD	TDKGEVSDGYSVSRSKTEDFLLTLESATSSQTSVYF	CALSGGPTDTQYF	GPGTRLTVL	TRBV10-3*01		TRBJ2-3*01	249	0.0004
HA1-B	TRB	EAGVAQSPRYKIIEKRQSVAFWCNPI	SGHAT	LYWYQQILGQGPKLLIQ	FQNNGV	VDDSQLPKDRFSAERLKGVDSTLKIQPAKLEDSAVYL	CASSLGQHQPQHF	GDGTRLSIL	TRBV11-2*03	TRBD1*01	TRBJ1-5*01	249	0.0004
HA1-B	TRB	NAGVTQTPKFRVLKTGQSMTLLCAQD	MNHEY	MYWYRQDPGMGLRLIHY	SVGEGT	TAKGEVPDGYNVSRLKKQNFLLGLESAAPSQTSVYF	CASSPGQDTGELFF	GEGSRLTVL	TRBV6-2*01	TRBD1*01	TRBJ2-2*01	249	0.0004
HA1-B	TRB	EADIYQTPRYLVIGTGKKITLECSQT	MGHDK	MYWYQQDPGMELHLIHY	SYGVNS	TEKGDLSSESTVSRIRTEHFPLTLESARPSHTSQYL	CASSEINSPTEAFF	GQGTRLTVV	TRBV25-1*01		TRBJ1-1*01	249	0.0004
HA1-B	TRB	NAGVTQTPKFQVLKTGQSMTLQCAQD	MNHNS	MYWYRQDPGMGLRLIYY	SASEGT	TDKGEVPNGYNVSRLNKREFSLRLESAAPSQTSVYF	CASSPQPGQGSPGYTF	GSGTRLTVV	TRBV6-1*01	TRBD1*01	TRBJ1-2*01	249	0.0004
HA1-B	TRB	KAGVTQTPRYLIKTRGQQVTLSCSPI	SGHRS	VSWYQQTPGQGLQFLFE	YFSETQ	RNKGNFPGRFSGRQFSNSRSEMNVSTLELGDSALYL	CASSFQGATSEAFF	GQGTRLTVV	TRBV5-1*01	TRBD1*01	TRBJ1-1*01	248	0.0004
HA1-B	TRB	KAGVTQTPRYLIKTRGQQVTLSCSPI	SGHRS	VSWYQQTPGQGLQFLFE	YFSETQ	RNKGNFPGRFSGRQFSNSRSEMNVSTLELGDSALYL	CASSLEPTGELFF	GEGSRLTVL	TRBV5-1*01		TRBJ2-2*01	248	0.0004
HA1-B	TRB	GAVVSQHPSWVICKSGTSVKIECRSL	DFQATT	MFWYRQFPKQSLMLMAT	SNEGSKA	TYEQGVEKDKFLINHASLTLSTLTVTSAHPEDSSFYI	CSARSYTSPQETQYF	GPGTRLLVL	TRBV20-1*01		TRBJ2-5*01	248	0.0004
HA1-B	TRB	EAQVTQNPRYLITVTGKKLTVTCSQN	MNHEY	MSWYRQDPGLGLRQIYY	SMNVEV	TDKGDVPEGYKVSRKEKRNFPLILESPSPNQTSLYF	CASSSGLAGVRDTQYF	GPGTRLTVL	TRBV27*01	TRBD2*01	TRBJ2-3*01	248	0.0004
HA1-B	TRB	GAVVSQHPSRVICKSGTSVKIECRSL	DFQATT	MFWYRQFPKKSLMLMAT	SNEGSKA	TYEQGVEKDKFLINHASLTLSTLTVTSAHPEDSSFYI	CSARYDSLNTEAFF	GQGTRLTVV	TRBV20-1*05	TRBD1*01	TRBJ1-1*01	248	0.0004
HA1-B	TRB	SAVISQKPSRDICQRGTSLTIQCQVD	SQVTM	MFWYRQQPGQSLTLIAT	ANQGSEA	TYESGFVIDKFPISRPNLTFSTLTVSNMSPEDSSIYL	CSVGDGLGGYTF	GSGTRLTVV	TRBV29-1*01	TRBD1*01	TRBJ1-2*01	248	0.0004
HA1-B	TRB	DADVTQTPRNRITKTGKRIMLECSQT	KGHDR	MYWYRQDPGLGLRLIYY	SFDVKD	INKGEISDGYSVSRQAQAKFSLSLESAIPNQTALYF	CATSDTTGEREQFF	GPGTRLTVL	TRBV24-1*01	TRBD1*01	TRBJ2-1*01	248	0.0004
HA1-B	TRB	IAGITQAPTSQILAAGRRMTLRCTQD	MRHNA	MYWYRQDLGLGLRLIHY	SNTAGT	TGKGEVPDGYSVSRANTDDFPLTLASAVPSQTSVYF	CASSDRGLRGNQPQHF	GDGTRLSIL	TRBV6-4*01	TRBD1*01	TRBJ1-5*01	248	0.0004
HA1-B	TRB	GAVVSQHPSWVICKSGTSVKIECRSL	DFQATT	MFWYRQFPKQSLMLMAT	SNEGSKA	TYEQGVEKDKFLINHASLTLSTLTVTSAHPEDSSFYI	CSASPLAGADTQYF	GPGTRLTVL	TRBV20-1*01	TRBD2*01	TRBJ2-3*01	248	0.0004
HA1-B	TRB	EAQVTQNPRYLITVTGKKLTVTCSQN	MNHEY	MSWYRQDPGLGLRQIYY	SMNVEV	TDKGDVPEGYKVSRKEKRNFPLILESPSPNQTSLYF	CASSEDRVYGYTF	GSGTRLTVV	TRBV27*01	TRBD1*01	TRBJ1-2*01	248	0.0004
HA1-B	TRB	GAVVSQHPSWVICKSGTSVKIECRSL	DFQATT	MFWYRQFPKQSLMLMAT	SNEGSKA	TYEQGVEKDKFLINHASLTLSTLTVTSAHPEDSSFYI	CSARSLETQYF	GPGTRLLVL	TRBV20-1*01		TRBJ2-5*01	247	0.0004
HA1-B	TRB	KAGVTQTPRYLIKTRGQQVTLSCSPI	SGHRS	VSWYQQTPGQGLQFLFE	YFSETQ	RNKGNFPGRFSGRQFSNSRSEMNVSTLELGDSALYL	CASSSRGQQNTEAFF	GQGTRLTVV	TRBV5-1*01	TRBD1*01	TRBJ1-1*01	247	0.0004
HA1-B	TRB	EADIYQTPRYLVIGTGKKITLECSQT	MGHDK	MYWYQQDPGMELHLIHY	SYGVNS	TEKGDLSSESTVSRIRTEHFPLTLESARPSHTSQYL	CASSELTASETQYF	GPGTRLLVL	TRBV25-1*01		TRBJ2-5*01	247	0.0004
HA1-B	TRB	NAGVTQTPKFQVLKTGQSMTLQCAQD	MNHEY	MSWYRQDPGMGLRLIHY	SVGAGI	TDQGEVPNGYNVSRSTTEDFPLRLLSAAPSQTSVYF	CASSSAGRISGNTIYF	GEGSWLTVV	TRBV6-5*01	TRBD1*01	TRBJ1-3*01	247	0.0004
HA1-B	TRB	GAVVSQHPSWVICKSGTSVKIECRSL	DFQATT	MFWYRQFPKQSLMLMAT	SNEASKA	TYEQGVEKDKFLINHASLTLSTLTVTSAHPEDSSFYI	CSASRNQPQHF	GDGTRLSIL	TRBV20-1*01		TRBJ1-5*01	247	0.0004
HA1-B	TRB	DAGVIQSPRHEVTEMGQEVTLRCKPI	SGHDY	LFWYRQTMMRGLELLIY	FNNNVP	IDDSGMPEDRFSAKMPNASFSTLKIQPSEPRDSAVYF	CASSPTPNTEAFF	GQGTRLTVV	TRBV12-4*01		TRBJ1-1*01	247	0.0004
HA1-B	TRB	ETGVTQTPRHLVMGMTNKKSLKCEQH	LGHNA	MYWYKQSAKKPLELMFV	YNFKEQ	TENNSVPSRFSPECPNSSHLFLHLHTLQPEDSALYL	CASSQDSAGELFF	GEGSRLTVL	TRBV4-2*01		TRBJ2-2*01	246	0.0004
HA1-B	TRB	KAGVTQTPRYLIKTRGQQVTLSCSPI	SGHRS	VSWYQQTPGQGLQFLFE	YFSETQ	RNKGNFPGRFSGRQFSNSRSEMNVSTLELGDSALYL	CASSPGTEPKNIQYF	GAGTRLSVL	TRBV5-1*01	TRBD1*01	TRBJ2-4*01	246	0.0004
HA1-B	TRB	AAGVIQSPRHLIKEKRETATLKCYPI	SRHDT	VYWYQQGPGQDPQFLIS	FYEKMQ	SDKGSIPDRFSAQQFSDYHSELNMSSLELGDSALYF	CASREGSEAFF	GQGTRLTVV	TRBV13*01	TRBD1*01	TRBJ1-1*01	246	0.0004
HA1-B	TRB	NAGVTQTPKFQVLKTGQSMTLQCAQD	MNHEY	MSWYRQDPGMGLRLIHY	SVGAGI	TDQGEVPNGYNVSRSTTEDFPLRLLSAAPSQTSVYF	CASSSGDLLIYEQYF	GPGTRLTVT	TRBV6-5*01	TRBD2*02	TRBJ2-7*01	246	0.0004
HA1-B	TRB	DAGVIQSPRHEVTEMGQEVTLRCKPI	SGHDY	LFWYRQTMMRGLELLIY	FNNNVP	IDDSGMPEDRFSAKMPNASFSTLKIQPSEPRDSAVYF	CASGAGPFPPQHF	GDGTRLSIL	TRBV12-4*01	TRBD1*01	TRBJ1-5*01	246	0.0004
HA1-B	TRB	GAGVSQSPRYKVAKRGQDVALRCDPI	SGHVS	LFWYQQALGQGPEFLTY	FQNEAQ	LDKSGLPSDRFFAERPEGSVSTLKIQRTQQEDSAVYL	CASSFFREETQYF	GPGTRLLVL	TRBV7-8*01	TRBD2*02	TRBJ2-5*01	246	0.0004
HA1-B	TRB	NAGVTQTPKFQVLKTGQSMTLQCAQD	MNHEY	MSWYRQDPGMGLRLIHY	SVGAGI	TDQGEVPNGYNVSRSTTEDFPLRLLSAAPSQTSVYF	CASSYLKESPLHF	GNGTRLTVT	TRBV6-5*01		TRBJ1-6*02	246	0.0004
HA1-B	TRB	DADVTQTPRNRITKTGKRIMLECSQT	KGHDR	MYWYRQDPGLGLRLIYY	SFDVKD	INKGEISDGYSVSRQAQAKFSLSLESAIPNQTALYF	CATSDGTVNQPQHF	GDGTRLSIL	TRBV24-1*01	TRBD1*01	TRBJ1-5*01	246	0.0004
HA1-B	TRB	NAGVTQTPKFQVLKTGQSMTLQCAQD	MNHEY	MSWYRQDPGMGLRLIHY	SVGAGI	TDQGEVPNGYNVSRSTTEDFPLRLLSAAPSQTSVYF	CASSYFGRTEKEAFF	GQGTRLTVV	TRBV6-5*01	TRBD2*02	TRBJ1-1*01	246	0.0004
HA1-B	TRB	DVKVTQSSRYLVKRTGEKVFLECVQD	MDHEN	MFWYRQDPGLGLRLIYF	SYDVKM	KEKGDIPEGYSVSREKKERFSLILESASTNQTSMYL	CASSSGGQPREQYF	GPGTRLTVT	TRBV28*01	TRBD1*01	TRBJ2-7*01	245	0.0004
HA1-B	TRB	DAGVIQSPRHEVTEMGQEVTLRCKPI	SGHNS	LFWYRQTMMRGLELLIY	FNNNVP	IDDSGMPEDRFSAKMPNASFSTLKIQPSEPRDSAVYF	CASRGLSGETQYF	GPGTRLLVL	TRBV12-3*01	TRBD2*01	TRBJ2-5*01	245	0.0004
HA1-B	TRB	GAVVSQHPSWVICKSGTSVKIECRSL	DFQATT	MFWYRQFPKQSLMLMAT	SNEGSKA	TYEQGVEKDKFLINHASLTLSTLTVTSAHPEDSSFYI	CSARARGPTDTQYF	GPGTRLTVL	TRBV20-1*01	TRBD1*01	TRBJ2-3*01	245	0.0004
HA1-B	TRB	NAGVTQTPKFRVLKTGQSMTLLCAQD	MNHEY	MYWYRQDPGMGLRLIHY	SVGEGT	TAKGEVPDGYNVSRLKKQNFLLGLESAAPSQTSVYF	CASSPDFTDTQYF	GPGTRLTVL	TRBV6-2*01		TRBJ2-3*01	245	0.0004
HA1-B	TRB	DTEVTQTPKHLVMGMTNKKSLKCEQH	MGHRA	MYWYKQKAKKPPELMFV	YSYEKL	SINESVPSRFSPECPNSSLLNLHLHALQPEDSALYL	CASSQEDSPYEQYF	GPGTRLTVT	TRBV4-1*01	TRBD1*01	TRBJ2-7*01	245	0.0004
HA1-B	TRB	DSGVTQTPKHLITATGQRVTLRCSPR	SGDLS	VYWYQQSLDQGLQFLIQ	YYNGEE	RAKGNILERFSAQQFPDLHSELNLSSLELGDSALYF	CASSPRTSGGSYNEQFF	GPGTRLTVL	TRBV9*01	TRBD2*01	TRBJ2-1*01	245	0.0004
HA1-B	TRB	SAVISQKPSRDICQRGTSLTIQCQVD	SQVTM	MFWYRQQPGQSLTLIAT	ANQGSEA	TYESGFVIDKFPISRPNLTFSTLTVSNMSPEDSSIYL	CSLPDRKNSPLHF	GNGTRLTVT	TRBV29-1*01	TRBD1*01	TRBJ1-6*02	245	0.0004
HA1-B	TRB	GAVVSQHPSRVICKSGTSVKIECRSL	DFQATT	MFWYRQFPKKSLMLMAT	SNEGSKA	TYEQGVEKDKFLINHASLTLSTLTVTSAHPEDSSFYI	CSAQLGFVYNEQFF	GPGTRLTVL	TRBV20-1*05		TRBJ2-1*01	245	0.0004
HA1-B	TRB	KAGVTQTPRYLIKTRGQQVTLSCSPI	SGHRS	VSWYQQTPGQGLQFLFE	YFSETQ	RNKGNFPGRFSGRQFSNSRSEMNVSTLELGDSALYL	CASRLLAGDYNEQFF	GPGTRLTVL	TRBV5-1*01	TRBD2*02	TRBJ2-1*01	245	0.0004
HA1-B	TRB	DSGVTQTPKHLITATGQRVTLRCSPR	SGDLS	VYWYQQSLDQGLQFLIQ	YYNGEE	RAKGNILERFSAQQFPDLHSELNLSSLELGDSALYF	CASSAKEQETQYF	GPGTRLLVL	TRBV9*01		TRBJ2-5*01	245	0.0004
HA1-B	TRB	KAGVTQTPRYLIKTRGQQVTLSCSPI	SGHRS	VSWYQQTPGQGLQFLFE	YFSETQ	RNKGNFPGRFSGRQFSNSRSEMNVSTLELGDSALYL	CASSLDTSTDTQYF	GPGTRLTVL	TRBV5-1*01		TRBJ2-3*01	245	0.0004
HA1-B	TRB	DAMVIQNPRYQVTQFGKPVTLSCSQT	LNHNV	MYWYQQKSSQAPKLLFH	YYDKDF	NNEADTPDNFQSRRPNTSFCFLDIRSPGLGDAAMYL	CATSRETSTDTQYF	GPGTRLTVL	TRBV15*02		TRBJ2-3*01	245	0.0004
HA1-B	TRB	DAMVIQNPRYQVTQFGKPVTLSCSQT	LNHNV	MYWYQQKSSQAPKLLFH	YYDKDF	NNEADTPDNFQSRRPNTSFCFLDIRSPGLGDAAMYL	CATSRDRGDAETQYF	GPGTRLLVL	TRBV15*02	TRBD1*01	TRBJ2-5*01	244	0.0004
HA1-B	TRB	EAGVAQSPRYKIIEKRQSVAFWCNPI	SGHAT	LYWYQQILGQGPKLLIQ	FQNNGV	VDDSQLPKDRFSAERLKGVDSTLKIQPAKLEDSAVYL	CASKEGGRTEAFF	GQGTRLTVV	TRBV11-2*01	TRBD2*02	TRBJ1-1*01	244	0.0004
HA1-B	TRB	DAMVIQNPRYQVTQFGKPVTLSCSQT	LNHNV	MYWYQQKSSQAPKLLFH	YYDKDF	NNEADTPDNFQSRRPNTSFCFLDIRSPGLGDAAMYL	CATSREASGVSSYNEQFF	GPGTRLTVL	TRBV15*02	TRBD2*01	TRBJ2-1*01	244	0.0004
HA1-B	TRB	NAGVTQTPKFQVLKTGQSMTLQCAQD	MNHNS	MYWYRQDPGMGLRLIYY	SASEGT	TDKGEVPNGYNVSRLNKREFSLRLESAAPSQTSVYF	CASSHRDSTYEQYF	GPGTRLTVT	TRBV6-1*01	TRBD1*01	TRBJ2-7*01	244	0.0004
HA1-B	TRB	ETGVTQTPRHLVMGMTNKKSLKCEQH	LGHNA	MYWYKQSAKKPLELMFV	YNFKEQ	TENNSVPSRFSPECPNSSHLFLHLHTLQPEDSALYL	CASSQPPGRVNSPLHF	GNGTRLTVT	TRBV4-2*01	TRBD2*02	TRBJ1-6*01	244	0.0004
HA1-B	TRB	ETGVTQTPRHLVMGMTNKKSLKCEQH	LGHNA	MYWYKQSAKKPLELMFV	YNFKEQ	TENNSVPSRFSPECPNSSHLFLHLHTLQPEDSALYL	CASSQADAGPGEQYF	GPGTRLTVT	TRBV4-2*01	TRBD2*01	TRBJ2-7*01	244	0.0004
HA1-B	TRB	DAGITQSPRHKVTETGTPVTLRCHQT	ENHRY	MYWYRQDPGHGLRLIHY	SYGVKD	TDKGEVSDGYSVSRSKTEDFLLTLESATSSQTSVYF	CAISESGRHRTDTQYF	GPGTRLTVL	TRBV10-3*02	TRBD1*01	TRBJ2-3*01	243	0.0004
HA1-B	TRB	DVKVTQSSRYLVKRTGEKVFLECVQD	MDHEN	MFWYRQDPGLGLRLIYF	SYDVKM	KEKGDIPEGYSVSREKKERFSLILESASTNQTSMYL	CASSPSYEQYF	GPGTRLTVT	TRBV28*01		TRBJ2-7*01	243	0.0004
HA1-B	TRB	DAGVIQSPRHEVTEMGQEVTLRCKPI	SGHNS	LFWYRQTMMRGLELLIY	FNNNVP	IDDSGMPEDRFSAKMPNASFSTLKIQPSEPRDSAVYF	CASSLAPGGYTF	GSGTRLTVV	TRBV12-3*01		TRBJ1-2*01	243	0.0004
HA1-B	TRB	DTGVSQDPRHKITKRGQNVTFRCDPI	SEHNR	LYWYRQTLGQGPEFLTY	FQNEAQ	LEKSRLLSDRFSAERPKGSFSTLEIQRTEQGDSAMYL	CASSFAGSNQPQHF	GDGTRLSIL	TRBV7-9*03		TRBJ1-5*01	243	0.0004
HA1-B	TRB	DAMVIQNPRYQVTQFGKPVTLSCSQT	LNHNV	MYWYQQKSSQAPKLLFH	YYDKDF	NNEADTPDNFQSRRPNTSFCFLDIRSPGLGDAAMYL	CATSGGTGGGDGSTEAFF	GQGTRLTVV	TRBV15*02	TRBD1*01	TRBJ1-1*01	243	0.0004
HA1-B	TRB	EPEVTQTPSHQVTQMGQEVILRCVPI	SNHLY	FYWYRQILGQKVEFLVS	FYNNEI	SEKSEIFDDQFSVERPDGSNFTLKIRSTKLEDSAMYF	CASTRVVTNTEAFF	GQGTRLTVV	TRBV2*01		TRBJ1-1*01	243	0.0004
HA1-B	TRB	SAVISQKPSRDICQRGTSLTIQCQVD	SQVTM	MFWYRQQPGQSLTLIAT	ANQGSEA	TYESGFVIDKFPISRPNLTFSTLTVSNMSPEDSSIYL	CSAWDYIYEQYF	GPGTRLTVT	TRBV29-1*01	TRBD2*01	TRBJ2-7*01	243	0.0004
HA1-B	TRB	DADVTQTPRNRITKTGKRIMLECSQT	KGHDR	MYWYRQDPGLGLRLIYY	SFDVKD	INKGEISDGYSVSRQAQAKFSLSLESAIPNQTALYF	CATSPGPNTEAFF	GQGTRLTVV	TRBV24-1*01	TRBD2*02	TRBJ1-1*01	243	0.0004
HA1-B	TRB	DVKVTQSSRYLVKRTGEKVFLECVQD	MDHEN	MFWYRQDPGLGLRLIYF	SYDVKM	KEKGDIPEGYSVSREKKERFSLILESASTNQTSMYL	CASSLMVASQETQYF	GPGTRLLVL	TRBV28*01		TRBJ2-5*01	243	0.0004
HA1-B	TRB	KAGVTQTPRYLIKTRGQQVTLSCSPI	SGHRS	VSWYQQTPGQGLQFLFE	YFSETQ	RNKGNFPGRFSGRQFSNSRSEMNVSTLELGDSALYL	CASSRRGGSYEQYF	GPGTRLTVT	TRBV5-1*01	TRBD1*01	TRBJ2-7*01	243	0.0004
HA1-B	TRB	DAGITQSPRHKVTETGTPVTLRCHQT	ENHRY	MYWYRQDPGHGLRLIHY	SYGVKD	TDKGEVSDGYSVSRSKTEDFLLTLESATSSQTSVYF	CATSPDRSYNEQFF	GPGTRLTVL	TRBV10-3*02	TRBD1*01	TRBJ2-1*01	242	0.0004
HA1-B	TRB	DTGVSQDPRHKITKRGQNVTFRCDPI	SEHNR	LYWYRQTLGQGPEFLTY	FQNEAQ	LEKSRLLSDRFSAERPKGSFSTLEIQRTEQGDSAMYL	CASSPNRGPLTEAFF	GQGTRLTVV	TRBV7-9*03	TRBD1*01	TRBJ1-1*01	242	0.0004
HA1-B	TRB	DAGVIQSPRHEVTEMGQEVTLRCKPI	SGHDY	LFWYRQTMMRGLELLIY	FNNNVP	IDDSGMPEDRFSAKMPNASFSTLKIQPSEPRDSAVYF	CASSPNRGGANVLTF	GAGSRLTVL	TRBV12-4*01	TRBD1*01	TRBJ2-6*01	242	0.0004
HA1-B	TRB	NAGVTQTPKFQVLKTGQSMTLQCAQD	MNHEY	MSWYRQDPGMGLRLIHY	SVGAGI	TDQGEVPNGYNVSRSTTEDFPLRLLSAAPSQTSVYF	CASSYRAGISYEQYF	GPGTRLTVT	TRBV6-5*01	TRBD1*01	TRBJ2-7*01	242	0.0004
HA1-B	TRB	DTEVTQTPKHLVMGMTNKKSLKCEQH	MGHRA	MYWYKQKAKKPPELMFV	YSYEKL	SINESVPSRFSPECPNSSLLNLHLHALQPEDSALYL	CASSPISGDEQFF	GPGTRLTVL	TRBV4-1*01	TRBD2*01	TRBJ2-1*01	242	0.0004
HA1-B	TRB	EAQVTQNPRYLITVTGKKLTVTCSQN	MNHEY	MSWYRQDPGLGLRQIYY	SMNVEV	TDKGDVPEGYKVSRKEKRNFPLILESPSPNQTSLYF	CASARGGDLYEQYF	GPGTRLTVT	TRBV27*01	TRBD2*01	TRBJ2-7*01	242	0.0004
HA1-B	TRB	DVKVTQSSRYLVKRTGEKVFLECVQD	MDHEN	MFWYRQDPGLGLRLIYF	SYDVKM	KEKGDIPEGYSVSREKKERFSLILESASTNQTSMYL	CASKEPPGRGRAYEQYF	GPGTRLTVT	TRBV28*01	TRBD1*01	TRBJ2-7*01	242	0.0004
HA1-B	TRB	SAVISQKPSRDICQRGTSLTIQCQVD	SQVTM	MFWYRQQPGQSLTLIAT	ANQGSEA	TYESGFVIDKFPISRPNLTFSTLTVSNMSPEDSSIYL	CSVGGTGELFF	GEGSRLTVL	TRBV29-1*01		TRBJ2-2*01	242	0.0004
HA1-B	TRB	GAGVSQSPRYKVAKRGQDVALRCDPI	SGHVS	LFWYQQALGQGPEFLTY	FQNEAQ	LDKSGLPSDRFFAERPEGSVSTLKIQRTQQEDSAVYL	CASSTSGSWETQYF	GPGTRLLVL	TRBV7-8*01	TRBD1*01	TRBJ2-5*01	242	0.0004
HA1-B	TRB	DVKVTQSSRYLVKRTGEKVFLECVQD	MDHEN	MFWYRQDPGLGLRLIYF	SYDVKM	KEKGDIPEGYSVSREKKERFSLILESASTNQTSMYL	CASTSASYEQYF	GPGTRLTVT	TRBV28*01		TRBJ2-7*01	241	0.0003
HA1-B	TRB	DTEVTQTPKHLVMGMTNKKSLKCEQH	MGHRA	MYWYKQKAKKPPELMFV	YSYEKL	SINESVPSRFSPECPNSSLLNLHLHALQPEDSALYL	CASSQGPRDTGELFF	GEGSRLTVL	TRBV4-1*01	TRBD2*02	TRBJ2-2*01	241	0.0003
HA1-B	TRB	KAGVTQTPRYLIKTRGQQVTLSCSPI	SGHRS	VSWYQQTPGQGLQFLFE	YFSETQ	RNKGNFPGRFSGRQFSNSRSEMNVSTLELGDSALYL	CASSPDYQRTYEQYF	GPGTRLTVT	TRBV5-1*01	TRBD2*01	TRBJ2-7*01	241	0.0003
HA1-B	TRB	EADIYQTPRYLVIGTGKKITLECSQT	MGHDK	MYWYQQDPGMELHLIHY	SYGVNS	TEKGDLSSESTVSRIRTEHFPLTLESARPSHTSQYL	CASSGRTGRLGEQFF	GPGTRLTVL	TRBV25-1*01	TRBD1*01	TRBJ2-1*01	241	0.0003
HA1-B	TRB	DADVTQTPRNRITKTGKRIMLECSQT	KGHDR	MYWYRQDPGLGLRLIYY	SFDVKD	INKGEISDGYSVSRQAQAKFSLSLESAIPNQTAFYF	CATSNGTAYNSPLHF	GNGTRLTVT	TRBV24-1*01	TRBD1*01	TRBJ1-6*02	240	0.0003
HA1-B	TRB	DTGVSQDPRHKITKRGQNVTFRCDPI	SEHNR	LYWYRQTLGQGPEFLTY	FQNEAQ	LEKSRLLSDRFSAERPKGSFSTLEIQRTEQGDSAMYL	CASSTTGGPTGYTF	GSGTRLTVV	TRBV7-9*03	TRBD1*01	TRBJ1-2*01	240	0.0003
HA1-B	TRB	DAGVTQSPTHLIKTRGQQVTLRCSPK	SGHDT	VSWYQQALGQGPQFIFQ	YYEEEE	RQRGNFPDRFSGHQFPNYSSELNVNALLLGDSALYL	CASRGGPTEAFF	GQGTRLTVV	TRBV5-6*01	TRBD2*01	TRBJ1-1*01	240	0.0003
HA1-B	TRB	DAMVIQNPRYQVTQFGKPVTLSCSQT	LNHNV	MYWYQQKSSQAPKLLFH	YYDKDF	NNEADTPDNFQSRRPNTSFCFLDIRSPGLGDAAMYL	CATSRGSRGLHEQYF	GPGTRLTVT	TRBV15*02		TRBJ2-7*01	240	0.0003
HA1-B	TRB	DTEVTQTPKHLVMGMTNKKSLKCEQH	MGHRA	MYWYKQKAKKPPELMFV	YSYEKL	SINESVPSRFSPECPNSSLLNLHLHALQPEDSALYL	CASSQADRGVGELFF	GEGSRLTVL	TRBV4-1*01	TRBD1*01	TRBJ2-2*01	240	0.0003
HA1-B	TRB	DAGVTQSPTHLIKTRGQQVTLRCSPK	SGHDT	VSWYQQALGQGPQFIFQ	YYEEEE	RQRGNFPDRFSGHQFPNYSSELNVNALLLGDSALYL	CASSLQETQYF	GPGTRLLVL	TRBV5-6*01		TRBJ2-5*01	240	0.0003
HA1-B	TRB	DAGVTQSPTHLIKTRGQQVTLRCSPK	SGHDT	VSWYQQALGQGPQFIFQ	YYEEEE	RQRGNFPDRFSGHQFPNYSSELNVNALLLGDSALYL	CASSLDFRGLDNEQFF	GPGTRLTVL	TRBV5-6*01	TRBD1*01	TRBJ2-1*01	240	0.0003
HA1-B	TRB	GAGVSQTPSNKVTEKGKYVELRCDPI	SGHTA	LYWYRQSLGQGPEFLIY	FQGTGA	ADDSGLPNDRFFAVRPEGSVSTLKIQRTERGDSAVYL	CASSLSTSPRTGELFF	GEGSRLTVL	TRBV7-3*01	TRBD2*01	TRBJ2-2*01	240	0.0003
HA1-B	TRB	EPEVTQTPSHQVTQMGQEVILRCVPI	SNHLY	FYWYRQILGQKVEFLVS	FYNNEI	SEKSEIFDDQFSVERPDGSNFTLKIRSTKLEDSAMYF	CASTLKGQKGWGNQPQHF	GDGTRLSIL	TRBV2*01	TRBD1*01	TRBJ1-5*01	240	0.0003
HA1-B	TRB	EAQVTQNPRYLITVTGKKLTVTCSQN	MNHEY	MSWYRQDPGLGLRQIYY	SMNVEV	TDKGDVPEGYKVSRKEKRNFPLILESPSPNQTSLYF	CASRPRLASSHEQYF	GPGTRLTVT	TRBV27*01	TRBD2*01	TRBJ2-7*01	240	0.0003
HA1-B	TRB	DAGVIQSPRHEVTEMGQEVTLRCKPI	SGHNS	LFWYRQTMMRGLELLIY	FNNNVP	IDDSGMPEDRFSAKMPNASFSTLKIQPSEPRDSAVYF	CASSHRGDRGLEQYF	GPGTRLTVT	TRBV12-3*01	TRBD1*01	TRBJ2-7*01	240	0.0003
HA1-B	TRB	DTEVTQTPKHLVMGMTNKKSLKCEQH	MGHRA	MYWYKQKAKKPPELMFV	YSYEKL	SINESVPSRFSPECPNSSLLNLHLHALQPEDSALYL	CASSQRTSGSLTDTQYF	GPGTRLTVL	TRBV4-1*01	TRBD2*02	TRBJ2-3*01	240	0.0003
HA1-B	TRB	NAGVTQTPKFRILKIGQSMTLQCTQD	MNHNY	MYWYRQDPGMGLKLIYY	SVGAGI	TDKGEVPNGYNVSRSTTEDFPLRLELAAPSQTSVYF	CASRETGGRNQPQHF	GDGTRLSIL	TRBV6-6*01	TRBD1*01	TRBJ1-5*01	240	0.0003
HA1-B	TRB	NAGVTQTPKFQVLKTGQSMTLQCAQD	MNHEY	MSWYRQDPGMGLRLIHY	SVGAGI	TDQGEVPNGYNVSRSTTEDFPLRLLSAAPSQTSVYF	CASRTSGGSGANVLTF	GAGSRLTVL	TRBV6-5*01	TRBD2*01	TRBJ2-6*01	240	0.0003
HA1-B	TRB	DTEVTQTPKHLVMGMTNKKSLKCEQH	MGHRA	MYWYKQKAKKPPELMFV	YSYEKL	SINESVPSRFSPECPNSSLLNLHLHALQPEDSALYL	CASSLMGQPNTGELFF	GEGSRLTVL	TRBV4-1*01	TRBD1*01	TRBJ2-2*01	240	0.0003
HA1-B	TRB	SAVISQKPSRDICQRGTSLTIQCQVD	SQVTM	MFWYRQQPGQSLTLIAT	ANQGSEA	TYESGFVIDKFPISRPNLTFSTLTVSNMSPEDSSIYL	CSVVSFVRRGEPYSTDTQYF	GPGTRLTVL	TRBV29-1*01	TRBD2*01	TRBJ2-3*01	239	0.0003
HA1-B	TRB	EAQVTQNPRYLITVTGKKLTVTCSQN	MNHEY	MSWYRQDPGLGLRQIYY	SMNVEV	TDKGDVPEGYKVSRKEKRNFPLILESPSPNQTSLYF	CASSHPGGWTGELFF	GEGSRLTVL	TRBV27*01	TRBD2*01	TRBJ2-2*01	239	0.0003
HA1-B	TRB	DVKVTQSSRYLVKRTGEKVFLECVQD	MDHEN	MFWYRQDPGLGLRLIYF	SYDVKM	KEKGDIPEGYSVSREKKERFSLILESASTNQTSMYL	CASSLLPVNYGYTF	GSGTRLTVV	TRBV28*01		TRBJ1-2*01	239	0.0003
HA1-B	TRB	DAGITQSPRHKVTETGTPVTLRCHQT	ENHRY	MYWYRQDPGHGLRLIHY	SYGVKD	TDKGEVSDGYSVSRSKTEDFLLTLESATSSQTSVYF	CAIRGQNFNEQFF	GPGTRLTVL	TRBV10-3*02	TRBD1*01	TRBJ2-1*01	239	0.0003
HA1-B	TRB	KAGVTQTPRYLIKTRGQQVTLSCSPI	SGHRS	VSWYQQTPGQGLQFLFE	YFSETQ	RNKGNFPGRFSGRQFSNSRSEMNVSTLELGDSALYL	CASSPSVGTNQPQHF	GDGTRLSIL	TRBV5-1*01		TRBJ1-5*01	239	0.0003
HA1-B	TRB	NAGVTQTPKFQVLKTGQSMTLQCAQD	MNHEY	MSWYRQDPGMGLRLIHY	SVGAGI	TDQGEVPNGYNVSRSTTEDFPLRLLSAAPSQTSVYF	CASKSGGSYEQYF	GPGTRLTVT	TRBV6-5*01	TRBD2*01	TRBJ2-7*01	239	0.0003
HA1-B	TRB	EAGVAQSPRYKIIEKRQSVAFWCNPI	SGHAT	LYWYQQILGQGPKLLIQ	FQNNGV	VDDSQLPKDRFSAERLKGVDSTLKIQPAKLEDSAVYL	CASSLASVAFF	GQGTRLTVV	TRBV11-2*03		TRBJ1-1*01	239	0.0003
HA1-B	TRB	DTAVSQTPKYLVTQMGNDKSIKCEQN	LGHDT	MYWYKQDSKKFLKIMFS	YNNKEL	IINETVPNRFSPKSPDKAHLNLHINSLELGDSAVYF	CASSQVKVSYEQYF	GPGTRLTVT	TRBV3-1*01		TRBJ2-7*01	239	0.0003
HA1-B	TRB	DAGITQSPRYKITETGRQVTLMCHQT	WSHSY	MFWYRQDLGHGLRLIYY	SAAADI	TDKGEVPDGYVVSRSKTENFPLTLESATRSQTSVYF	CASTKAYNEQFF	GPGTRLTVL	TRBV10-2*01		TRBJ2-1*01	239	0.0003
HA1-B	TRB	NAGVTQTPKFQVLKTGQSMTLQCAQD	MNHNS	MYWYRQDPGMGLRLIYY	SASEGT	TDKGEVPNGYNVSRLNKREFSLRLESAAPSQTSVYF	CASRGKANTEAFF	GQGTRLTVV	TRBV6-1*01		TRBJ1-1*01	239	0.0003
HA1-B	TRB	DAGITQSPRHKVTETGTPVTLRCHQT	ENHRY	MYWYRQDPGHGLRLIHY	SYGVKD	TDKGEVSDGYSVSRSKTEDFLLTLESATSSQTSVYF	CAISVSSYNEQFF	GPGTRLTVL	TRBV10-3*02		TRBJ2-1*01	238	0.0003
HA1-B	TRB	EAGVVQSPRYKIIEKKQPVAFWCNPI	SGHNT	LYWYRQNLGQGPELLIR	YENEEA	VDDSQLPKDRFSAERLKGVDSTLKIQPAELGDSAVYL	CASSLGLAVGYEQFF	GPGTRLTVL	TRBV11-3*04	TRBD2*01	TRBJ2-1*01	238	0.0003
HA1-B	TRB	DAGVTQSPTHLIKTRGQHVTLRCSPI	SGHKS	VSWYQQVLGQGPQFIFQ	YYEKEE	RGRGNFPDRFSARQFPNYSSELNVNALLLGDSALYL	CASSSMWGVNQPQHF	GDGTRLSIL	TRBV5-5*02	TRBD2*01	TRBJ1-5*01	238	0.0003
HA1-B	TRB	GAVVSQHPSWVICKSGTSVKIECRSL	DFQATT	MFWYRQFPKQSLMLMAT	SNEGSKA	TYEQGVEKDKFLINHASLTLSTLTVTSAHPEDSSFYI	CSARRGVEHF	GDGTRLSIL	TRBV20-1*01	TRBD2*01	TRBJ1-5*01	238	0.0003
HA1-B	TRB	GAVVSQHPSWVICKSGTSVKIECRSL	DFQATT	MFWYRQFPKQSLMLMAT	SNEGSKA	TYEQGVEKDKFLINHASLTLSTLTVTSAHPEDSSFYI	CSARKSTGVLHF	GNGTRLTVT	TRBV20-1*01	TRBD1*01	TRBJ1-6*02	238	0.0003
HA1-B	TRB	EPEVTQTPSHQVTQMGQEVILRCVPI	SNHLY	FYWYRQILGQKVEFLVS	FYNNEI	SEKSEIFDDQFSVERPDGSNFTLKIRSTKLEDSAMYF	CASSEGAGAGEKLFF	GSGTQLSVL	TRBV2*01	TRBD2*01	TRBJ1-4*01	238	0.0003
HA1-B	TRB	DTEVTQTPKHLVMGMTNKKSLKCEQH	MGHRA	MYWYKQKAKKPPELMFV	YSYEKL	SINESVPSRFSPECPNSSLLNLHLHALQPEDSALYL	CASSRNVDSLYGYTF	GSGTRLTVV	TRBV4-1*01	TRBD1*01	TRBJ1-2*01	238	0.0003
HA1-B	TRB	DSGVTQTPKHLITATGQRVTLRCSPR	SGDLS	VYWYQQSLDQGLQFLIQ	YYNGEE	RAKGNILERFSAQQFPDLHSELNLSSLELGDSALYF	CASSVRDYSYNEQFF	GPGTRLTVL	TRBV9*01	TRBD2*01	TRBJ2-1*01	238	0.0003
HA1-B	TRB	DTEVTQTPKHLVMGMTNKKSLKCEQH	MGHRA	MYWYKQKAKKPPELMFV	YSYEKL	SINESVPSRFSPECPNSSLLNLHLHALQPEDSALYL	CASSQESGVGYEQYF	GPGTRLTVT	TRBV4-1*01	TRBD2*01	TRBJ2-7*01	238	0.0003
HA1-B	TRB	DVKVTQSSRYLVKRTGEKVFLECVQD	MDHEN	MFWYRQDPGLGLRLIYF	SYDVKM	KEKGDIPEGYSVSREKKERFSLILESASTNQTSMYL	CASSTTGTASYEQYF	GPGTRLTVT	TRBV28*01	TRBD1*01	TRBJ2-7*01	237	0.0003
HA1-B	TRB	GAVVSQHPSWVICKSGTSVKIECRSL	DFQATT	MFWYRQFPKQSLMLMAT	SNEGSKA	TYEQGVEKDKFLINHASLTLSTLTVTSAHPEDSSFYI	CSAREDWSPGTSGANVLTF	GAGSRLTVL	TRBV20-1*01	TRBD1*01	TRBJ2-6*01	237	0.0003
HA1-B	TRB	DTEVTQTPKHLVMGMTNKKSLKCEQH	MGHRA	MYWYKQKAKKPPELMFV	YSYEKL	SINESVPSRFSPECPNSSLLNLHLHALQPEDSALYL	CASSQVGQNYGYTF	GSGTRLTVV	TRBV4-1*01	TRBD1*01	TRBJ1-2*01	237	0.0003
HA1-B	TRB	NAGVTQTPKFRVLKTGQSMTLLCAQD	MNHEY	MYWYRQDPGMGLRLIHY	SVGEGT	TAKGEVPDGYNVSRLKKQNFLLGLESAAPSQTSVYF	CASSYGGGTGELFF	GEGSRLTVL	TRBV6-2*01	TRBD2*01	TRBJ2-2*01	237	0.0003
HA1-B	TRB	GAVVSQHPSWVICKSGTSVKIECRSL	DFQATT	MFWYRQFPKQSLMLMAT	SNEGSKA	TYEQGVEKDKFLINHASLTLSTLTVTSAHPEDSSFYI	CSAGKTSGGAGNEQFF	GPGTRLTVL	TRBV20-1*01	TRBD2*01	TRBJ2-1*01	237	0.0003
HA1-B	TRB	DAMVIQNPRYQVTQFGKPVTLSCSQT	LNHNV	MYWYQQKSSQAPKLLFH	YYDKDF	NNEADTPDNFQSRRPNTSFCFLDIRSPGLGDAAMYL	CATSRGDSNTGELFF	GEGSRLTVL	TRBV15*02	TRBD1*01	TRBJ2-2*01	237	0.0003
HA1-B	TRB	EAQVTQNPRYLITVTGKKLTVTCSQN	MNHEY	MSWYRQDPGLGLRQIYY	SMNVEV	TDKGDVPEGYKVSRKEKRNFPLILESPSPNQTSLYF	CASSLWGLAGGYNEQFF	GPGTRLTVL	TRBV27*01	TRBD2*02	TRBJ2-1*01	237	0.0003
HA1-B	TRB	GAGVSQSPSNKVTEKGKDVELRCDPI	SGHTA	LYWYRQRLGQGLEFLIY	FQGNSA	PDKSGLPSDRFSAERTGESVSTLTIQRTQQEDSAVYL	CASSRYEPGANVLTF	GAGSRLTVL	TRBV7-2*02		TRBJ2-6*01	236	0.0003
HA1-B	TRB	EAQVTQNPRYLITVTGKKLTVTCSQN	MNHEY	MSWYRQDPGLGLRQIYY	SMNVEV	TDKGDVPEGYKVSRKEKRNFPLILESPSPNQTSLYF	CASGVTGGGPNTEAFF	GQGTRLTVV	TRBV27*01	TRBD2*01	TRBJ1-1*01	236	0.0003
HA1-B	TRB	KAGVTQTPRYLIKTRGQQVTLSCSPI	SGHRS	VSWYQQTPGQGLQFLFE	YFSETQ	RNKGNFPGRFSGRQFSNSRSEMNVSTLELGDSALYL	CASSSGTVYGYTF	GSGTRLTVV	TRBV5-1*01	TRBD1*01	TRBJ1-2*01	236	0.0003
HA1-B	TRB	DAGITQSPRHKVTETGTPVTLRCHQT	ENRRY	MYWYRQDPGHGLRLIHY	SYGVKD	TDKGEVSDGYSVSRSKTEDFLLTLESATSSQTSVYF	CAISGSSAGGSTDTQYF	GPGTRLTVL	TRBV10-3*01	TRBD2*02	TRBJ2-3*01	236	0.0003
HA1-B	TRB	DTEVTQTPKHLVMGMTNKKSLKCEQH	MGHRA	MYWYKQKAKKPPELMFV	YSYEKL	SINESVPSRFSPECPNSSLLNLHLHALQPEDSALYL	CASSSAPGDEAFF	GQGTRLTVV	TRBV4-1*01	TRBD1*01	TRBJ1-1*01	236	0.0003
HA1-B	TRB	KAGVTQTPRYLIKTRGQQVTLSCSPI	SGHRS	VSWYQQTPGQGLQFLFE	YFSETQ	RNKGNFPGRFSGRQFSNSRSEMNVSTLELGDSALYL	CASSLKETQYF	GPGTRLLVL	TRBV5-1*01		TRBJ2-5*01	236	0.0003
HA1-B	TRB	ETGVTQTPRHLVMGMTNKKSLKCEQH	LGHNA	MYWYKQSAKKPLELMFV	YNFKEQ	TENNSVPSRFSPECPNSSHLFLHLHTLQPEDSALYL	CASSQGVGGAGTEAFF	GQGTRLTVV	TRBV4-2*01	TRBD1*01	TRBJ1-1*01	236	0.0003
HA1-B	TRB	DADVTQTPRNRITKTGKRIMLECSQT	KGHDR	MYWYRQDPGLGLRLIYY	SFDVKD	INKGEISDGYSVSRQAQAKFSLSLESAIPNQTALYF	CATSDLGAPGATGELFF	GEGSRLTVL	TRBV24-1*01	TRBD1*01	TRBJ2-2*01	236	0.0003
HA1-B	TRB	DAGITQSPRHKVTETGTPVTLRCHQT	ENHRY	MYWYRQDPGHGLRLIHY	SYGVKD	TDKGEVSDGYSVSRSKTEDFLLTLESATSSQTSVYF	CAISGNIRERGYYEQYF	GPGTRLTVT	TRBV10-3*02	TRBD2*01	TRBJ2-7*01	235	0.0003
HA1-B	TRB	DAGITQSPRHKVTETGTPVTLRCHQT	ENHRY	MYWYRQDPGHGLRLIHY	SYGVKD	TDKGEVSDGYSVSRSKTEDFLLTLESATSSQTSVYF	CAISELPPASSYNEQFF	GPGTRLTVL	TRBV10-3*01	TRBD2*01	TRBJ2-1*01	235	0.0003
HA1-B	TRB	GAGVSQSPSNKVTEKGKDVELRCDPI	SGHTA	LYWYRQRLGQGLEFLIY	FQGNSA	PDKSGLPSDRFSAERTGESVSTLTIQRTQQEDSAVYL	CASSYHRDRGTDTQYF	GPGTRLTVL	TRBV7-2*02	TRBD1*01	TRBJ2-3*01	235	0.0003
HA1-B	TRB	DTAVSQTPKYLVTQMGNDKSIKCEQN	LGHDT	MYWYKQDSKKFLKIMFS	YNNKEL	IINETVPNRFSPKSPDKAHLNLHINSLELGDSAVYF	CASSQEGNTEAFF	GQGTRLTVV	TRBV3-1*01		TRBJ1-1*01	235	0.0003
HA1-B	TRB	DAGITQSPRHKVTETGTPVTLRCHQT	ENHRY	MYWYRQDPGHGLRLIHY	SYGVKD	TDKGEVSDGYSVSRSKTEDFLLTLESATSSQTSVYF	CAISEIQGTGAGDNEQFF	GPGTRLTVL	TRBV10-3*02	TRBD1*01	TRBJ2-1*01	234	0.0003
HA1-B	TRB	EAGVAQSPRYKIIEKRQSVAFWCNPI	SGHAT	LYWYQQILGQGPKLLIQ	FQNNGV	VDDSQLPKDRFSAERLKGVDSTLKIQPAKLEDSAVYL	CASSLRPPFGTQYF	GPGTRLLVL	TRBV11-2*03	TRBD2*01	TRBJ2-5*01	234	0.0003
HA1-B	TRB	DTAVSQTPKYLVTQMGNDKSIKCEQN	LGHDT	MYWYKQDSKKFLKIMFS	YNNKEL	IINETVPNRFSPKSPDKAHLNLHINSLELGDSAVYF	CASSRRSGAGFGANVLTF	GAGSRLTVL	TRBV3-1*01	TRBD2*01	TRBJ2-6*01	234	0.0003
HA1-B	TRB	EAQVTQNPRYLITVTGKKLTVTCSQN	MNHEY	MSWYRQDPGLGLRQIYY	SMNVEV	TDKGDVPEGYKVSRKEKRNFPLILESPSPNQTSLYF	CASSNPNTEAFF	GQGTRLTVV	TRBV27*01		TRBJ1-1*01	234	0.0003
HA1-B	TRB	EAQVTQNPRYLITVTGKKLTVTCSQN	MNHEY	MSWYRQDPGLGLRQIYY	SMNVEV	TDKGDVPEGYKVSRKEKRNFPLILESPSPNQTSLYF	CASRQAGSRDGYTF	GSGTRLTVV	TRBV27*01	TRBD2*02	TRBJ1-2*01	234	0.0003
HA1-B	TRB	DAMVIQNPRYQVTQFGKPVTLSCSQT	LNHNV	MYWYQQKSSQAPKLLFH	YYDKDF	NNEADTPDNFQSRRPNTSFCFLDIRSPGLGDAAMYL	CATSRDYGNTGELFF	GEGSRLTVL	TRBV15*02		TRBJ2-2*01	234	0.0003
HA1-B	TRB	DTGVSQDPRHKITKRGQNVTFRCDPI	SEHNR	LYWYRQTLGQGPEFLTY	FQNEAQ	LEKSRLLSDRFSAERPKGSFSTLEIQRTEQGDSAMYL	CASSSFRVSGGHNYGYTF	GSGTRLTVV	TRBV7-9*03	TRBD1*01	TRBJ1-2*01	233	0.0003
HA1-B	TRB	KAGVTQTPRYLIKTRGQQVTLSCSPI	SGHRS	VSWYQQTPGQGLQFLFE	YFSETQ	RNKGNFPGRFSGRQFSNSRSEMNVSTLELGDSALYL	CASSLKGAGGTYEQYF	GPGTRLTVT	TRBV5-1*01	TRBD2*02	TRBJ2-7*01	233	0.0003
HA1-B	TRB	DVKVTQSSRYLVKRTGEKVFLECVQD	MDHEN	MFWYRQDPGLGLRLIYF	SYDVKM	KEKGDIPEGYSVSREKKERFSLILESASTNQTSMYL	CASSLASGRNEQFF	GPGTRLTVL	TRBV28*01	TRBD2*02	TRBJ2-1*01	233	0.0003
HA1-B	TRB	DTGVSQDPRHKITKRGQNVTFRCDPI	SEHNR	LYWYRQTLGQGPEFLTY	FQNEAQ	LEKSRLLSDRFSAERPKGSFSTLEIQRTEQGDSAMYL	CASSQGHEQYF	GPGTRLTVT	TRBV7-9*03	TRBD1*01	TRBJ2-7*01	233	0.0003
HA1-B	TRB	EAQVTQNPRYLITVTGKKLTVTCSQN	MNHEY	MSWYRQDPGLGLRQIYY	SMNVEV	TDKGDVPEGYKVSRKEKRNFPLILESPSPNQTSLYF	CASSLSDPLLAGTDTQYF	GPGTRLTVL	TRBV27*01	TRBD2*02	TRBJ2-3*01	233	0.0003
HA1-B	TRB	DAMVIQNPRYQVTQFGKPVTLSCSQT	LNHNV	MYWYQQKSSQAPKLLFH	YYDKDF	NNEADTPDNFQSRRPNTSFCFLDIRSPGLGDAAMYL	CATSMTGTYEQYF	GPGTRLTVT	TRBV15*02	TRBD1*01	TRBJ2-7*01	233	0.0003
HA1-B	TRB	NAGVTQTPKFQVLKTGQSMTLQCAQD	MNHEY	MSWYRQDPGMGLRLIHY	SVGAGI	TDQGEVPNGYNVSRSTTEDFPLRLLSAAPSQTSVYF	CASNRGQDTEAFF	GQGTRLTVV	TRBV6-5*01	TRBD1*01	TRBJ1-1*01	232	0.0003
HA1-B	TRB	EAQVTQNPRYLITVTGKKLTVTCSQN	MNHEY	MSWYRQDPGLGLRQIYY	SMNVEV	TDKGDVPEGYKVSRKEKRNFPLILESPSPNQTSLYF	CASSSGGTEAFF	GQGTRLTVV	TRBV27*01	TRBD2*01	TRBJ1-1*01	232	0.0003
HA1-B	TRB	DAGVTQSPTHLIKTRGQQVTLRCSPK	SGHDT	VSWYQQALGQGPQFIFQ	YYEEEE	RQRGNFPDRFSGHQFPNYSSELNVNALLLGDSALYL	CASSFRAPRNYGYTF	GSGTRLTVV	TRBV5-6*01	TRBD2*01	TRBJ1-2*01	232	0.0003
HA1-B	TRB	DAGITQSPRHKVTETGTPVTLRCHQT	ENHRY	MYWYRQDPGHGLRLIHY	SYGVKD	TDKGEVSDGYSVSRSKTEDFLLTLESATSSQTSVYF	CAIGTGGPYGYTF	GSGTRLTVV	TRBV10-3*02	TRBD1*01	TRBJ1-2*01	232	0.0003
HA1-B	TRB	NAGVTQTPKFQVLKTGQSMTLQCAQD	MNHEY	MSWYRQDPGMGLRLIHY	SVGAGI	TDQGEVPNGYNVSRSTTEDFPLRLLSAAPSQTSVYF	CASSYSTGNNEQFF	GPGTRLTVL	TRBV6-5*01	TRBD1*01	TRBJ2-1*01	232	0.0003
HA1-B	TRB	DTGVSQDPRHKITKRGQNVTFRCDPI	SEHNR	LYWYRQTLGQGPEFLTY	FQNEAQ	LEKSRLLSDRFSAERPKGSFSTLEIQRTEQGDSAMYL	CASSLVGKNTEAFF	GQGTRLTVV	TRBV7-9*03		TRBJ1-1*01	232	0.0003
HA1-B	TRB	GAGVSQSPSNKVTEKGKDVELRCDPI	SGHTA	LYWYRQRLGQGLEFLIY	FQGNSA	PDKSGLPSDRFSAERTGESVSTLTIQRTQQEDSAVYL	CASSLASRGHFEAFF	GQGTRLTVV	TRBV7-2*02	TRBD2*02	TRBJ1-1*01	232	0.0003
HA1-B	TRB	NAGVTQTPKFQVLKTGQSMTLQCAQD	MNHEY	MSWYRQDPGMGLRLIHY	SVGAGI	TDQGEVPNGYNVSRSTTEDFPLRLLSAAPSQTSVYF	CASSDNVLWVNTEAFF	GQGTRLTVV	TRBV6-5*01	TRBD1*01	TRBJ1-1*01	232	0.0003
HA1-B	TRB	GAVVSQHPSWVICKSGTSVKIECRSL	DFQATT	MFWYRQFPKQSLMLMAT	SNEGSKA	TYEQGVEKDKFLINHASLTLSTLTVTSAHPEDSSFYI	CSASGQLETYEQYF	GPGTRLTVT	TRBV20-1*01	TRBD1*01	TRBJ2-7*01	232	0.0003
HA1-B	TRB	NAGVMQNPRHLVRRRGQEARLRCSPM	KGHSH	VYWYRQLPEEGLKFMVY	LQKENI	IDESGMPKERFSAEFPKEGPSILRIQQVVRGDSAAYF	CASSPQIQGDEQYF	GPGTRLTVT	TRBV18*01	TRBD1*01	TRBJ2-7*01	232	0.0003
HA1-B	TRB	EAQVTQNPRYLITVTGKKLTVTCSQN	MNHEY	MSWYRQDPGLGLRQIYY	SMNVEV	TDKGDVPEGYKVSRKEKRNFPLILESPSPNQTSLYF	CASSLPGRPYEQYF	GPGTRLTVT	TRBV27*01	TRBD1*01	TRBJ2-7*01	232	0.0003
HA1-B	TRB	DTAVSQTPKYLVTQMGNDKSIKCEQN	LGHDT	MYWYKQDSKKFLKIMFS	YNNKEL	IINETVPNRFSPKSPDKAHLNLHINSLELGDSAVYF	CASSQDPRNTEAFF	GQGTRLTVV	TRBV3-1*01	TRBD2*01	TRBJ1-1*01	232	0.0003
HA1-B	TRB	DTEVTQTPKHLVMGMTNKKSLKCEQH	MGHRA	MYWYKQKAKKPPELMFV	YSYEKL	SINESVPSRFSPECPNSSLLNLHLHALQPEDSALYL	CASSQTRVYGDTQYF	GPGTRLTVL	TRBV4-1*01	TRBD2*01	TRBJ2-3*01	232	0.0003
HA1-B	TRB	GAGVSQSPSNKVTEKGKDVELRCDPI	SGHTA	LYWYRQRLGQGLEFLIY	FQGNSA	PDKSGLPSDRFSAERTGESVSTLTIQRTQQEDSAVYL	CASTYGMAGNTIYF	GEGSWLTVV	TRBV7-2*02	TRBD2*02	TRBJ1-3*01	232	0.0003
HA1-B	TRB	NAGVTQTPKFQVLKTGQSMTLQCAQD	MNHNS	MYWYRQDPGMGLRLIYY	SASEGT	TDKGEVPNGYNVSRLNKREFSLRLESAAPSQTSVYF	CASSDVRTGEKLFF	GSGTQLSVL	TRBV6-1*01	TRBD1*01	TRBJ1-4*01	232	0.0003
HA1-B	TRB	EAQVTQNPRYLITVTGKKLTVTCSQN	MNHEY	MSWYRQDPGLGLRQIYY	SMNVEV	TDKGDVPEGYKVSRKEKRNFPLILESPSPNQTSLYF	CASSLGTGTEAFF	GQGTRLTVV	TRBV27*01	TRBD1*01	TRBJ1-1*01	232	0.0003
HA1-B	TRB	DAGITQSPRHKVTETGTPVTLRCHQT	ENHRY	MYWYRQDPGHGLRLIHY	SYGVKD	TDKGEVSDGYSVSRSKTEDFLLTLESATSSQTSVYF	CANADQGSTGELFF	GEGSRLTVL	TRBV10-3*02	TRBD1*01	TRBJ2-2*01	232	0.0003
HA1-B	TRB	DAMVIQNPRYQVTQFGKPVTLSCSQT	LNHNV	MYWYQQKSSQAPKLLFH	YYDKDF	NNEADTPDNFQSRRPNTSFCFLDIRSPGLGDAAMYL	CATTGLEETQYF	GPGTRLLVL	TRBV15*02	TRBD2*01	TRBJ2-5*01	231	0.0003
HA1-B	TRB	DAGITQSPRYKITETGRQVTLMCHQT	WSHSY	MFWYRQDLGHGLRLIYY	SAAADI	TDKGEVPDGYVVSRSKTENFPLTLESATRSQTSVYF	CASSEWGNGQPQHF	GDGTRLSIL	TRBV10-2*01		TRBJ1-5*01	231	0.0003
HA1-B	TRB	ETGVTQTPRHLVMGMTNKKSLKCEQH	LGHNA	MYWYKQSAKKPLELMFV	YNFKEQ	TENNSVPSRFSPECPNSSHLFLHLHTLQPEDSALYL	CASSQATEKLFF	GSGTQLSVL	TRBV4-2*01		TRBJ1-4*01	231	0.0003
HA1-B	TRB	NAGVTQTPKFQVLKTGQSMTLQCAQD	MNHEY	MSWYRQDPGMGLRLIHY	SVGAGI	TDQGEVPNGYNVSRSTTEDFPLRLLSAAPSQTSVYF	CASRGTVGPTTEAFF	GQGTRLTVV	TRBV6-5*01	TRBD1*01	TRBJ1-1*01	231	0.0003
HA1-B	TRB	EPEVTQTPSHQVTQMGQEVILRCVPI	SNHLY	FYWYRQILGQKVEFLVS	FYNNEI	SEKSEIFDDQFSVERPDGSNFTLKIRSTKLEDSAMYF	CASSRTSGGSGELFF	GEGSRLTVL	TRBV2*01	TRBD2*01	TRBJ2-2*01	231	0.0003
HA1-B	TRB	EAQVTQNPRYLITVTGKKLTVTCSQN	MNHEY	MSWYRQDPGLGLRQIYY	SMNVEV	TDKGDVPEGYKVSRKEKRNFPLILESPSPNQTSLYF	CASSLSSGTSHEQYF	GPGTRLTVT	TRBV27*01	TRBD1*01	TRBJ2-7*01	231	0.0003
HA1-B	TRB	DTEVTQTPKHLVMGMTNKKSLKCEQH	MGHRA	MYWYKQKAKKPPELMFV	YSYEKL	SINESVPSRFSPECPNSSLLNLHLHALQPEDSALYL	CASSQDVGTLYGYTF	GSGTRLTVV	TRBV4-1*01	TRBD1*01	TRBJ1-2*01	231	0.0003
HA1-B	TRB	NAGVMQNPRHLVRRRGQEARLRCSPM	KGHSH	VYWYRQLPEEGLKFMVY	LQKENI	IDESGMPKERFSAEFPKEGPSILRIQQVVRGDSAAYF	CASSPQEGLNEKLFF	GSGTQLSVL	TRBV18*01	TRBD2*02	TRBJ1-4*01	231	0.0003
HA1-B	TRB	DAMVIQNPRYQVTQFGKPVTLSCSQT	LNHNV	MYWYQQKSSQAPKLLFH	YYDKDF	NNEADTPDNFQSRRPNTSFCFLDIRSPGLGDAAMYL	CATSRGQGEEQFF	GPGTRLTVL	TRBV15*02	TRBD1*01	TRBJ2-1*01	231	0.0003
HA1-B	TRB	DAGITQSPRHKVTETGTPVTLRCHQT	ENHRY	MYWYRQDPGHGLRLIHY	SYGVKD	TDKGEVSDGYSVSRSKTEDFLLTLESATSSQTSVYF	CAIGKGGAGSREQYF	GPGTRLTVT	TRBV10-3*01	TRBD2*02	TRBJ2-7*01	231	0.0003
HA1-B	TRB	KAGVTQTPRYLIKTRGQQVTLSCSPI	SGHRS	VSWYQQTPGQGLQFLFE	YFSETQ	RNKGNFPGRFSGRQFSNSRSEMNVSTLELGDSALYL	CASSWMSTYNEQFF	GPGTRLTVL	TRBV5-1*01		TRBJ2-1*01	231	0.0003
HA1-B	TRB	NAGVTQTPKFRVLKTGQSMTLLCAQD	MNHEY	MYWYRQDPGMGLRLIHY	SVGEGT	TAKGEVPDGYNVSRLKKQNFLLGLESAAPSQTSVYF	CASSDRAGGDEQFF	GPGTRLTVL	TRBV6-2*01	TRBD1*01	TRBJ2-1*01	231	0.0003
HA1-B	TRB	EAQVTQNPRYLITVTGKKLTVTCSQN	MNHEY	MSWYRQDPGLGLRQIYY	SMNVEV	TDKGDVPEGYKVSRKEKRNFPLILESPSPNQTSLYF	CASSWGANQPQHF	GDGTRLSIL	TRBV27*01	TRBD2*01	TRBJ1-5*01	231	0.0003
HA1-B	TRB	IAGITQAPTSQILAAGRRMTLRCTQD	MRHNA	MYWYRQDLGLGLRLIHY	SNTAGT	TGKGEVPDGYSVSRANTDDFPLTLASAVPSQTSVYF	CASSDSTSGTDTQYF	GPGTRLTVL	TRBV6-4*01	TRBD2*01	TRBJ2-3*01	230	0.0003
HA1-B	TRB	EAGVTQFPSHSVIEKGQTVTLRCDPI	SGHDN	LYWYRRVMGKEIKFLLH	FVKESK	QDESGMPNNRFLAERTGGTYSTLKVQPAELEDSGVYF	CASSRPGWWESEAFF	GQGTRLTVV	TRBV14*01	TRBD1*01	TRBJ1-1*01	230	0.0003
HA1-B	TRB	DAGVTQSPTHLIKTRGQHVTLRCSPI	SGHKS	VSWYQQVLGQGPQFIFQ	YYEKEE	RGRGNFPDRFSARQFPNYSSELNVNALLLGDSALYL	CASIELAIDEQFF	GPGTRLTVL	TRBV5-5*02	TRBD2*01	TRBJ2-1*01	230	0.0003
HA1-B	TRB	EAQVTQNPRYLITVTGKKLTVTCSQN	MNHEY	MSWYRQDPGLGLRQIYY	SMNVEV	TDKGDVPEGYKVSRKEKRNFPLILESPSPNQTSLYF	CASSLGLTAYEQYF	GPGTRLTVT	TRBV27*01		TRBJ2-7*01	230	0.0003
HA1-B	TRB	ETGVTQTPRHLVMGMTNKKSLKCEQH	LGHNA	MYWYKQSAKKPLELMFV	YNFKEQ	TENNSVPSRFSPECPNSSHLFLHLHTLQPEDSALYL	CASSQGLSGGVETQYF	GPGTRLLVL	TRBV4-2*01	TRBD2*01	TRBJ2-5*01	230	0.0003
HA1-B	TRB	NAGVTQTPKFQVLKTGQSMTLQCAQD	MNHEY	MSWYRQDPGMGLRLIHY	SVGAGI	TDQGEVPNGYNVSRSTTEDFPLRLLSAAPSQTSVYF	CASSYSLLYTGELFF	GEGSRLTVL	TRBV6-5*01		TRBJ2-2*01	230	0.0003
HA1-B	TRB	GAVVSQHPSWVICKSGTSVKIECRSL	DFQATT	MFWYRQFPKQSLMLMAT	SNEGSKA	TYEQGVEKDKFLINHASLTLSTLTVTSAHPEDSSFYI	CSATRGGGRTDTQYF	GPGTRLTVL	TRBV20-1*01	TRBD2*01	TRBJ2-3*01	230	0.0003
HA1-B	TRB	AAGVIQSPRHLIKEKRETATLKCYPI	PRHDT	VYWYQQGPGQDPQFLIS	FYEKMQ	SDKGSIPDRFSAQQFSDYHSELNMSSLELGDSALYF	CASSPGPTDEQYF	GPGTRLTVT	TRBV13*01	TRBD1*01	TRBJ2-7*01	230	0.0003
HA1-B	TRB	EAQVTQNPRYLITVTGKKLTVTCSQN	MNHEY	MSWYRQDPGLGLRQIYY	SMNVEV	TDKGDVPEGYKVSRKEKRNFPLILESPSPNQTSLYF	CASSSPLEGYGYTF	GSGTRLTVV	TRBV27*01	TRBD1*01	TRBJ1-2*01	230	0.0003
HA1-B	TRB	EAQVTQNPRYLITVTGKKLTVTCSQN	MNHEY	MSWYRQDPGLGLRQIYY	SMNVEV	TDKGDVPEGYKVSRKEKRNFPLILESPSPNQTSLYF	CASSSTGEAQHF	GDGTRLSIL	TRBV27*01	TRBD1*01	TRBJ1-5*01	230	0.0003
HA1-B	TRB	NAGVTQTPKFQVLKTGQSMTLQCAQD	MNHEY	MSWYRQDPGMGLRLIHY	SVGAGI	TDQGEVPNGYNVSRSTTEDFPLRLLSAAPSQTSVYF	CASGRDYTTAEQYF	GPGTRLTVT	TRBV6-5*01	TRBD2*01	TRBJ2-7*01	230	0.0003
HA1-B	TRB	DVKVTQSSRYLVKRTGEKVFLECVQD	MDHEN	MFWYRQDPGLGLRLIYF	SYDVKM	KEKGDIPEGYSVSREKKERFSLILESASTNQTSMYL	CASSSIAEKSTDTQYF	GPGTRLTVL	TRBV28*01	TRBD2*01	TRBJ2-3*01	230	0.0003
HA1-B	TRB	EAGVAQSPRYKIIEKRQSVAFWCNPI	SGHAT	LYWYQQILGQGPKLLIQ	FQNNGV	VDDSQLPKDRFSAERLKGVDSTLKIQPAKLEDSAVYL	CASVAAGDTDTQYF	GPGTRLTVL	TRBV11-2*01	TRBD2*02	TRBJ2-3*01	229	0.0003
HA1-B	TRB	DAGVTQSPTHLIKTRGQQVTLRCSPK	SGHDT	VSWYQQALGQGPQFIFQ	YYEEEE	RQRGNFPDRFSGHQFPNYSSELNVNALLLGDSALYL	CASLGRTTDTQYF	GPGTRLTVL	TRBV5-6*01		TRBJ2-3*01	229	0.0003
HA1-B	TRB	NAGVTQTPKFQVLKTGQSMTLQCAQD	MNHEY	MSWYRQDPGMGLRLIHY	SVGAGI	TDQGEVPNGYNVSRSTTEDFPLRLLSAAPSQTSVYF	CASSYSFDNLEPQHF	GDGTRLSIL	TRBV6-5*01		TRBJ1-5*01	229	0.0003
HA1-B	TRB	DAGVTQSPTHLIKTRGQQVTLRCSPK	SGHDT	VSWYQQALGQGPQFIFQ	YYEEEE	RQRGNFPDRFSGHQFPNYSSELNVNALLLGDSALYL	CASSTLQGTQANYGYTF	GSGTRLTVV	TRBV5-6*01	TRBD1*01	TRBJ1-2*01	229	0.0003
HA1-B	TRB	ETGVTQTPRHLVMGMTNKKSLKCEQH	LGHNA	MYWYKQSAKKPLELMFV	YNFKEQ	TENNSVPSRFSPECPNSSHLFLHLHTLQPEDSALYL	CASSQPGRKPELAYNEQFF	GPGTRLTVL	TRBV4-2*01	TRBD1*01	TRBJ2-1*01	229	0.0003
HA1-B	TRB	EADIYQTPRYLVIGTGKKITLECSQT	MGHDK	MYWYQQDPGMELHLIHY	SYGVNS	TEKGDLSSESTVSRIRTEHFPLTLESARPSHTSQYL	CASSEKLVGGELFF	GEGSRLTVL	TRBV25-1*01		TRBJ2-2*01	229	0.0003
HA1-B	TRB	DAGITQSPRHKVTETGTPVTLRCHQT	ENHRY	MYWYRQDPGHGLRLIHY	SYGVKD	TDKGEVSDGYSVSRSKTEDFLLTLESATSSQTSVYF	CAISGPSTKGGTDTQYF	GPGTRLTVL	TRBV10-3*01	TRBD1*01	TRBJ2-3*01	229	0.0003
HA1-B	TRB	EAGVTQSPTHLIKTRGQQATLRCSPI	SGHTS	VYWYQQALGLGLQFLLW	YDEGEE	RNRGNFPPRFSGRQFPNYSSELNVNALELEDSALYL	CASSFRTGGPTEQYF	GPGTRLTVT	TRBV5-8*01	TRBD2*01	TRBJ2-7*01	229	0.0003
HA1-B	TRB	KAGVTQTPRYLIKTRGQQVTLSCSPI	SGHRS	VSWYQQTPGQGLQFLFE	YFSETQ	RNKGNFPGRFSGRQFSNSRSEMNVSTLELGDSALYL	CASSLDRAQETQYF	GPGTRLLVL	TRBV5-1*01	TRBD1*01	TRBJ2-5*01	229	0.0003
HA1-B	TRB	NAGVTQTPKFQVLKTGQSMTLQCAQD	MNHEY	MSWYRQDPGMGLRLIHY	SVGAGI	TDQGEVPNGYNVSRSTTEDFPLRLLSAAPSQTSVYF	CASSYSVLNYGYTF	GSGTRLTVV	TRBV6-5*01		TRBJ1-2*01	229	0.0003
HA1-B	TRB	GAGVSQSPSNKVTEKGKDVELRCDPI	SGHTA	LYWYRQRLGQGLEFLIY	FQGNSA	PDKSGLPSDRFSAERTGESVSTLTIQRTQQEDSAVYL	CATGDRRGSPLHF	GNGTRLTVT	TRBV7-2*02	TRBD1*01	TRBJ1-6*02	228	0.0003
HA1-B	TRB	GAVVSQHPSWVICKSGTSVKIECRSL	DFQATT	MFWYRQFPKQSLMLMAT	SNEGSKA	TYEQGVEKDKFLINHASLTLSTLTVTSAHPEDSSFYI	CSASQGASQPQHF	GDGTRLSIL	TRBV20-1*01	TRBD1*01	TRBJ1-5*01	228	0.0003
HA1-B	TRB	DAMVIQNPRYQVTQFGKPVTLSCSQT	LNHNV	MYWYQQKSSQAPKLLFH	YYDKDF	NNEADTPDNFQSRRPNTSFCFLDIRSPGLGDAAMYL	CATSTETSGRPYEQYF	GPGTRLTVT	TRBV15*02	TRBD2*01	TRBJ2-7*01	228	0.0003
HA1-B	TRB	DAGVTQSPTHLIKTRGQHVTLRCSPI	SGHKS	VSWYQQVLGQGPQFIFQ	YYEKEE	RGRGNFPDRFSARQFPNYSSELNVNALLLGDSALYL	CASSLGVGGYTF	GSGTRLTVV	TRBV5-5*01		TRBJ1-2*01	228	0.0003
HA1-B	TRB	NAGVTQTPKFRILKIGQSMTLQCTQD	MNHNY	MYWYRQDPGMGLKLIYY	SVGAGI	TDKGEVPNGYNVSRSTTEDFPLRLELAAPSQTSVYF	CASRTLGLGELFF	GEGSRLTVL	TRBV6-6*01		TRBJ2-2*01	228	0.0003
HA1-B	TRB	DTEVTQTPKHLVMGMTNKKSLKCEQH	MGHRA	MYWYKQKAKKPPELMFV	YSYEKL	SINESVPSRFSPECPNSSLLNLHLHALQPEDSALYL	CASSHPGGDYAEAFF	GQGTRLTVV	TRBV4-1*01	TRBD1*01	TRBJ1-1*01	228	0.0003
HA1-B	TRB	NAGVMQNPRHLVRRRGQEARLRCSPM	KGHSH	VYWYRQLPEEGLKFMVY	LQKENI	IDESGMPKERFSAEFPKEGPSILRIQQVVRGDSAAYF	CASSPPAGGFLTDTQYF	GPGTRLTVL	TRBV18*01	TRBD2*01	TRBJ2-3*01	228	0.0003
HA1-B	TRB	NAGVTQTPKFRILKIGQSMTLQCTQD	MNHNY	MYWYRQDPGMGLKLIYY	SVGAGI	TDKGEVPNGYNVSRSTTEDFPLRLELAAPSQTSVYF	CASSYLTGVDQPQHF	GDGTRLSIL	TRBV6-6*01	TRBD1*01	TRBJ1-5*01	228	0.0003
HA1-B	TRB	KAGVTQTPRYLIKTRGQQVTLSCSPI	SGHRS	VSWYQQTPGQGLQFLFE	YFSETQ	RNKGNFPGRFSGRQFSNSRSEMNVSTLELGDSALYL	CASSLKTGSNQPQHF	GDGTRLSIL	TRBV5-1*01	TRBD1*01	TRBJ1-5*01	228	0.0003
HA1-B	TRB	DAMVIQNPRYQVTQFGKPVTLSCSQT	LNHNV	MYWYQQKSSQAPKLLFH	YYDKDF	NNEADTPDNFQSRRPNTSFCFLDIRSPGLGDAAMYL	CATSRVQTPQRNISYNEQFF	GPGTRLTVL	TRBV15*02	TRBD2*01	TRBJ2-1*01	228	0.0003
HA1-B	TRB	GAVVSQHPSWVICKSGTSVKIECRSL	DFQATT	MFWYRQFPKQSLMLMAT	SNEGSKA	TYEQGVEKDKFLINHASLTLSTLTVTSAHPEDSSFYI	CSARDARDYEQYF	GPGTRLTVT	TRBV20-1*01	TRBD2*01	TRBJ2-7*01	228	0.0003
HA1-B	TRB	NAGVTQTPKFQVLKTGQSMTLQCAQD	MNHEY	MSWYRQDPGMGLRLIHY	SVGAGI	TDQGEVPNGYNVSRSTTEDFPLRLLSAAPSQTSVYF	CASSGSMGQLNYGYTF	GSGTRLTVV	TRBV6-5*01	TRBD1*01	TRBJ1-2*01	228	0.0003
HA1-B	TRB	EAQVTQNPRYLITVTGKKLTVTCSQN	MNHEY	MSWYRQDPGLGLRQIYY	SMNVEV	TDKGDVPEGYKVSRKEKRNFPLILESPSPNQTSLYF	CASSFRWLSYEQYF	GPGTRLTVT	TRBV27*01	TRBD1*01	TRBJ2-7*01	227	0.0003
HA1-B	TRB	EAGVAQSPRYKIIEKRQSVAFWCNPI	SGHAT	LYWYQQILGQGPKLLIQ	FQNNGV	VDDSQLPKDRFSAERLKGVDSTLKIQPAKLEDSAVYL	CASSLAPVAGTLQETQYF	GPGTRLLVL	TRBV11-2*01	TRBD2*01	TRBJ2-5*01	227	0.0003
HA1-B	TRB	GAVVSQHPSRVICKSGTSVKIECRSL	DFQATT	MFWYRQFPKKSLMLMAT	SNEGSKA	TYEQGVEKDKFLINHASLTLSTLTVTSAHPEDSSFYI	CSATTGGTYEQYF	GPGTRLTVT	TRBV20-1*05	TRBD1*01	TRBJ2-7*01	227	0.0003
HA1-B	TRB	NAGVTQTPKFQVLKTGQSMTLQCAQD	MNHEY	MSWYRQDPGMGLRLIHY	SVGAGI	TDQGEVPNGYNVSRSTTEDFPLRLLSAAPSQTSVYF	CASSLQGADTGELFF	GEGSRLTVL	TRBV6-5*01	TRBD1*01	TRBJ2-2*01	227	0.0003
HA1-B	TRB	NAGVTQTPKFQVLKTGQSMTLQCAQD	MNHEY	MSWYRQDPGMGLRLIHY	SVGAGI	TDQGEVPNGYNVSRSTTEDFPLRLLSAAPSQTSVYF	CASGRGLATNEKLFF	GSGTQLSVL	TRBV6-5*01	TRBD1*01	TRBJ1-4*01	227	0.0003
HA1-B	TRB	DAGVTQSPTHLIKTRGQQVTLRCSPK	SGHDT	VSWYQQALGQGPQFIFQ	YYEEEE	RQRGNFPDRFSGHQFPNYSSELNVNALLLGDSALYL	CASSPGTVLNTEAFF	GQGTRLTVV	TRBV5-6*01	TRBD1*01	TRBJ1-1*01	227	0.0003
HA1-B	TRB	DAGVIQSPRHEVTEMGQEVTLRCKPI	SGHNS	LFWYRQTMMRGLELLIY	FNNNVP	IDDSGMPEDRFSAKMPNASFSTLKIQPSEPRDSAVYF	CASSLLAGAPNEQFF	GPGTRLTVL	TRBV12-3*01	TRBD2*01	TRBJ2-1*01	227	0.0003
HA1-B	TRB	DAGVIQSPRHEVTEMGQEVTLRCKPI	SGHDY	LFWYRQTMMRGLELLIY	FNNNVP	IDDSGMPEDRFSAKMPNASFSTLKIQPSEPRDSAVYF	CASSFSSGANVLTF	GAGSRLTVL	TRBV12-4*01		TRBJ2-6*01	227	0.0003
HA1-B	TRB	DTGVSQDPRHKITKRGQNVTFRCDPI	SEHNR	LYWYRQTLGQGPEFLTY	FQNEAQ	LEKSRLLSDRFSAERPKGSFSTLEIQRTEQGDSAMYL	CASSPPPGLAHNGGTGELFF	GEGSRLTVL	TRBV7-9*03	TRBD2*01	TRBJ2-2*01	227	0.0003
HA1-B	TRB	DAGITQSPRHKVTETGTPVTLRCHQT	ENHRY	MYWYRQDPGHGLRLIHY	SYGVKD	TDKGEVSDGYSVSRSKTEDFLLTLESATSSQTSVYF	CAISESGGYEQYF	GPGTRLTVT	TRBV10-3*02	TRBD2*01	TRBJ2-7*01	226	0.0003
HA1-B	TRB	DAGVIQSPRHEVTEMGQEVTLRCKPI	SGHDY	LFWYRQTMMRGLELLIY	FNNNVP	IDDSGMPEDRFSAKMPNASFSTLKIQPSEPRDSAVYF	CASSTRTGQGADLKTQHF	GDGTRLSIL	TRBV12-4*01	TRBD1*01	TRBJ1-5*01	226	0.0003
HA1-B	TRB	NAGVMQNPRHLVRRRGQEARLRCSPM	KGHSH	VYWYRQLPEEGLKFMVY	LQKENI	IDESGMPKERFSAEFPKEGPSILRIQQVVRGDSAAYF	CASSPDREYGYTF	GSGTRLTVV	TRBV18*01	TRBD1*01	TRBJ1-2*01	226	0.0003
HA1-B	TRB	EADIYQTPRYLVIGTGKKITLECSQT	MGHDK	MYWYQQDPGMELHLIHY	SYGVNS	TEKGDLSSESTVSRIRTEHFPLTLESARPSHTSQYL	CASSEVGRTGAPYEQYF	GPGTRLTVT	TRBV25-1*01	TRBD1*01	TRBJ2-7*01	226	0.0003
HA1-B	TRB	DAGITQSPRHKVTETGTPVTLRCHQT	ENHRY	MYWYRQDPGHGLRLIHY	SYGVKD	TDKGEVSDGYSVSRSKTEDFLLTLESATSSQTSVYF	CAISEGGSMNTEAFF	GQGTRLTVV	TRBV10-3*01	TRBD1*01	TRBJ1-1*01	226	0.0003
HA1-B	TRB	ETGVTQTPRHLVMGMTNKKSLKCEQH	LGHNA	MYWYKQSAKKPLELMFV	YNFKEQ	TENNSVPSRFSPECPNSSHLFLHLHTLQPEDSALYL	CASRKGQGGNQPQHF	GDGTRLSIL	TRBV4-2*01	TRBD2*02	TRBJ1-5*01	226	0.0003
HA1-B	TRB	DTEVTQTPKHLVMGMTNKKSLKCEQH	MGHRA	MYWYKQKAKKPPELMFV	YSYEKL	SINESVPSRFSPECPNSSLLNLHLHALQPEDSALYL	CASSARLENTQYF	GPGTRLTVL	TRBV4-1*01	TRBD2*01	TRBJ2-3*01	226	0.0003
HA1-B	TRB	DAGITQSPRYKITETGRQVTLMCHQT	WSHSY	MFWYRQDLGHGLRLIYY	SAAADI	TDKGEVPDGYVVSRSKTENFPLTLESATRSQTSVYF	CASTPPGTGNTEAFF	GQGTRLTVV	TRBV10-2*01	TRBD1*01	TRBJ1-1*01	226	0.0003
HA1-B	TRB	KAGVTQTPRYLIKTRGQQVTLSCSPI	SGHRS	VSWYQQTPGQGLQFLFE	YFSETQ	RNKGNFPGRFSGRQFSNSRSEMNVSTLELGDSALYL	CASSLLFSGGQDTQYF	GPGTRLTVL	TRBV5-1*01	TRBD2*02	TRBJ2-3*01	226	0.0003
HA1-B	TRB	KAGVTQTPRYLIKTRGQQVTLSCSPI	SGHRS	VSWYQQTPGQGLQFLFE	YFSETQ	RNKGNFPGRFSGRQFSNSRSEMNVSTLELGDSALYL	CASSPTSLGGASGTQYF	GPGTRLLVL	TRBV5-1*01	TRBD2*01	TRBJ2-5*01	225	0.0003
HA1-B	TRB	DTAVSQTPKYLVTQMGNDKSIKCEQN	LGHDT	MYWYKQDSKKFLKIMFS	YNNKEL	IINETVPNRFSPKSPDKAHLNLHINSLELGDSAVYF	CASSLTSGLGTDTQYF	GPGTRLTVL	TRBV3-1*01	TRBD2*01	TRBJ2-3*01	225	0.0003
HA1-B	TRB	GAGVSQSPRYKVAKRGQDVALRCDPI	SGHVS	LFWYQQALGQGPEFLTY	FQNEAQ	LDKSGLPSDRFFAERPEGSVSTLKIQRTQQEDSAVYL	CASSLGPTHNEQFF	GPGTRLTVL	TRBV7-8*01		TRBJ2-1*01	225	0.0003
HA1-B	TRB	DAGITQSPRHKVTETGTPVTLRCHQT	ENHRY	MYWYRQDPGHGLRLIHY	SYGVKD	TDKGEVSDGYSVSRSKTEDFLLTLESATSSQTSVYF	CATTGGLDEKLFF	GSGTQLSVL	TRBV10-3*02	TRBD1*01	TRBJ1-4*01	225	0.0003
HA1-B	TRB	GAVVSQHPSWVICKSGTSVKIECRSL	DFQATT	MFWYRQFPKQSLMLMAT	SNEGSKA	TYEQGVEKDKFLINHASLTLSTLTVTSAHPEDSSFYI	CSVTRQGDPTDTQYF	GPGTRLTVL	TRBV20-1*01	TRBD1*01	TRBJ2-3*01	225	0.0003
HA1-B	TRB	EAGVAQSPRYKIIEKRQSVAFWCNPI	SGHAT	LYWYQQILGQGPKLLIQ	FQNNGV	VDDSQLPKDRFSAERLKGVDSTLKIQPAKLEDSAVYL	CASSKKQVLNTEAFF	GQGTRLTVV	TRBV11-2*03		TRBJ1-1*01	225	0.0003
HA1-B	TRB	DAGVIQSPRHEVTEMGQEVTLRCKPI	SGHNS	LFWYRQTMMRGLELLIY	FNNNVP	IDDSGMPEDRFSAKMPNASFSTLKIQPSEPRDSAVYF	CASRTFANTEAFF	GQGTRLTVV	TRBV12-3*01		TRBJ1-1*01	225	0.0003
HA1-B	TRB	DAGVIQSPRHEVTEMGQEVTLRCKPI	SGHDY	LFWYRQTMMRGLELLIY	FNNNVP	IDDSGMPEDRFSAKMPNASFSTLKIQPSEPRDSAVYF	CASSPGQGVWTIYF	GEGSWLTVV	TRBV12-4*01	TRBD1*01	TRBJ1-3*01	225	0.0003
HA1-B	TRB	KAGVTQTPRYLIKTRGQQVTLSCSPI	SGHRS	VSWYQQTPGQGLQFLFE	YFSETQ	RNKGNFPGRFSGRQFSNSRSEMNVSTLELGDSALYL	CASSWTFSSYNEQFF	GPGTRLTVL	TRBV5-1*01		TRBJ2-1*01	224	0.0003
HA1-B	TRB	NAGVTQTPKFQVLKTGQSMTLQCAQD	MNHNS	MYWYRQDPGMGLRLIYY	SASEGT	TDKGEVPNGYNVSRLNKREFSLRLESAAPSQTSVYF	CASVVWTEGPYEQYF	GPGTRLTVT	TRBV6-1*01	TRBD1*01	TRBJ2-7*01	224	0.0003
HA1-B	TRB	DVKVTQSSRYLVKRTGEKVFLECVQD	MDHEN	MFWYRQDPGLGLRLIYF	SYDVKM	KEKGDIPEGYSVSREKKERFSLILESASTNQTSMYL	CASSAFYLRGGLTSSYNEQFF	GPGTRLTVL	TRBV28*01	TRBD2*01	TRBJ2-1*01	224	0.0003
HA1-B	TRB	KAGVTQTPRYLIKTRGQQVTLSCSPI	SGHRS	VSWYQQTPGQGLQFLFE	YFSETQ	RNKGNFPGRFSGRQFSNSRSEMNVSTLELGDSALYL	CASSLGDRLLYGYTF	GSGTRLTVV	TRBV5-1*01	TRBD1*01	TRBJ1-2*01	224	0.0003
HA1-B	TRB	DAMVIQNPRYQVTQFGKPVTLSCSQT	LNHNV	MYWYQQKSSQAPKLLFH	YYDKDF	NNEADTPDNFQSRRPNTSFCFLDIRSPGLGDAAMYL	CATSRDFEQPQHF	GDGTRLSIL	TRBV15*02		TRBJ1-5*01	224	0.0003
HA1-B	TRB	DADVTQTPRNRITKTGKRIMLECSQT	KGHDR	MYWYRQDPGLGLRLIYY	SFDVKD	INKGEISDGYSVSRQAQAKFSLSLESAIPNQTALYF	CATSDVQGAGQETQYF	GPGTRLLVL	TRBV24-1*01	TRBD1*01	TRBJ2-5*01	224	0.0003
HA1-B	TRB	EAGVTQFPSHSVIEKGQTVTLRCDPI	SGHDN	LYWYRRVMGKEIKFLLH	FVKESK	QDESGMPNNRFLAERTGGTYSTLKVQPAELEDSGVYF	CASSLGTGAYEQYF	GPGTRLTVT	TRBV14*02	TRBD1*01	TRBJ2-7*01	224	0.0003
HA1-B	TRB	EAQVTQNPRYLITVTGKKLTVTCSQN	MNHEY	MSWYRQDPGLGLRQIYY	SMNVEV	TDKGDVPEGYKVSRKEKRNFPLILESPSPNQTSLYF	CASSRGVTSTDTQYF	GPGTRLTVL	TRBV27*01		TRBJ2-3*01	224	0.0003
HA1-B	TRB	NAGVTQTPKFQVLKTGQSMTLQCAQD	MNHEY	MSWYRQDPGMGLRLIHY	SVGAGI	TDQGEVPNGYNVSRSTTEDFPLRLLSAAPSQTSVYF	CASSQGQGAPGELFF	GEGSRLTVL	TRBV6-5*01	TRBD1*01	TRBJ2-2*01	224	0.0003
HA1-B	TRB	DAGVIQSPRHEVTEMGQEVTLRCKPI	SGHDY	LFWYRQTMMRGLELLIY	FNNNVP	IDDSGMPEDRFSAKMPNASFSTLKIQPSEPRDSAVYF	CASSCDLLNGLACEETQYF	GPGTRLLVL	TRBV12-4*01	TRBD2*01	TRBJ2-5*01	223	0.0003
HA1-B	TRB	GAVVSQHPSWVICKSGTSVKIECRSL	DFQATT	MFWYRQFPKQSLMLMAT	SNEGSKA	TYEQGVEKDKFLINHASLTLSTLTVTSAHPEDSSFYI	CSARDFMGYEQYF	GPGTRLTVT	TRBV20-1*01		TRBJ2-7*01	223	0.0003
HA1-B	TRB	GAGVSQSPSNKVTEKGKDVELRCDPI	SGHTA	LYWYRQRLGQGLEFLIY	FQGNSA	PDKSGLPSDRFSAERTGESVSTLTIQRTQQEDSAVYL	CASSLGQVSYNEQFF	GPGTRLTVL	TRBV7-2*02	TRBD1*01	TRBJ2-1*01	223	0.0003
HA1-B	TRB	KAGVTQTPRYLIKTRGQQVTLSCSPI	SGHRS	VSWYQQTPGQGLQFLFE	YFSETQ	RNKGNFPGRFSGRQFSNSRSEMNVSTLELGDSALYL	CASSSTSSLVDNEQFF	GPGTRLTVL	TRBV5-1*01	TRBD2*01	TRBJ2-1*01	223	0.0003
HA1-B	TRB	NAGVTQTPKFRVLKTGQSMTLLCAQD	MNHEY	MYWYRQDPGMGLRLIHY	SVGEGT	TAKGEVPDGYNVSRLKKQNFLLGLESAAPSQTSVYF	CASSHDRPGMNTEAFF	GQGTRLTVV	TRBV6-2*01	TRBD1*01	TRBJ1-1*01	223	0.0003
HA1-B	TRB	DAMVIQNPRYQVTQFGKPVTLSCSQT	LNHNV	MYWYQQKSSQAPKLLFH	YYDKDF	NNEADTPDNFQSRRPNTSFCFLDIRSPGLGDAAMYL	CATSRDGSYEQYF	GPGTRLTVT	TRBV15*02		TRBJ2-7*01	223	0.0003
HA1-B	TRB	NAGVTQTPKFQVLKTGQSMTLQCAQD	MNHNS	MYWYRQDPGMGLRLIYY	SASEGT	TDKGEVPNGYNVSRLNKREFSLRLESAAPSQTSVYF	CASSEQIQETQYF	GPGTRLLVL	TRBV6-1*01		TRBJ2-5*01	223	0.0003
HA1-B	TRB	DAGITQSPRHKVTETGTPVTLRCHQT	ENHRY	MYWYRQDPGHGLRLIHY	SYGVKD	TDKGEVSDGYSVSRSKTEDFLLTLESATSSQTSVYF	CAISESEFRAANTEAFF	GQGTRLTVV	TRBV10-3*01	TRBD1*01	TRBJ1-1*01	223	0.0003
HA1-B	TRB	DAMVIQNPRYQVTQFGKPVTLSCSQT	LNHNV	MYWYQQKSSQAPKLLFH	YYDKDF	NNEADTPDNFQSRRPNTSFCFLDIRSPGLGDAAMYL	CATKPGTRIGPDTQYF	GPGTRLTVL	TRBV15*02	TRBD2*01	TRBJ2-3*01	223	0.0003
HA1-B	TRB	DADVTQTPRNRITKTGKRIMLECSQT	KGHDR	MYWYRQDPGLGLRLIYY	SFDVKD	INKGEISDGYSVSRQAQAKFSLSLESAIPNQTALYF	CATSDQTGGSNQPQHF	GDGTRLSIL	TRBV24-1*01	TRBD1*01	TRBJ1-5*01	222	0.0003
HA1-B	TRB	NAGVTQTPKFRVLKTGQSMTLLCAQD	MNHEY	MYWYRQDPGMGLRLIHY	SVGEGT	TAKGEVPDGYNVSRLKKQNFLLGLESAAPSQTSVYF	CASTFTGELFF	GEGSRLTVL	TRBV6-2*01		TRBJ2-2*01	222	0.0003
HA1-B	TRB	SAVISQKPSRDICQRGTSLTIQCQVD	SQVTM	MFWYRQQPGQSLTLIAT	ANQGSEA	TYESGFVIDKFPISRPNLTFSTLTVSNMSPEDSSIYL	CSGNYGPFEAFF	GQGTRLTVV	TRBV29-1*01		TRBJ1-1*01	222	0.0003
HA1-B	TRB	DTGVSQDPRHKITKRGQNVTFRCDPI	SEHNR	LYWYRQTLGQGPEFLTY	FQNEAQ	LEKSRLLSDRFSAERPKGSFSTLEIQRTEQGDSAMYL	CASSLGPGFNQPQHF	GDGTRLSIL	TRBV7-9*03	TRBD1*01	TRBJ1-5*01	222	0.0003
HA1-B	TRB	DAGITQSPRHKVTETGTPVTLRCHQT	ENHRY	MYWYRQDPGHGLRLIHY	SYGVKD	TDKGEVSDGYSVSRSKTEDFLLTLESATSSQTSVYF	CAIKAGTSMFSNYGYTF	GSGTRLTVV	TRBV10-3*01	TRBD1*01	TRBJ1-2*01	222	0.0003
HA1-B	TRB	EAGVAQSPRYKIIEKRQSVAFWCNPI	SGHAT	LYWYQQILGQGPKLLIQ	FQNNGV	VDDSQLPKDRFSAERLKGVDSTLKIQPAKLEDSAVYL	CASSLSGGTGEQYF	GPGTRLTVT	TRBV11-2*03	TRBD2*01	TRBJ2-7*01	222	0.0003
HA1-B	TRB	DTAVSQTPKYLVTQMGNDKSIKCEQN	LGHDT	MYWYKQDSKKFLKIMFS	YNNKEL	IINETVPNRFSPKSPDKAHLNLHINSLELGDSAVYF	CASSIGDEQFF	GPGTRLTVL	TRBV3-1*01		TRBJ2-1*01	222	0.0003
HA1-B	TRB	DVKVTQSSRYLVKRTGEKVFLECVQD	MDHEN	MFWYRQDPGLGLRLIYF	SYDVKM	KEKGDIPEGYSVSREKKERFSLILESASTNQTSMYL	CASSLILGPTNEKLFF	GSGTQLSVL	TRBV28*01		TRBJ1-4*01	222	0.0003
HA1-B	TRB	DVKVTQSSRYLVKRTGEKVFLECVQD	MDHEN	MFWYRQDPGLGLRLIYF	SYDVKM	KEKGDIPEGYSVSREKKERFSLILESASTNQTSMYL	CASSLSQRSIGQPQHF	GDGTRLSIL	TRBV28*01	TRBD2*01	TRBJ1-5*01	221	0.0003
HA1-B	TRB	DAMVIQNPRYQVTQFGKPVTLSCSQT	LNHNV	MYWYQQKSSQAPKLLFH	YYDKDF	NNEADTPDNFQSRRPNTSFCFLDIRSPGLGDAAMYL	CATSRDRGQGTEAFF	GQGTRLTVV	TRBV15*02	TRBD1*01	TRBJ1-1*01	221	0.0003
HA1-B	TRB	DTGVSQDPRHKITKRGQNVTFRCDPI	SEHNR	LYWYRQTLGQGPEFLTY	FQNEAQ	LEKSRLLSDRFSAERPKGSFSTLEIQRTEQGDSAMYL	CASGDRLPGELFF	GEGSRLTVL	TRBV7-9*03	TRBD1*01	TRBJ2-2*01	221	0.0003
HA1-B	TRB	NAGVMQNPRHLVRRRGQEARLRCSPM	KGHSH	VYWYRQLPEEGLKFMVY	LQKENI	IDESGMPKERFSAEFPKEGPSILRIQQVVRGDSAAYF	CASSPYGTDYGYTF	GSGTRLTVV	TRBV18*01	TRBD1*01	TRBJ1-2*01	221	0.0003
HA1-B	TRB	GAGVSQSPRYKVTKRGQDVTLRCDPI	SSHAT	LYWYQQALGQGPEFLTY	FNYEAQ	PDKSGLPSDRFSAERPEGSISTLTIQRTEQRDSAMYR	CASSLGNLNEQFF	GPGTRLTVL	TRBV7-7*01		TRBJ2-1*01	221	0.0003
HA1-B	TRB	EAGVTQFPSHSVIEKGQTVTLRCDPI	SGHDN	LYWYRRVMGKEIKFLLH	FVKESK	QDESGMPNNRFLAERTGGTYSTLKVQPAELEDSGVYF	CASSQVGGAIYEQYF	GPGTRLTVT	TRBV14*01	TRBD2*01	TRBJ2-7*01	221	0.0003
HA1-B	TRB	DAGITQSPRHKVTETGTPVTLRCHQT	ENHRY	MYWYRQDPGHGLRLIHY	SYGVKD	TDKGEVSDGYSVSRSKTEDFLLTLESATSSQTSVYF	CAISVSDYSYGYTF	GSGTRLTVV	TRBV10-3*01	TRBD2*01	TRBJ1-2*01	221	0.0003
HA1-B	TRB	GAVVSQHPSRVICKSGTSVKIECRSL	DFQATT	MFWYRQFPKKSLMLMAT	SNEGSKA	TYEQGVEKDKFLINHASLTLSTLTVTSAHPEDSSFYI	CSAKGSGLAGDTQYF	GPGTRLTVL	TRBV20-1*05	TRBD2*01	TRBJ2-3*01	221	0.0003
HA1-B	TRB	SAVISQKPSRDICQRGTSLTIQCQVD	SQVTM	MFWYRQQPGQSLTLIAT	ANQGSEA	TYESGFVIDKFPISRPNLTFSTLTVSNMSPEDSSIYL	CSVEGGQSYEQYF	GPGTRLTVT	TRBV29-1*01	TRBD2*02	TRBJ2-7*01	221	0.0003
HA1-B	TRB	GAVVSQHPSWVICKSGTSVKIECRSL	DFQATT	MFWYRQFPKQSLMLMAT	SNEGSKA	TYEQGVEKDKFLINHASLTLSTLTVTSAHPEDSSFYI	CSASAVAGEPGVLFF	GEGSRLTVL	TRBV20-1*01	TRBD2*01	TRBJ2-2*01	221	0.0003
HA1-B	TRB	GAVVSQHPSRVICKSGTSVKIECRSL	DFQATT	MFWYRQFPKKSLMLMAT	SNEGSKA	TYEQGVEKDKFLINHASLTLSTLTVTSAHPEDSSFYI	CSARGRGYEQYF	GPGTRLTVT	TRBV20-1*05	TRBD2*01	TRBJ2-7*01	221	0.0003
HA1-B	TRB	DAGVTQSPTHLIKTRGQHVTLRCSPI	SGHKS	VSWYQQVLGQGPQFIFQ	YYEKEE	RGRGNFPDRFSARQFPNYSSELNVNALLLGDSALYL	CASSRGYSTDEQYF	GPGTRLTVT	TRBV5-5*02	TRBD2*01	TRBJ2-7*01	221	0.0003
HA1-B	TRB	DTGVSQDPRHKITKRGQNVTFRCDPI	SEHNR	LYWYRQTLGQGPEFLTY	FQNEAQ	LEKSRLLSDRFSAERPKGSFSTLEIQRTEQGDSAMYL	CASSLLAGVSYNEQFF	GPGTRLTVL	TRBV7-9*03	TRBD2*01	TRBJ2-1*01	220	0.0003
HA1-B	TRB	DAGITQSPRHKVTETGTPVTLRCHQT	ENHRY	MYWYRQDPGHGLRLIHY	SYGVKD	TDKGEVSDGYSVSRSKTEDFLLTLESATSSQTSVYF	CAISESTLRGHSYEQYF	GPGTRLTVT	TRBV10-3*01	TRBD1*01	TRBJ2-7*01	220	0.0003
HA1-B	TRB	GAGVSQSPRYKVAKRGQDVALRCDPI	SGHVS	LFWYQQALGQGPEFLTY	FQNEAQ	LDKSGLPSDRFFAERPEGSVSTLKIQRTQQEDSAVYL	CASSKDRVSTQPQHF	GDGTRLSIL	TRBV7-8*01	TRBD1*01	TRBJ1-5*01	220	0.0003
HA1-B	TRB	DVKVTQSSRYLVKRTGEKVFLECVQD	MDHEN	MFWYRQDPGLGLRLIYF	SYDVKM	KEKGDIPEGYSVSREKKERFSLILESASTNQTSMYL	CASRTGSYNEQFF	GPGTRLTVL	TRBV28*01	TRBD1*01	TRBJ2-1*01	220	0.0003
HA1-B	TRB	DTGVSQDPRHKITKRGQNVTFRCDPI	SEHNR	LYWYRQTLGQGPEFLTY	FQNEAQ	LEKSRLLSDRFSAERPKGSFSTLEIQRTEQGDSAMYL	CASSSGTGFTDTQYF	GPGTRLTVL	TRBV7-9*03	TRBD1*01	TRBJ2-3*01	220	0.0003
HA1-B	TRB	GAVVSQHPSRVICKSGTSVKIECRSL	DFQATT	MFWYRQFPKKSLMLMAT	SNEGSKA	TYEQGVEKDKFLINHASLTLSTLTVTSAHPEDSSFYI	CSARDLLSGRSTDTQYF	GPGTRLTVL	TRBV20-1*05	TRBD2*02	TRBJ2-3*01	220	0.0003
HA1-B	TRB	KAGVTQTPRYLIKTRGQQVTLSCSPI	SGHRS	VSWYQQTPGQGLQFLFE	YFSETQ	RNKGNFPGRFSGRQFSNSRSEMNVSTLELGDSALYL	CASRKEDLAYMNTEAFF	GQGTRLTVV	TRBV5-1*01	TRBD2*02	TRBJ1-1*01	220	0.0003
HA1-B	TRB	EAQVTQNPRYLITVTGKKLTVTCSQN	MNHEY	MSWYRQDPGLGLRQIYY	SMNVEV	TDKGDVPEGYKVSRKEKRNFPLILESPSPNQTSLYF	CASSLLTGETQYF	GPGTRLLVL	TRBV27*01	TRBD1*01	TRBJ2-5*01	220	0.0003
HA1-B	TRB	GAGVSQTPSNKVTEKGKYVELRCDPI	SGHTA	LYWYRQSLGQGPEFLIY	FQGTGA	ADDSGLPNDRFFAVRPEGSVSTLKIQRTERGDSAVYL	CASSPSLFADTQYF	GPGTRLTVL	TRBV7-3*01		TRBJ2-3*01	220	0.0003
HA1-B	TRB	SQTIHQWPATLVQPVGSPLSLECTVE	GTSNPN	LYWYRQAAGRGLQLLFY	SVGIG	QISSEVPQNLSASRPQDRQFILSSKKLLLSDSGFYL	CAWREGHEGYTF	GSGTRLTVV	TRBV30*01	TRBD2*02	TRBJ1-2*01	220	0.0003
HA1-B	TRB	GAVVSQHPSWVICKSGTSVKIECRSL	DFQATT	MFWYRQFPKQSLMLMAT	SNEGSKA	TYEQGVEKDKFLINHASLTLSTLTVTSAHPEDSSFYI	CSATRGVRQPQHF	GDGTRLSIL	TRBV20-1*01	TRBD1*01	TRBJ1-5*01	220	0.0003
HA1-B	TRB	DTGVSQDPRHKITKRGQNVTFRCDPI	SEHNR	LYWYRQTLGQGPEFLTY	FQNEAQ	LEKSRLLSDRFSAERPKGSFSTLEIQRTEQGDSAMYL	CASSLLAAEAFF	GQGTRLTVV	TRBV7-9*03		TRBJ1-1*01	219	0.0003
HA1-B	TRB	KAGVTQTPRYLIKTRGQQVTLSCSPI	SGHRS	VSWYQQTPGQGLQFLFE	YFSETQ	RNKGNFPGRFSGRQFSNSRSEMNVSTLELGDSALYL	CASSLRAAKNIQYF	GAGTRLSVL	TRBV5-1*01	TRBD1*01	TRBJ2-4*01	219	0.0003
HA1-B	TRB	KAGVTQTPRYLIKTRGQQVTLSCSPI	SGHRS	VSWYQQTPGQGLQFLFE	YFSETQ	RNKGNFPGRFSGRQFSNSRSEMNVSTLELGDSALYL	CASSLSGHGGSYNSPLHF	GNGTRLTVT	TRBV5-1*01	TRBD1*01	TRBJ1-6*01	219	0.0003
HA1-B	TRB	DSGVTQTPKHLITATGQRVTLRCSPR	SGDLS	VYWYQQSLDQGLQFLIQ	YYNGEE	RAKGNILERFSAQQFPDLHSELNLSSLELGDSALYF	CASSVSGGVYEQYF	GPGTRLTVT	TRBV9*01	TRBD2*01	TRBJ2-7*01	219	0.0003
HA1-B	TRB	DADVTQTPRNRITKTGKRIMLECSQT	KGHDR	MYWYRQDPGLGLRLIYY	SFDVKD	INKGEISDGYSVSRQAQAKFSLSLESAIPNQTALYF	CATSSGTGSYEQYF	GPGTRLTVT	TRBV24-1*01	TRBD1*01	TRBJ2-7*01	219	0.0003
HA1-B	TRB	GAVVSQHPSWVICKSGTSVKIECRSL	DFQATT	MFWYRQFPKQSLMLMAT	SNEGSKA	TYEQGVEKDKFLINHASLTLSTLTVTSAHPEDSSFYI	CSAKDSGLPYEQYF	GPGTRLTVT	TRBV20-1*01	TRBD2*01	TRBJ2-7*01	219	0.0003
HA1-B	TRB	EAGVAQSPRYKIIEKRQSVAFWCNPI	SGHAT	LYWYQQILGQGPKLLIQ	FQNNGV	VDDSQLPKDRFSAERLKGVDSTLKIQPAKLEDSAVYL	CASSDPLRSGANVLTF	GAGSRLTVL	TRBV11-2*03	TRBD2*02	TRBJ2-6*01	219	0.0003
HA1-B	TRB	KAGVTQTPRYLIKTRGQQVTLSCSPI	SGHRS	VSWYQQTPGQGLQFLFE	YFSETQ	RNKGNFPGRFSGRQFSNSRSEMNVSTLELGDSALYL	CASSLGGSINEQFF	GPGTRLTVL	TRBV5-1*01	TRBD2*02	TRBJ2-1*01	219	0.0003
HA1-B	TRB	DTEVTQTPKHLVMGMTNKKSLKCEQH	MGHRA	MYWYKQKAKKPPELMFV	YSYEKL	SINESVPSRFSPECPNSSLLNLHLHALQPEDSALYL	CASAERQGARNEQFF	GPGTRLTVL	TRBV4-1*01	TRBD1*01	TRBJ2-1*01	219	0.0003
HA1-B	TRB	DAMVIQNPRYQVTQFGKPVTLSCSQT	LNHNV	MYWYQQKSSQAPKLLFH	YYDKDF	NNEADTPDNFQSRRPNTSFCFLDIRSPGLGDAAMYL	CATSGDRGRDEQYF	GPGTRLTVT	TRBV15*02	TRBD1*01	TRBJ2-7*01	219	0.0003
HA1-B	TRB	DAMVIQNPRYQVTQFGKPVTLSCSQT	LNHNV	MYWYQQKSSQAPKLLFH	YYDKDF	NNEADTPDNFQSRRPNTSFCFLDIRSPGLGDAAMYL	CATSSWAGNTIYF	GEGSWLTVV	TRBV15*02		TRBJ1-3*01	219	0.0003
HA1-B	TRB	GAGVSQSPRYKVAKRGQDVALRCDPI	SGHVS	LFWYQQALGQGPEFLTY	FQNEAQ	LDKSGLPSDRFFAERPEGSVSTLKIQRTQQEDSAVYL	CASSLTPANYGYTF	GSGTRLTVV	TRBV7-8*01		TRBJ1-2*01	219	0.0003
HA1-B	TRB	EADIYQTPRYLVIGTGKKITLECSQT	MGHDK	MYWYQQDPGMELHLIHY	SYGVNS	TEKGDLSSESTVSRIRTEHFPLTLESARPSHTSQYL	CASHRQGPDTQYF	GPGTRLTVL	TRBV25-1*01	TRBD1*01	TRBJ2-3*01	219	0.0003
HA1-B	TRB	ETGVTQTPRHLVMGMTNKKSLKCEQH	LGHNA	MYWYKQSAKKPLELMFV	YNFKEQ	TENNSVPSRFSPECPNSSHLFLHLHTLQPEDSALYL	CASSQDLQRGVTDTQYF	GPGTRLTVL	TRBV4-2*01	TRBD2*01	TRBJ2-3*01	218	0.0003
HA1-B	TRB	DVKVTQSSRYLVKRTGEKVFLECVQD	MDHEN	MFWYRQDPGLGLRLIYF	SYDVKM	KEKGDIPEGYSVSREKKERFSLILESASTNQTSMYL	CASSDSSGGAKALQETQYF	GPGTRLLVL	TRBV28*01	TRBD2*01	TRBJ2-5*01	218	0.0003
HA1-B	TRB	AAGVIQSPRHLIKEKRETATLKCYPI	SRHDT	VYWYQQGPGQDPQFLIS	FYEKMQ	SDKGSIPDRFSAQQFSDYHSELNMSSLELGDSALYF	CASSFNSGNTDTQYF	GPGTRLTVL	TRBV13*01	TRBD2*01	TRBJ2-3*01	218	0.0003
HA1-B	TRB	KAGVTQTPRYLIKTRGQQVTLSCSPI	SGHRS	VSWYQQTPGQGLQFLFE	YFSETQ	RNKGNFPGRFSGRQFSNSRSEMNVSTLELGDSALYL	CASSLNTGGEETQYF	GPGTRLLVL	TRBV5-1*01	TRBD2*01	TRBJ2-5*01	218	0.0003
HA1-B	TRB	DAGVIQSPRHEVTEMGQEVTLRCKPI	SGHDY	LFWYRQTMMRGLELLIY	FNNNVP	IDDSGMPEDRFSAKMPNASFSTLKIQPSEPRDSAVYF	CASSLAGGGAIQYF	GAGTRLSVL	TRBV12-4*01	TRBD2*01	TRBJ2-4*01	218	0.0003
HA1-B	TRB	DTAVSQTPKYLVTQMGNDKSIKCEQN	LGHDT	MYWYKQDSKKFLKIMFS	YNNKEL	IINETVPNRFSPKSPDKAHLNLHINSLELGDSAVYF	CASSQGGRINNEKLFF	GSGTQLSVL	TRBV3-1*01		TRBJ1-4*01	218	0.0003
HA1-B	TRB	KAGVTQTPRYLIKTRGQQVTLSCSPI	SGHRS	VSWYQQTPGQGLQFLFE	YFSETQ	RNKGNFPGRFSGRQFSNSRSEMNVSTLELGDSALYL	CASSLAGTGNTEAFF	GQGTRLTVV	TRBV5-1*01	TRBD1*01	TRBJ1-1*01	218	0.0003
HA1-B	TRB	GAVVSQHPSRVICKSGTSVKIECRSL	DFQATT	MFWYRQFPKKSLMLMAT	SNEGSKA	TYEQGVEKDKFLINHASLTLSTLTVTSAHPEDSSFYI	CSAAGTGGNSPLHF	GNGTRLTVT	TRBV20-1*05	TRBD1*01	TRBJ1-6*01	218	0.0003
HA1-B	TRB	GAGVSQSPSNKVTEKGKDVELRCDPI	SGHTA	LYWYRQRLGQGLEFLIY	FQGNSA	PDKSGLPSDRFSAERTGESVSTLTIQRTQQEDSAVYL	CASSLGGSTDTQYF	GPGTRLTVL	TRBV7-2*02		TRBJ2-3*01	218	0.0003
HA1-B	TRB	DTEVTQTPKHLVMGMTNKKSLKCEQH	MGHRA	MYWYKQKAKKPPELMFV	YSYEKL	SINESVPSRFSPECPNSSLLNLHLHALQPEDSALYL	CASSQEKSRSWSQTQYF	GPGTRLLVL	TRBV4-1*01		TRBJ2-5*01	218	0.0003
HA1-B	TRB	DTEVTQTPKHLVMGMTNKKSLKCEQH	MGHRA	MYWYKQKAKKPPELMFV	YSYEKL	SINESVPSRFSPECPNSSLLNLHLHALQPEDSALYL	CASSPRGPEAFF	GQGTRLTVV	TRBV4-1*01	TRBD1*01	TRBJ1-1*01	218	0.0003
HA1-B	TRB	GAGVSQTPSNKVTEKGKYVELRCDPI	SGHTA	LYWYRQSLGQGPEFLIY	FQGTGA	ADDSGLPNDRFFAVRPEGSVSTLKIQRTERGDSAVYL	CASSPSAGENEQYF	GPGTRLTVT	TRBV7-3*01	TRBD1*01	TRBJ2-7*01	217	0.0003
HA1-B	TRB	GAVVSQHPSWVICKSGTSVKIECRSL	DFQATT	MFWYRQFPKQSLMLMAT	SNEGSKA	TYEQGVEKDKFLINHASLTLSTLTVTSAHPEDSSFYI	CSARVLGYMNTEAFF	GQGTRLTVV	TRBV20-1*01		TRBJ1-1*01	217	0.0003
HA1-B	TRB	DTGVSQDPRHKITKRGQNVTFRCDPI	SEHNR	LYWYRQTLGQGPEFLTY	FQNEAQ	LEKSRLLSDRFSAERPKGSFSTLEIQRTEQGDSAMYL	CASSYQGLEQYF	GPGTRLTVT	TRBV7-9*03	TRBD1*01	TRBJ2-7*01	217	0.0003
HA1-B	TRB	DAGITQSPRHKVTETGTPVTLRCHQT	ENHRY	MYWYRQDPGHGLRLIHY	SYGVKD	TDKGEVSDGYSVSRSKTEDFLLTLESATSSQTSVYF	CAIRGEANEKLFF	GSGTQLSVL	TRBV10-3*01		TRBJ1-4*01	217	0.0003
HA1-B	TRB	DTAVSQTPKYLVTQMGNDKSIKCEQN	LGHDT	MYWYKQDSKKFLKIMFS	YNNKEL	IINETVPNRFSPKSPDKAHLNLHINSLELGDSAVYF	CASSQPQETQYF	GPGTRLLVL	TRBV3-1*01		TRBJ2-5*01	217	0.0003
HA1-B	TRB	KAGVTQTPRYLIKTRGQQVTLSCSPI	SGHRS	VSWYQQTPGQGLQFLFE	YFSETQ	RNKGNFPGRFSGRQFSNSRSEMNVSTLELGDSALYL	CASGEQGQPGDTQYF	GPGTRLTVL	TRBV5-1*01	TRBD2*01	TRBJ2-3*01	217	0.0003
HA1-B	TRB	NAGVTQTPKFRILKIGQSMTLQCTQD	MNHNY	MYWYRQDPGMGLKLIYY	SVGAGI	TDKGEVPNGYNVSRSTTEDFPLRLELAAPSQTSVYF	CASRGLGELFF	GEGSRLTVL	TRBV6-6*01		TRBJ2-2*01	217	0.0003
HA1-B	TRB	GAGVSQSPSNKVTEKGKDVELRCDPI	SGHTA	LYWYRQRLGQGLEFLIY	FQGNSA	PDKSGLPSDRFSAERTGESVSTLTIQRTQQEDSAVYL	CASSLYQNTEAFF	GQGTRLTVV	TRBV7-2*02		TRBJ1-1*01	217	0.0003
HA1-B	TRB	DTEVTQTPKHLVMGMTNKKSLKCEQH	MGHRA	MYWYKQKAKKPPELMFV	YSYEKL	SINESVPSRFSPECPNSSLLNLHLHALQPEDSALYL	CASSSHFQGTNEQFF	GPGTRLTVL	TRBV4-1*01	TRBD1*01	TRBJ2-1*01	217	0.0003
HA1-B	TRB	EADIYQTPRYLVIGTGKKITLECSQT	MGHDK	MYWYQQDPGMELHLIHY	SYGVNS	TEKGDLSSESTVSRIRTEHFPLTLESARPSHTSQYL	CASSVTSGGQGGELFF	GEGSRLTVL	TRBV25-1*01	TRBD2*01	TRBJ2-2*01	217	0.0003
HA1-B	TRB	DAGVIQSPRHEVTEMGQEVTLRCKPI	SGHNS	LFWYRQTMMRGLELLIY	FNNNVP	IDDSGMPEDRFSAKMPNASFSTLKIQPSEPRDSAVYF	CASSSGQGNTEAFF	GQGTRLTVV	TRBV12-3*01	TRBD1*01	TRBJ1-1*01	217	0.0003
HA1-B	TRB	DAGVIQSPRHEVTEMGQEVTLRCKPI	SGHDY	LFWYRQTMMRGLELLIY	FNNNVP	IDDSGMPEDRFSAKMPNASFSTLKIQPSEPRDSAVYF	CATAGTSSEQYF	GPGTRLTVT	TRBV12-4*01	TRBD1*01	TRBJ2-7*01	217	0.0003
HA1-B	TRB	DADVTQTPRNRITKTGKRIMLECSQT	KGHDR	MYWYRQDPGLGLRLIYY	SFDVKD	INKGEISDGYSVSRQAQAKFSLSLESAIPNQTALYF	CATSDPGQGNNQPQHF	GDGTRLSIL	TRBV24-1*01	TRBD1*01	TRBJ1-5*01	217	0.0003
HA1-B	TRB	GAVVSQHPSRVICKSGTSVKIECRSL	DFQATT	MFWYRQFPKKSLMLMAT	SNEGSKA	TYEQGVEKDKFLINHASLTLSTLTVTSAHPEDSSFYI	CSASLLTGTSAYEQYF	GPGTRLTVT	TRBV20-1*05	TRBD2*01	TRBJ2-7*01	217	0.0003
HA1-B	TRB	DTAVSQTPKYLVTQMGNDKSIKCEQN	LGHDT	MYWYKQDSKKFLKIMFS	YNNKEL	IINETVPNRFSPKSPDKAHLNLHINSLELGDSAVYF	CASRNDRSSYNSPLHF	GNGTRLTVT	TRBV3-1*01		TRBJ1-6*01	217	0.0003
HA1-B	TRB	EAGVAQSPRYKIIEKRQSVAFWCNPI	SGHAT	LYWYQQILGQGPKLLIQ	FQNNGV	VDDSQLPKDRFSAERLKGVDSTLKIQPAKLEDSAVYL	CASSLAQGRDGYTF	GSGTRLTVV	TRBV11-2*03	TRBD1*01	TRBJ1-2*01	216	0.0003
HA1-B	TRB	EAGVTQSPTHLIKTRGQQATLRCSPI	SGHTS	VYWYQQALGLGLQFLLW	YDEGEE	RNRGNFPPRFSGRQFPNYSSELNVNALELEDSALYL	CASSLGQGLFF	GPGTRLTVL	TRBV5-8*01	TRBD1*01	TRBJ2-1*01	216	0.0003
HA1-B	TRB	DAMVIQNPRYQVTQFGKPVTLSCSQT	LNHNV	MYWYQQKSSQAPKLLFH	YYDKDF	NNEADTPDNFQSRRPNTSFCFLDIRSPGLGDAAMYL	CATSREVPLWAEAFF	GQGTRLTVV	TRBV15*02		TRBJ1-1*01	216	0.0003
HA1-B	TRB	GAVVSQHPSRVICKSGTSVKIECRSL	DFQATT	MFWYRQFPKKSLMLMAT	SNEGSKA	TYEQGVEKDKFLINHASLTLSTLTVTSAHPEDSSFYI	CSARSFPGQGYEQYF	GPGTRLTVT	TRBV20-1*05	TRBD1*01	TRBJ2-7*01	216	0.0003
HA1-B	TRB	DTKVTQRPRLLVKASEQKAKMDCVPI	KAHSY	VYWYRKKLEEELKFLVY	FQNEEL	IQKAEIINERFLAQCSKNSSCTLEIQSTESGDTALYF	CARGETGLNYGYTF	GSGTRLTVV	TRBV21-1*01	TRBD1*01	TRBJ1-2*01	216	0.0003
HA1-B	TRB	DAMVIQNPRYQVTQFGKPVTLSCSQT	LNHNV	MYWYQQKSSQAPKLLFH	YYDKDF	NNEADTPDNFQSRRPNTSFCFLDIRSPGLGDAAMYL	CATSRGQGVHNEQFF	GPGTRLTVL	TRBV15*02	TRBD1*01	TRBJ2-1*01	216	0.0003
HA1-B	TRB	KAGVTQTPRYLIKTRGQQVTLSCSPI	SGHRS	VSWYQQTPGQGLQFLFE	YFSETQ	RNKGNFPGRFSGRQFSNSRSEMNVSTLELGDSALYL	CASSLEGVPYNEQFF	GPGTRLTVL	TRBV5-1*01	TRBD1*01	TRBJ2-1*01	216	0.0003
HA1-B	TRB	DTGVSQDPRHKITKRGQNVTFRCDPI	SEHNR	LYWYRQTLGQGPEFLTY	FQNEAQ	LEKSRLLSDRFSAERPKGSFSTLEIQRTEQGDSAMYL	CASSRIGSEAFF	GQGTRLTVV	TRBV7-9*03		TRBJ1-1*01	216	0.0003
HA1-B	TRB	GAGVSQSPRYKVAKRGQDVALRCDPI	SGHVS	LFWYQQALGQGPEFLTY	FQNEAQ	LDKSGLPSDRFFAERPEGSVSTLKIQRTQQEDSAVYL	CASSSISWEKREQFF	GPGTRLTVL	TRBV7-8*01	TRBD2*02	TRBJ2-1*01	216	0.0003
HA1-B	TRB	SAVISQKPSRDICQRGTSLTIQCQVD	SQVTM	MFWYRQQPGQSLTLIAT	ANQGSEA	TYESGFVIDKFPISRPNLTFSTLTVSNMSPEDSSIYL	CSVSRSGVSYEQYF	GPGTRLTVT	TRBV29-1*01	TRBD2*01	TRBJ2-7*01	216	0.0003
HA1-B	TRB	NAGVMQNPRHLVRRRGQEARLRCSPM	KGHSH	VYWYRQLPEEGLKFMVY	LQKENI	IDESGMPKERFSAEFPKEGPSILRIQQVVRGDSAAYF	CASSLTQQGDSGNTIYF	GEGSWLTVV	TRBV18*01	TRBD1*01	TRBJ1-3*01	216	0.0003
HA1-B	TRB	DTEVTQTPKHLVMGMTNKKSLKCEQH	MGHRA	MYWYKQKAKKPPELMFV	YSYEKL	SINESVPSRFSPECPNSSLLNLHLHALQPEDSALYL	CASSRVVGTDTQYF	GPGTRLTVL	TRBV4-1*01		TRBJ2-3*01	216	0.0003
HA1-B	TRB	DVKVTQSSRYLVKRTGEKVFLECVQD	MDHEN	MFWYRQDPGLGLRLIYF	SYDVKM	KEKGDIPEGYSVSREKKERFSLILESASTNQTSMYL	CASSLTGQMWGYTF	GSGTRLTVV	TRBV28*01	TRBD1*01	TRBJ1-2*01	216	0.0003
HA1-B	TRB	DTAVSQTPKYLVTQMGNDKSIKCEQN	LGHDT	MYWYKQDSKKFLKIMFS	YNNKEL	IINETVPNRFSPKSPDKAHLNLHINSLELGDSAVYF	CASSERGTGGYVEQFF	GPGTRLTVL	TRBV3-1*01	TRBD1*01	TRBJ2-1*01	216	0.0003
HA1-B	TRB	IAGITQAPTSQILAAGRRMTLRCTQD	MRHNA	MYWYRQDLGLGLRLIHY	SNTAGT	TGKGEVPDGYSVSRANTDDFPLTLASAVPSQTSVYF	CASSDLGISPLHF	GNGTRLTVT	TRBV6-4*01		TRBJ1-6*02	216	0.0003
HA1-B	TRB	DAGVIQSPRHEVTEMGQEVTLRCKPI	SGHDY	LFWYRQTMMRGLELLIY	FNNNVP	IDDSGMPEDRFSAKMPNASFSTLKIQPSEPRDSAVYF	CASKAEFEQFF	GPGTRLTVL	TRBV12-4*01		TRBJ2-1*01	216	0.0003
HA1-B	TRB	KAGVTQTPRYLIKTRGQQVTLSCSPI	SGHRS	VSWYQQTPGQGLQFLFE	YFSETQ	RNKGNFPGRFSGRQFSNSRSEMNVSTLELGDSALYL	CASSLGGSFLNTGELFF	GEGSRLTVL	TRBV5-1*01		TRBJ2-2*01	215	0.0003
HA1-B	TRB	DAGVIQSPRHEVTEMGQEVTLRCKPI	SGHDY	LFWYRQTMMRGLELLIY	FNNNVP	IDDSGMPEDRFSAKMPNASFSTLKIQPSEPRDSAVYF	CASSPGIEQFF	GPGTRLTVL	TRBV12-4*01	TRBD1*01	TRBJ2-1*01	215	0.0003
HA1-B	TRB	DTGVSQDPRHKITKRGQNVTFRCDPI	SEHNR	LYWYRQTLGQGPEFLTY	FQNEAQ	LEKSRLLSDRFSAERPKGSFSTLEIQRTEQGDSAMYL	CASSLGSGEADEQYF	GPGTRLTVT	TRBV7-9*03	TRBD1*01	TRBJ2-7*01	215	0.0003
HA1-B	TRB	DTGVSQDPRHKITKRGQNVTFRCDPI	SEHNR	LYWYRQTLGQGPEFLTY	FQNEAQ	LEKSRLLSDRFSAERPKGSFSTLEIQRTEQGDSAMYL	CASSSTRGLSDTQYF	GPGTRLTVL	TRBV7-9*03	TRBD2*02	TRBJ2-3*01	215	0.0003
HA1-B	TRB	DVKVTQSSRYLVKRTGEKVFLECVQD	MDHEN	MFWYRQDPGLGLRLIYF	SYDVKM	KEKGDIPEGYSVSREKKERFSLILESASTNQTSMYL	CASSLIVVWGGRGNTEAFF	GQGTRLTVV	TRBV28*01	TRBD2*01	TRBJ1-1*01	215	0.0003
HA1-B	TRB	NAGVTQTPKFQVLKTGQSMTLQCAQD	MNHNS	MYWYRQDPGMGLRLIYY	SASEGT	TDKGEVPNGYNVSRLNKREFSLRLESAAPSQTSVYF	CASSALEGYEQYF	GPGTRLTVT	TRBV6-1*01	TRBD2*01	TRBJ2-7*01	215	0.0003
HA1-B	TRB	DTGVSQDPRHKITKRGQNVTFRCDPI	SEHNR	LYWYRQTLGQGPEFLTY	FQNEAQ	LEKSRLLSDRFSAERPKGSFSTLEIQRTEQGDSAMYL	CASSPRQGKHTEAFF	GQGTRLTVV	TRBV7-9*03	TRBD1*01	TRBJ1-1*01	215	0.0003
HA1-B	TRB	DAGITQSPRHKVTETGTPVTLRCHQT	ENHRY	MYWYRQDPGHGLRLIHY	SYGVKD	TDKGEVSDGYSVSRSKTEDFLLTLESATSSQTSVYF	CAISAGTGLETQYF	GPGTRLLVL	TRBV10-3*02	TRBD1*01	TRBJ2-5*01	215	0.0003
HA1-B	TRB	ETGVTQTPRHLVMGMTNKKSLKCEQH	LGHNA	MYWYKQSAKKPLELMFV	YNFKEQ	TENNSVPSRFSPECPNSSHLFLHLHTLQPEDSALYL	CASSQDARSVGELFF	GEGSRLTVL	TRBV4-2*01		TRBJ2-2*01	215	0.0003
HA1-B	TRB	DTGVSQDPRHKITKRGQNVTFRCDPI	SEHNR	LYWYRQTLGQGPEFLTY	FQNEAQ	LEKSRLLSDRFSAERPKGSFSTLEIQRTEQGDSAMYL	CASSPGQLTNTEAFF	GQGTRLTVV	TRBV7-9*03	TRBD1*01	TRBJ1-1*01	215	0.0003
HA1-B	TRB	NAGVTQTPKFQVLKTGQSMTLQCAQD	MNHNS	MYWYRQDPGMGLRLIYY	SASEGT	TDKGEVPNGYNVSRLNKREFSLRLESAAPSQTSVYF	CASSEAFPRGRVSQYF	GAGTRLSVL	TRBV6-1*01	TRBD1*01	TRBJ2-4*01	215	0.0003
HA1-B	TRB	EAQVTQNPRYLITVTGKKLTVTCSQN	MNHEY	MSWYRQDPGLGLRQIYY	SMNVEV	TDKGDVPEGYKVSRKEKRNFPLILESPSPNQTSLYF	CASSLQGEVGELFF	GEGSRLTVL	TRBV27*01	TRBD1*01	TRBJ2-2*01	215	0.0003
HA1-B	TRB	EAQVTQNPRYLITVTGKKLTVTCSQN	MNHEY	MSWYRQDPGLGLRQIYY	SMNVEV	TDKGDVPEGYKVSRKEKRNFPLILESPSPNQTSLYF	CASSLRSSYNEQFF	GPGTRLTVL	TRBV27*01		TRBJ2-1*01	215	0.0003
HA1-B	TRB	DTEVTQTPKHLVMGMTNKKSLKCEQH	MGHRA	MYWYKQKAKKPPELMFV	YSYEKL	SINESVPSRFSPECPNSSLLNLHLHALQPEDSALYL	CASSPSGADTQYF	GPGTRLTVL	TRBV4-1*01		TRBJ2-3*01	214	0.0003
HA1-B	TRB	GAGVSQTPSNKVTEKGKYVELRCDPI	SGHTA	LYWYRQSLGQGPEFLIY	FQGTGA	ADDSGLPNDRFFAVRPEGSVSTLKIQRTERGDSAVYL	CASSLGPGQGDYEQYF	GPGTRLTVT	TRBV7-3*01	TRBD1*01	TRBJ2-7*01	214	0.0003
HA1-B	TRB	DSGVTQTPKHLITATGQRVTLRCSPR	SGDLS	VYWYQQSLDQGLQFLIQ	YYNGEE	RAKGNILERFSAQQFPDLHSELNLSSLELGDSALYF	CASSVGGANTGELFF	GEGSRLTVL	TRBV9*01		TRBJ2-2*01	214	0.0003
HA1-B	TRB	SAVISQKPSRDICQRGTSLTIQCQVD	SQVTM	MFWYRQQPGQSLTLIAT	ANQGSEA	TYESGFVIDKFPISRPNLTFSTLTVSNMSPEDSSIYL	CSGAGTSTSGSGNTIYF	GEGSWLTVV	TRBV29-1*01	TRBD1*01	TRBJ1-3*01	214	0.0003
HA1-B	TRB	DTEVTQTPKHLVMGMTNKKSLKCEQH	MGHRA	MYWYKQKAKKPPELMFV	YSYEKL	SINESVPSRFSPECPNSSLLNLHLHALQPEDSALYL	CASSQDRTGTVYEQYF	GPGTRLTVT	TRBV4-1*01	TRBD1*01	TRBJ2-7*01	214	0.0003
HA1-B	TRB	DTGVSQDPRHKITKRGQNVTFRCDPI	SEHNR	LYWYRQTLGQGPEFLTY	FQNEAQ	LEKSRLLSDRFSAERPKGSFSTLEIQRTEQGDSAMYL	CASDRGITEAFF	GQGTRLTVV	TRBV7-9*03	TRBD1*01	TRBJ1-1*01	214	0.0003
HA1-B	TRB	EAGVVQSPRYKIIEKKQPVAFWCNPI	SGHNT	LYWYLQNLGQGPELLIR	YENEEA	VDDSQLPKDRFSAERLKGVDSTLKIQPAELGDSAVYL	CASSHDSAKVTDTQYF	GPGTRLTVL	TRBV11-3*01	TRBD1*01	TRBJ2-3*01	214	0.0003
HA1-B	TRB	NAGVTQTPKFQVLKTGQSMTLQCAQD	MNHEY	MSWYRQDPGMGLRLIHY	SVGAGI	TDQGEVPNGYNVSRSTTEDFPLRLLSAAPSQTSVYF	CATSSGPYEQYF	GPGTRLTVT	TRBV6-5*01		TRBJ2-7*01	214	0.0003
HA1-B	TRB	DTAVSQTPKYLVTQMGNDKSIKCEQN	LGHDT	MYWYKQDSKKFLKIMFS	YNNKEL	IINETVPNRFSPKSPDKAHLNLHINSLELGDSAVYF	CASSQGLLGSEAFF	GQGTRLTVV	TRBV3-1*01		TRBJ1-1*01	214	0.0003
HA1-B	TRB	DTEVTQTPKHLVMGMTNKKSLKFEQH	MGHRA	MYWYKQKAKKPPELMFV	YSYEKL	SINESVPSRFSPECPNSSLLNLHLHALQPEDSALYL	CASSPGHSLEQYF	GPGTRLTVT	TRBV4-1*01	TRBD1*01	TRBJ2-7*01	214	0.0003
HA1-B	TRB	EADIYQTPRYLVIGTGKKITLECSQT	MGHDK	MYWYQQDPGMELHLIHY	SYGVNS	TEKGDLSSESTVSRIRTEHFPLTLESARPSHTSQYL	CASSEGRNSYEQYF	GPGTRLTVT	TRBV25-1*01	TRBD2*01	TRBJ2-7*01	214	0.0003
HA1-B	TRB	NAGVTQTPKFQVLKTGQSMTLQCAQD	MNHEY	MSWYRQDPGMGLRLIHY	SVGAGI	TDQGEVPNGYNVSRSTTEDFPLRLLSAAPSQTSVYF	CASSKEGDSNQPQHF	GDGTRLSIL	TRBV6-5*01	TRBD2*02	TRBJ1-5*01	214	0.0003
HA1-B	TRB	GAGVSQTPSNKVTEKGKYVELRCDPI	SGHTA	LYWYRQSLGQGPEFLIY	FQGTGA	ADDSGLPNDRFFAVRPEGSVSTLKIQRTERGDSAVYL	CASSLSGMNTEAFF	GQGTRLTVV	TRBV7-3*01		TRBJ1-1*01	214	0.0003
HA1-B	TRB	ETGVTQSPTHLIKTRGQQVTLRCSSQ	SGHNT	VSWYQQALGQGPQFIFQ	YYREEE	NGRGNFPPRFSGLQFPNYSSELNVNALELDDSALYL	CASSLKTSPDTQYF	GPGTRLTVL	TRBV5-4*01	TRBD2*01	TRBJ2-3*01	213	0.0003
HA1-B	TRB	EPEVTQTPSHQVTQMGQEVILRCVPI	SNHLY	FYWYRQILGQKVEFLVS	FYNNEI	SEKSEIFDDQFSVERPDGSNFTLKIRSTKLEDSAMYF	CASRNGAGNTIYF	GEGSWLTVV	TRBV2*01		TRBJ1-3*01	213	0.0003
HA1-B	TRB	DAGVIQSPRHEVTEMGQEVTLRCKPI	SGHDY	LFWYRQTMMRGLELLIY	FNNNVP	IDDSGMPEDRFSAKMPNASFSTLKIQPSEPRDSAVYF	CASSSRKLEAKNIQYF	GAGTRLSVL	TRBV12-4*01	TRBD2*01	TRBJ2-4*01	213	0.0003
HA1-B	TRB	DTEVTQTPKHLVMGMTNKKSLKCEQH	MGHRA	MYWYKQKAKKPPELMFV	YSYEKL	SINESVPSRFSPECPNSSLLNLHLHALQPEDSALYL	CASSQARDREERGYTF	GSGTRLTVV	TRBV4-1*01	TRBD1*01	TRBJ1-2*01	213	0.0003
HA1-B	TRB	GAGVSQSPRYKVTKRGQDVALRCDPI	SGHVS	LYWYRQALGQGPEFLTY	FNYEAQ	QDKSGLPNDRFSAERPEGSISTLTIQRTEQRDSAMYR	CASSRRNTGELFF	GEGSRLTVL	TRBV7-6*01		TRBJ2-2*01	213	0.0003
HA1-B	TRB	ETGVTQTPRHLVMGMTNKKSLKCEQH	LGHNA	MYWYKQSAKKPLELMFV	YNFKEQ	TENNSVPSRFSPECPNSSHLFLHLHTLQPEDSALYL	CASSQDGLARTGQLGSPLHF	GNGTRLTVT	TRBV4-2*01	TRBD1*01	TRBJ1-6*02	213	0.0003
HA1-B	TRB	EAGVTQFPSHSVIEKGQTVTLRCDPI	SGHDN	LYWYRRVMGKEIKFLLH	FVKESK	QDESGMPNNRFLAERTGGTYSTLKVQPAELEDSGVYF	CASSQEWGNTEAFF	GQGTRLTVV	TRBV14*01		TRBJ1-1*01	213	0.0003
HA1-B	TRB	NAGVTQTPKFQVLKTGQSMTLQCAQD	MNHEY	MSWYRQDPGMGLRLIHY	SVGAGI	TDQGEVPNGYNVSRSTTEDFPLRLLSAAPSQTSVYF	CASSYSGGNEQFF	GPGTRLTVL	TRBV6-5*01	TRBD2*02	TRBJ2-1*01	213	0.0003
HA1-B	TRB	DSGVTQTPKHLITATGQRVTLRCSPR	SGDLS	VYWYQQSLDQGLQFLIQ	YYNGEE	RAKGNILERFSAQQFPDLHSELNLSSLELGDSALYF	CASSSTSGTSYGYTF	GSGTRLTVV	TRBV9*01	TRBD1*01	TRBJ1-2*01	213	0.0003
HA1-B	TRB	NAGVTQTPKFQVLKTGQSMTLQCAQD	MNHNS	MYWYRQDPGMGLRLIYY	SASEGT	TDKGEVPNGYNVSRLNKREFSLRLESAAPSQTSVYF	CASLQRGLSNQPQHF	GDGTRLSIL	TRBV6-1*01	TRBD1*01	TRBJ1-5*01	213	0.0003
HA1-B	TRB	DAGVIQSPRHEVTEMGQEVTLRCKPI	SGHDY	LFWYRQTMMRGLELLIY	FNNNVP	IDDSGMPEDRFSAKMPNASFSTLKIQPSEPRDSAVYF	CASTLWGQPNEKLFF	GSGTQLSVL	TRBV12-4*01	TRBD1*01	TRBJ1-4*01	213	0.0003
HA1-B	TRB	GAGVSQSPRYKVAKRGQDVALRCDPI	SGHVS	LFWYQQALGQGPEFLTY	FQNEAQ	LDKSGLPSDRFFAERPEGSVSTLKIQRTQQEDSAVYL	CASSSDNLRGSPLHF	GNGTRLTVT	TRBV7-8*01	TRBD1*01	TRBJ1-6*02	213	0.0003
HA1-B	TRB	DTEVTQTPKHLVMGMTNKKSLKCEQH	MGHRA	MYWYKQKAKKPPELMFV	YSYEKL	SINESVPSRFSPECPNSSLLNLHLHALQPEDSALYL	CASSHSGAGSETQYF	GPGTRLLVL	TRBV4-1*01	TRBD1*01	TRBJ2-5*01	213	0.0003
HA1-B	TRB	EAGVTQFPSHSVIEKGQTVTLRCDPI	SGHDN	LYWYRRVMGKEIKFLLH	FVKESK	QDESGMPNNRFLAERTGGTYSTLKVQPAELEDSGVYF	CASSQEENQPQHF	GDGTRLSIL	TRBV14*01		TRBJ1-5*01	212	0.0003
HA1-B	TRB	KAGVTQTPRYLIKTRGQQVTLSCSPI	SGHRS	VSWYQQTPGQGLQFLFE	YFSETQ	RNKGNFPGRFSGRQFSNSRSEMNVSTLELGDSALYL	CASSSGTSSEQYF	GPGTRLTVT	TRBV5-1*01	TRBD2*01	TRBJ2-7*01	212	0.0003
HA1-B	TRB	GAGVSQSPSNKVTEKGKDVELRCDPI	SGHTA	LYWYRQRLGQGLEFLIY	FQGNSA	PDKSGLPSDRFSAERTGESVSTLTIQRTQQEDSAVYL	CASSLGPDSLYNEQFF	GPGTRLTVL	TRBV7-2*02	TRBD1*01	TRBJ2-1*01	212	0.0003
HA1-B	TRB	DADVTQTPRNRITKTGKRIMLECSQT	KGHDR	MYWYRQDPGLGLRLIYY	SFDVKD	INKGEISDGYSVSRQAQAKFSLSLESAIPNQTALYF	CATSDPNRGLRTGELFF	GEGSRLTVL	TRBV24-1*01	TRBD1*01	TRBJ2-2*01	212	0.0003
HA1-B	TRB	EAQVTQNPRYLITVTGKKLTVTCSQN	MNHEY	MSWYRQDPGLGLRQIYY	SMNVEV	TDKGDVPEGYKVSRKEKRNFPLILESPSPNQTSLYF	CASSSHRPPNVLTF	GAGSRLTVL	TRBV27*01		TRBJ2-6*01	212	0.0003
HA1-B	TRB	ETGVTQTPRHLVMGMTNKKSLKCEQH	LGHNA	MYWYKQSAKKPLELMFV	YNFKEQ	TENNSVPSRFSPECPNSSHLFLHLHTLQPEDSALYL	CASSQGHNAYEQYF	GPGTRLTVT	TRBV4-2*01		TRBJ2-7*01	212	0.0003
HA1-B	TRB	NAGVTQTPKFQVLKTGQSMTLQCAQD	MNHNS	MYWYRQDPGMGLRLIYY	SASEGT	TDKGEVPNGYNVSRLNKREFSLRLESAAPSQTSVYF	CASSESAGNNQPQHF	GDGTRLSIL	TRBV6-1*01	TRBD1*01	TRBJ1-5*01	212	0.0003
HA1-B	TRB	DAGVIQSPRHEVTEMGQEVTLRCKPI	SGHDY	LFWYRQTMMRGLELLIY	FNNNVP	IDDSGMPEDRFSAKMPNASFSTLKIQPSEPRDSAVYF	CASSLAAGLDEVYGYTF	GSGTRLTVV	TRBV12-4*01	TRBD2*02	TRBJ1-2*01	212	0.0003
HA1-B	TRB	DAGVTQSPTHLIKTRGQHVTLRCSPI	SGHKS	VSWYQQVLGQGPQFIFQ	YYEKEE	RGRGNFPDRFSARQFPNYSSELNVNALLLGDSALYL	CASSLEGGAQPQHF	GDGTRLSIL	TRBV5-5*01	TRBD1*01	TRBJ1-5*01	212	0.0003
HA1-B	TRB	DAMVIQNPRYQVTQFGKPVTLSCSQT	LNHNV	MYWYQQKSSQAPKLLFH	YYDKDF	NNEADTPDNFQSRRPNTSFCFLDIRSPGLGDAAMYL	CATSRVGRNEQFF	GPGTRLTVL	TRBV15*02		TRBJ2-1*01	212	0.0003
HA1-B	TRB	SAVISQKPSRDICQRGTSLTIQCQVD	SQVTM	MFWYRQQPGQSLTLIAT	ANQGSEA	TYESGFVIDKFPISRPNLTFSTLTVSNMSPEDSSIYL	CSVSGAPDTQYF	GPGTRLTVL	TRBV29-1*01	TRBD1*01	TRBJ2-3*01	212	0.0003
HA1-B	TRB	GAVVSQHPSWVICKSGTSVKIECRSL	DFQATT	MFWYRQFPKQSLMLMAT	SNEGSKA	TYEQGVEKDKFLINHASLTLSTLTVTSAHPEDSSFYI	CSASGGQGSSPLHF	GNGTRLTVT	TRBV20-1*01	TRBD1*01	TRBJ1-6*02	211	0.0003
HA1-B	TRB	KAGVTQTPRYLIKTRGQQVTLSCSPI	SGHRS	VSWYQQTPGQGLQFLFE	YFSETQ	RNKGNFPGRFSGRQFSNSRSEMNVSTLELGDSALYL	CASSSLEPVNTEAFF	GQGTRLTVV	TRBV5-1*01		TRBJ1-1*01	211	0.0003
HA1-B	TRB	NAGVTQTPKFQVLKTGQSMTLQCAQD	MNHEY	MSWYRQDPGMGLRLIHY	SVGAGI	TDQGEVPNGYNVSRSTTEDFPLRLLSAAPSQTSVYF	CASGSSDSSIYEQYF	GPGTRLTVT	TRBV6-5*01	TRBD1*01	TRBJ2-7*01	211	0.0003
HA1-B	TRB	KAGVTQTPRYLIKTRGQQVTLSCSPI	SGHRS	VSWYQQTPGQGLQFLFE	YFSETQ	RNKGNFPGRFSGRQFSNSRSEMNVSTLELGDSALYL	CASSLGTSGSEQYF	GPGTRLTVT	TRBV5-1*01	TRBD2*02	TRBJ2-7*01	211	0.0003
HA1-B	TRB	EAQVTQNPRYLITVTGKKLTVTCSQN	MNHEY	MSWYRQDPGLGLRQIYY	SMNVEV	TDKGDVPEGYKVSRKEKRNFPLILESPSPNQTSLYF	CASSLMGQPYNEQFF	GPGTRLTVL	TRBV27*01	TRBD1*01	TRBJ2-1*01	211	0.0003
HA1-B	TRB	DSGVTQTPKHLITATGQRVTLRCSPR	SGDLS	VYWYQQSLDQGLQFLIQ	YYNGEE	RAKGNILERFSAQQFPDLHSELNLSSLELGDSALYF	CASSVSNFGELFF	GEGSRLTVL	TRBV9*01		TRBJ2-2*01	211	0.0003
HA1-B	TRB	DAGVIQSPRHEVTEMGQEVTLRCKPI	SGHDY	LFWYRQTMMRGLELLIY	FNNNVP	IDDSGMPEDRFSAKMPNASFSTLKIQPSEPRDSAVYF	CASSSGTIRETQYF	GPGTRLLVL	TRBV12-4*01	TRBD2*01	TRBJ2-5*01	211	0.0003
HA1-B	TRB	GAVVSQHPSRVICKSGTSVKIECRSL	DFQATT	MFWYRQFPKKSLMLMAT	SNEGSKA	TYEQGVEKDKFLINHASLTLSTLTVTSAHPEDSSFYI	CSAIRQAGQPQHF	GDGTRLSIL	TRBV20-1*05	TRBD2*01	TRBJ1-5*01	211	0.0003
HA1-B	TRB	DTEVTQTPKHLVMGMTNKKSLKCEQH	MGHRA	MYWYKQKAKKPPELMFV	YSYEKL	SINESVPSRFSPECPNSSLLNLHLHALQPEDSALYL	CASSQDWTDDSYEQYF	GPGTRLTVT	TRBV4-1*01	TRBD1*01	TRBJ2-7*01	211	0.0003
HA1-B	TRB	GAGVSQSPRYKVAKRGQDVALRCDPI	SGHVS	LFWYQQALGQGPEFLTY	FQNEAQ	LDKSGLPSDRFFAERPEGSVSTLKIQRTQQEDSAVYL	CASSATWGTGELFF	GEGSRLTVL	TRBV7-8*01	TRBD1*01	TRBJ2-2*01	211	0.0003
HA1-B	TRB	IAGITQAPTSQILAAGRRMTLRCTQD	MRHNA	MYWYRQDLGLGLRLIHY	SNTAGT	TGKGEVPDGYSVSRANTDDFPLTLASAVPSQTSVYF	CASSDSGTGGDTQYF	GPGTRLTVL	TRBV6-4*01	TRBD1*01	TRBJ2-3*01	211	0.0003
HA1-B	TRB	DADVTQTPRNRITKTGKRIMLECSQT	KGHDR	MYWYRQDPGLGLRLIYY	SFDVKD	INKGEISDGYSVSRQAQAKFSLSLESAIPNQTALYF	CATSMGIYEQFF	GPGTRLTVL	TRBV24-1*01		TRBJ2-1*01	210	0.0003
HA1-B	TRB	DAGVIQSPRHEVTEMGQEVTLRCKPI	SGHDY	LFWYRQTMMRGLELLIY	FNNNVP	IDDSGMPEDRFSAKMPNASFSTLKIQPSEPRDSAVYF	CASSRTGGPSPLHF	GNGTRLTVT	TRBV12-4*01	TRBD1*01	TRBJ1-6*02	210	0.0003
HA1-B	TRB	DVKVTQSSRYLVKRTGEKVFLECVQD	MDHEN	MFWYRQDPGLGLRLIYF	SYDVKM	KEKGDIPEGYSVSREKKERFSLILESASTNQTSMYL	CASSLGGRQETQYF	GPGTRLLVL	TRBV28*01	TRBD2*02	TRBJ2-5*01	210	0.0003
HA1-B	TRB	KAGVTQTPRYLIKTRGQQVTLSCSPI	SGHRS	VSWYQQTPGQGLQFLFE	YFSETQ	RNKGNFPGRFSGRQFSNSRSEMNVSTLELGDSALYL	CASSLEVVAGMSEQYF	GPGTRLTVT	TRBV5-1*01	TRBD1*01	TRBJ2-7*01	210	0.0003
HA1-B	TRB	DSGVTQTPKHLITATGQRVTLRCSPR	SGDLS	VYWYQQSLDQGLQFLIQ	YYNGEE	RAKGNILERFSAQQFPDLHSELNLSSLELGDSALYF	CASSVVGSSAEQFF	GPGTRLTVL	TRBV9*01	TRBD2*02	TRBJ2-1*01	210	0.0003
HA1-B	TRB	GAGVSQSPSNKVTEKGKDVELRCDPI	SGHTA	LYWYRQRLGQGLEFLIY	FQGNSA	PDKSGLPSDRFSAERTGESVSTLTIQRTQQEDSAVYL	CASSLAFSEKLFF	GSGTQLSVL	TRBV7-2*02		TRBJ1-4*01	210	0.0003
HA1-B	TRB	DTGVSQDPRHKITKRGQNVTFRCDPI	SEHNR	LYWYRQTLGQGPEFLTY	FQNEAQ	LEKSRLLSDRFSAERPKGSFSTLEIQRTEQGDSAMYL	CASSLGGDEQFF	GPGTRLTVL	TRBV7-9*03		TRBJ2-1*01	210	0.0003
HA1-B	TRB	DSGVTQTPKHLITATGQRVTLRCSPR	SGDLS	VYWYQQSLDQGLQFLIQ	YYNGEE	RAKGNILERFSAQQFPDLHSELNLSSLELGDSALYF	CASSVAIFLTDTQYF	GPGTRLTVL	TRBV9*01		TRBJ2-3*01	210	0.0003
HA1-B	TRB	GAVVSQHPSRVICKSGTSVKIECRSL	DFQATT	MFWYRQFPKKSLMLMAT	SNEGSKA	TYEQGVEKDKFLINHASLTLSTLTVTSAHPEDSSFYI	CSASPTGTGRTDTQYF	GPGTRLTVL	TRBV20-1*05	TRBD1*01	TRBJ2-3*01	210	0.0003
HA1-B	TRB	DVKVTQSSRYLVKRTGEKVFLECVQD	MDHEN	MFWYRQDPGLGLRLIYF	SYDVKM	KEKGDIPEGYSVSREKKERFSLILESASTNQTSMYL	CASSLRPIDQPQHF	GDGTRLSIL	TRBV28*01		TRBJ1-5*01	210	0.0003
HA1-B	TRB	DTAVSQTPKYLVTQMGNDKSIKCEQN	LGHDT	MYWYKQDSKKFLKIMFS	YNNKEL	IINETVPNRFSPKSPDKAHLNLHINSLELGDSAVYF	CASSPQRPRGQREAFF	GQGTRLTVV	TRBV3-1*01	TRBD1*01	TRBJ1-1*01	210	0.0003
HA1-B	TRB	DAGITQSPRHKVTETGTPVTLRCHQT	ENHRY	MYWYRQDPGHGLRLIHY	SYGVKD	TDKGEVSDGYSVSRSKTEDFLLTLESATSSQTSVYF	CAISESTRGPNQPQHF	GDGTRLSIL	TRBV10-3*01	TRBD1*01	TRBJ1-5*01	210	0.0003
HA1-B	TRB	EADIYQTPRYLVIGTGKKITLECSQT	MGHDK	MYWYQQDPGMELHLIHY	SYGVNS	TEKGDLSSESTVSRIRTEHFPLTLESARPSHTSQYL	CASMRTGDGYTF	GSGTRLTVV	TRBV25-1*01	TRBD1*01	TRBJ1-2*01	210	0.0003
HA1-B	TRB	EADIYQTPRYLVIGTGKKITLECSQT	MGHDK	MYWYQQDPGMELHLIHY	SYGVNS	TEKGDLSSESTVSRIRTEHFPLTLESARPSHTSQYL	CASSAMGGYTF	GSGTRLTVV	TRBV25-1*01		TRBJ1-2*01	210	0.0003
HA1-B	TRB	DAGITQSPRHKVTETGTPVTLRCHQT	ENHRY	MYWYRQDPGHGLRLIHY	SYGVKD	TDKGEVSDGYSVSRSKTEDFLLTLESATSSQTSVYF	CAIRGNSGNTIYF	GEGSWLTVV	TRBV10-3*01		TRBJ1-3*01	210	0.0003
HA1-B	TRB	NAGVTQTPKFQVLKTGQSMTLQCAQD	MNHEY	MSWYRQDPGMGLRLIHY	SVGAGI	TDQGEVPNGYNVSRSTTEDFPLRLLSAAPSQTSVYF	CASSLTGGSEQYF	GPGTRLTVT	TRBV6-5*01	TRBD1*01	TRBJ2-7*01	210	0.0003
HA1-B	TRB	DAGVTQSPTHLIKTRGQHVTLRCSPI	SGHKS	VSWYQQVLGQGPQFIFQ	YYEKEE	RGRGNFPDRFSARQFPNYSSELNVNALLLGDSALYL	CASSLERDTQYF	GPGTRLTVL	TRBV5-5*01		TRBJ2-3*01	209	0.0003
HA1-B	TRB	DTAVSQTPKYLVTQMGNDKSIKCEQN	LGHDT	MYWYKQDSKKFLKIMFS	YNNKEL	IINETVPNRFSPKSPDKAHLNLHINSLELGDSAVYF	CASSQRGNTGELFF	GEGSRLTVL	TRBV3-1*01	TRBD1*01	TRBJ2-2*01	209	0.0003
HA1-B	TRB	KAGVTQTPRYLIKTRGQQVTLSCSPI	SGHRS	VSWYQQTPGQGLQFLFE	YFSETQ	RNKGNFPGRFSGRQFSNSRSEMNVSTLELGDSALYL	CASSLSGGSIYEQYF	GPGTRLTVT	TRBV5-1*01	TRBD2*02	TRBJ2-7*01	209	0.0003
HA1-B	TRB	DTAVSQTPKYLVTQMGNDKSIKCEQN	LGHDT	MYWYKQDSKKFLKIMFS	YNNKEL	IINETVPNRFSPKSPDKAHLNLHINSLELGDSAVYF	CASSHRGANTGELFF	GEGSRLTVL	TRBV3-1*01	TRBD2*01	TRBJ2-2*01	209	0.0003
HA1-B	TRB	EADIYQTPRYLVIGTGKKITLECSQT	MGHDK	MYWYQQDPGMELHLIHY	SYGVNS	TEKGDLSSESTVSRIRTEHFPLTLESARPSHTSQYL	CASSEWSGSSYNSPLHF	GNGTRLTVT	TRBV25-1*01		TRBJ1-6*02	209	0.0003
HA1-B	TRB	DAMVIQNPRYQVTQFGKPVTLSCSQT	LNHNV	MYWYQQKSSQAPKLLFH	YYDKDF	NNEADTPDNFQSRRPNTSFCFLDIRSPGLGDAAMYL	CATSESAGELFF	GEGSRLTVL	TRBV15*02		TRBJ2-2*01	209	0.0003
HA1-B	TRB	NAGVTQTPKFRVLKTGQSMTLLCAQD	MNHEY	MYWYRQDPGMGLRLIHY	SVGEGT	TAKGEVPDGYNVSRLKKQNFLLGLESAAPSQTSVYF	CASSLDRDLMNTEAFF	GQGTRLTVV	TRBV6-2*01	TRBD1*01	TRBJ1-1*01	209	0.0003
HA1-B	TRB	GAGVSQTPSNKVTEKGKYVELRCDPI	SGHTA	LYWYRQSLGQGPEFLIY	FQGTGA	ADDSGLPNDRFFAVRPEGSVSTLKIQRTERGDSAVYL	CASSLDGNNSPLHF	GNGTRLTVT	TRBV7-3*01		TRBJ1-6*02	209	0.0003
HA1-B	TRB	DTGVSQDPRHKITKRGQNVTFRCDPI	SEHNR	LYWYRQTLGQGPEFLTY	FQNEAQ	LEKSRLLSDRFSAERPKGSFSTLEIQRTEQGDSAMYL	CASTDWGGETQYF	GPGTRLLVL	TRBV7-9*03	TRBD1*01	TRBJ2-5*01	209	0.0003
HA1-B	TRB	GAVVSQHPSRVICKSGTSVKIECRSL	DFQATT	MFWYRQFPKKSLMLMAT	SNEGSKA	TYEQGVEKDKFLINHASLTLSTLTVTSAHPEDSSFYI	CSTAKFTEAFF	GQGTRLTVV	TRBV20-1*05		TRBJ1-1*01	209	0.0003
HA1-B	TRB	GAGVSQSPSNKVTEKGKDVELRCDPI	SGHTA	LYWYRQRLGQGLEFLIY	FQGNSA	PDKSGLPSDRFSAERTGESVSTLTIQRTQQEDSAVYL	CASSLQGYEQYF	GPGTRLTVT	TRBV7-2*02	TRBD1*01	TRBJ2-7*01	209	0.0003
HA1-B	TRB	ETGVTQTPRHLVMGMTNKKSLKCEQH	LGHNA	MYWYKQSAKKPLELMFV	YNFKEQ	TENNSVPSRFSPECPNSSHLFLHLHTLQPEDSALYL	CASSQDRGQGSETQYF	GPGTRLLVL	TRBV4-2*01	TRBD1*01	TRBJ2-5*01	209	0.0003
HA1-B	TRB	GAVVSQHPSRVICKSGTSVKIECRSL	DFQATT	MFWYRQFPKKSLMLMAT	SNEGSKA	TYEQGVEKDKFLINHASLTLSTLTVTSAHPEDSSFYI	CSAEMGLAIYNEQFF	GPGTRLTVL	TRBV20-1*05	TRBD2*01	TRBJ2-1*01	209	0.0003
HA1-B	TRB	GAVVSQHPSRVICKSGTSVKIECRSL	DFQATT	MFWYRQFPKKSLMLMAT	SNEGSKA	TYEQGVEKDKFLINHASLTLSTLTVTSAHPEDSSFYI	CSARVYQGAAGELFF	GEGSRLTVL	TRBV20-1*05	TRBD1*01	TRBJ2-2*01	209	0.0003
HA1-B	TRB	NAGVTQTPKFQVLKTGQSMTLQCAQD	MNHEY	MSWYRQDPGMGLRLIHY	SVGAGI	TDQGEVPNGYNVSRSTTEDFPLRLLSAAPSQTSVYF	CASASLLAGAPQQFF	GPGTRLTVL	TRBV6-5*01	TRBD2*01	TRBJ2-1*01	209	0.0003
HA1-B	TRB	DTGVSQDPRHKITKRGQNVTFRCDPI	SEHNR	LYWYRQTLGQGPEFLTY	FQNEAQ	LEKSRLLSDRFSAERPKGSFSTLEIQRTEQGDSAMYL	CASSLRDRGEAFF	GQGTRLTVV	TRBV7-9*03	TRBD1*01	TRBJ1-1*01	209	0.0003
HA1-B	TRB	DTAVSQTPKYLVTQMGNDKSIKCEQN	LGHDT	MYWYKQDSKKFLKIMFS	YNNKEL	IINETVPNRFSPKSPDKAHLNLHINSLELGDSAVYF	CASSPRGRNTEAFF	GQGTRLTVV	TRBV3-1*01	TRBD1*01	TRBJ1-1*01	209	0.0003
HA1-B	TRB	DSGVTQTPKHLITATGQRVTLRCSPR	SGDLS	VYWYQQSLDQGLQFLIQ	YYNGEE	RAKGNILERFSAQQFPDLHSELNLSSLELGDSALYF	CASSSKLGGLIAGYTF	GSGTRLTVV	TRBV9*01	TRBD2*01	TRBJ1-2*01	208	0.0003
HA1-B	TRB	DADVTQTPRNRITKTGKRIMLECSQT	KGHDR	MYWYRQDPGLGLRLIYY	SFDVKD	INKGEISDGYSVSRQAQAKFSLSLESAIPNQTALYF	CATSDFVSSGNYNEQFF	GPGTRLTVL	TRBV24-1*01	TRBD2*01	TRBJ2-1*01	208	0.0003
HA1-B	TRB	GAVVSQHPSRVICKSGTSVKIECRSL	DFQATT	MFWYRQFPKKSLMLMAT	SNEGSKA	TYEQGVEKDKFLINHASLTLSTLTVTSAHPEDSSFYI	CSARLAGVNEQFF	GPGTRLTVL	TRBV20-1*05	TRBD2*02	TRBJ2-1*01	208	0.0003
HA1-B	TRB	EPEVTQTPSHQVTQMGQEVILRCVPI	SNHLY	FYWYRQILGQKVEFLVS	FYNNEI	SEKSEIFDDQFSVERPDGSNFTLKIRSTKLEDSAMYF	CASRETGAEEKLFF	GSGTQLSVL	TRBV2*01	TRBD1*01	TRBJ1-4*01	208	0.0003
HA1-B	TRB	DAGITQSPRHKVTETGTPVTLRCHQT	ENHRY	MYWYRQDPGHGLRLIHY	SYGVKD	TDKGEVSDGYSVSRSKTEDFLLTLESATSSQTSVYF	CAIGTGANYGYTF	GSGTRLTVV	TRBV10-3*02	TRBD1*01	TRBJ1-2*01	208	0.0003
HA1-B	TRB	EAQVTQNPRYLITVTGKKLTVTCSQN	MNHEY	MSWYRQDPGLGLRQIYY	SMNVEV	TDKGDVPEGYKVSRKEKRNFPLILESPSPNQTSLYF	CASSLGTGELFF	GEGSRLTVL	TRBV27*01		TRBJ2-2*01	208	0.0003
HA1-B	TRB	DTGVSQDPRHKITKRGQNVTFRCDPI	SEHNR	LYWYRQTLGQGPEFLTY	FQNEAQ	LEKSRLLSDRFSAERPKGSFSTLEIQRTEQGDSAMYL	CASSLTDTGELFF	GEGSRLTVL	TRBV7-9*03		TRBJ2-2*01	208	0.0003
HA1-B	TRB	EAQVTQNPRYLITVTGKKLTVTCSQN	MNHEY	MSWYRQDPGLGLRQIYY	SMNVEV	TDKGDVPEGYKVSRKEKRNFPLILESPSPNQTSLYF	CASRGRLVSYNEQFF	GPGTRLTVL	TRBV27*01	TRBD2*01	TRBJ2-1*01	208	0.0003
HA1-B	TRB	EAGVTQFPSHSVIEKGQTVTLRCDPI	SGHDN	LYWYRRVMGKEIKFLLH	FVKESK	QDESGMPNNRFLAERTGGTYSTLKVQPAELEDSGVYF	CASSPIMAGTGELFF	GEGSRLTVL	TRBV14*01		TRBJ2-2*01	208	0.0003
HA1-B	TRB	GAVVSQHPSWVICKSGTSVKIECRSL	DFQATT	MFWYRQFPKQSLMLMAT	SNEGSKA	TYEQGVEKDKFLINHASLTLSTLTVTSAHPEDSSFYI	CSASDGAAYEQYF	GPGTRLTVT	TRBV20-1*01	TRBD1*01	TRBJ2-7*01	208	0.0003
HA1-B	TRB	DTEVTQTPKHLVMGMTNKKSLKCEQH	MGHRA	MYWYKQKAKKPPELMFV	YSYEKL	SINESVPSRFSPECPNSSLLNLHLHALQPEDSALYL	CASSQVYAIGEETQYF	GPGTRLLVL	TRBV4-1*01		TRBJ2-5*01	208	0.0003
HA1-B	TRB	GAVVSQHPSWVICKSGTSVKIECRSL	DFQATT	MFWYRQFPKQSLMLMAT	SNEGSKA	TYEQGVEKDKFLINHASLTLSTLTVTSAHPEDSSFYI	CSAGTVVGETQYF	GPGTRLLVL	TRBV20-1*01	TRBD1*01	TRBJ2-5*01	208	0.0003
HA1-B	TRB	KAGVTQTPRYLIKTRGQQVTLSCSPI	SGHRS	VSWYQQTPGQGLQFLFE	YFSETQ	RNKGNFPGRFSGRQFSNSRSEMNVSTLELGDSALYL	CASSLDDRPFNTEAFF	GQGTRLTVV	TRBV5-1*01		TRBJ1-1*01	208	0.0003
HA1-B	TRB	EAQVTQNPRYLITVTGKKLTVTCSQN	MNHEY	MSWYRQDPGLGLRQIYY	SMNVEV	TDKGDVPEGYKVSRKEKRNFPLILESPSPNQTSLYF	CASSELGQGSYEQYF	GPGTRLTVT	TRBV27*01	TRBD1*01	TRBJ2-7*01	208	0.0003
HA1-B	TRB	DAGVIQSPRHEVTEMGQEVTLRCKPI	SGHDY	LFWYRQTMMRGLELLIY	FNNNVP	IDDSGMPEDRFSAKMPNASFSTLKIQPSEPRDSAVYF	CASSFSGLGWTMPSGANVLTF	GAGSRLTVL	TRBV12-4*01	TRBD1*01	TRBJ2-6*01	208	0.0003
HA1-B	TRB	GAVVSQHPSRVICKSGTSVKIECRSL	DFQATT	MFWYRQFPKKSLMLMAT	SNEGSKA	TYEQGVEKDKFLINHASLTLSTLTVTSAHPEDSSFYI	CSASGGSRRETQYF	GPGTRLLVL	TRBV20-1*05	TRBD1*01	TRBJ2-5*01	208	0.0003
HA1-B	TRB	DTEVTQTPKHLVMGMTNKKSLKCEQH	MGHRA	MYWYKQKAKKPPELMFV	YSYEKL	SINESVPSRFSPECPNSSLLNLHLHALQPEDSALYL	CASSQAGTASYEQYF	GPGTRLTVT	TRBV4-1*01	TRBD1*01	TRBJ2-7*01	208	0.0003
HA1-B	TRB	NAGVMQNPRHLVRRRGQEARLRCSPM	KGHSH	VYWYRQLPEEGLKFMVY	LQKENI	IDESGMPKERFSAEFPKEGPSILRIQQVVRGDSAAYF	CASSPVGKQETQYF	GPGTRLLVL	TRBV18*01		TRBJ2-5*01	208	0.0003
HA1-B	TRB	DTEVTQTPKHLVMGMTNKKSLKCEQH	MGHRA	MYWYKQKAKKPPELMFV	YSYEKL	SINESVPSRFSPECPNSSLLNIHLHALQPEDSALYL	CASSQTPIGGGGSSTEAFF	GQGTRLTVV	TRBV4-1*01	TRBD2*01	TRBJ1-1*01	208	0.0003
HA1-B	TRB	EPEVTQTPSHQVTQMGQEVILRCVPI	SNHLY	FYWYRQILGQKVEFLVS	FYNNEI	SEKSEIFDDQFSVERPDGSNFTLKIRSTKLEDSAMYF	CASSSSGSTNEKLFF	GSGTQLSVL	TRBV2*01		TRBJ1-4*01	208	0.0003
HA1-B	TRB	KAGVTQTPRYLIKTRGQQVTLSCSPI	SGHRS	VSWYQQTPGQGLQFLFE	YFSETQ	RNKGNFPGRFSGRQFSNSRSEMNVSTLELGDSALYL	CASSLAGGTDTQYF	GPGTRLTVL	TRBV5-1*01	TRBD2*02	TRBJ2-3*01	208	0.0003
HA1-B	TRB	SAVISQKPSRDICQRGTSLTIQCQVD	SQVTM	MFWYRQQPGQSLTLIAT	ANQGSEA	TYESGFVIDKFPISRPNLTFSTLTVSNMSPEDSSIYL	CSVLYTEAFF	GQGTRLTVV	TRBV29-1*01		TRBJ1-1*01	207	0.0003
HA1-B	TRB	DTGVSQDPRHKITKRGQNVTFRCDPI	SEHNR	LYWYRQTLGQGPEFLTY	FQNEAQ	LEKSRLLSDRFSAERPKGSFSTLEIQRTEQGDSAMYL	CASSSYTGELFF	GEGSRLTVL	TRBV7-9*03		TRBJ2-2*01	207	0.0003
HA1-B	TRB	GAVVSQHPSRVICKSGTSVKIECRSL	DFQATT	MFWYRQFPKKSLMLMAT	SNEGSKA	TYEQGVEKDKFLINHASLTLSTLTVTSAHPEDSSFYI	CSATSGLPLNEQFF	GPGTRLTVL	TRBV20-1*05	TRBD2*01	TRBJ2-1*01	207	0.0003
HA1-B	TRB	EAQVTQNPRYLITVTGKKLTVTCSQN	MNHEY	MSWYRQDPGLGLRQIYY	SMNVEV	TDKGDVPEGYKVSRKEKRNFPLILESPSPNQTSLYF	CASTRLAGGNEQFF	GPGTRLTVL	TRBV27*01	TRBD2*02	TRBJ2-1*01	207	0.0003
HA1-B	TRB	DTEVTQTPKHLVMGMTNKKSLKCEQH	MGHRA	MYWYKQKAKKPPELMFV	YSYEKL	SINESVPSRFSPECPNSSLLNLHLHALQPEDSALYL	CASSPLLGRASSTDTQYF	GPGTRLTVL	TRBV4-1*01	TRBD2*02	TRBJ2-3*01	207	0.0003
HA1-B	TRB	GAVVSQHPSRVICKSGTSVKIECRSL	DFQATT	MFWYRQFPKKSLMLMAT	SNEGSKA	TYEQGVEKDKFLINHASLTLSTLTVTSAHPEDSSFYI	CSARAGRDKSSYEQYF	GPGTRLTVT	TRBV20-1*05	TRBD1*01	TRBJ2-7*01	207	0.0003
HA1-B	TRB	EAQVTQNPRYLITVTGKKLTVTCSQN	MNHEY	MSWYRQDPGLGLRQIYY	SMNVEV	TDKGDVPEGYKVSRKEKRNFPLILESPSPNQTSLYF	CASTQGYGNTIYF	GEGSWLTVV	TRBV27*01	TRBD1*01	TRBJ1-3*01	207	0.0003
HA1-B	TRB	DTGVSQDPRHKITKRGQNVTFRCDPI	SEHNR	LYWYRQTLGQGPEFLTY	FQNEAQ	LEKSRLLSDRFSAERPKGSFSTLEIQRTEQGDSAMYL	CASSSGPYEQYF	GPGTRLTVT	TRBV7-9*03		TRBJ2-7*01	207	0.0003
HA1-B	TRB	EAGVAQSPRYKIIEKRQSVAFWCNPI	SGHAT	LYWYQQILGQGPKLLIQ	FQNNGV	VDDSQLPKDRFSAERLKGVDSTLKIQPAKLEDSAVYL	CASSPRGGASNEQFF	GPGTRLTVL	TRBV11-2*03	TRBD2*01	TRBJ2-1*01	207	0.0003
HA1-B	TRB	DAGVIQSPRHEVTEMGQEVTLRCKPI	SGHNS	LFWYRQTMMRGLELLIY	FNNNVP	IDDSGMPEDRFSAKMPNASFSTLKIQPSEPRDSAVYF	CASSFSYRADTEAFF	GQGTRLTVV	TRBV12-3*01	TRBD1*01	TRBJ1-1*01	207	0.0003
HA1-B	TRB	KAGVTQTPRYLIKTRGQQVTLSCSPI	SGHRS	VSWYQQTPGQGLQFLFE	YFSETQ	RNKGNFPGRFSGRQFSNSRSEMNVSTLELGDSALYL	CASSFRRGTKETQYF	GPGTRLLVL	TRBV5-1*01		TRBJ2-5*01	207	0.0003
HA1-B	TRB	GAVVSQHPSWVICKSGTSVKIECRSL	DFQATT	MFWYRQFPKQSLMLMAT	SNEGSKA	TYEQGVEKDKFLINHASLTLSTLTVTSAHPEDSSFYI	CSARERGDTEAFF	GQGTRLTVV	TRBV20-1*01	TRBD2*01	TRBJ1-1*01	207	0.0003
HA1-B	TRB	DAMVIQNPRYQVTQFGKPVTLSCSQT	LNHNV	MYWYQQKSSQAPKLLFH	YYDKDF	NNEADTPDNFQSRRPNTSFCFLDIRSPGLGDAAMYL	CATSRGTKVYEQYF	GPGTRLTVT	TRBV15*02	TRBD1*01	TRBJ2-7*01	207	0.0003
HA1-B	TRB	DTGVSQDPRHKITKRGQNVTFRCDPI	SEHNR	LYWYRQTLGQGPEFLTY	FQNEAQ	LEKSRLLSDRFSAERPKGSFSTLEIQRTEQGDSAMYL	CASSIGTGGSGELFF	GEGSRLTVL	TRBV7-9*03	TRBD1*01	TRBJ2-2*01	206	0.0003
HA1-B	TRB	DTGVSQDPRHKITKRGQNVTFRCDPI	SEHNR	LYWYRQTLGQGPEFLTY	FQNEAQ	LEKSRLLSDRFSAERPKGSFSTLEIQRTEQGDSAMYL	CASSLVVGKGTDTQYF	GPGTRLTVL	TRBV7-9*03		TRBJ2-3*01	206	0.0003
HA1-B	TRB	SAVISQKPSRDICQRGTSLTIQCQVD	SQVTM	MFWYRQQPGQSLTLIAT	ANQGSEA	TYESGFVIDKFPISRPNLTFSTLTVSNMSPEDSSIYL	CSVDATGLQETQYF	GPGTRLLVL	TRBV29-1*01	TRBD1*01	TRBJ2-5*01	206	0.0003
HA1-B	TRB	EPEVTQTPSHQVTQMGQEVILRCVPI	SNHLY	FYWYRQILGQKVEFLVS	FYNNEI	SEKSEIFDDQFSVERPDGSNFTLKIRSTKLEDSAMYF	CASSERDRVGMNTEAFF	GQGTRLTVV	TRBV2*01	TRBD1*01	TRBJ1-1*01	206	0.0003
HA1-B	TRB	DAGITQSPRHKVTETGTPVTLRCHQT	ENHRY	MYWYRQDPGHGLRLIHY	SYGVKD	TDKGEVSDGYSVSRSKTEDFLLTLESATSSQTSVYF	CAISERDSGANVLTF	GAGSRLTVL	TRBV10-3*02		TRBJ2-6*01	206	0.0003
HA1-B	TRB	NAGVTQTPKFQVLKTGQSMTLQCAQD	MNHEY	MSWYRQDPGMGLRLIHY	SVGAGI	TDQGEVPNGYNVSRSTTEDFPLRLLSAAPSQTSVYF	CASSYGTEAFF	GQGTRLTVV	TRBV6-5*01		TRBJ1-1*01	206	0.0003
HA1-B	TRB	GAVVSQHPSWVICKSGTSVKIECRSL	DFQATT	MFWYRQFPKQSLMLMAT	SNEGSKA	TYEQGVEKDKFLINHASLTLSTLTVTSAHPEDSSFYI	CSARDAGGWPGELFF	GEGSRLTVL	TRBV20-1*01	TRBD1*01	TRBJ2-2*01	206	0.0003
HA1-B	TRB	DAGVIQSPRHEVTEMGQEVTLRCKPI	SGHDY	LFWYRQTMMRGLELLIY	FNNNVP	IDDSGMPEDRFSAKMPNASFSTLKIQPSEPRDSAVYF	CASSFLWQGVGYTF	GSGTRLTVV	TRBV12-4*01	TRBD1*01	TRBJ1-2*01	206	0.0003
HA1-B	TRB	DTEVTQTPKHLVMGMTNKKSLKCEQH	MGHRA	MYWYKQKAKKPPELMFV	YSYEKL	SINESVPSRFSPECPNSSLLNLHLHALQPEDSALYL	CASSRRGEYNEQFF	GPGTRLTVL	TRBV4-1*01	TRBD1*01	TRBJ2-1*01	206	0.0003
HA1-B	TRB	NAGVTQTPKFQVLKTGQSMTLQCAQD	MNHEY	MSWYRQDPGMGLRLIHY	SVGAGI	TDQGEVPNGYNVSRSTTEDFPLRLLSAAPSQTSVYF	CASSYEKNTEAFF	GQGTRLTVV	TRBV6-5*01		TRBJ1-1*01	206	0.0003
HA1-B	TRB	DTAVSQTPKYLVTQMGNDKSIKCEQN	LGHDT	MYWYKQDSKKFLKIMFS	YNNKEL	IINETVPNRFSPKSPDKAHLNLHINSLELGDSAVYF	CASSQDWRESSYNEQFF	GPGTRLTVL	TRBV3-1*01		TRBJ2-1*01	206	0.0003
HA1-B	TRB	DSGVTQTPKHLITATGQRVTLRCSPR	SGDLS	VYWYQQSLDQGLQFLIQ	YYNGEE	RAKGNILERFSAQQFPDLHSELNLSSLELGDSALYF	CASSSSGASTDTQYF	GPGTRLTVL	TRBV9*01		TRBJ2-3*01	206	0.0003
HA1-B	TRB	GAVVSQHPSRVICKSGTSVKIECRSL	DFQATT	MFWYRQFPKKSLMLMAT	SNEGSKA	TYEQGVEKDKFLINHASLTLSTLTVTSAHPEDSSFYI	CSADNLRTSGSTDTQYF	GPGTRLTVL	TRBV20-1*05	TRBD2*01	TRBJ2-3*01	206	0.0003
HA1-B	TRB	EPEVTQTPSHQVTQMGQEVILRCVPI	SNHLY	FYWYRQILGQKVEFLVS	FYNNEI	SEKSEIFDDQFSVERPDGSNFTLKIRSTKLEDSAMYF	CASQPTRTGELFF	GEGSRLTVL	TRBV2*01		TRBJ2-2*01	206	0.0003
HA1-B	TRB	EAGVVQSPRYKIIEKKQPVAFWCNPI	SGHNT	LYWYRQNLGQGPELLIR	YENEEA	VDDSQLPKDRFSAERLKGVDSTLKIQPAELGDSAVYL	CASSLLREGREQFF	GPGTRLTVL	TRBV11-3*04	TRBD2*02	TRBJ2-1*01	205	0.0003
HA1-B	TRB	EAGVTQFPSHSVIEKGQTVTLRCDPI	SGHDN	LYWYRRVMGKEIKFLLH	FVKESK	QDESGMPNNRFLAERTGGTYSTLKVQPAELEDSGVYF	CASSPAIRTTHQLARSIPGELFF	GEGSRLTVL	TRBV14*01	TRBD2*01	TRBJ2-2*01	205	0.0003
HA1-B	TRB	DAGVIQSPRHEVTEMGQEVTLRCKPI	SGHDY	LFWYRQTMMRGLELLIY	FNNNVP	IDDSGMPEDRFSAKMPNASFSTLKIQPSEPRDSAVYF	CASSPGQMNTEAFF	GQGTRLTVV	TRBV12-4*01	TRBD1*01	TRBJ1-1*01	205	0.0003
HA1-B	TRB	DAGITQSPRHKVTETGTPVTLRCHQT	ENHRY	MYWYRQDPGHGLRLIHY	SYGVKD	TDKGEVSDGYSVSRSKTEDFLLTLESATSSQTSVYF	CAISEVGELFF	GEGSRLTVL	TRBV10-3*01		TRBJ2-2*01	205	0.0003
HA1-B	TRB	DAGITQSPRHKVTETGTPVTLRCHQT	ENHRY	MYWYRQDPGHGLRLIHY	SYGVKD	TDKGEVSDGYSVSRSKTEDFLLTLESATSSQTSVYF	CAATLGGPTGELFF	GEGSRLTVL	TRBV10-3*03	TRBD2*02	TRBJ2-2*01	205	0.0003
HA1-B	TRB	DSGVTQTPKHLITATGQRVTLRCSPR	SGDLS	VYWYQQSLDQGLQFLIQ	YYNGEE	RAKGNILERFSAQQFPDLHSELNLSSLELGDSALYF	CASSTQGDTEAFF	GQGTRLTVV	TRBV9*01	TRBD1*01	TRBJ1-1*01	205	0.0003
HA1-B	TRB	EAQVTQNPRYLITVTGKKLTVTCSQN	MNHEY	MSWYRQDPGLGLRQIYY	SMNVEV	TDKGDVPEGYKVSRKEKRNFPLILESPSPNQTSLYF	CASSSFLEGALNYGYTF	GSGTRLTVV	TRBV27*01	TRBD1*01	TRBJ1-2*01	205	0.0003
HA1-B	TRB	GAGVSQSPSNKVTEKGKDVELRCDPI	SGHTA	LYWYRQRLGQGLEFLIY	FQGNSA	PDKSGLPSDRFSAERTGESVSTLTIQRTQQEDSAVYL	CASSLGTGITDTQYF	GPGTRLTVL	TRBV7-2*02	TRBD1*01	TRBJ2-3*01	205	0.0003
HA1-B	TRB	DTGVSQDPRHKITKRGQNVTFRCDPI	SEHNR	LYWYRQTLGQGPEFLTY	FQNEAQ	LEKSRLLSDRFSAERPKGSFSTLEIQRTEQGDSAMYL	CASSLAQLAGTSTDTQYF	GPGTRLTVL	TRBV7-9*03	TRBD2*01	TRBJ2-3*01	205	0.0003
HA1-B	TRB	DAGVTQSPTHLIKTRGQHVTLRCSPI	SGHKS	VSWYQQVLGQGPQFIFQ	YYEKEE	RGRGNFPDRFSARQFPNYSSELNVNALLLGDSALYL	CASSLVPGRGVYEQYF	GPGTRLTVT	TRBV5-5*01	TRBD2*02	TRBJ2-7*01	205	0.0003
HA1-B	TRB	GAGVSQSPSNKVTEKGKDVELRCDPI	SGHTA	LYWYRQRLGQGLEFLIY	FQGNSA	PDKSGLPSDRFSAERTGESVSTLTIQRTQQEDSAVYL	CASGVGTGNEQYF	GPGTRLTVT	TRBV7-2*02	TRBD1*01	TRBJ2-7*01	205	0.0003
HA1-B	TRB	DAGITQSPRHKVTETGTPVTLRCHQT	ENHRY	MYWYRQDPGHGLRLIHY	SYGVKD	TDKGEVSDGYSVSRSKTEDFLLTLESATSSQTSVYF	CAISEALVWRSQAHEQFF	GPGTRLTVL	TRBV10-3*01		TRBJ2-1*01	205	0.0003
HA1-B	TRB	EAQVTQNPRYLITVTGKKLTVTCSQN	MNHEY	MSWYRQDPGLGLRQIYY	SMNVEV	TDKGDVPEGYKVSRKEKRNFPLILESPSPNQTSLYF	CASNIRAGMNEQFF	GPGTRLTVL	TRBV27*01	TRBD1*01	TRBJ2-1*01	205	0.0003
HA1-B	TRB	ETGVTQTPRHLVMGMTNKKSLKCEQH	LGHNA	MYWYKQSAKKPLELMFV	YNFKEQ	TENNSVPSRFSPECPNSSHLFLHLHTLQPEDSALYL	CASSQDREGAETQYF	GPGTRLLVL	TRBV4-2*01	TRBD1*01	TRBJ2-5*01	204	0.0003
HA1-B	TRB	DAGVTQSPTHLIKTRGQHVTLRCSPI	SGHKS	VSWYQQVLGQGPQFIFQ	YYEKEE	RGRGNFPDRFSARQFPNYSSELNVNALLLGDSALYL	CASSLTLLMNTEAFF	GQGTRLTVV	TRBV5-5*01		TRBJ1-1*01	204	0.0003
HA1-B	TRB	DTGVSQDPRHKITKRGQNVTFRCDPI	SEHNR	LYWYRQTLGQGPEFLTY	FQNEAQ	LEKSRLLSDRFSAERPKGSFSTLEIQRTEQGDSAMYL	CASSLPTTGGYTF	GSGTRLTVV	TRBV7-9*03	TRBD2*01	TRBJ1-2*01	204	0.0003
HA1-B	TRB	NAGVTQTPKFQVLKTGQSMTLQCAQD	MNHEY	MSWYRQDPGMGLRLIHY	SVGAGI	TDQGEVPNGYNVSRSTTEDFPLRLLSAAPSQTSVYF	CASSYDDGGRKTFF	GQGTRLTVV	TRBV6-5*01		TRBJ1-1*01	204	0.0003
HA1-B	TRB	SAVISQKPSRDICQRGTSLTIQCQVD	SQVTM	MFWYRQQPGQSLTLIAT	ANQGSEA	TYESGFVIDKFPISRPNLTFSTLTVSNMSPEDSSIYL	CSVATRVGGFHNEQFF	GPGTRLTVL	TRBV29-1*01	TRBD2*01	TRBJ2-1*01	204	0.0003
HA1-B	TRB	GAGVSQSPRYKVTKRGQDVTLRCDPI	SSHAT	LYWYQQALGQGPEFLTY	FNYEAQ	PDKSGLPSDRFSAERPEGSISTLTIQRTEQRDSAMYR	CASSLAPGSYEQYF	GPGTRLTVT	TRBV7-7*01	TRBD1*01	TRBJ2-7*01	204	0.0003
HA1-B	TRB	SAVISQKPSRDICQRGTSLTIQCQVD	SQVTM	MFWYRQQPGQSLTLIAT	ANQGSEA	TYESGFVIDKFPISRPNLTFSTLTVSNMSPEDSSIYL	CSVDPEMNTEAFF	GQGTRLTVV	TRBV29-1*01	TRBD1*01	TRBJ1-1*01	204	0.0003
HA1-B	TRB	DAGVIQSPRHEVTEMGQEVTLRCKPI	SGHDY	LFWYRQTMMRGLELLIY	FNNNVP	IDDSGMPEDRFSAKMPNASFSTLKIQPSEPRDSAVYF	CASSVEGGGYTF	GSGTRLTVV	TRBV12-4*01	TRBD2*01	TRBJ1-2*01	204	0.0003
HA1-B	TRB	GAVVSQHPSRVICKSGTSVKIECRSL	DFQATT	MFWYRQFPKKSLMLMAT	SNEGSKA	TYEQGVEKDKFLINHASLTLSTLTVTSAHPEDSSFYI	CSAPGTEDYNEQFF	GPGTRLTVL	TRBV20-1*05	TRBD1*01	TRBJ2-1*01	204	0.0003
HA1-B	TRB	GAGVSQSPSNKVTEKGKDVELRCDPI	SGHTA	LYWYRQRLGQGLEFLIY	FQGNSA	PDKSGLPSDRFSAERTGESVSTLTIQRTQQEDSAVYL	CAGGSGATNEKLFF	GSGTQLSVL	TRBV7-2*02		TRBJ1-4*01	204	0.0003
HA1-B	TRB	NAGVTQTPKFRILKIGQSMTLQCTQD	MNHNY	MYWYRQDPGMGLKLIYY	SVGAGI	TDKGEVPNGYNVSRSTTEDFPLRLELAAPSQTSVYF	CASSYLSAAAYSNQPQHF	GDGTRLSIL	TRBV6-6*01		TRBJ1-5*01	204	0.0003
HA1-B	TRB	DADVTQTPRNRITKTGKRIMLECSQT	KGHDR	MYWYRQDPGLGLRLIYY	SFDVKD	INKGEISDGYSVSRQAQAKFSLSLESAIPNQTALYF	CATSAGGLAGLEQFF	GPGTRLTVL	TRBV24-1*01	TRBD2*01	TRBJ2-1*01	203	0.0003
HA1-B	TRB	DSGVTQTPKHLITATGQRVTLRCSPR	SGDLS	VYWYQQSLDQGLQFLIQ	YYNGEE	RAKGNILERFSAQQFPDLHSELNLSSLELGDSALYF	CASTPGRSNYGYTF	GSGTRLTVV	TRBV9*01	TRBD1*01	TRBJ1-2*01	203	0.0003
HA1-B	TRB	EAQVTQNPRYLITVTGKKLTVTCSQN	MNHEY	MSWYRQDPGLGLRQIYY	SMNVEV	TDKGDVPEGYKVSRKEKRNFPLILESPSPNQTSLYF	CAVKRGLADNEQFF	GPGTRLTVL	TRBV27*01	TRBD2*01	TRBJ2-3*01	203	0.0003
HA1-B	TRB	KAGVTQTPRYLIKTRGQQVTLSCSPI	SGHRS	VSWYQQTPGQGLQFLFE	YFSETQ	RNKGNFPGRFSGRQFSNSRSEMNVSTLELGDSALYL	CASSSGLAGPANTGELFF	GEGSRLTVL	TRBV5-1*01	TRBD2*01	TRBJ2-2*01	203	0.0003
HA1-B	TRB	DAGVTQSPTHLIKTRGQHVTLRCSPI	SGHKS	VSWYQQVLGQGPQFIFQ	YYEKEE	RGRGNFPDRFSARQFPNYSSELNVNALLLGDSALYL	CASSLEGSNTIYF	GEGSWLTVV	TRBV5-5*01		TRBJ1-3*01	203	0.0003
HA1-B	TRB	GAGVSQSPSNKVTEKGKDVELRCDPI	SGHTA	LYWYRQRLGQGLEFLIY	FQGNSA	PDKSGLPSDRFSAERTGESVSTLTIQRTQQEDSAVYL	CASSPDPSYNEQFF	GPGTRLTVL	TRBV7-2*02		TRBJ2-1*01	203	0.0003
HA1-B	TRB	DAGVIQSPRHEVTEMGQEVTLRCKPI	SGHDY	LFWYRQTMMRGLELLIY	FNNNVP	IDDSGMPEDRFSAKMPNASFSTLKIQPSEPRDSAVYF	CASSLLTVYEQYF	GPGTRLTVT	TRBV12-4*01		TRBJ2-7*01	203	0.0003
HA1-B	TRB	DAGVIQSPRHEVTEMGQEVTLRCKPI	SGHNS	LFWYRQTMMRGLELLIY	FNNNVP	IDDSGMPEDRFSAKMPNASFSTLKIQPSEPRDSAVYF	CASSFTGELFF	GEGSRLTVL	TRBV12-3*01		TRBJ2-2*01	203	0.0003
HA1-B	TRB	NAGVTQTPKFQVLKTGQSMTLQCAQD	MNHEY	MSWYRQDPGMGLRLIHY	SVGAGI	TDQGEVPNGYNVSRSTTEDFPLRLLSAAPSQTSVYF	CASSPKPRFYGYTF	GSGTRLTVV	TRBV6-5*01		TRBJ1-2*01	203	0.0003
HA1-B	TRB	GAGVSQTPSNKVTEKGKYVELRCDPI	SGHTA	LYWYRQSLGQGPEFLIY	FQGTGA	ADDSGLPNDRFFAVRPEGSVSTLKIQRTERGDSAVYL	CASSPGHSTDTQYF	GPGTRLTVL	TRBV7-3*01	TRBD1*01	TRBJ2-3*01	203	0.0003
HA1-B	TRB	DAGITQSPRHKVTETGTPVTLRCHQT	ENHRY	MYWYRQDPGHGLRLIHY	SYGVKD	TDKGEVSDGYSVSRSKTEDFLLTLESATSSQTSVYF	CAISAGSGRTDTQYF	GPGTRLTVL	TRBV10-3*01		TRBJ2-3*01	203	0.0003
HA1-B	TRB	AAGVIQSPRHLIKEKRETATLKCYPI	PRHDT	VYWYQQGPGQDPQFLIS	FYEKMQ	SDKGSIPDRFSAQQFSDYHSELNMSSLELGDSALYF	CASSPLLGYEQYF	GPGTRLTVT	TRBV13*01	TRBD2*01	TRBJ2-7*01	203	0.0003
HA1-B	TRB	DAGVTQSPTHLIKTRGQQVTLRCSPK	SGHDT	VSWYQQALGQGPQFIFQ	YYEEEE	RQRGNFPDRFSGHQFPNYSSELNVNALLLGDSALYL	CASSRTRAVGDGDEQFF	GPGTRLTVL	TRBV5-6*01	TRBD1*01	TRBJ2-1*01	203	0.0003
HA1-B	TRB	DAGITQSPRHKVTETGTPVTLRCHQT	ENHRY	MYWYRQDPGHGLRLIHY	SYGVKD	TDKGEVSDGYSVSRSKTEDFLLTLESATSSQTSVYF	CAISAGEVREQYF	GPGTRLTVT	TRBV10-3*01	TRBD1*01	TRBJ2-7*01	203	0.0003
HA1-B	TRB	EAGVAQSPRYKIIEKRQSVAFWCNPI	SGHAT	LYWYQQILGQGPKLLIQ	FQNNGV	VDDSQLPKDRFSAERLKGVDSTLKIQPAKLEDSAVYL	CASSKVRGAPDWAFF	GQGTRLTVV	TRBV11-2*03	TRBD2*01	TRBJ1-1*01	203	0.0003
HA1-B	TRB	ETGVTQTPRHLVMGMTNKKSLKCEQH	LGHNA	MYWYKQSAKKPLELMFV	YNFKEQ	TENNSVPSRFSPECPNSSHLFLHLHTLQPEDSALYL	CASSQHSTEAFF	GQGTRLTVV	TRBV4-2*01		TRBJ1-1*01	203	0.0003
HA1-B	TRB	KAGVTQTPRYLIKTRGQQVTLSCSPI	SGHRS	VSWYQQTPGQGLQFLFE	YFSETQ	RNKGNFPGRFSGRQFSNSRSEMNVSTLELGDSALYL	CASSGGRNEQFF	GPGTRLTVL	TRBV5-1*01	TRBD2*02	TRBJ2-1*01	203	0.0003
HA1-B	TRB	DTGVSQDPRHKITKRGQNVTFRCDPI	SEHNR	LYWYRQTLGQGPEFLTY	FQNEAQ	LEKSRLLSDRFSAERPKGSFSTLEIQRTEQGDSAMYL	CASSRQNPLHF	GPGTRLLVL	TRBV7-9*03	TRBD1*01	TRBJ2-5*01	203	0.0003
HA1-B	TRB	SAVISQKPSRDICQRGTSLTIQCQVD	SQVTM	MFWYRQQPGQSLTLIAT	ANQGSEA	TYESGFVIDKFPISRPNLTFSTLTVSNMSPEDSSIYL	CSVDLTSEFEETQYF	GPGTRLLVL	TRBV29-1*01	TRBD2*01	TRBJ2-5*01	202	0.0003
HA1-B	TRB	EAQVTQNPRYLITVTGKKLTVTCSQN	MNHEY	MSWYRQDPGLGLRQIYY	SMNVEV	TDKGDVPEGYKVSRKEKRNFPLILESPSPNQTSLYF	CASSRGNGYTF	GSGTRLTVV	TRBV27*01	TRBD1*01	TRBJ1-2*01	202	0.0003
HA1-B	TRB	DAGVIQSPRHEVTEMGQEVTLRCKPI	SGHDY	LFWYRQTMMRGLELLIY	FNNNVP	IDDSGMPEDRFSAKMPNASFSTLKIQPSEPRDSAVYF	CASSFSPSFFGEQFF	GPGTRLTVL	TRBV12-4*01	TRBD2*01	TRBJ2-1*01	202	0.0003
HA1-B	TRB	KAGVTQTPRYLIKTRGQQVTLSCSPI	SGHRS	VSWYQQTPGQGLQFLFE	YFSETQ	RNKGNFPGRFSGRQFSNSRSEMNVSTLELGDSALYL	CASSLLGTVYTEAFF	GQGTRLTVV	TRBV5-1*01	TRBD1*01	TRBJ1-1*01	202	0.0003
HA1-B	TRB	DAMVIQNPRYQVTQFGKPVTLSCSQT	LNHNV	MYWYQQKSSQAPKLLFH	YYDKDF	NNEADTPDNFQSRRPNTSFCFLDIRSPGLGDAAMYL	CATSRAGDFSNQPQHF	GDGTRLSIL	TRBV15*02		TRBJ1-5*01	202	0.0003
HA1-B	TRB	DTGVSQDPRHKITKRGQNVTFRCDPI	SEHNR	LYWYRQTLGQGPEFLTY	FQNEAQ	LEKSRLLSDRFSAERPKGSFSTLEIQRTEQGDSAMYL	CASSNTAGSTQYF	GPGTRLTVL	TRBV7-9*03	TRBD1*01	TRBJ2-3*01	202	0.0003
HA1-B	TRB	NAGVTQTPKFQVLKTGQSMTLQCAQD	MNHEY	MSWYRQDPGMGLRLIHY	SVGAGI	TDQGEVPNGYNVSRSTTEDFPLRLLSAAPSQTSVYF	CASTTDVNYGYTF	GSGTRLTVV	TRBV6-5*01		TRBJ1-2*01	202	0.0003
HA1-B	TRB	EAGVAQSPRYKIIEKRQSVAFWCNPI	SGHAT	LYWYQQILGQGPKLLIQ	FQNNGV	VDDSQLPKDRFSAERLKGVDSTLKIQPAKLEDSAVYL	CASRPGRGGSWGQETQYF	GPGTRLLVL	TRBV11-2*03	TRBD2*02	TRBJ2-5*01	202	0.0003
HA1-B	TRB	DAMVIQNPRYQVTQFGKPVTLSCSQT	LNHNV	MYWYQQKSSQAPKLLFH	YYDKDF	NNEADTPDNFQSRRPNTSFCFLDIRSPGLGDAAMYL	CATSRVSRGASTDTQYF	GPGTRLTVL	TRBV15*02	TRBD2*01	TRBJ2-3*01	202	0.0003
HA1-B	TRB	DSGVTQTPKHLITATGQRVTLRCSPR	SGDLS	VYWYQQSLDQGLQFLIQ	YYNGEE	RAKGNILERFSAQQFPDLHSELNLSSLELGDSALYF	CASSVGSGPNTEAFF	GQGTRLTVV	TRBV9*01	TRBD1*01	TRBJ1-1*01	202	0.0003
HA1-B	TRB	DTAVSQTPKYLVTQMGNDKSIKCEQN	LGHDT	MYWYKQDSKKFLKIMFS	YNNKEL	IINETVPNRFSPKSPDKAHLNLHINSLELGDSAVYF	CASSRAPSGAGGNNEQFF	GPGTRLTVL	TRBV3-1*01	TRBD2*02	TRBJ2-1*01	202	0.0003
HA1-B	TRB	DADVTQTPRNRITKTGKRIMLECSQT	KGHDR	MYWYRQDPGLGLRLIYY	SFDVKD	INKGEISDGYSVSRQAQAKFSLSLESAIPNQTALYF	CATSEGLGANVLTF	GAGSRLTVL	TRBV24-1*01		TRBJ2-6*01	202	0.0003
HA1-B	TRB	NAGVTQTPKFQVLKTGQSMTLQCAQD	MNHEY	MSWYRQDPGMGLRLIHY	SVGAGI	TDQGEVPNGYNVSRSTTEDFPLRLLSAAPSQTSVYF	CASGRTSGRTDTQYF	GPGTRLTVL	TRBV6-5*01	TRBD2*01	TRBJ2-3*01	202	0.0003
HA1-B	TRB	KAGVTQTPRYLIKTRGQQVTLSCSPI	SGHRS	VSWYQQTPGQGLQFLFE	YFSETQ	RNKGNFPGRFSGRQFSNSRSEMNVSTLELGDSALYL	CASSLNDYTGELFF	GEGSRLTVL	TRBV5-1*01		TRBJ2-2*01	202	0.0003
HA1-B	TRB	KAGVTQTPRYLIKTRGQQVTLSCSPI	SGHRS	VSWYQQTPGQGLQFLFE	YFSETQ	RNKGNFPGRFSGRQFSNSRSEMNVSTLELGDSALYL	CASSPEGRHGYTF	GSGTRLTVV	TRBV5-1*01	TRBD1*01	TRBJ1-2*01	202	0.0003
HA1-B	TRB	SAVISQKPSRDICQRGTSLTIQCQVD	SQVTM	MFWYRQQPGQSLTLIAT	ANQGSEA	TYESGFVIDKFPISRPNLTFSTLTVSNMSPEDSSIYL	CSVARRLDDYEQYF	GPGTRLTVT	TRBV29-1*01		TRBJ2-7*01	202	0.0003
HA1-B	TRB	GAVVSQHPSRVICKSGTSVKIECRSL	DFQATT	MFWYRQFPKKSLMLMAT	SNEGSKA	TYEQGVEKDKFLINHASLTLSTLTVTSAHPEDSSFYI	CSARGTTEAFF	GQGTRLTVV	TRBV20-1*05		TRBJ1-1*01	202	0.0003
HA1-B	TRB	DVKVTQSSRYLVKRTGEKVFLECVQD	MDHEN	MFWYRQDPGLGLRLIYF	SYDVKM	KEKGDIPEGYSVSREKKERFSLILESASTNQTSMYL	CASSSPTGYEQYF	GPGTRLTVT	TRBV28*01	TRBD1*01	TRBJ2-7*01	201	0.0003
HA1-B	TRB	DVKVTQSSRYLVKRTGEKVFLECVQD	MDHEN	MFWYRQDPGLGLRLIYF	SYDVKM	KEKGDIPEGYSVSREKKERFSLILESASTNQTSMYL	CATFKNTIYF	GEGSWLTVV	TRBV28*01		TRBJ1-3*01	201	0.0003
HA1-B	TRB	DAMVIQNPRYQVTQFGKPVTLSCSQT	LNHNV	MYWYQQKSSQAPKLLFH	YYDKDF	NNEADTPDNFQSRRPNTSFCFLDIRSPGLGDAAMYL	CATKGKGRGYLGNEQFF	GPGTRLTVL	TRBV15*02	TRBD1*01	TRBJ2-1*01	201	0.0003
HA1-B	TRB	GAGVSQSPRYKVTKRGQDVALRCDPI	SGHVS	LYWYRQALGQGPEFLTY	FNYEAQ	QDKSGLPNDRFSAERPEGSISTLTIQRTEQRDSAMYR	CASSLSGQTYEQYF	GPGTRLTVT	TRBV7-6*01	TRBD1*01	TRBJ2-7*01	201	0.0003
HA1-B	TRB	DAMVIQNPRYQVTQFGKPVTLSCSQT	LNHNV	MYWYQQKSSQAPKLLFH	YYDKDF	NNEADTPDNFQSRRPNTSFCFLDIRSPGLGDAAMYL	CATSRDAVRPDTQYF	GPGTRLTVL	TRBV15*02		TRBJ2-3*01	201	0.0003
HA1-B	TRB	DAGVTQSPTHLIKTRGQQVTLRCSPK	SGHDT	VSWYQQALGQGPQFIFQ	YYEEEE	RQRGNFPDRFSGHQFPNYSSELNVNALLLGDSALYL	CASSLGPETGNTIYF	GEGSWLTVV	TRBV5-6*01		TRBJ1-3*01	201	0.0003
HA1-B	TRB	GAVVSQHPSRVICKSGTSVKIECRSL	DFQATT	MFWYRQFPKKSLMLMAT	SNEGSKA	TYEQGVEKDKFLINHASLTLSTLTVTSAHPEDSSFYI	CSARGEEGSGYTF	GSGTRLTVV	TRBV20-1*05	TRBD2*02	TRBJ1-2*01	201	0.0003
HA1-B	TRB	EAQVTQNPRYLITVTGKKLTVTCSQN	MNHEY	MSWYRQDPGLGLRQIYY	SMNVEV	TDKGDVPEGYKVSRKEKRNFPLILESPSPNQTSLYF	CASSLLGGYEQYF	GPGTRLTVT	TRBV27*01	TRBD1*01	TRBJ2-7*01	201	0.0003
HA1-B	TRB	GAVVSQHPSWVICKSGTSVKIECRSL	DFQATT	MFWYRQFPKQSLMLMAT	SNEGSKA	TYEQGVEKDKFLINHASLTLSTLTVTSAHPEDSSFYI	CSAAVDGPAQETQYF	GPGTRLLVL	TRBV20-1*01	TRBD2*01	TRBJ2-5*01	201	0.0003
HA1-B	TRB	DAGVTQSPTHLIKTRGQQVTLRCSPK	SGHDT	VSWYQQALGQGPQFIFQ	YYEEEE	RQRGNFPDRFSGHQFPNYSSELNVNALLLGDSALYL	CASSLFSVGQDFEQFF	GPGTRLTVL	TRBV5-6*01	TRBD1*01	TRBJ2-1*01	201	0.0003
HA1-B	TRB	DAGVTQSPTHLIKTRGQQVTLRCSPK	SGHDT	VSWYQQALGQGPQFIFQ	YYEEEE	RQRGNFPDRFSGHQFPNYSSELNVNALLLGDSALYL	CASSLTGDEQFF	GPGTRLTVL	TRBV5-6*01	TRBD1*01	TRBJ2-1*01	201	0.0003
HA1-B	TRB	GAVVSQHPSRVICKSGTSVKIECRSL	DFQATT	MFWYRQFPKKSLMLMAT	SNEGSKA	TYEQGVEKDKFLINHASLTLSTLTVTSAHPEDSSFYI	CSARGAGYLDTEAFF	GQGTRLTVV	TRBV20-1*05		TRBJ1-1*01	201	0.0003
HA1-B	TRB	DAGVTQSPTHLIKTRGQHVTLRCSPI	SGHKS	VSWYQQVLGQGPQFIFQ	YYEKEE	RGRGNFPDRFSARQFPNYSSELNVNALLLGDSALYL	CASSFQTETQYF	GPGTRLLVL	TRBV5-5*01		TRBJ2-5*01	201	0.0003
HA1-B	TRB	DTGVSQDPRHKITKRGQNVTFRCDPI	SEHNR	LYWYRQTLGQGPEFLTY	FQNEAQ	LEKSRLLSDRFSAERPKGSFSTLEIQRTEQGDSAMYL	CASSVTGSGEQYF	GPGTRLTVT	TRBV7-9*03	TRBD1*01	TRBJ2-7*01	201	0.0003
HA1-B	TRB	DSGVTQTPKHLITATGQRVTLRCSPR	SGDLS	VYWYQQSLDQGLQFLIQ	YYNGEE	RAKGNILERFSAQQFPDLHSELNLSSLELGDSALYF	CASSPEASGNTIYF	GEGSWLTVV	TRBV9*01		TRBJ1-3*01	201	0.0003
HA1-B	TRB	GAVVSQHPSRVICKSGTSVKIECRSL	DFQATT	MFWYRQFPKKSLMLMAT	SNEGSKA	TYEQGVEKDKFLINHASLTLSTLTVTSAHPEDSSFYI	CSARFLPPPYNEQFF	GPGTRLTVL	TRBV20-1*05		TRBJ2-1*01	201	0.0003
HA1-B	TRB	DADVTQTPRNRITKTGKRIMLECSQT	KGHDR	MYWYRQDPGLGLRLIYY	SFDVKD	INKGEISDGYSVSRQAQAKFSLSLESAIPNQTALYF	CATSSTVGGYTF	GSGTRLTVV	TRBV24-1*01	TRBD1*01	TRBJ1-2*01	201	0.0003
HA1-B	TRB	DAGVIQSPRHEVTEMGQEVTLRCKPI	SGHDY	LFWYRQTMMRGLELLIY	FNNNVP	IDDSGMPEDRFSAKMPNASFSTLKIQPSEPRDSAVYF	CASSLDRERGYTF	GSGTRLTVV	TRBV12-4*01	TRBD1*01	TRBJ1-2*01	201	0.0003
HA1-B	TRB	DTAVSQTPKYLVTQMGNDKSIKCEQN	LGHDT	MYWYKQDSKKFLKIMFS	YNNKEL	IINETVPNRFSPKSPDKAHLNLHINSLELGDSAVYF	CASSGSFLMNTEAFF	GQGTRLTVV	TRBV3-1*01		TRBJ1-1*01	201	0.0003
HA1-B	TRB	GAGVSQSPRYKVTKRGQDVTLRCDPI	SSHAT	LYWYQQALGQGPEFLTY	FNYEAQ	PDKSGLPSDRFSAERPEGSISTLTIQRTEQRDSAMYR	CASSLAKWDEQFF	GPGTRLTVL	TRBV7-7*01		TRBJ2-1*01	201	0.0003
HA1-B	TRB	DTAVSQTPKYLVTQMGNDKSIKCEQN	LGHDT	MYWYKQDSKKFLKIMFS	YNNKEL	IINETVPNRFSPKSPDKAHLNLHINSLELGDSAVYF	CASSQEVPTGELFF	GEGSRLTVL	TRBV3-1*01		TRBJ2-2*01	201	0.0003
HA1-B	TRB	DAGVIQSPRHEVTEMGQEVTLRCKPI	SGHDY	LFWYRQTMMRGLELLIY	FNNNVP	IDDSGMPEDRFSAKMPNASFSTLKIQPSEPRDSAVYF	CASSSTDQPEYF	GPGTRLTVL	TRBV12-4*01	TRBD1*01	TRBJ2-3*01	201	0.0003
HA1-B	TRB	NAGVTQTPKFRVLKTGQSMTLLCAQD	MNHEY	MYWYRQDPGMGLRLIHY	SVGEGT	TAKGEVPDGYNVSRLKKQNFLLGLESAAPSQTSVYF	CASRRLAGVTISYNEQFF	GPGTRLTVL	TRBV6-2*01	TRBD2*01	TRBJ2-1*01	200	0.0003
HA1-B	TRB	EAGVAQSPRYKIIEKRQSVAFWCNPI	SGHAT	LYWYQQILGQGPKLLIQ	FQNNGV	VDDSQLPKDRFSAERLKGVDSTLKIQPAKLEDSAVYL	CASSPQVGSYNSPLHF	GNGTRLTVT	TRBV11-2*03		TRBJ1-6*02	200	0.0003
HA1-B	TRB	EAGVAQSPRYKIIEKRQSVAFWCNPI	SGHAT	LYWYQQILGQGPKLLIQ	FQNNGV	VDDSQLPKDRFSAERLKGVDSTLKIQPAKLEDSAVYL	CASSLDWGSNQPQHF	GDGTRLSIL	TRBV11-2*03		TRBJ1-5*01	200	0.0003
HA1-B	TRB	SAVISQKPSRDICQRGTSLTIQCQVD	SQVTM	MFWYRQQPGQSLTLIAT	ANQGSEA	TYESGFVIDKFPISRPNLTFSTLTVSNMSPEDSSIYL	CAGSDTDTQYF	GPGTRLTVL	TRBV29-1*01		TRBJ2-3*01	200	0.0003
HA1-B	TRB	GAVVSQHPSRVICKSGTSVKIECRSL	DFQATT	MFWYRQFPKKSLMLMAT	SNEGSKA	TYEQGVEKDKFLINHASLTLSTLTVTSAHPEDSSFYI	CSAGLAGGDSEQYF	GPGTRLTVT	TRBV20-1*05	TRBD2*01	TRBJ2-7*01	200	0.0003
HA1-B	TRB	DTEVTQTPKHLVMGMTNKKSLKCEQH	MGHRA	MYWYKQKAKKPPELMFV	YSYEKL	SINESVPSRFSPECPNSSLLNLHLHALQPEDSALYL	CASSQEVEAPQETQYF	GPGTRLLVL	TRBV4-1*01	TRBD1*01	TRBJ2-5*01	200	0.0003
HA1-B	TRB	EPEVTQTPSHQVTQMGQEVILRCVPI	SNHLY	FYWYRQILGQKVEFLVS	FYNNEI	SEKSEIFDDQFSVERPDGSNFTLKIRSTKLEDSAMYF	CASSGGVSSGNTIYF	GEGSWLTVV	TRBV2*01	TRBD2*02	TRBJ1-3*01	200	0.0003
HA1-B	TRB	DTGVSQDPRHKITKRGQNVTFRCDPI	SEHNR	LYWYRQTLGQGPEFLTY	FQNEAQ	LEKSRLLSDRFSAERPKGSFSTLEIQRTEQGDSAMYL	CASSFRRPQETQYF	GPGTRLLVL	TRBV7-9*03	TRBD1*01	TRBJ2-5*01	200	0.0003
HA1-B	TRB	KAGVTQTPRYLIKTRGQQVTLSCSPI	SGHRS	VSWYQQTPGQGLQFLFE	YFSETQ	RNKGNFPGRFSGRQFSNSRSEMNVSTLELGDSALYL	CASSPGPDSLEQYF	GPGTRLTVT	TRBV5-1*01	TRBD1*01	TRBJ2-7*01	200	0.0003
HA1-B	TRB	DVKVTQSSRYLVKRTGEKVFLECVQD	MDHEN	MFWYRQDPGLGLRLIYF	SYDVKM	KEKGDIPEGYSVSREKKERFSLILESASTNQTSMYL	CASSQTAGDSYEQYF	GPGTRLTVT	TRBV28*01	TRBD2*01	TRBJ2-7*01	200	0.0003
HA1-B	TRB	DAGVTQSPTHLIKTRGQQVTLRCSPK	SGHDT	VSWYQQALGQGPQFIFQ	YYEEEE	RQRGNFPDRFSGHQFPNYSSELNVNALLLGDSALYL	CASSLGEKTQYF	GPGTRLLVL	TRBV5-6*01	TRBD2*02	TRBJ2-5*01	200	0.0003
HA1-B	TRB	DSGVTQTPKHLITATGQRVTLRCSPR	SGDLS	VYWYQQSLDQGLQFLIQ	YYNGEE	RAKGNILERFSAQQFPDLHSELNLSSLELGDSALYF	CASSRQGQETQYF	GPGTRLLVL	TRBV9*01	TRBD1*01	TRBJ2-5*01	200	0.0003
HA1-B	TRB	EPEVTQTPSHQVTQMGQEVILRCVPI	SNHLY	FYWYRQILGQKVEFLVS	FYNNEI	SEKSEIFDDQFSVERPDGSNFTLKIRSTKLEDSAMYF	CASRGTGGSTDTQYF	GPGTRLTVL	TRBV2*01	TRBD1*01	TRBJ2-3*01	200	0.0003
HA1-B	TRB	GAVVSQHPSRVICKSGTSVKIECRSL	DFQATT	MFWYRQFPKKSLMLMAT	SNEGSKA	TYEQGVEKDKFLINHASLTLSTLTVTSAHPEDSSFYI	CSASLAFIQYF	GAGTRLSVL	TRBV20-1*05		TRBJ2-4*01	199	0.0003
HA1-B	TRB	GAVVSQHPSRVICKSGTSVKIECRSL	DFQATT	MFWYRQFPKKSLMLMAT	SNEGSKA	TYEQGVEKDKFLINHASLTLSTLTVTSAHPEDSSFYI	CSARVLAGGMSSYNEQFF	GPGTRLTVL	TRBV20-1*05	TRBD2*01	TRBJ2-1*01	199	0.0003
HA1-B	TRB	GAGVSQSPSNKVTEKGKDVELRCDPI	SGHTA	LYWYRQRLGQGLEFLIY	FQGNSA	PDKSGLPSDRFSAERTGESVSTLTIQRTQQEDSAVYL	CASSLAGGIYNEQFF	GPGTRLTVL	TRBV7-2*02	TRBD2*01	TRBJ2-1*01	199	0.0003
HA1-B	TRB	SAVISQKPSRDICQRGTSLTIQCQVD	SQVTM	MFWYRQQPGQSLTLIAT	ANQGSEA	TYESGFVIDKFPISRPNLTFSTLTVSNMSPEDSSIYL	CSAEGLHEQFF	GPGTRLTVL	TRBV29-1*01		TRBJ2-1*01	199	0.0003
HA1-B	TRB	DSGVTQTPKHLITATGQRVTLRCSPR	SGDLS	VYWYQQSLDQGLQFLIQ	YYNGEE	RAKGNILERFSAQQFPDLHSELNLSSLELGDSALYF	CASSARFRTGADEKLFF	GSGTQLSVL	TRBV9*01	TRBD1*01	TRBJ1-4*01	199	0.0003
HA1-B	TRB	GAVVSQHPSWVICKSGTSVKIECRSL	DFQATT	MFWYRQFPKQSLMLMAT	SNEGSKA	TYEQGVEKDKFLINHASLTLSTLTVTSAHPEDSSFYI	CSARGVDTQYF	GPGTRLTVL	TRBV20-1*01		TRBJ2-3*01	199	0.0003
HA1-B	TRB	GAVVSQHPSWVICKSGTSVKIECRSL	DFQATT	MFWYRQFPKQSLMLMAT	SNEGSKA	TYEQGVEKDKFLINHASLTLSTLTVTSAHPEDSSFYI	CSASSSRIGNTIYF	GEGSWLTVV	TRBV20-1*01	TRBD2*02	TRBJ1-3*01	199	0.0003
HA1-B	TRB	EADIYQTPRYLVIGTGKKITLECSQT	MGHDK	MYWYQQDPGMELHLIHY	SYGVNS	TEKGDLSSESTVSRIRTEHFPLTLESARPSHTSQYL	CASSDEGARNIQYF	GAGTRLSVL	TRBV25-1*01		TRBJ2-4*01	199	0.0003
HA1-B	TRB	IAGITQAPTSQILAAGRRMTLRCTQD	MRHNA	MYWYRQDLGLGLRLIHY	SNTAGT	TGKGEVPDGYSVSRANTDDFPLTLASAVPSQTSVYF	CASSASAYSNQPQHF	GDGTRLSIL	TRBV6-4*01		TRBJ1-5*01	199	0.0003
HA1-B	TRB	GAVVSQHPSWVICKSGTSVKIECRSL	DFQATT	MFWYRQFPKQSLMLMAT	SNEGSKA	TYEQGVEKDKFLINHASLTLSTLTVTSAHPEDSSFYI	CSVNRGGYNEQFF	GPGTRLTVL	TRBV20-1*01	TRBD1*01	TRBJ2-1*01	199	0.0003
HA1-B	TRB	DAGVIQSPRHEVTEMGQEVTLRCKPI	SGHNS	LFWYRQTMMRGLELLIY	FNNNVP	IDDSGMPEDRFSAKMPNASFSTLKIQPSEPRDSAVYF	CASSPRLRSDEQFF	GPGTRLTVL	TRBV12-3*01	TRBD2*01	TRBJ2-1*01	199	0.0003
HA1-B	TRB	DTEVTQTPKHLVMGMTNKKSLKCEQH	MGHRA	MYWYKQKAKKPPELMFV	YSYEKL	SINESVPSRFSPECPNSSLLNLHLHALQPEDSALYL	CASSQVIKGPNEKLFF	GSGTQLSVL	TRBV4-1*01	TRBD2*01	TRBJ1-4*01	199	0.0003
HA1-B	TRB	DTEVTQTPKHLVMGMTNKKSLKCEQH	MGHRA	MYWYKQKAKKPPELMFV	YSYEKL	SINESVPSRFSPECPNSSLLNLHLHALQPEDSALYL	CASSQGGVNEQYF	GPGTRLTVT	TRBV4-1*01	TRBD1*01	TRBJ2-7*01	199	0.0003
HA1-B	TRB	DTEVTQTPKHLVMGMTNKKSLKCEQH	MGHRA	MYWYKQKAKKPPELMFV	YSYEKL	SINESVPSRFSPECPNSSLLNLHLHALQPEDSALYL	CASSQGLQETQYF	GPGTRLLVL	TRBV4-1*01		TRBJ2-5*01	198	0.0003
HA1-B	TRB	DAMVIQNPRYQVTQFGKPVTLSCSQT	LNHNV	MYWYQQKSSQAPKLLFH	YYDKDF	NNEADTPDNFQSRRPNTSFCFLDIRSPGLGDAAMYL	CATAGRENTEAFF	GQGTRLTVV	TRBV15*02		TRBJ1-1*01	198	0.0003
HA1-B	TRB	DTEVTQTPKHLVMGMTNKKSLKCEQH	MGHRA	MYWYKQKAKKPPELMFV	YSYEKL	SINESVPSRFSPECPNSSLLNLHLHSLQPEDSALYL	CASSQTRTGAETQYF	GPGTRLLVL	TRBV4-1*01	TRBD1*01	TRBJ2-5*01	198	0.0003
HA1-B	TRB	DAMVIQNPRYQVTQFGKPVTLSCSQT	LNHNV	MYWYQQKSSQAPKLLFH	YYDKDF	NNEADTPDNFQSRRPNTSFCFLDIRSPGLGDAAMYL	CATSPAGRNEQFF	GPGTRLTVL	TRBV15*02	TRBD2*02	TRBJ2-1*01	198	0.0003
HA1-B	TRB	EAGVTQFPSHSVIEKGQTVTLRCDPI	SGHDN	LYWYRRVMGKEIKFLLH	FVKESK	QDESGMPNNRFLAERTGGTYSTLKVQPAELEDSGVYF	CASSLMDRGFNTGELFF	GEGSRLTVL	TRBV14*01	TRBD1*01	TRBJ2-2*01	198	0.0003
HA1-B	TRB	NAGVTQTPKFRILKIGQSMTLQCTQD	MNHNY	MYWYRQDPGMGLKLIYY	SVGAGI	TDKGEVPNGYNVSRSTTEDFPLRLELAAPSQTSVYF	CASSSPDGGLSYGYTF	GSGTRLTVV	TRBV6-6*01	TRBD1*01	TRBJ1-2*01	198	0.0003
HA1-B	TRB	NAGVTQTPKFQVLKTGQSMTLQCAQD	MNHNS	MYWYRQDPGMGLRLIYY	SASEGT	TDKGEVPNGYNVSRLNKREFSLRLESAAPSQTSVYF	CASWRRGGSEKLFF	GSGTQLSVL	TRBV6-1*01	TRBD2*02	TRBJ1-4*01	198	0.0003
HA1-B	TRB	DAGVIQSPRHEVTEMGQEVTLRCKPI	SGHDY	LFWYRQTMMRGLELLIY	FNNNVP	IDDSGMPEDRFSAKMPNASFSTLKIQPSEPRDSAVYF	CASSFLQVGPRPSSQGLMNTEAFF	GQGTRLTVV	TRBV12-4*01	TRBD1*01	TRBJ1-1*01	198	0.0003
HA1-B	TRB	GAVVSQHPSRVICKSGTSVKIECRSL	DFQATT	MFWYRQFPKKSLMLMAT	SNEGSKA	TYEQGVEKDKFLINHASLTLSTLTVTSAHPEDSSFYI	CSAREAGYGETQYF	GPGTRLLVL	TRBV20-1*05		TRBJ2-5*01	198	0.0003
HA1-B	TRB	GAGVSQSPSNKVTEKGKDVELRCDPI	SGHTA	LYWYRQRLGQGLEFLIY	FQGNSA	PDKSGLPSDRFSAERTGESVSTLTIQRTQQEDSAVYL	CASSYRQAPYYGYTF	GSGTRLTVV	TRBV7-2*02	TRBD1*01	TRBJ1-2*01	198	0.0003
HA1-B	TRB	DTGVSQDPRHKITKRGQNVTFRCDPI	SEHNR	LYWYRQTLGQGPEFLTY	FQNEAQ	LEKSRLLSDRFSAERPKGSFSTLEIQRTEQGDSAMYL	CASSAGTSGRTDNEQFF	GPGTRLTVL	TRBV7-9*03	TRBD2*02	TRBJ2-1*01	198	0.0003
HA1-B	TRB	NAGVTQTPKFQVLKTGQSMTLQCAQD	MNHEY	MSWYRQDPGMGLRLIHY	SVGAGI	TDQGEVPNGYNVSRSTTEDFPLRLLSAAPSQTSVYF	CASSYSPSGDTDTQYF	GPGTRLTVL	TRBV6-5*01	TRBD2*01	TRBJ2-3*01	197	0.0003
HA1-B	TRB	KAGVTQTPRYLIKTRGQQVTLSCSPI	SGHRS	VSWYQQTPGQGLQFLFE	YFSETQ	RNKGNFPGRFSGRQFSNSRSEMNVSTLELGDSALYL	CASSLKSLTTYNEQFF	GPGTRLTVL	TRBV5-1*01		TRBJ2-1*01	197	0.0003
HA1-B	TRB	DTEVTQTPKHLVMGMTNKKSLKCEQH	MGHRA	MYWYKQKAKKPPELMFV	YSYEKL	SINESVPSRFSPECPNSSLLNLHLHALQPEDSALYL	CASSQMDGSYEQYF	GPGTRLTVT	TRBV4-1*01		TRBJ2-7*01	197	0.0003
HA1-B	TRB	EAQVTQNPRYLITVTGKKLTVTCSQN	MNHEY	MSWYRQDPGLGLRQIYY	SMNVEV	TDKGDVPEGYKVSRKEKRNFPLILESPSPNQTSLYF	CASGGQGIYEQYF	GPGTRLTVT	TRBV27*01	TRBD1*01	TRBJ2-7*01	197	0.0003
HA1-B	TRB	EAGVAQSPRYKIIEKRQSVAFWCNPI	SGHAT	LYWYQQILGQGPKLLIQ	FQNNGV	VDDSQLPKDRFSAERLKGVDSTLKIQPAKLEDSAVYL	CASSLALGEHTDTQYF	GPGTRLTVL	TRBV11-2*03	TRBD1*01	TRBJ2-3*01	197	0.0003
HA1-B	TRB	EAQVTQNPRYLITVTGKKLTVTCSQN	MNHEY	MSWYRQDPGLGLRQIYY	SMNVEV	TDKGDVPEGYKVSRKEKRNFPLILESPSPNQTSLYF	CASSLYGGYEQYF	GPGTRLTVT	TRBV27*01	TRBD1*01	TRBJ2-7*01	197	0.0003
HA1-B	TRB	EPEVTQTPSHQVTQMGQEVILRCVPI	SNHLY	FYWYRQILGQKVEFLVS	FYNNEI	SEKSEIFDDQFSVERPDGSNFTLKIRSTKLEDSAMYF	CASSEWRISTDTQYF	GPGTRLTVL	TRBV2*01		TRBJ2-3*01	197	0.0003
HA1-B	TRB	SAVISQKPSRDICQRGTSLTIQCQVD	SQVTM	MFWYRQQPGQSLTLIAT	ANQGSEA	TYESGFVIDKFPISRPNLTFSTLTVSNMSPEDSSIYL	CSVEYGEKLFF	GSGTQLSVL	TRBV29-1*01		TRBJ1-4*01	197	0.0003
HA1-B	TRB	DTAVSQTPKYLVTQMGNDKSIKCEQN	LGHDT	MYWYKQDSKKFLKIMFS	YNNKEL	IINETVPNRFSPKSPDKAHLNLHINSLELGDSAVYF	CASATRLAGGQETQYF	GPGTRLLVL	TRBV3-1*01	TRBD2*02	TRBJ2-5*01	197	0.0003
HA1-B	TRB	EPEVTQTPSHQVTQMGQEVILRCVPI	SNHLY	FYWYRQILGQKVEFLVS	FYNNEI	SEKSEIFDDQFSVERPDGSNFTLKIRSTKLEDSAMYF	CASSDSLTAYNEQFF	GPGTRLTVL	TRBV2*01	TRBD1*01	TRBJ2-1*01	197	0.0003
HA1-B	TRB	DAGVIQSPRHEVTEMGQEVTLRCKPI	SGHNS	LFWYRQTMMRGLELLIY	FNNNVP	IDDSGMPEDRFSAKMPNASFSTLKIQPSEPRDSAVYF	CASITVGSPLHF	GNGTRLTVT	TRBV12-3*01		TRBJ1-6*02	197	0.0003
HA1-B	TRB	DAGITQSPRHKVTETGTPVTLRCHQT	ENHRY	MYWYRQDPGHGLRLIHY	SYGVKD	TDKGEVSDGYSVSRSKTEDFLLTLESATSSQTSVYF	CAITEQRGEYEQYF	GPGTRLTVT	TRBV10-3*02	TRBD2*01	TRBJ2-7*01	197	0.0003
HA1-B	TRB	EAQVTQNPRYLITVTGKKLTVTCSQN	MNHEY	MSWYRQDPGLGLRQIYY	SMNVEV	TDKGDVPEGYKVSRKEKRNFPLILESPSPNQTSLYF	CASSMGQRYEQYF	GPGTRLTVT	TRBV27*01	TRBD1*01	TRBJ2-7*01	197	0.0003
HA1-B	TRB	DADVTQTPRNRITKTGKRIMLECSQT	KGHDR	MYWYRQDPGLGLRLIYY	SFDVKD	INKGEISDGYSVSRQAQAKFSLSLESAIPNQTALYF	CATSALGGTPNTGELFF	GEGSRLTVL	TRBV24-1*01	TRBD2*01	TRBJ2-2*01	197	0.0003
HA1-B	TRB	ETGVTQTPRHLVMGMTNKKSLKCEQH	LGHNA	MYWYKQSAKKPLELMFV	YNFKEQ	TENNSVPSRFSPECPNSSHLFLHLHTLQPEDSALYL	CASSQLGTEQFF	GPGTRLTVL	TRBV4-2*01	TRBD1*01	TRBJ2-1*01	197	0.0003
HA1-B	TRB	EPEVTQTPSHQVTQMGQEVILRCVPI	SNHLY	FYWYRQILGQKVEFLVS	FYNNEI	SEKSEIFDDQFSVERPDGSNFTLKIRSTKLEDSAMYF	CASSERALYNQPQHF	GDGTRLSIL	TRBV2*01		TRBJ1-5*01	197	0.0003
HA1-B	TRB	DTKVTQRPRLLVKASEQKAKMDCVPI	KAHSY	VYWYRKKLEEELKFLVY	FQNEEL	IQKAEIINERFLAQCSKNSSCTLEIQSTESGDTALYF	CASSKVRRGYHQPQHF	GDGTRLSIL	TRBV21-1*01		TRBJ1-5*01	197	0.0003
HA1-B	TRB	KAGVTQTPRYLIKTRGQQVTLSCSPI	SGHRS	VSWYQQTPGQGLQFLFE	YFSETQ	RNKGNFPGRFSGRQFSNSRSEMNVSTLELGDSALYL	CASSIRQGSEQYF	GPGTRLTVT	TRBV5-1*01	TRBD1*01	TRBJ2-7*01	197	0.0003
HA1-B	TRB	SAVISQKPSRDICQRGTSLTIQCQVD	SQVTM	MFWYRQQPGQSLTLIAT	ANQGSEA	TYESGFVIDKFPISRPNLTFSTLTVSNMSPEDSSIYL	CSVSSGAPSQPQHF	GDGTRLSIL	TRBV29-1*01	TRBD1*01	TRBJ1-5*01	197	0.0003
HA1-B	TRB	DAGVIQSPRHEVTEMGQEVTLRCKPI	SGHNS	LFWYRQTMMRGLELLIY	FNNNVP	IDDSGMPEDRFSAKMPNASFSTLKIQPSEPRDSAVYF	CAANGGVGSGELFF	GEGSRLTVL	TRBV12-3*01	TRBD2*01	TRBJ2-2*01	197	0.0003
HA1-B	TRB	GAVVSQHPSRVICKSGTSVKIECRSL	DFQATT	MFWYRQFPKKSLMLMAT	SNEGSKA	TYEQGVEKDKFLINHASLTLSTLTVTSAHPEDSSFYI	CSARDAPEWKKLFF	GSGTQLSVL	TRBV20-1*05	TRBD1*01	TRBJ1-4*01	197	0.0003
HA1-B	TRB	IAGITQAPTSQILAAGRRMTLRCTQD	MRHNA	MYWYRQDLGLGLRLIHY	SNTAGT	TGKGEVPDGYSVSRANTDDFPLTLASAVPSQTSVYF	CASSEGLAGDTQYF	GPGTRLTVL	TRBV6-4*01	TRBD2*01	TRBJ2-3*01	196	0.0003
HA1-B	TRB	DTGVSQDPRHKITKRGQNVTFRCDPI	SEHNR	LYWYRQTLGQGPEFLTY	FQNEAQ	LEKSRLLSDRFSAERPKGSFSTLEIQRTEQGDSAMYL	CASSLAGDTEAFF	GQGTRLTVV	TRBV7-9*03	TRBD1*01	TRBJ1-1*01	196	0.0003
HA1-B	TRB	ETGVTQTPRHLVMGMTNKKSLKCEQH	LGHNA	MYWYKQSAKKPLELMFV	YNFKEQ	TENNSVPSRFSPECPNSSHLFLHLHTLQPEDSALYL	CASSQGGSYEQYF	GPGTRLTVT	TRBV4-2*01	TRBD2*02	TRBJ2-7*01	196	0.0003
HA1-B	TRB	NAGVMQNPRHLVRRRGQEARLRCSPM	KGHSH	VYWYRQLPEEGLKFMVY	LQKENI	IDESGMPKERFSAEFPKEGPSILRIQQVVRGDSAAYF	CASSPSGGATDTQYF	GPGTRLTVL	TRBV18*01	TRBD2*01	TRBJ2-3*01	196	0.0003
HA1-B	TRB	EPEVTQTPSHQVTQMGQEVILRCVPI	SNHLY	FYWYRQILGQKVEFLVS	FYNNEI	SEKSEIFDDQFSVERPDGSNFTLKIRSTKLEDSAMYF	CASRATGQMNTEAFF	GQGTRLTVV	TRBV2*01	TRBD1*01	TRBJ1-1*01	196	0.0003
HA1-B	TRB	DAGVIQSPRHEVTEMGQEVTLRCKPI	SGHNS	LFWYRQTMMRGLELLIY	FNNNVP	IDDSGMPEDRFSAKMPNASFSTLKIQPSEPRDSAVYF	CASSLDRAQEQYF	GPGTRLTVT	TRBV12-3*01		TRBJ2-7*01	196	0.0003
HA1-B	TRB	GAGVSQTPSNKVTEKGKYVELRCDPI	SGHTA	LYWYRQSLGQGPEFLIY	FQGTGA	ADDSGLPNDRFFAVRPEGSVSTLKIQRTERGDSAVYL	CASSSDPISGANVLTF	GAGSRLTVL	TRBV7-3*01		TRBJ2-6*01	196	0.0003
HA1-B	TRB	SAVISQKPSRDICQRGTSLTIQCQVD	SQVTM	MFWYRQQPGQSLTLIAT	ANQGSEA	TYESGFVIDKFPISRPNLTFSTLTVSNMSPEDSSIYL	CSVVGGSGANVLTF	GAGSRLTVL	TRBV29-1*01	TRBD2*01	TRBJ2-6*01	196	0.0003
HA1-B	TRB	GAVVSQHPSRVICKSGTSVKIECRSL	DFQATT	MFWYRQFPKKSLMLMAT	SNEGSKA	TYEQGVEKDKFLINHASLTLSTLTVTSAHPEDSSFYI	CSASVRAYEQYF	GPGTRLTVT	TRBV20-1*05	TRBD2*02	TRBJ2-7*01	196	0.0003
HA1-B	TRB	GAVVSQHPSWVICKSGTSVKIECRSL	DFQATT	MFWYRQFPKQSLMLMAT	SNEGSKA	TYEQGVEKDKFLINHASLTLSTLTVTSAHPEDSSFYI	CSATWLDAEAFF	GQGTRLTVV	TRBV20-1*01		TRBJ1-1*01	196	0.0003
HA1-B	TRB	DTEVTQTPKHLVMGMTNKKSLKCEQH	MGHRA	MYWYKQKAKKPPELMFV	YSYEKL	SINESVPSRFSPECPNSSLLNLHLHALQPEDSALYL	CASSQLPGNIQYF	GAGTRLSVL	TRBV4-1*01	TRBD1*01	TRBJ2-4*01	196	0.0003
HA1-B	TRB	NAGVTQTPKFQVLKTGQSMTLQCAQD	MNHEY	MSWYRQDPGMGLRLIHY	SVGAGI	TDQGEVPNGYNVSRSTTEDFPLRLLSAAPSQTSVYF	CASSQGDTQYF	GPGTRLTVL	TRBV6-5*01		TRBJ2-3*01	196	0.0003
HA1-B	TRB	GAGVSQSPRYKVAKRGQDVALRCDPI	SGHVS	LFWYQQALGQGPEFLTY	FQNEAQ	LDKSGLPSDRFFAERPEGSVSTLKIQRTQQEDSAVYL	CASSLGPAGGQDTQYF	GPGTRLTVL	TRBV7-8*01	TRBD2*01	TRBJ2-3*01	196	0.0003
HA1-B	TRB	NAGVMQNPRHLVRRRGQEARLRCSPM	KGHSH	VYWYRQLPEEGLKFMVY	LQKENI	IDESGMPKERFSAEFPKEGPSILRIQQVVRGDSAAYF	CASSPPVVQAKGEQYF	GPGTRLTVT	TRBV18*01		TRBJ2-7*01	196	0.0003
HA1-B	TRB	NAGVTQTPKFQVLKTGQSMTLQCAQD	MNHEY	MSWYRQDPGMGLRLIHY	SVGAGI	TDQGEVPNGYNVSRSTTEDFPLRLLSAAPSQTSVYF	CASRSFDREAGYTF	GSGTRLTVV	TRBV6-5*01		TRBJ1-2*01	196	0.0003
HA1-B	TRB	DADVTQTPRNRITKTGKRIMLECSQT	KGHDR	MYWYRQDPGLGLRLIYY	SFDVKD	INKGEISDGYSVSRQAQAKFSLSLESAIPNQTALYF	CATSDYSGRGPWIPGNEQFF	GPGTRLTVL	TRBV24-1*01	TRBD2*02	TRBJ2-1*01	196	0.0003
HA1-B	TRB	DTGVSQDPRHKITKRGQNVTFRCDPI	SEHNR	LYWYRQTLGQGPEFLTY	FQNEAQ	LEKSRLLSDRFSAERPKGSFSTLEIQRTEQGDSAMYL	CASSEGTSNQPQHF	GDGTRLSIL	TRBV7-9*03	TRBD1*01	TRBJ1-5*01	196	0.0003
HA1-B	TRB	DAGVIQSPRHEVTEMGQEVTLRCKPI	SGHNS	LFWYRQTMMRGLELLIY	FNNNVP	IDDSGMPEDRFSAKMPNASFSTLKIQPSEPRDSAVYF	CASSRWGRTGANEQYF	GPGTRLTVT	TRBV12-3*01	TRBD1*01	TRBJ2-7*01	196	0.0003
HA1-B	TRB	GAGVSQSPRYKVAKRGQDVALRCDPI	SGHVS	LFWYQQALGQGPEFLTY	FQNEAQ	LDKSGLPSDRFFAERPEGSVSTLKIQRTQQEDSAVYL	CASSLVGTGYTEAFF	GQGTRLTVV	TRBV7-8*01	TRBD1*01	TRBJ1-1*01	196	0.0003
HA1-B	TRB	EPEVTQTPSHQVTQMGQEVILRCVPI	SNHLY	FYWYRQILGQKVEFLVS	FYNNEI	SEKSEIFDDQFSVERPDGSNFTLKIRSTKLEDSAMYF	CASRREATQYF	GPGTRLLVL	TRBV2*01		TRBJ2-5*01	196	0.0003
HA1-B	TRB	DTGVSQDPRHKITKRGQNVTFRCDPI	SEHNR	LYWYRQTLGQGPEFLTY	FQNEAQ	LEKSRLLSDRFSAERPKGSFSTLEIQRAEQGDSAMYL	CASSLGLAGLYNEQFF	GPGTRLTVL	TRBV7-9*03	TRBD2*02	TRBJ2-1*01	195	0.0003
HA1-B	TRB	EAGVTQFPSHSVIEKGQTVTLRCDPI	SGHDN	LYWYRRVMGKEIKFLLH	FVKESK	QDESGMPNNRFLAERTGGTYSTLKVQPAELEDSGVYF	CASSQTGQGANTQYF	GPGTRLTVL	TRBV14*01	TRBD1*01	TRBJ2-3*01	195	0.0003
HA1-B	TRB	GAVVSQHPSRVICKSGTSVKIECRSL	DFQATT	MFWYRQFPKKSLMLMAT	SNEGSKA	TYEQGVEKDKFLINHASLTLSTLTVTSAHPEDSSFYI	CSARVGRDRDPGEQYF	GPGTRLTVT	TRBV20-1*05	TRBD1*01	TRBJ2-7*01	195	0.0003
HA1-B	TRB	EAQVTQNPRYLITVTGKKLTVTCSQN	MNHEY	MSWYRQDPGLGLRQIYY	SMNVEV	TDKGDVPEGYKVSRKEKRNFPLILESPSPNQTSLYF	CASSQGQGGNEQFF	GPGTRLTVL	TRBV27*01	TRBD1*01	TRBJ2-1*01	195	0.0003
HA1-B	TRB	NAGVTQTPKFRILKIGQSMTLQCTQD	MNHNY	MYWYRQDPGMGLKLIYY	SVGAGI	TDKGEVPNGYNVSRSTTEDFPLRLELAAPSQTSVYF	CASKLTDLYEQYF	GPGTRLTVT	TRBV6-6*01	TRBD1*01	TRBJ2-7*01	195	0.0003
HA1-B	TRB	GAGVSQSPSNKVTEKGKDVELRCDPI	SGHTA	LYWYRQRLGQGLEFLIY	FQGNSA	PDKSGLPSDRFSAERTGESVSTLTIQRTQQEDSAVYL	CASSLGAGITDTQYF	GPGTRLTVL	TRBV7-2*02	TRBD2*02	TRBJ2-3*01	195	0.0003
HA1-B	TRB	DADVTQTPRNRITKTGKRIMLECSQT	KGHDR	MYWYRQDPGLGLRLIYY	SFDVKD	INKGEISDGYSVSRQAQAKFSLSLESAIPNQTALYF	CATSFRTGSYTQYF	GPGTRLTVL	TRBV24-1*01	TRBD1*01	TRBJ2-3*01	195	0.0003
HA1-B	TRB	NAGVTQTPKFQVLKTGQSMTLQCAQD	MNHEY	MSWYRQDPGMGLRLIHY	SVGAGI	TDQGEVPNGYNVSRSTTEDFPLRLLSAAPSQTSVYF	CASSYSSGSANTIYF	GEGSWLTVV	TRBV6-5*01	TRBD2*01	TRBJ1-3*01	195	0.0003
HA1-B	TRB	DVKVTQSSRYLVKRTGEKVFLECVQD	MDHEN	MFWYRQDPGLGLRLIYF	SYDVKM	KEKGDIPEGYSVSREKKERFSLILESASTNQTSMYL	CASSIPSSVYTGELFF	GEGSRLTVL	TRBV28*01	TRBD2*01	TRBJ2-2*01	195	0.0003
HA1-B	TRB	EAQVTQNPRYLITVTGKKLTVTCSQN	MNHEY	MSWYRQDPGLGLRQIYY	SMNVEV	TDKGDVPEGYKVSRKEKRNFPLILESPSPNQTSLYF	CASTPAQDSLAEAFF	GQGTRLTVV	TRBV27*01	TRBD2*01	TRBJ1-1*01	195	0.0003
HA1-B	TRB	EAQVTQNPRYLITVTGKKLTVTCSQN	MNHEY	MSWYRQDPGLGLRQIYY	SMNVEV	TDKGDVPEGYKVSRKEKRNFPLILESPSPNQTSLYF	CASSLLTSGGANEQFF	GPGTRLTVL	TRBV27*01	TRBD2*01	TRBJ2-1*01	195	0.0003
HA1-B	TRB	DTKVTQRPRLLVKASEQKAKMDCVPI	KAHSY	VYWYRKKLEEELKFLVY	FQNEEL	IQKAEIINERFLAQCSKNSSCTLEIQSTESGDTALYF	CASRKGHPAFF	GQGTRLTVV	TRBV21-1*01		TRBJ1-1*01	195	0.0003
HA1-B	TRB	DTGVSQDPRHKITKRGQNVTFRCDPI	SEHNR	LYWYRQTLGQGPEFLTY	FQNEAQ	LEKSRLLSDRFSAERPKGSFSTLEIQRTEQGDSAMYL	CASSSRTGEAGGPYNEQFF	GPGTRLTVL	TRBV7-9*03	TRBD1*01	TRBJ2-1*01	195	0.0003
HA1-B	TRB	DTGVSQDPRHKITKRGQNVTFRCDPI	SEHNR	LYWYRQTLGQGPEFLTY	FQNEAQ	LEKSRLLSDRFSAERPKGSFSTLEIQRTEQGDSAMYL	CASSRATGPQGLFF	GSGTQLSVL	TRBV7-9*03	TRBD1*01	TRBJ1-4*01	195	0.0003
HA1-B	TRB	DAGITQSPRYKITETGRQVTLMCHQT	WSHSY	MFWYRQDLGHGLRLIYY	SAAADI	TDKGEVPDGYVVSRSKTENFPLTLESATRSQTSVYF	CASRGLTAGSYNEQFF	GPGTRLTVL	TRBV10-2*01	TRBD2*01	TRBJ2-1*01	195	0.0003
HA1-B	TRB	EAGVAQSPRYKIIEKRQSVAFWCNPI	SGHAT	LYWYQQILGQGPKLLIQ	FQNNGV	VDDSQLPKDRFSAERLKGVDSTLKIQPAKLEDSAVYL	CASSLSGGNYNEQFF	GPGTRLTVL	TRBV11-2*01	TRBD2*01	TRBJ2-1*01	194	0.0003
HA1-B	TRB	DVKVTQSSRYLVKRTGEKVFLECVQD	MDHEN	MFWYRQDPGLGLRLIYF	SYDVKM	KEKGDIPEGYSVSREKKERFSLILESASTNQTSMYL	CASSLSNDEQYF	GPGTRLTVT	TRBV28*01		TRBJ2-7*01	194	0.0003
HA1-B	TRB	EPEVTQTPSHQVTQMGQEVILRCVPI	SNHLY	FYWYRQILGQKVEFLVS	FYNNEI	SEKSEIFDDQFSVERPDGSNFTLKIRSTKLEDSAMYF	CASRRDSNQPQHF	GDGTRLSIL	TRBV2*01	TRBD2*02	TRBJ1-5*01	194	0.0003
HA1-B	TRB	EAQVTQNPRYLITVTGKKLTVTCSQN	MNHEY	MSWYRQDPGLGLRQIYY	SMNVEV	TDKGDVPEGYKVSRKEKRNFPLILESPSPNQTSLYF	CASSFGGDTGELFF	GEGSRLTVL	TRBV27*01		TRBJ2-2*01	194	0.0003
HA1-B	TRB	GAGVSQSPRYKVTKRGQDVALRCDPI	SGHVS	LYWYRQALGQGPEFLTY	FNYEAQ	QDKSGLPNDRFSAERPEGSISTLTIQRTEQRDSAMYR	CASSRQGYEQYF	GPGTRLTVT	TRBV7-6*01	TRBD1*01	TRBJ2-7*01	194	0.0003
HA1-B	TRB	GAGVSQSPSNKVTEKGKDVELRCDPI	SGHTA	LYWYRQRLGQGLEFLIY	FQGNSA	PDKSGLPSDRFSAERTGESVSTLTIQRTQQEDSAVYL	CASSLWDNEQFF	GPGTRLTVL	TRBV7-2*02		TRBJ2-1*01	194	0.0003
HA1-B	TRB	KAGVTQTPRYLIKTRGQQVTLSCSPI	SGHRS	VSWYQQTPGQGLQFLFE	YFSETQ	RNKGNFPGRFSGRQFSNSRSEMNVSTLELGDSALYL	CASSPGQGADSPLHF	GNGTRLTVT	TRBV5-1*01	TRBD1*01	TRBJ1-6*02	194	0.0003
HA1-B	TRB	DTEVTQTPKHLVMGMTNKKSLKCEQH	MGHRA	MYWYKQKAKKPPELMFV	YSYEKL	SINESVPSRFSPECPNSSLLNLHLHALQPEDSALYL	CASSQVGTGTGYHEQYF	GPGTRLTVT	TRBV4-1*01	TRBD1*01	TRBJ2-7*01	194	0.0003
HA1-B	TRB	GAGVSQSPRYKVAKRGQDVALRCDPI	SGHVS	LFWYQQALGQGPEFLTY	FQNEAQ	LDKSGLPSDRFFAERPEGSVSTLKIQRTQQEDSAVYL	CASSLVAGFYEQYF	GPGTRLTVT	TRBV7-8*01	TRBD2*01	TRBJ2-7*01	194	0.0003
HA1-B	TRB	NAGVTQTPKFQVLKTGQSMTLQCAQD	MNHNS	MYWYRQDPGMGLRLIYY	SASEGT	TDKGEVPNGYNVSRLNKREFSLRLESAAPSQTSVYF	CASSRALPEAFF	GQGTRLTVV	TRBV6-1*01	TRBD2*02	TRBJ1-1*01	194	0.0003
HA1-B	TRB	DAGVTQSPTHLIKTRGQQVTLRCSPK	SGHDT	VSWYQQALGQGPQFIFQ	YYEEEE	RQRGNFPDRFSGHQFPNYSSELNVNALLLGDSALYL	CASSLNSNQPQHF	GDGTRLSIL	TRBV5-6*01		TRBJ1-5*01	194	0.0003
HA1-B	TRB	DTEVTQTPKHLVMGMTNKKSLKCEQH	MGHRA	MYWYKQKAKKPPELMFV	YSYEKL	SINESVPSRFSPECPNSSLLNLHLHALQPEDSALYL	CASSQAPGQGFEKLFF	GSGTQLSVL	TRBV4-1*01	TRBD1*01	TRBJ1-4*01	194	0.0003
HA1-B	TRB	DTKVTQRPRLLVKASEQKAKMDCVPI	KAHSY	VYWYRKKLEEELKFLVY	FQNEEL	IQKAEIINERFLAQCSKNSSCTLEIQSTESGDTALYF	CASSPRGQGDTEAFF	GQGTRLTVV	TRBV21-1*01	TRBD1*01	TRBJ1-1*01	194	0.0003
HA1-B	TRB	NAGVTQTPKFQVLKTGQSMTLQCAQD	MNHEY	MSWYRQDPGMGLRLIHY	SVGAGI	TDQGEVPNGYNVSRSTTEDFPLRLLSAAPSQTSVYF	CASSSWDRGEAFF	GQGTRLTVV	TRBV6-5*01	TRBD1*01	TRBJ1-1*01	194	0.0003
HA1-B	TRB	DAGVTQSPTHLIKTRGQQVTLRCSPK	SGHDT	VSWYQQALGQGPQFIFQ	YYEEEE	RQRGNFPDRFSGHQFPNYSSELNVNALLLGDSALYL	CASGTGQGMVEQYF	GPGTRLTVT	TRBV5-6*01	TRBD1*01	TRBJ2-7*01	194	0.0003
HA1-B	TRB	NAGVTQTPKFQVLKTGQSMTLQCAQD	MNHEY	MSWYRQDPGMGLRLIHY	SVGAGI	TDQGEVPNGYNVSRSTTEDFPLRLLSAAPSQTSVYF	CASSPGYEQYF	GPGTRLTVT	TRBV6-5*01	TRBD1*01	TRBJ2-7*01	194	0.0003
HA1-B	TRB	EAQVTQNPRYLITVTGKKLTVTCSQN	MNHEY	MSWYRQDPGLGLRQIYY	SMNVEV	TDKGDVPEGYKVSRKEKRNFPLILESPSPNQTSLYF	CASSPSSGRATGELFF	GEGSRLTVL	TRBV27*01	TRBD2*02	TRBJ2-2*01	194	0.0003
HA1-B	TRB	DTEVTQTPKHLVMGMTNKKSLKCEQH	MGHRA	MYWYKQKAKKPPELMFV	YSYEKL	SINESVPSRFSPECPNSSLLNLHLHALQPEDSALYL	CASSQGAFLGQQNTEASF	GQGTRLTVV	TRBV4-1*01	TRBD1*01	TRBJ1-1*01	194	0.0003
HA1-B	TRB	EADIYQTPRYLVIGTGKKITLECSQT	MGHDK	MYWYQQDPGMELHLIHY	SYGVNS	TEKGDLSSESTVSRIRTEHFPLTLESARPSHTSQYL	CASSDSGPYNEQFF	GPGTRLTVL	TRBV25-1*01	TRBD2*01	TRBJ2-1*01	194	0.0003
HA1-B	TRB	DTEVTQTPKHLVMGMTNKKSLKCEQH	MGHRA	MYWYKQKAKKPPELMFV	YSYEKL	SINESVPSRFSPECPNSSLLNLHLHALQPEDSALYL	CASRETGTFTDTQYF	GPGTRLTVL	TRBV4-1*01	TRBD2*01	TRBJ2-3*01	194	0.0003
HA1-B	TRB	GAVVSQHPSRVICKSGTSVKIECRSL	DFQATT	MFWYRQFPKKSLMLMAT	SNEGSKA	TYEQGVEKDKFLINHASLTLSTLTVTSAHPEDSSFYI	CSARGGLAGGISYEQYF	GPGTRLTVT	TRBV20-1*05	TRBD2*02	TRBJ2-7*01	194	0.0003
HA1-B	TRB	DTEVTQTPKHLVMGMTNKKSLKCEQH	MGHRA	MYWYKQKAKKPPELMFV	YSYEKL	SINESVPSRFSPECPNSSLLNLHLHALQPEDSALYL	CASSQDHSRGAYGYTF	GSGTRLTVV	TRBV4-1*01	TRBD2*01	TRBJ1-2*01	194	0.0003
HA1-B	TRB	DSGVTQTPKHLITATGQRVTLRCSPR	SGDLS	VYWYQQSLDQGLQFLIQ	YYNGEE	RAKGNILERFSAQQFPDLHSELNLSSLELGDSALYF	CASSVGGNQETQYF	GPGTRLLVL	TRBV9*01		TRBJ2-5*01	194	0.0003
HA1-B	TRB	GAVVSQHPSWVICKSGTSVKIECRSL	DFQATT	MFWYRQFPKQSLMLMAT	SNEGSKA	TYEQGVEKDKFLINHASLTLSTLTVTSAHPEDSSFYI	CSALDRNNQPQHF	GDGTRLSIL	TRBV20-1*01	TRBD1*01	TRBJ1-5*01	194	0.0003
HA1-B	TRB	EPEVTQTPSHQVTQMGQEVILRCVPI	SNHLY	FYWYRQILGQKVEFLVS	FYNNEI	SEKSEIFDDQFSVERPDGSNFTLKIRSTKLEDSAMYF	CATTISYNEQFF	GPGTRLTVL	TRBV2*01	TRBD2*01	TRBJ2-1*01	194	0.0003
HA1-B	TRB	DAGVTQSPTHLIKTRGQQVTLRCSPK	SGHDT	VSWYQQALGQGPQFIFQ	YYEEEE	RQRGNFPDRFSGHQFPNYSSELNVNALLLGDSALYL	CASSSGLDHSYEQYF	GPGTRLTVT	TRBV5-6*01	TRBD2*01	TRBJ2-7*01	194	0.0003
HA1-B	TRB	DTEVTQTPKHLVMGMTNKKSLKCEQH	MGHRA	MYWYKQKAKKPPELMFV	YSYEKL	SINESVPSRFSPECPNSSLLNLHLHALQPEDSALYL	CASSQAPAGEYTEAFF	GQGTRLTVV	TRBV4-1*01	TRBD2*01	TRBJ1-1*01	193	0.0003
HA1-B	TRB	GAGVSQSPRYKVAKRGQDVALRCDPI	SGHVS	LFWYQQALGQGPEFLTY	FQNEAQ	LDKSGLPSDRFFAERPEGSVSTLKIQRTQQEDSAVYL	CASSLANFGVDQPQHF	GDGTRLSIL	TRBV7-8*01	TRBD2*01	TRBJ1-5*01	193	0.0003
HA1-B	TRB	DSGVTQTPKHLITATGQRVTLRCSPR	SGDLS	VYWYQQSLDQGLQFLIQ	YYNGEE	RAKGNILERFSAQQFPDLHSELNLSSLELGDSALYF	CASSAGQGNEKLFF	GSGTQLSVL	TRBV9*01	TRBD1*01	TRBJ1-4*01	193	0.0003
HA1-B	TRB	EAQVTQNPRYLITVTGKKLTVTCSQN	MNHEY	MSWYRQDPGLGLRQIYY	SMNVEV	TDKGDVPEGYKVSRKEKRNFPLILESPSPNQTSLYF	CASSFSGRNQPQHF	GDGTRLSIL	TRBV27*01		TRBJ1-5*01	193	0.0003
HA1-B	TRB	ETGVTQSPTHLIKTRGQQVTLRCSSQ	SGHNT	VSWYQQALGQGPQFIFQ	YYREEE	NGRGNFPPRFSGLQFPNYSSELNVNALELDDSALYL	CASSSVAGDFTGELFF	GEGSRLTVL	TRBV5-4*01	TRBD2*01	TRBJ2-2*01	193	0.0003
HA1-B	TRB	DVKVTQSSRYLVKRTGEKVFLECVQD	MDHEN	MFWYRQDPGLGLRLIYF	SYDVKM	KEKGDIPEGYSVSREKKERFSLILESASTNQTSMYL	CASSFPTRNTEAFF	GQGTRLTVV	TRBV28*01		TRBJ1-1*01	193	0.0003
HA1-B	TRB	EAQVTQNPRYLITVTGKKLTVTCSQN	MNHEY	MSWYRQDPGLGLRQIYY	SMNVEV	TDKGDVPEGYKVSRKEKRNFPLILESPSPNQTSLYF	CASSSTDTQYF	GPGTRLTVL	TRBV27*01		TRBJ2-3*01	193	0.0003
HA1-B	TRB	DTEVTQTPKHLVMGMTNKKSLKCEQH	MGHRA	MYWYKQKAKKPPELMFV	YSYEKL	SINESVPSRFSPECPNSSLLNLHLHALQPEDSALYL	CASSQLQGRGTEAFF	GQGTRLTVV	TRBV4-1*01	TRBD1*01	TRBJ1-1*01	193	0.0003
HA1-B	TRB	IAGITQAPTSQILAAGRRMTLRCTQD	MRHNA	MYWYRQDLGLGLRLIHY	SNTAGT	TGKGEVPDGYSVSRANTDDFPLTLASAVPSQTSVYF	CASSGFQGARSDTQYF	GPGTRLTVL	TRBV6-4*01	TRBD1*01	TRBJ2-3*01	193	0.0003
HA1-B	TRB	DSGVTQTPKHLITATGQRVTLRCSPR	SGDLS	VYWYQQSLDQGLQFLIQ	YYNGEE	RAKGNILERFSAQQFPDLHSELNLSSLELGDSALYF	CASSVDMGSSYEQYF	GPGTRLTVT	TRBV9*01		TRBJ2-7*01	193	0.0003
HA1-B	TRB	DADVTQTPRNRITKTGKRIMLECSQT	KGHDR	MYWYRQDPGLGLRLIYY	SFDVKD	INKGEISDGYSVSRQAQAKFSLSLESAIPNQTALYF	CATSDDRVGQPQHF	GDGTRLSIL	TRBV24-1*01	TRBD1*01	TRBJ1-5*01	193	0.0003
HA1-B	TRB	DVKVTQSSRYLVKRTGEKVFLECVQD	MDHEN	MFWYRQDPGLGLRLIYF	SYDVKM	KEKGDIPEGYSVSREKKERFSLILESASTNQTSMYL	CASSSSGQGPEKPYNSPLHF	GNGTRLTVT	TRBV28*01	TRBD1*01	TRBJ1-6*02	193	0.0003
HA1-B	TRB	DTKVTQRPRLLVKASEQKAKMDCVPI	KAHSY	VYWYRKKLEEELKFLVY	FQNEEL	IQKAEIINERFLAQCSKNSSCTLEIQSTESGDTALYF	CASSVGGQKYCYEQYF	GPGTRLTVT	TRBV21-1*01	TRBD2*01	TRBJ2-7*01	193	0.0003
HA1-B	TRB	GAGVSQSPRYKVTKRGQDVALRCDPI	SGHVS	LYWYRQALGQGPEFLTY	FNYEAQ	QDKSGLPNDRFSAERPEGSISTLTIQRTEQRDSAMYR	CASSLGTSESPLHF	GNGTRLTVT	TRBV7-6*01	TRBD1*01	TRBJ1-6*02	193	0.0003
HA1-B	TRB	GAVVSQHPSRVICKSGTSVKIECRSL	DFQATT	MFWYRQFPKKSLMLMAT	SNEGSKA	TYEQGVEKDKFLINHASLTLSTLTVTSAHPEDSSFYI	CSVWTGYEQYF	GPGTRLTVT	TRBV20-1*05		TRBJ2-7*01	193	0.0003
HA1-B	TRB	KAGVTQTPRYLIKTRGQQVTLSCSPI	SGHRS	VSWYQQTPGQGLQFLFE	YFSETQ	RNKGNFPGRFSGRQFSNSRSEMNVSTLELGDSALYL	CASSPGLGMGLAGTYEQYF	GPGTRLTVT	TRBV5-1*01	TRBD2*02	TRBJ2-7*01	193	0.0003
HA1-B	TRB	GAGVSQSPRYKVTKRGQDVALRCDPI	SGHVS	LYWYRQALGQGPEFLTY	FNYEAQ	QDKSGLPNDRFSAERPEGSISTLTIQRTEQRDSAMYR	CASSLVETPNTEAFF	GQGTRLTVV	TRBV7-6*01		TRBJ1-1*01	193	0.0003
HA1-B	TRB	NAGVTQTPKFQVLKTGQSMTLQCAQD	MNHEY	MSWYRQDPGMGLRLIHY	SVGAGI	TDQGEVPNGYNVSRSTTEDFPLRLLSAAPSQTSVYF	CASSQPTSGNTDTQYF	GPGTRLTVL	TRBV6-5*01	TRBD2*01	TRBJ2-3*01	193	0.0003
HA1-B	TRB	DTGVSQDPRHKITKRGQNVTFRCDPI	SEHNR	LYWYRQTLGQGPEFLTY	FQNEAQ	LEKSRLLSDRFSAERPKGSFSTLEIQRTEQGDSAMYL	CASSRVGTKKGQPQHF	GDGTRLSIL	TRBV7-9*03	TRBD1*01	TRBJ1-5*01	193	0.0003
HA1-B	TRB	IAGITQAPTSQILAAGRRMTLRCTQD	MRHNA	MYWYRQDLGLGLRLIHY	SNTAGT	TGKGEVPDGYSVSRANTDDFPLTLASAVPSQTSVYF	CASSEGTGGSGANVLTF	GAGSRLTVL	TRBV6-4*01	TRBD1*01	TRBJ2-6*01	193	0.0003
HA1-B	TRB	DVKVTQSSRYLVKRTGEKVFLECVQD	MDHEN	MFWYRQDPGLGLRLIYF	SYDVKM	KEKGDIPEGYSVSREKKERFSLILESASTNQTSMYL	CASSSSGVGYTF	GSGTRLTVV	TRBV28*01	TRBD1*01	TRBJ1-2*01	193	0.0003
HA1-B	TRB	DTEVTQTPKHLVMGMTNKKSLKCEQH	MGHRA	MYWYKQKAKKPPELMFV	YSYEKL	SINESVPSRFSPECPNSSLLNLHLHALQPEDSALYL	CASSLGYSNQPQHF	GDGTRLSIL	TRBV4-1*01		TRBJ1-5*01	192	0.0003
HA1-B	TRB	DVKVTQSSRYLVKRTGEKVFLECVQD	MDHEN	MFWYRQDPGLGLRLIYF	SYDVKM	KEKGDIPEGYSVSREKKERFSLILESASTNQTSMYL	CASSLYGTPIFSYNEQFF	GPGTRLTVL	TRBV28*01	TRBD1*01	TRBJ2-1*01	192	0.0003
HA1-B	TRB	NAGVTQTPKFQVLKTGQSMTLQCAQD	MNHEY	MSWYRQDPGMGLRLIHY	SVGAGI	TDQGEVPNGYNVSRSTTEDFPLRLLSAAPSQTSVYF	CASSQGAYEQYF	GPGTRLTVT	TRBV6-5*01	TRBD2*02	TRBJ2-7*01	192	0.0003
HA1-B	TRB	DTEVTQTPKHLVMGMTNKKSLKCEQH	MGHRA	MYWYKQKAKKPPELMFV	YSYEKL	SINESVPSRFSPECPNSSLLNLHLHALQPEDSALYL	CASSQDRGELFF	GEGSRLTVL	TRBV4-1*01		TRBJ2-2*01	192	0.0003
HA1-B	TRB	DAGVTQSPTHLIKTRGQQVTLRCSPK	SGHDT	VSWYQQALGQGPQFIFQ	YYEEEE	RQRGNFPDRFSGHQFPNYSSELNVNALLLGDSALYL	CASSFGARGRYGYTF	GSGTRLTVV	TRBV5-6*01	TRBD2*01	TRBJ1-2*01	192	0.0003
HA1-B	TRB	DAGITQSPRYKITETGRQVTLMCHQT	WSHSY	MFWYRQDLGHGLRLIYY	SAAADI	TDKGEVPDGYVVSRSKTENFPLTLESATRSQTSVYF	CASSAVRGPYGYTF	GSGTRLTVV	TRBV10-2*01		TRBJ1-2*01	192	0.0003
HA1-B	TRB	GAGVSQTPSNKVTEKGKYVELRCDPI	SGHTA	LYWYRQSLGQGPEFLIY	FQGTGA	ADDSGLPNDRFFAVRPEGSVSTLKIQRTERGDSAVYL	CASSAYLTNEQFF	GPGTRLTVL	TRBV7-3*01		TRBJ2-1*01	192	0.0003
HA1-B	TRB	DAGITQSPRHKVTETGTPVTLRCHQT	ENHRY	MYWYRQDPGHGLRLIHY	SYGVKD	TDKGEVSDGYSVSRSKTEDFLLTLESATSSQTSVYF	CATSTGSYNEQFF	GPGTRLTVL	TRBV10-3*02	TRBD1*01	TRBJ2-1*01	192	0.0003
HA1-B	TRB	DTGVSQDPRHKITKRGQNVTFRCDPI	SEHNR	LYWYRQTLGQGPEFLTY	FQNEAQ	LEKSRLLSDRFSAERPKGSFSTLEIQRTEQGDSAMYL	CASSSTGPRNQPQHF	GDGTRLSIL	TRBV7-9*03	TRBD2*01	TRBJ1-5*01	192	0.0003
HA1-B	TRB	NAGVMQNPRHLVRRRGQEARLRCSPM	KGHSH	VYWYRQLPEEGLKFMVY	LQKENI	IDESGMPKERFSAEFPKEGPSILRIQQVVRGDSAAYF	CASSPPTGTRGGQYF	GPGTRLTVT	TRBV18*01	TRBD2*01	TRBJ2-7*01	192	0.0003
HA1-B	TRB	DAGVTQSPTHLIKTRGQQVTLRCSPK	SGHDT	VSWYQQALGQGPQFIFQ	YYEEEE	RQRGNFPDRFSGHQFPNYSSELNVNALLLGDSALYL	CASSLGILAGTDTQYF	GPGTRLTVL	TRBV5-6*01	TRBD2*01	TRBJ2-3*01	192	0.0003
HA1-B	TRB	GAGVSQSPSNKVTEKGKDVELRCDPI	SGHTA	LYWYRQRLGQGLEFLIY	FQGNSA	PDKSGLPSDRFSAERTGESVSTLTIQRTQQEDSAVYL	CASSLAGTPNQPQHF	GDGTRLSIL	TRBV7-2*02	TRBD1*01	TRBJ1-5*01	192	0.0003
HA1-B	TRB	DSGVTQTPKHLITATGQRVTLRCSPR	SGDLS	VYWYQQSLDQGLQFLIQ	YYNGEE	RAKGNILERFSAQQFPDLHSELNLSSLELGDSALYF	CASSVPGMDTQYF	GPGTRLTVL	TRBV9*01		TRBJ2-3*01	192	0.0003
HA1-B	TRB	EAGVAQSPRYKIIEKRQSVAFWCNPI	SGHAT	LYWYQQILGQGPKLLIQ	FQNNGV	VDDSQLPKDRFSAERLKGVDSTLKIQPAKLEDSAVYL	CASANSGSSYNEQFF	GPGTRLTVL	TRBV11-2*01	TRBD2*01	TRBJ2-1*01	192	0.0003
HA1-B	TRB	NAGVTQTPKFRILKIGQSMTLQCTQD	MNHNY	MYWYRQDPGMGLKLIYY	SVGAGI	TDKGEVPNGYNVSRSTTEDFPLRLELAAPSQTSVYF	CASRGVSGNTIYF	GEGSWLTVV	TRBV6-6*01		TRBJ1-3*01	192	0.0003
HA1-B	TRB	EAQVTQNPRYLITVTGKKLTVTCSQN	MNHEY	MSWYRQDPGLGLRQIYY	SMNVEV	TDKGDVPEGYKVSRKEKRNFPLILESPSPNQTSLYF	CASNPDSSYNEQFF	GPGTRLTVL	TRBV27*01	TRBD2*01	TRBJ2-1*01	192	0.0003
HA1-B	TRB	KAGVTQTPRYLIKTRGQQVTLSCSPI	SGHRS	VSWYQQTPGQGLQFLFE	YFSETQ	RNKGNFPGRFSGRQFSNSRSEMNVSTLELGDSALYL	CASNHAGGYTEAFF	GQGTRLTVV	TRBV5-1*01	TRBD1*01	TRBJ1-1*01	192	0.0003
HA1-B	TRB	DAGVIQSPRHEVTEMGQEVTLRCKPI	SGHNS	LFWYRQTMMRGLELLIY	FNNNVP	IDDSGMPEDRFSAKMPNASFSTLKIQPSEPRDSAVYF	CASRTPGQISSYNEQFF	GPGTRLTVL	TRBV12-3*01	TRBD1*01	TRBJ2-1*01	192	0.0003
HA1-B	TRB	EAGVAQSPRYKIIEKRQSVAFWCNPI	SGHAT	LYWYQQILGQGPKLLIQ	FQNNGV	VDDSQLPKDRFSAERLKGVDSTLKIQPAKLEDSAVYL	CASSLSSGPGFYGYTF	GSGTRLTVV	TRBV11-2*03	TRBD1*01	TRBJ1-2*01	191	0.0003
HA1-B	TRB	EAQVTQNPRYLITVTGKKLTVTCSQN	MNHEY	MSWYRQDPGLGLRQIYY	SMNVEV	TDKGDVPEGYKVSRKEKRNFPLILESPSPNQTSLYF	CASSLNTGELFF	GEGSRLTVL	TRBV27*01		TRBJ2-2*01	191	0.0003
HA1-B	TRB	DTEVTQTPKHLVMGMTNKKSLKCEQH	MGHRA	MYWYKQKAKKPPELMFV	YSYEKL	SINESVPSRFSPECPNSSLLNLHLHALQPEDSALYL	CASSHLPGTREKLFF	GSGTQLSVL	TRBV4-1*01	TRBD1*01	TRBJ1-4*01	191	0.0003
HA1-B	TRB	EAQVTQNPRYLITVTGKKLTVTCSQN	MNHEY	MSWYRQDPGLGLRQIYY	SMNVEV	TDKGDVPEGYKVSRKEKRNFPLILESPSPNQTSLYF	CASSLESGGFTEAFF	GQGTRLTVV	TRBV27*01	TRBD2*01	TRBJ1-1*01	191	0.0003
HA1-B	TRB	GAVVSQHPSWVICKSGTSVKIECRSL	DFQATT	MFWYRQFPKQSLMLMAT	SNEGSKA	TYEQGVEKDKFLINHASLTLSTLTVTSAHPEDSSFYI	CSASRDSYKNIQYF	GAGTRLSVL	TRBV20-1*01	TRBD1*01	TRBJ2-4*01	191	0.0003
HA1-B	TRB	DAGVIQSPRHEVTEMGQEVTLRCKPI	SGHDY	LFWYRQTMMRGLELLIY	FNNNVP	IDDSGMPEDRFSAKMSNASFSTLKIQPSEPRDSAVYF	CASSITEYSNQPQHF	GDGTRLSIL	TRBV12-4*01		TRBJ1-5*01	191	0.0003
HA1-B	TRB	DTGVSQDPRHKITKRGQNVTFRCDPI	SEHNR	LYWYRQTLGQGPEFLTY	FQNEAQ	LEKSRLLSDRFSAERPKGSFSTLEIQRTEQGDSAMYL	CASSVNYGYTF	GSGTRLTVV	TRBV7-9*03		TRBJ1-2*01	191	0.0003
HA1-B	TRB	GAVVSQHPSWVICKSGTSVKIECRSL	DFQATT	MFWYRQFPKQSLMLMAT	SNEGSKA	TYEQGVEKDKFLINHASLTLSTLTVTSAHPEDSSFYI	CSASDRRSPLHF	GNGTRLTVT	TRBV20-1*01	TRBD1*01	TRBJ1-6*02	191	0.0003
HA1-B	TRB	KAGVTQTPRYLIKTRGQQVTLSCSPI	SGHRS	VSWYQQTPGQGLQFLFE	YFSETQ	RNKGNFPGRFSGRQFSNSRSEMNVSTLELGDSALYL	CASSLAATDTQYF	GPGTRLTVL	TRBV5-1*01		TRBJ2-3*01	191	0.0003
HA1-B	TRB	NAGVTQTPKFQVLKTGQSMTLQCAQD	MNHNS	MYWYRQDPGMGLRLIYY	SASEGT	TDKGEVPNGYNVSRLNKREFSLRLESAAPSQTSVYF	CASSEDGGSPSYEQYF	GPGTRLTVT	TRBV6-1*01	TRBD2*02	TRBJ2-7*01	191	0.0003
HA1-B	TRB	DAGITQSPRYKITETGRQVTLMCHQT	WSHSY	MFWYRQDLGHGLRLIYY	SAAADI	TDKGEVPDGYVVSRSKTENFPLTLESATRSQTSVYF	CASREQGNTIYF	GEGSWLTVV	TRBV10-2*01		TRBJ1-3*01	191	0.0003
HA1-B	TRB	DAMVIQNPRYQVTQFGKPVTLSCSQT	LNHNV	MYWYQQKSSQAPKLLFH	YYDKDF	NNEADTPDNFQSRRPNTSFCFLDIRSPGLGDAAMYL	CATTQSGGDTGELFF	GEGSRLTVL	TRBV15*02	TRBD2*01	TRBJ2-2*01	191	0.0003
HA1-B	TRB	EPEVTQTPSHQVTQMGQEVILRCVPI	SNHLY	FYWYRQILGQKVEFLVS	FYNNEI	SEKSEIFDDQFSVERPDGSNFTLKIRSTKLEDSAMYF	CASCPGVDQPQHF	GDGTRLSIL	TRBV2*01	TRBD1*01	TRBJ1-5*01	191	0.0003
HA1-B	TRB	DAGVTQSPTHLIKTRGQHVTLRCSPI	SGHKS	VSWYQQVLGQGPQFIFQ	YYEKEE	RGRGNFPDRFSARQFPNYSSELNVNALLLGDSALYL	CASSYEGQINTGELFF	GEGSRLTVL	TRBV5-5*02	TRBD1*01	TRBJ2-2*01	191	0.0003
HA1-B	TRB	DTGVSQDPRHKITKRGQNVTFRCDPI	SEHNR	LYWYRQTLGQGPEFLTY	FQNEAQ	LEKSRLLSDRFSAERPKGSFSTLEIQRTEQGDSAMYL	CASSLEGIPSRDIEAFF	GQGTRLTVV	TRBV7-9*03	TRBD1*01	TRBJ1-1*01	191	0.0003
HA1-B	TRB	EAQVTQNPRYLITVTGKKLTVTCSQN	MNHEY	MSWYRQDPGLGLRQIYY	SMNVEV	TDKGDVPEGYKVSRKEKRNFPLILESPSPNQTSLYF	CASSFLGRKGTEAFF	GQGTRLTVV	TRBV27*01	TRBD2*02	TRBJ1-1*01	190	0.0003
HA1-B	TRB	EAGVAQSPRYKIIEKRQSVAFWCNPI	SGHAT	LYWYQQILGQGPKLLIQ	FQNNGV	VDDSQLPKDRFSAERLKGVDSTLKIQPAKLEDSAVYL	CASCGSGCGELFF	GEGSRLTVL	TRBV11-2*01	TRBD2*01	TRBJ2-2*01	190	0.0003
HA1-B	TRB	GAVVSQHPSWVICKSGTSVKIECRSL	DFQATT	MFWYRQFPKQSLMLMAT	SNEGSKA	TYEQGVEKDKFLINHASLTLSTLTVTSAHPEDSSFYI	CSASGSSYNEQFF	GPGTRLTVL	TRBV20-1*01		TRBJ2-1*01	190	0.0003
HA1-B	TRB	NAGVTQTPKFQVLKTGQSMTLQCAQD	MNHNS	MYWYRQDPGMGLRLIYY	SASEGT	TDKGEVPNGYNVSRLNKREFSLRLESAAPSQTSVYF	CASSDGTVDLNQPQHF	GDGTRLSIL	TRBV6-1*01		TRBJ1-5*01	190	0.0003
HA1-B	TRB	DAMVIQNPRYQVTQFGKPVTLSCSQT	LNHNV	MYWYQQKSSQAPKLLFH	YYDKDF	NNEADTPDNFQSRRPNTSFCFLDIRSPGLGDAAMYL	CATSRDVAGGELFF	GEGSRLTVL	TRBV15*02	TRBD2*01	TRBJ2-2*01	190	0.0003
HA1-B	TRB	DTEVTQTPKHLVMGMTNKKSLKCEQH	MGHRA	MYWYKQKAKKPPELMFV	YSYEKL	SINESVPSRFSPECPNSSLLNLHLHALQPEDSALYL	CASSQVRGAENNEQFF	GPGTRLTVL	TRBV4-1*01	TRBD2*01	TRBJ2-1*01	190	0.0003
HA1-B	TRB	KAGVTQTPRYLIKTRGQQVTLSCSPI	SGHRS	VSWYQQTPGQGLQFLFE	YFSETQ	RNKGNFPGRFSGRQFSNSRSEMNVSTLELGDSALYL	CASFSDIFNEQYF	GPGTRLTVT	TRBV5-1*01	TRBD1*01	TRBJ2-7*01	190	0.0003
HA1-B	TRB	KAGVTQTPRYLIKTRGQQVTLSCSPI	SGHRS	VSWYQQTPGQGLQFLFE	YFSETQ	RNKGNFPGRFSGRQFSNSRSEMNVSTLELGDSALYL	CASSLVGKETQYF	GPGTRLLVL	TRBV5-1*01		TRBJ2-5*01	190	0.0003
HA1-B	TRB	DAGITQSPRYKITETGRQVTLMCHQT	WSHSY	MFWYRQDLGHGLRLIYY	SAAADI	TDKGEVPDGYVVSRSKTENFPLTLESATRSQTSVYF	CASSVFERSTDTQYF	GPGTRLTVL	TRBV10-2*01	TRBD2*01	TRBJ2-3*01	190	0.0003
HA1-B	TRB	GAGVSQSPRYKVAKRGQDVALRCDPI	SGHVS	LFWYQQALGQGPEFLTY	FQNEAQ	LDKSGLPSDRFFAERPEGSVSTLKIQRTQQEDSAVYL	CASSFLAGGSPDTQYF	GPGTRLTVL	TRBV7-8*01	TRBD2*01	TRBJ2-3*01	190	0.0003
HA1-B	TRB	GAGVSQSPSNKVTEKGKDVELRCDPI	SGHTA	LYWYRQRLGQGLEFLIY	FQGNSA	PDKSGLPSDRFSAERTGESVSTLTIQRTQQEDSAVYL	CASSLDGHASQPQHF	GDGTRLSIL	TRBV7-2*02		TRBJ1-5*01	190	0.0003
HA1-B	TRB	DTKVTQRPRLLVKASEQKAKMDCVPI	KAHSY	VYWYRKKLEEELKFLVY	FQNEEL	IQKAEIINERFLAQCSKNSSCTLEIQSTESGDTALYF	CASSKLPTGARPQHF	GDGTRLSIL	TRBV21-1*01	TRBD1*01	TRBJ1-5*01	190	0.0003
HA1-B	TRB	NAGVTQTPKFRILKIGQSMTLQCTQD	MNHNY	MYWYRQDPGMGLKLIYY	SVGAGI	TDKGEVPNGYNVSRSTTEDFPLRLELAAPSQTSVYF	CAGGGQSYEQYF	GPGTRLTVT	TRBV6-6*01	TRBD1*01	TRBJ2-7*01	190	0.0003
HA1-B	TRB	GAGVSQSPRYKVTKRGQDVALRCDPI	SGHVS	LYWYRQALGQGPEFLTY	FNYEAQ	QDKSGLPNDRFSAERPEGSISTLTIQRTEQRDSAMYR	CASSFTTSGAGETQYF	GPGTRLLVL	TRBV7-6*01	TRBD2*01	TRBJ2-5*01	190	0.0003
HA1-B	TRB	DAGVIQSPRHEVTEMGQEVTLRCKPI	SGHDY	LFWYRQTMMRGLELLIY	FNNNVP	IDDSGMPEDRFSAKMPNASFSTLKIQPSEPRDSAVYF	CASSWEASSYNEQFF	GPGTRLTVL	TRBV12-4*01	TRBD2*02	TRBJ2-1*01	190	0.0003
HA1-B	TRB	GAVVSQHPSWVICKSGTSVKIECRSL	DFQATT	MFWYRQFPKQSLMLMAT	SNEGSKA	TYEQGVEKDKFLINHASLTLSTLTVTSAHPEDSSFYI	CSAPVGDRTYEQYF	GPGTRLTVT	TRBV20-1*01	TRBD2*02	TRBJ2-7*01	189	0.0003
HA1-B	TRB	DTEVTQTPKHLVMGMTNKKSLKCEQH	MGHRA	MYWYKQKAKKPPELMFV	YSYEKL	SINESVPSRFSPECPNSSLLNLHLHALQPEDSALYL	CASSQDIPQGVKETQYF	GPGTRLLVL	TRBV4-1*01	TRBD1*01	TRBJ2-5*01	189	0.0003
HA1-B	TRB	DTEVTQTPKHLVMGMTNKKSLKCEQH	MGHRA	MYWYKQKAKKPPELMFV	YSYEKL	SINESVPSRFSPECPNSSLLNLHLHALQPEDSALYL	CASSQEGLAGIDTQYF	GPGTRLTVL	TRBV4-1*01	TRBD2*01	TRBJ2-3*01	189	0.0003
HA1-B	TRB	SAVISQKPSRDICQRGTSLTIQCQVD	SQVTM	MFWYRQQPGQSLTLIAT	ANQGSEA	TYESGFVIDKFPISRPNLTFSTLTVSNMSPEDSSIYL	CSVEGQGDTEAFF	GQGTRLTVV	TRBV29-1*01	TRBD1*01	TRBJ1-1*01	189	0.0003
HA1-B	TRB	NAGVTQTPKFQVLKTGQSMTLQCAQD	MNHEY	MSWYRQDPGMGLRLIHY	SVGAGI	TDQGEVPNGYNVSRSTTEDFPLRLLSAAPSQTSVYF	CASGMTQGSYEQYF	GPGTRLTVT	TRBV6-5*01	TRBD1*01	TRBJ2-7*01	189	0.0003
HA1-B	TRB	DTEVTQTPKHLVMGMTNKKSLKCEQH	MGHRA	MYWYKQKAKKPPELMFV	YSYEKL	SINESVPSRFSPECPNSSLLNLHLHALQPEDSALYL	CASSQDTRGYEQYF	GPGTRLTVT	TRBV4-1*01	TRBD1*01	TRBJ2-7*01	189	0.0003
HA1-B	TRB	KAGVTQTPRYLIKTRGQQVTLSCSPI	SGHRS	VSWYQQTPGQGLQFLFE	YFSETQ	RNKGNFPGRFSGRQFSNSRSEMNVSTLELGDSALYL	CASSFSDTGELFF	GEGSRLTVL	TRBV5-1*01		TRBJ2-2*01	189	0.0003
HA1-B	TRB	KAGVTQTPRYLIKTRGQQVTLSCSPI	SGHRS	VSWYQQTPGQGLQFLFE	YFSETQ	RNKGNFPGRFSGRQFSNSRSEMNVSTLELGDSALYL	CASGGQPQETQYF	GPGTRLLVL	TRBV5-1*01	TRBD1*01	TRBJ2-5*01	189	0.0003
HA1-B	TRB	DTAVSQTPKYLVTQMGNDKSIKCEQN	LGHDT	MYWYKQDSKKFLKIMFS	YNNKEL	IINETVPNRFSPKSPDKAHLNLHINSLELGDSAVYF	CASSQDLLAGARYEQYF	GPGTRLTVT	TRBV3-1*01	TRBD2*02	TRBJ2-7*01	189	0.0003
HA1-B	TRB	GAVVSQHPSWVICKSGTSVKIECRSL	DFQATT	MFWFRQFPKQSLMLMAT	SNEGSKA	TYEQGVEKDKFLINHASLTLSTLTVTSAHPEDSSFYI	CSARLQGTSTDTQYF	GPGTRLTVL	TRBV20-1*01		TRBJ2-3*01	189	0.0003
HA1-B	TRB	GAVVSQHPSWVICKSGTSVKIECRSL	DFQATT	MFWYRQFPKQSLMLMAT	SNEGSKA	TYEQGVEKDKFLINHASLTLSTLTVTSAHPEDSSFYI	CSASVGARTDTQYF	GPGTRLTVL	TRBV20-1*01	TRBD1*01	TRBJ2-3*01	189	0.0003
HA1-B	TRB	DAGVIQSPRHEVTEMGQEVTLRCKPI	SGHNS	LFWYRQTMMRGLELLIY	FNNNVP	IDDSGMPEDRFSAKMPNASFSTLKIQPSEPRDSAVYF	CASSMRGSQETQYF	GPGTRLLVL	TRBV12-3*01	TRBD2*01	TRBJ2-5*01	189	0.0003
HA1-B	TRB	GAGVSQSPSNKVTEKGKDVELRCDPI	SGHTA	LYWYRQRLGQGLEFLIY	FQGNSA	PDKSGLPSDRFSAERTGESVSTLTIQRTQQEDSAVYL	CASKPGVLAKNIQYF	GAGTRLSVL	TRBV7-2*02		TRBJ2-4*01	188	0.0003
HA1-B	TRB	EPEVTQTPSHQVTQMGQEVILRCVPI	SNHLY	FYWYRQILGQKVEFLVS	FYNNEI	SEKSEIFDDQFSVERPDGSNFTLKIRSTKLEDSAMYF	CASSEYGTGGYEQYF	GPGTRLTVT	TRBV2*01	TRBD1*01	TRBJ2-7*01	188	0.0003
HA1-B	TRB	DTEVTQTPKHLVMGMTNKKSLKCEQH	MGHRA	MYWYKQKAKKPPELMFV	YSYEKL	SINESVPSRFSPECPNSSLLNLHLHALQPEDSALYL	CASSKEPGLAGALSTDTQYF	GPGTRLTVL	TRBV4-1*01	TRBD2*02	TRBJ2-3*01	188	0.0003
HA1-B	TRB	DVKVTQSSRYLVKRTGEKVFLECVQD	MDHEN	MFWYRQDPGLGLRLIYF	SYDVKM	KEKGDIPEGYSVSREKKERFSLILESASTNQTSMYL	CASTVDQPLSGYTF	GSGTRLTVV	TRBV28*01	TRBD1*01	TRBJ1-2*01	188	0.0003
HA1-B	TRB	DVKVTQSSRYLVKRTGEKVFLECVQD	MDHEN	MFWYRQDPGLGLRLIYF	SYDVKM	KEKGDIPEGYSVSREKKERFSLILESASTNQTSMYL	CASSLGILEGAENEKLFF	GSGTQLSVL	TRBV28*01	TRBD2*01	TRBJ1-4*01	188	0.0003
HA1-B	TRB	GAVVSQHPSRVICKSGTSVKIECRSL	DFQATT	MFWYRQFPKKSLMLMAT	SNEGSKA	TYEQGVEKDKFLINHASLTLSTLTVTSAHPEDSSFYI	CSARQEKETQYF	GPGTRLLVL	TRBV20-1*05		TRBJ2-5*01	188	0.0003
HA1-B	TRB	GAGVSQIPSNKVTEKGKYVELRCDPI	SGHTA	LYWYRQSLGQGPEFLIY	FQGTGA	ADDSGLPNDRFFAVRPEGSVSTLKIQRTERGDSAVYL	CASSQTDRGLTEAFF	GQGTRLTVV	TRBV7-3*01	TRBD1*01	TRBJ1-1*01	188	0.0003
HA1-B	TRB	EPEVTQTPSHQVTQMGQEVILRCVPI	SNHLY	FYWYRQILGQKVEFLVS	FYNNEI	SEKSEIFDDQFSVERPDGSNFTLKIRSTKLEDSAMYF	CASNEGRDSYEQYF	GPGTRLTVT	TRBV2*01		TRBJ2-7*01	188	0.0003
HA1-B	TRB	NAGVTQTPKFQVLKTGQSMTLQCAQD	MNHNS	MYWYRQDPGMGLRLIYY	SASEGT	TDKGEVPNGYNVSRLNKREFSLRLESAAPSQTSVYF	CASSVTGQETQYF	GPGTRLLVL	TRBV6-1*01	TRBD1*01	TRBJ2-5*01	188	0.0003
HA1-B	TRB	NAGVTQTPKFQVLKTGQSMTLQCAQD	MNHEY	MSWYRQDPGMGLRLIHY	SVGAGI	TDQGEVPNGYNVSRSTTEDFPLRLLSAAPSQTSVYF	CASSYSIEADGKTGELFF	GEGSRLTVL	TRBV6-5*01	TRBD2*01	TRBJ2-2*01	188	0.0003
HA1-B	TRB	DAGVIQSPRHEVTEMGQEVTLRCKPI	SGHNS	LFWYRQTMMRGLELLIY	FNNNVP	IDDSGMPEDRFSAKMPNASFSTLKIQPSEPRDSAVYF	CASSVTGGGQPQHF	GDGTRLSIL	TRBV12-3*01	TRBD1*01	TRBJ1-5*01	188	0.0003
HA1-B	TRB	EAQVTQNPRYLITVTGKKLTVTCSQN	MNHEY	MSWYRQDPGLGLRQIYY	SMNVEV	TDKGDVPEGYKVSRKEKRNFPLILESPSPNQTSLYF	CASSFSRNTEAFF	GQGTRLTVV	TRBV27*01		TRBJ1-1*01	188	0.0003
HA1-B	TRB	EAQVTQNPRYLITVTGKKLTVTCSQN	MNHEY	MSWYRQDPGLGLRQIYY	SMNVEV	TDKGDVPEGYKVSRKEKRNFPLILESPSPNQTSLYF	CASSSSPAYEQYF	GPGTRLTVT	TRBV27*01	TRBD2*01	TRBJ2-7*01	188	0.0003
HA1-B	TRB	DAGVIQSPRHEVTEMGQEVTLRCKPI	SGHDY	LFWYRQTMMRGLELLIY	FNNNVP	IDDSGMPEDRFSAKMPNASFSTLKIQPSEPRDSAVYF	CASSEGGSYNEQFF	GPGTRLTVL	TRBV12-4*01	TRBD1*01	TRBJ2-1*01	188	0.0003
HA1-B	TRB	DTEVTQTPKHLVMGMTNKKSLKCEQH	MGHRA	MYWYKQKAKKPPELMFV	YSYEKL	SINESVPSRFSPECPNSSLLNLHLHALQPEDSALYL	CASSRTSGARSYNSPLHF	GNGTRLTVT	TRBV4-1*01	TRBD2*01	TRBJ1-6*02	188	0.0003
HA1-B	TRB	DTEVTQTPKHLVMGMTNKKSLKCEQH	MGHRA	MYWYKQKAKKPPELMFV	YSYEKL	SINESVPSRFSPECPNSSLLNLHLHALQPEDSALYL	CASSLVRGDRGETQYF	GPGTRLLVL	TRBV4-1*01	TRBD1*01	TRBJ2-5*01	188	0.0003
HA1-B	TRB	GAVVSQHPSWVICKSGTSVKIECRSL	DFQATT	MFWYRQFPKQSLMLMAT	SNEGSKA	TYEQGVEKDKFLINHASLTLSTLTVTSAHPEDSSFYI	CSARPPGGSYEQYF	GPGTRLTVT	TRBV20-1*01	TRBD1*01	TRBJ2-7*01	188	0.0003
HA1-B	TRB	GAGVSQSPSNKVTEKGKDVELRCDPI	SGHTA	LYWYRQRLGQGLEFLIY	FQGNSA	PDKSGLPSDRFSAERTGESVSTLTIQRTQQEDSAVYL	CASSWIQGGRGYTF	GSGTRLTVV	TRBV7-2*02	TRBD1*01	TRBJ1-2*01	188	0.0003
HA1-B	TRB	ETGVTQTPRHLVMGMTNKKSLKCEQH	LGHNA	MYWYKQSAKKPLELMFV	YNFKEQ	TENNSVPSRFSPECPNSSHLFLHLHTLQPEDSALYL	CASSQKAGYTF	GSGTRLTVV	TRBV4-2*01		TRBJ1-2*01	188	0.0003
HA1-B	TRB	GAVVSQHPSWVICKSGTSVKIECRSL	DFQATT	MFWYRQFPKQSLMLMAT	SNEGSKA	TYEQGVEKDKFLINHASLTLSTLTVTSAHPEDSSFYI	CSATGYRDYEQYF	GPGTRLTVT	TRBV20-1*01	TRBD1*01	TRBJ2-7*01	188	0.0003
HA1-B	TRB	EPEVTQTPSHQVTQMGQEVILRCVPI	SNHLY	FYWYRQILGQKVEFLVS	FYNNEI	SEKSEIFDDQFSVERPDGSNFTLKIRSTKLEDSAMYF	CASRESQAGGNSPLHF	GNGTRLTVT	TRBV2*01	TRBD2*01	TRBJ1-6*02	187	0.0003
HA1-B	TRB	DTEVTQTPKHLVMGMTNKKSLKCEQH	MGHRA	MYWYKQKAKKPPELMFV	YSYEKL	SINESVPSRFSPECPNSSLLNLHLHALQPEDSALYL	CASSNGGNTEAFF	GQGTRLTVV	TRBV4-1*01	TRBD1*01	TRBJ1-1*01	187	0.0003
HA1-B	TRB	DAGVIQSPRHEVTEMGQEVTLRCKPI	SGHNS	LFWYRQTMMRGLELLIY	FNNNVP	IDDSGMPEDRFSAKMPNASFSTLKIQPSEPRDSAVYF	CASSLWEKGETQYF	GPGTRLLVL	TRBV12-3*01	TRBD2*02	TRBJ2-5*01	187	0.0003
HA1-B	TRB	KAGVTQTPRYLIKTRGQQVTLSCSPI	SGHRS	VSWYQQTPGQGLQFLFE	YFSETQ	RNKGNFPGRFSGRQFSNSRSEMNVSTLELGDSALYL	CASRAGTGGNYGYTF	GSGTRLTVV	TRBV5-1*01	TRBD1*01	TRBJ1-2*01	187	0.0003
HA1-B	TRB	GAVVSQHPSRVICKSGTSVKIECRSL	DFQATT	MFWYRQFPKKSLMLMAT	SNEGSKA	TYEQGVEKDKFLINHASLTLSTLTVTSAHPEDSSFYI	CSASRLGFNEKLFF	GSGTQLSVL	TRBV20-1*05		TRBJ1-4*01	187	0.0003
HA1-B	TRB	KAGVTQTPRYLIKTRGQQVTLSCSPI	SGHRS	VSWYQQTPGQGLQFLFE	YFSETQ	RNKGNFPGRFSGRQFSNSRSEMNVSTLELGDSALYL	CASSLGGSDDTQYF	GPGTRLTVL	TRBV5-1*01	TRBD2*02	TRBJ2-3*01	187	0.0003
HA1-B	TRB	DAGVIQSPRHEVTEMGQEVTLRCKPI	SGHNS	LFWYRQTMMRGLELLIY	FNNNVP	IDDSGMPEDRFSAKMPNASFSTLKIQPSEPRDSAVYF	CASSNDREAFF	GQGTRLTVV	TRBV12-3*01	TRBD1*01	TRBJ1-1*01	187	0.0003
HA1-B	TRB	DSGVTQTPKHLITATGQRVTLRCSPR	SGDLS	VYWYQQSLDQGLQFLIQ	YYNGEE	RAKGNILERFSAQQFPDLHSELNLSSLELGDSALYF	CASSVDRDRERNEQFF	GPGTRLTVL	TRBV9*01	TRBD1*01	TRBJ2-1*01	187	0.0003
HA1-B	TRB	NAGVTQTPKFQVLKTGQSMTLQCAQD	MNHEY	MSWYRQDPGMGLRLIHY	SVGAGI	TDQGEVPNGYNVSRSTTEDFPLRLLSAAPSQTSVYF	CASSYAGVATEAFF	GQGTRLTVV	TRBV6-5*01	TRBD1*01	TRBJ1-1*01	187	0.0003
HA1-B	TRB	DAGVIQSPRHEVTEMGQEVTLRCKPI	SGHNS	LFWYRQTMMRGLELLIY	FNNNVP	IDDSGMPEDRFSAKMPNASFSTLKIQPSEPRDSAVYF	CASSRETVTGNTIYF	GEGSWLTVV	TRBV12-3*01	TRBD1*01	TRBJ1-3*01	187	0.0003
HA1-B	TRB	EPEVTQTPSHQVTQMGQEVILRCVPI	SNHLY	FYWYRQILGQKVEFLVS	FYNNEI	SEKSEIFDDQFSVERPDGSNFTLKIRSTKLEDSAMYF	CASNGGGVETQYF	GPGTRLLVL	TRBV2*01	TRBD2*01	TRBJ2-5*01	187	0.0003
HA1-B	TRB	NAGVTQTPKFHILKTGQSMTLQCAQD	MNHGY	LSWYRQDPGMGLRRIHY	SVAAGI	TDKGEVPDGYNVSRSNTEDFPLRLESAAPSQTSVYF	CASSSKTLSYEQYF	GPGTRLTVT	TRBV6-9*01		TRBJ2-7*01	187	0.0003
HA1-B	TRB	KAGVTQTPRYLIKTRGQQVTLSCSPI	SGHRS	VSWYQQTPGQGLQFLFE	YFSETQ	RNKGNFPGRFSGRQFSNSRSEMNVSTLELGDSALYL	CASSQSPGDYNEQFF	GPGTRLTVL	TRBV5-1*01	TRBD2*01	TRBJ2-1*01	187	0.0003
HA1-B	TRB	DTEVTQTPKHLVMGMTNKKSLKCEQH	MGHRA	MYWYKQKAKKPPELMFV	YSYEKL	SINESVPSRFSPECPNSSLLNLHLHALQPEDSALYL	CASSHRNNEQFF	GPGTRLTVL	TRBV4-1*01		TRBJ2-1*01	187	0.0003
HA1-B	TRB	DTAVSQTPKYLVTQMGNDKSIKCEQN	LGHDT	MYWYKQDSKKFLKIMFS	YNNKEL	IINETVPNRFSPKSPDKAHLNLHINSLELGDSAVYF	CASSQEGTKGNSPLHF	GNGTRLTVT	TRBV3-1*01		TRBJ1-6*02	186	0.0003
HA1-B	TRB	NAGVTQTPKFQVLKTGQSMTLQCAQD	MNHEY	MSWYRQDPGMGLRLIHY	SVGAGI	TDQGEVPNGYNVSRSTTEDFPLRLLSAAPSQTSVYF	CASSYSGRGRDGYTF	GSGTRLTVV	TRBV6-5*01	TRBD1*01	TRBJ1-2*01	186	0.0003
HA1-B	TRB	DAGITQSPRHKVTETGTPVTLRCHQT	ENHRY	MYWYRQDPGHGLRLIHY	SYGVKD	TDKGEVSDGYSVSRSKTEDFLLTLESATSSQTSVYF	CAISSGGLAKTQYF	GPGTRLLVL	TRBV10-3*02	TRBD2*01	TRBJ2-5*01	186	0.0003
HA1-B	TRB	DAGVTQSPTHLIKTRGQHVTLRCSPI	SGHKS	VSWYQQVLGQGPQFIFQ	YYEKEE	RGRGNFPDRFSARQFPNYSSELNVNALLLGDSALYL	CASSLVGTGGRDSPLHF	GNGTRLTVT	TRBV5-5*01	TRBD1*01	TRBJ1-6*02	186	0.0003
HA1-B	TRB	EPEVTQTPSHQVTQMGQEVILRCVPI	SNHLY	FYWYRQILGQKVEFLVS	FYNNEI	SEKSEIFDDQFSVERPDGSNFTLKIRSTKLEDSAMYF	CASDSGEAFF	GQGTRLTVV	TRBV2*01	TRBD1*01	TRBJ1-1*01	186	0.0003
HA1-B	TRB	DAGVTQSPTHLIKTRGQQVTLRCSPK	SGHDT	VSWYQQALGQGPQFIFQ	YYEEEE	RQRGNFPDRFSGHQFPNYSSELNVNALLLGDSALYL	CASSPGTSGVSRAYNEQFF	GPGTRLTVL	TRBV5-6*01	TRBD2*01	TRBJ2-1*01	186	0.0003
HA1-B	TRB	DAGITQSPRHKVTETGTPVTLRCHQT	ENHRY	MYWYRQDPGHGLRLIHY	SYGVKD	TDKGEVSDGYSVSRSKTEDFLLTLESATSSQTSVYF	CAISEDGLSGNTIYF	GEGSWLTVV	TRBV10-3*01		TRBJ1-3*01	186	0.0003
HA1-B	TRB	NAGVTQTPKFRVLKTGQSMTLLCAQD	MNHEY	MYWYRQDPGMGLRLIHY	SVGEGT	TAKGEVPDGYNVSRLKKQNFLLGLESAAPSQTSVYF	CASSYDGRALDNEQFF	GPGTRLTVL	TRBV6-2*01	TRBD2*02	TRBJ2-1*01	186	0.0003
HA1-B	TRB	NAGVTQTPKFRILKIGQSMTLQCTQD	MNHNY	MYWYRQDPGMGLKLIYY	SVGAGI	TDKGEVPNGYNVSRSTTEDFPLRLELAAPSQTSVYF	CASSKDRGRSYEQYF	GPGTRLTVT	TRBV6-6*01	TRBD1*01	TRBJ2-7*01	186	0.0003
HA1-B	TRB	SAVISQKPSRDICQRGTSLTIQCQVD	SQVTM	MFWYRQQPGQSLTLIAT	ANQGSEA	TYESGFVIDKFPISRPNLTFSTLTVSNMSPEDSSIYL	CSGRQGGTGELFF	GEGSRLTVL	TRBV29-1*01	TRBD1*01	TRBJ2-2*01	186	0.0003
HA1-B	TRB	KAGVTQTPRYLIKTRGQQVTLSCSPI	SGHRS	VSWYQQTPGQGLQFLFE	YFSETQ	RNKGNFPGRFSGRQFSNSRSEMNVSTLELGDSALYL	CASSFGGQGYYSPLHF	GNGTRLTVT	TRBV5-1*01	TRBD1*01	TRBJ1-6*02	186	0.0003
HA1-B	TRB	DTGVSQDPRHKITKRGQNVTFRCDPI	SEHNR	LYWYRQTLGQGPEFLTY	FQNEAQ	LEKSRLLSDRFSAERPKGSFSTLEIQRTEQGDSAMYL	CASSSRGPDTQYF	GPGTRLTVL	TRBV7-9*03		TRBJ2-3*01	186	0.0003
HA1-B	TRB	NAGVMQNPRHLVRRRGQEARLRCSPM	KGHSH	VYWYRQLPEEGLKFMVY	LQKENI	IDESGMPKERFSAEFPKEGPSILRIQQVVRGDSAAYF	CASSPSAGLGTEAFF	GQGTRLTVV	TRBV18*01	TRBD2*01	TRBJ1-1*01	186	0.0003
HA1-B	TRB	DTGVSQDPRHKITKRGQNVTFRCDPI	SEHNR	LYWYRQTLGQGPEFLTY	FQNEAQ	LEKSRLLSDRFSAERPKGSFSTLEIQRTEQGDSAMYL	CASSGRASEAFF	GQGTRLTVV	TRBV7-9*03	TRBD2*02	TRBJ1-1*01	186	0.0003
HA1-B	TRB	DAGVTQSPTHLIKTRGQHVTLRCSPI	SGHKS	VSWYQQVLGQGPQFIFQ	YYEKEE	RGRGNFPDRFSARQFPNYSSELNVNALLLGDSALYL	CASSSSYSYEQYF	GPGTRLTVT	TRBV5-5*02		TRBJ2-7*01	186	0.0003
HA1-B	TRB	GAVVSQHPSWVICKSGTSVKIECRSL	DFQATT	MFWYRQFPKQSLMLMAT	SNEGSKA	TYEQGVEKDKFLINHASLTLSTLTVTSAHPEDSSFYI	CSARAYGTEAFF	GQGTRLTVV	TRBV20-1*01		TRBJ1-1*01	186	0.0003
HA1-B	TRB	DAGITQSPRHKVTETGTPVTLRCHQT	ENHRY	MYWYRQDPGHGLRLIHY	SYGVKD	TDKGEVSDGYSVSRSKTEDFLLTLESATSSQTSVYF	CALGATGVSGNTIYF	GEGSWLTVV	TRBV10-3*02	TRBD2*01	TRBJ1-3*01	186	0.0003
HA1-B	TRB	DTGVSQDPRHKITKRGQNVTFRCDPI	SEHNR	LYWYRQTLGQGPEFLTY	FQNEAQ	LEKSRLLSDRFSAERPKGSFSTLEIQRTEQGDSAMYL	CASRYDSDTQYF	GPGTRLTVL	TRBV7-9*03		TRBJ2-3*01	186	0.0003
HA1-B	TRB	DAGVTQSPTHLIKTRGQQVTLRCSPK	SGHDT	VSWYQQALGQGPQFIFQ	YYEEEE	RQRGNFPDRFSGHQFPNYSSELNVNALLLGDSALYL	CASSFTGGGQETQYF	GPGTRLLVL	TRBV5-6*01	TRBD1*01	TRBJ2-5*01	185	0.0003
HA1-B	TRB	DAGVIQSPRHEVTEMGQEVTLRCKPI	SGHNS	LFWYRQTMMRGLELLIY	FNNNVP	IDDSGMPEDRFSAKMPNASFSTLKIQPSEPRDSAVYF	CASSLGGYGYTF	GSGTRLTVV	TRBV12-3*01	TRBD2*02	TRBJ1-2*01	185	0.0003
HA1-B	TRB	GAVVSQHPSRVICKSGTSVKIECRSL	DFQATT	MFWYRQFPKKSLMLMAT	SNEGSKA	TYEQGVEKDKFLINHASLTLSTLTVTSAHPEDSSFYI	CSAWSGEGAVEDEQFF	GPGTRLTVL	TRBV20-1*05	TRBD1*01	TRBJ2-1*01	185	0.0003
HA1-B	TRB	DAGVIQSPRHEVTEMGQEVTLRCKPI	SGHDY	LFWYRQTMMRGLELLIY	FNNNVP	IDDSGMPEDRFSAKMPNASFSTLKIQPSEPRDSAVYF	CASSTRDRVGGNIQYF	GAGTRLSVL	TRBV12-4*01	TRBD1*01	TRBJ2-4*01	185	0.0003
HA1-B	TRB	EADIYQTPRYLVIGTGKKITLECSQT	MGHDK	MYWYQQDPGMELHLIHY	SYGVNS	TEKGDLSSESTVSRIRTEHFPLTLESARPSHTSQYL	CASSPSGRSYNEQFF	GPGTRLTVL	TRBV25-1*01		TRBJ2-1*01	185	0.0003
HA1-B	TRB	DSGVTQTPKHLITATGQRVTLRCSPR	SGDLS	VYWYQQSLDQGLQFLIQ	YYNGEE	RAKGNILERFSAQQFPDLHSELNLSSLELGDSALYF	CASSARGLDSYEQYF	GPGTRLTVT	TRBV9*01	TRBD1*01	TRBJ2-7*01	185	0.0003
HA1-B	TRB	EAQVTQNPRYLITVTGKKLTVTCSQN	MNHEY	MSWYRQDPGLGLRQIYY	SMNVEV	TDKGDVPEGYKVSRKEKRNFPLILESPSPNQTSLYF	CASSEGLAGDYEQYF	GPGTRLTVT	TRBV27*01	TRBD2*02	TRBJ2-7*01	185	0.0003
HA1-B	TRB	GAGVSQSPSNKVTEKGKDVELRCDPI	SGHTA	LYWYRQRLGQGLEFLIY	FQGNSA	PDKSGLPSDRFSAERTGESVSTLTIQRTQQEDSAVYL	CASSLVDYNEQFF	GPGTRLTVL	TRBV7-2*02		TRBJ2-1*01	185	0.0003
HA1-B	TRB	DTGVSQDPRHKITKRGQNVTFRCDPI	SEHNR	LYWYRQTLGQGPEFLTY	FQNEAQ	LEKSRLLSDRFSAERPKGSFSTLEIQRTEQGDSAMYL	CASSIARDRIHF	GNGTRLTVT	TRBV7-9*03	TRBD1*01	TRBJ1-6*02	185	0.0003
HA1-B	TRB	EAQVTQNPRYLITVTGKKLTVTCSQN	MNHEY	MSWYRQDPGLGLRQIYY	SMNVEV	TDKGDVPEGYKVSRKEKRNFPLILESPSPNQTSLYF	CASRRTPGLSVSYEQYF	GPGTRLTVT	TRBV27*01	TRBD1*01	TRBJ2-7*01	185	0.0003
HA1-B	TRB	DTGVSQDPRHKITKRGQNVTFRCDPI	SEHNR	LYWYRQTLGQGPEFLTY	FQNEAQ	LEKSRLLSDRFSAERPKGSFSTLEIQRTEQGDSAMYL	CASSPTVQGAELFF	GSGTQLSVL	TRBV7-9*03	TRBD1*01	TRBJ1-4*01	185	0.0003
HA1-B	TRB	DTGVSQDPRHKITKRGQNVTFRCDPI	SEHNR	LYWYRQTLGQGPEFLTY	FQNEAQ	LEKSRLLSDRFSAERPKGSFSTLEIQRTEQGDSAMYL	CASSLGPGELFF	GEGSRLTVL	TRBV7-9*03		TRBJ2-2*01	185	0.0003
HA1-B	TRB	NAGVTQTPKFRILKIGQSMTLQCTQD	MNHNY	MYWYRQDPGMGLKLIYY	SVGAGI	TDKGEVPNGYNVSRSTTEDFPLRLELAAPSQTSVYF	CASRYIGSRGYGYTF	GSGTRLTVV	TRBV6-6*01		TRBJ1-2*01	185	0.0003
HA1-B	TRB	DVKVTQSSRYLVKRTGEKVFLECVQD	MDHEN	MFWYRQDPGLGLRLIYF	SYDVKM	KEKGDIPEGYSVSREKKERFSLILESASTNQTSMYL	CASSSGVIYNEQFF	GPGTRLTVL	TRBV28*01		TRBJ2-1*01	185	0.0003
HA1-B	TRB	KAGVTQTPRYLIKTRGQQVTLSCSPI	SGHRS	VSWYQQTPGQGLQFLFE	YFSETQ	RNKGNFPGRFSGRQFSNSRSEMNVSTLELGDSALYL	CASSLVSSGGPPSYEQYF	GPGTRLTVT	TRBV5-1*01	TRBD2*01	TRBJ2-7*01	185	0.0003
HA1-B	TRB	DADVTQTPRNRITKTGKRIMLECSQT	KGHDR	MYWYRQDPGLGLRLIYY	SFDVKD	INKGEISDGYSVSRQAQAKFSLSLESAIPNQTALYF	CATSQTAQETQYF	GPGTRLLVL	TRBV24-1*01	TRBD1*01	TRBJ2-5*01	185	0.0003
HA1-B	TRB	GAVVSQHPSWVICKSGTSVKIECRSL	DFQATT	MFWYRQFPKQSLMLMAT	SNEGSKA	TYEQGVEKDKFLINHASLTLSTLTVTSAHPADSSFYI	CSARRYGTRSVNEQFF	GPGTRLTVL	TRBV20-1*01	TRBD2*01	TRBJ2-1*01	184	0.0003
HA1-B	TRB	EAQVTQNPRYLITVTGKKLTVTCSQN	MNHEY	MSWYRQDPGLGLRQIYY	SMNVEV	TDKGDVPEGYKVSRKEKRNFPLILESPSPNQTSLYF	CASSSTGTGIAQPQHF	GDGTRLSIL	TRBV27*01	TRBD1*01	TRBJ1-5*01	184	0.0003
HA1-B	TRB	GAGVSQSPRYKVAKRGQDVALRCDPI	SGHVS	LFWYQQALGQGPEFLTY	FQNEAQ	LDKSGLPSDRFFAERPEGSVSTLKIQRTQQEDSAVYL	CASSLAGTGYYEQYF	GPGTRLTVT	TRBV7-8*01	TRBD1*01	TRBJ2-7*01	184	0.0003
HA1-B	TRB	NAGVMQNPRHLVRRRGQEARLRCSPM	KGHSH	VYWYRQLPEEGLKFMVY	LQKENI	IDESGMPKERFSAEFPKEGPSILRIQQVVRGDSAAYF	CASSQDRLSIATEAFF	GQGTRLTVV	TRBV18*01	TRBD1*01	TRBJ1-1*01	184	0.0003
HA1-B	TRB	GAVVSQHPSWVICKSGTSVKIECRSL	DFQATT	MFWYRQFPKQSLMLMAT	SNEGSKA	TYEQGVEKDKFLINHASLTLSTLTVTSAHPEDSSFYI	CSGTGGANSPLHF	GNGTRLTVT	TRBV20-1*01	TRBD1*01	TRBJ1-6*02	184	0.0003
HA1-B	TRB	EAGVVQSPRYKIIEKKQPVAFWCNPI	SGHNT	LYWYRQNLGQGPELLIR	YENEEA	VDDSQLPKDRFSAERLKGVDSTLKIQPAELGDSAVYL	CASVWAPGKGEQYF	GPGTRLTVT	TRBV11-3*04	TRBD1*01	TRBJ2-7*01	184	0.0003
HA1-B	TRB	NAGVTQTPKFQVLKTGQSMTLQCAQD	MNHEY	MSWYRQDPGMGLRLIHY	SVGAGI	TDQGEVPNGYNVSRSTTEDFPLRLLSAAPSQTSVYF	CASSYLRGDKNIQYF	GAGTRLSVL	TRBV6-5*01	TRBD1*01	TRBJ2-4*01	184	0.0003
HA1-B	TRB	SAVISQKPSRDICQRGTSLTIQCQVD	SQVTM	MFWYRQQPGQSLTLIAT	ANQGSEA	TYESGFVIDKFPISRPNLTFSTLTVSNMSPEDSSIYL	CSVGRTGKILAGGPTGELFF	GEGSRLTVL	TRBV29-1*01	TRBD2*02	TRBJ2-2*01	184	0.0003
HA1-B	TRB	EAGVAQSPRYKIIEKRQSVAFWCNPI	SGHAT	LYWYQQILGQGPKLLIQ	FQNNGV	VDDSQLPKDRFSAERLKGVDSTLKIQPAKLEDSAVYL	CASSLVWSLNEKLFF	GSGTQLSVL	TRBV11-2*01		TRBJ1-4*01	184	0.0003
HA1-B	TRB	NAGVTQTPKFQVLKTGQSMTLQCAQD	MNHEY	MSWYRQDPGMGLRLIHY	SVGAGI	TDQGEVPNGYNVSRSTTEDFPLRLLSAAPSQTSVYF	CASTSDGTERAEAFF	GQGTRLTVV	TRBV6-5*01	TRBD2*01	TRBJ1-1*01	184	0.0003
HA1-B	TRB	DTEVTQTPKHLVMGMTNKKSLKCEQH	MGHRA	MYWYKQKAKKPPELMFV	YSYEKL	SINESVPSRFSPECPNSSLLNLHLHALQPEDSALYL	CASSRDNYNEQFF	GPGTRLTVL	TRBV4-1*01		TRBJ2-1*01	184	0.0003
HA1-B	TRB	DTAVSQTPKYLVTQMGNDKSIKCEQN	LGHDT	MYWYKQDSKKFLKIMFS	YNNKEL	IINETVPNRFSPKSPDKAHLNLHINSLELGDSAVYF	CASSPLAGVIWETQYF	GPGTRLLVL	TRBV3-1*01	TRBD2*02	TRBJ2-5*01	184	0.0003
HA1-B	TRB	EAQVTQNPRYLITVTGKKLTVTCSQN	MNHEY	MSWYRQDPGLGLRQIYY	SMNVEV	TDKGDVPEGYKVSRKEKRNFPLILESPSPNQTSLYF	CASSPSGVVAGELFF	GEGSRLTVL	TRBV27*01	TRBD2*01	TRBJ2-2*01	184	0.0003
HA1-B	TRB	DSGVTQTPKHLITATGQRVTLRCSPR	SGDLS	VYWYQQSLDQGLQFLIQ	YYNGEE	RAKGNILERFSAQQFPDLHSELNLSSLELGDSALYF	CASSVAGLGYNEQFF	GPGTRLTVL	TRBV9*01	TRBD2*01	TRBJ2-1*01	184	0.0003
HA1-B	TRB	DAGITQSPRYKITETGRQVTLMCHQT	WSHSY	MFWYRQDLGHGLRLIYY	SAAADI	TDKGEVPDGYVVSRSKTENFPLTLESATRSQTSVYF	CASSEWDESQEQFF	GPGTRLTVL	TRBV10-2*01	TRBD1*01	TRBJ2-1*01	184	0.0003
HA1-B	TRB	NAGVTQTPKFQVLKTGQSMTLQCAQD	MNHEY	MSWYRQDPGMGLRLIHY	SVGAGI	TDQGEVPNGYNVSRSTTEDFPLRLLSAAPSQTSVYF	CASSPPDLDHNEQFF	GPGTRLTVL	TRBV6-5*01		TRBJ2-1*01	184	0.0003
HA1-B	TRB	DTAVSQTPKYLVTQMGNDKSIKCEQN	LGHDT	MYWYKQDSKKFLKIMFS	YNNKEL	IINETVPNRFSPKSPDKAHLNLHINSLELGDSAVYF	CASSQDGSSYNEQFF	GPGTRLTVL	TRBV3-1*01		TRBJ2-1*01	184	0.0003
HA1-B	TRB	DAMVIQNPRYQVTQFGKPVTLSCSQT	LNHNV	MYWYQQKSSQAPKLLFH	YYDKDF	NNEADTPDNFQSRRPNTSFCFLDIRSPGLGDAAMYL	CATSRYNVLGWSNQPQHF	GDGTRLSIL	TRBV15*02		TRBJ1-5*01	184	0.0003
HA1-B	TRB	DTGVSQDPRHKITKRGQNVTFRCDPI	SEHNR	LYWYRQTLGQGPEFLTY	FQNEAQ	LEKSRLLSDRFSAERPKGSFSTLEIQRTEQGDSAMYL	CASVRTGVGEQYF	GPGTRLTVT	TRBV7-9*03	TRBD1*01	TRBJ2-7*01	184	0.0003
HA1-B	TRB	DAGITQSPRHKVTETGTPVTLRCHQT	ENHRY	MYWYRQDPGHGLRLIHY	SYGVKD	TDKGEVSDGYSVSRSKTEDFLLTLESATSSQTSVYF	CAISDDPHKEQFF	GPGTRLTVL	TRBV10-3*02		TRBJ2-1*01	184	0.0003
HA1-B	TRB	DSGVTQTPKHLITATGQRVTLRCSPR	SGDLS	VYWYQQSLDQGLQFLIQ	YYNGEE	RAKGNILERFSAQQFPDLHSELNLSSLELGDSALYF	CASSPGLQSYEQYF	GPGTRLTVT	TRBV9*01	TRBD2*01	TRBJ2-7*01	183	0.0003
HA1-B	TRB	KAGVTQTPRYLIKTRGQQVTLSCSPI	SGHRS	VSWYQQTPGQGLQFLFE	YFSETQ	RNKGNFPGRFSGRQFSNSRSEMNVSTLELGDSALYL	CASSDDGSLDF	GPGTRLLVL	TRBV5-1*01		TRBJ2-5*01	183	0.0003
HA1-B	TRB	DAMVIQNPRYQVTQFGKPVTLSCSQT	LNHNV	MYWYQQKSSQAPKLLFH	YYDKDF	NNEADTPDNFQSRRPNTSFCFLDIRSPGLGDAAMYL	CATSRVAGGTDTQYF	GPGTRLTVL	TRBV15*02	TRBD2*01	TRBJ2-3*01	183	0.0003
HA1-B	TRB	DAMVIQNPRYQVTQFGKPVTLSCSQT	LNHNV	MYWYQQKSSQAPKLLFH	YYDKDF	NNEADTPDNFQSRRPNTSFCFLDIRSPGLGDAAMYL	CATSSSQETQYF	GPGTRLLVL	TRBV15*02		TRBJ2-5*01	183	0.0003
HA1-B	TRB	DTGVSQDPRHKITKRGQNVTFRCDPI	SEHNR	LYWYRQTLGQGPEFLTY	FQNEAQ	LEKSRLLSDRFSAERPKGSFSTLEIQRTEQGDSAMYL	CASSSPNNEQFF	GPGTRLTVL	TRBV7-9*03		TRBJ2-1*01	183	0.0003
HA1-B	TRB	DAEITQSPRHKITETGRQVTLACHQT	WNHNN	MFWYRQDLGHGLRLIHY	SYGVQD	TNKGEVSDGYSVSRSNTEDLPLTLESAASSQTSVYF	CASSESKGRKGLNTGELFF	GEGSRLTVL	TRBV10-1*01	TRBD1*01	TRBJ2-2*01	183	0.0003
HA1-B	TRB	DSGVTQTPKHLITATGQRVTLRCSPR	SGDLS	VYWYQQSLDQGLQFLIQ	YYNGEE	RAKGNILERFSAQQFPDLHSELNLSSLELGDSALYF	CASSPEDRAYPLGGYTF	GSGTRLTVV	TRBV9*01	TRBD1*01	TRBJ1-2*01	183	0.0003
HA1-B	TRB	EAQVTQNPRYLITVTGKKLTVTCSQN	MNHEY	MSWYRQDPGLGLRQIYY	SMNVEV	TDKGDVPEGYKVSRKEKRNFPLILESPSPNQTSLYF	CASKEGSGYTF	GSGTRLTVV	TRBV27*01	TRBD2*02	TRBJ1-2*01	183	0.0003
HA1-B	TRB	ETGVTQTPRHLVMGMTNKKSLKCEQH	LGHNA	MYWYKQSAKKPLELMFV	YNFKEQ	TENNSVPSRFSPECPNSSHLFLHLHTLQPEDSALYL	CASSPGLAAQETQYF	GPGTRLLVL	TRBV4-2*01	TRBD2*01	TRBJ2-5*01	183	0.0003
HA1-B	TRB	GAVVSQHPSWVICKSGTSVKIECRSL	DFQATT	MFWYRQFPKQSLMLMAT	SNEGSKA	TYEQGVEKDKFLINHASLTLSTLTVTSAHPEDSSFYI	CSAQPRGGLRTDTQYF	GPGTRLTVL	TRBV20-1*01	TRBD2*01	TRBJ2-3*01	183	0.0003
HA1-B	TRB	GAGVSQSPRYKVAKRGQDVALRCDPI	SGHVS	LFWYQQALGQGPEFLTY	FQNEAQ	LDKSGLPSDRFFAERPEGSVSTLKIQRTQQEDSAVYL	CASSLTSGSDSSTDTQYF	GPGTRLTVL	TRBV7-8*01	TRBD2*02	TRBJ2-3*01	183	0.0003
HA1-B	TRB	DSGVTQTPKHLITATGQRVTLRCSPR	SGDLS	VYWYQQSLDQGLQFLIQ	YYNGEE	RAKGNILERFSAQQFPDLHSELNLSSLELGDSALYF	CASSVYGTSAEQYF	GPGTRLTVT	TRBV9*01	TRBD2*01	TRBJ2-7*01	183	0.0003
HA1-B	TRB	NAGVTQTPKFRVLKTGQSMTLLCAQD	MNHEY	MYWYRQDPGMGLRLIHY	SVGEGT	TAKGEVPDGYNVSRLKKQNFLLGLESAAPSQTSVYF	CASSLQGRGELFF	GEGSRLTVL	TRBV6-2*01	TRBD1*01	TRBJ2-2*01	183	0.0003
HA1-B	TRB	DTGVSQDPRHKITKRGQNVTFRCDPI	SEHNR	LYWYRQTLGQGPEFLTY	FQNEAQ	LEKSRLLSDRFSAERPKGSFSTLEIQRTEQGDSAMYL	CASSPVGEAQPQHF	GDGTRLSIL	TRBV7-9*03	TRBD2*02	TRBJ1-5*01	183	0.0003
HA1-B	TRB	NAGVTQTPKFQVLKTGQSMTLQCAQD	MNHEY	MSWYRQDPGMGLRLIHY	SVGAGI	TDQGEVPNGYNVSRSTTEDFPLRLLSAAPSQTSVYF	CASRRSFYEQYF	GPGTRLTVT	TRBV6-5*01		TRBJ2-7*01	183	0.0003
HA1-B	TRB	NAGVTQTPKFQVLKTGQSMTLQCAQD	MNHEY	MSWYRQDPGMGLRLIHY	SVGAGI	TDQGEVPNGYNVSRSTTEDFPLRLLSAAPSQTSVYF	CASSGGVVRTGELFF	GEGSRLTVL	TRBV6-5*01	TRBD2*01	TRBJ2-2*01	183	0.0003
HA1-B	TRB	DTEVTQTPKHLVMGMTNKKSLKCEQH	MGHRA	MYWYKQKAKKPPELMFV	YSYEKL	SINESVPSRFSPECPNSSLLNLHLHALQPEDSALYL	CASSQWMGPSSGANVLTF	GAGSRLTVL	TRBV4-1*01	TRBD2*02	TRBJ2-6*01	183	0.0003
HA1-B	TRB	DTGVSQDPRHKITKRGQNVTFRCDPI	SEHNR	LYWYRQTLGQGPEFLTY	FQNEAQ	LEKSRLLSDRFSAERPKGSFSTLEIQRTEQGDSAMYL	CASSLRETEKLFF	GSGTQLSVL	TRBV7-9*03	TRBD2*02	TRBJ1-4*01	183	0.0003
HA1-B	TRB	DVKVTQSSRYLVKRTGEKVFLECVQD	MDHEN	MFWYRQDPGLGLRLIYF	SYDVKM	KEKGDIPEGYSVSREKKERFSLILESASTNQTSMYL	CASSLNEQFF	GPGTRLTVL	TRBV28*01		TRBJ2-1*01	183	0.0003
HA1-B	TRB	DAGVIQSPRHEVTEMGQEVTLRCKPI	SGHDY	LFWYRQTMMRGLELLIY	FNNNVP	IDDSGMPEDRFSAKMPNASFSTLKIQPSEPRDSAVYF	CASSLPRTGETEAFF	GQGTRLTVV	TRBV12-4*01	TRBD1*01	TRBJ1-1*01	183	0.0003
HA1-B	TRB	SAVISQKPSRDICQRGTSLTIQCQVD	SQVTM	MFWYRQQPGQSLTLIAT	ANQGSEA	TYESGFVIDKFPISRPNLTFSTLTVSNMSPEDSSIYL	CSVPTSGKGGELFF	GEGSRLTVL	TRBV29-1*01	TRBD2*01	TRBJ2-2*01	182	0.0003
HA1-B	TRB	ETGVTQTPRHLVMGMTNKKSLKCEQH	LGHNA	MYWYKQSAKKPLELMFV	YNFKEQ	TENNSVPSRFSPECPNSSHLFLHLHTLQPEDSALYL	CASSQEAGGHNEQFF	GPGTRLTVL	TRBV4-2*01	TRBD2*02	TRBJ2-1*01	182	0.0003
HA1-B	TRB	NAGVTQTPKFQVLKTGQSMTLQCAQD	MNHEY	MSWYRQDPGMGLRLIHY	SVGAGI	TDQGEVPNGYNVSRSTTEDFPLRLLSAAPSQTSVYF	CASSYSGMNTEAFF	GQGTRLTVV	TRBV6-5*01		TRBJ1-1*01	182	0.0003
HA1-B	TRB	KAGVTQTPRYLIKTRGQQVTLSCSPI	SGHRS	VSWYQQTPGQGLQFLFE	YFSETQ	RNKGNFPGRFSGRQFSNSRSEMNVSTLELGDSALYL	CASSLAWGTTEAFF	GQGTRLTVV	TRBV5-1*01		TRBJ1-1*01	182	0.0003
HA1-B	TRB	GAVVSQHPSRVICKSGTSVKIECRSL	DFQATT	MFWYRQFPKKSLMLMAT	SNEGSKA	TYEQGVEKDKFLINHASLTLSTLTVTSAHPEDSSFYI	CSARALRGTEAFF	GQGTRLTVV	TRBV20-1*05	TRBD2*02	TRBJ1-1*01	182	0.0003
HA1-B	TRB	EAQVTQNPRYLITVTGKKLTVTCSQN	MNHEY	MSWYRQDPGLGLRQIYY	SMNVEV	TDKGDVPEGYKVSRKEKRNFPLILESPSPNQTSLYF	CASSPSTDTQYF	GPGTRLTVL	TRBV27*01		TRBJ2-3*01	182	0.0003
HA1-B	TRB	DSGVTQTPKHLITATGQRVTLRCSPR	SGDLS	VYWYQQSLDQGLQFLIQ	YYNGEE	RAKGNILERFSAQQFPDLHSELNLSSLELGDSALYF	CASSAGTGVTEAFF	GQGTRLTVV	TRBV9*01	TRBD1*01	TRBJ1-1*01	182	0.0003
HA1-B	TRB	EPEVTQTPSHQVTQMGQEVILRCVPI	SNHLY	FYWYRQILGQKVEFLVS	FYNNEI	SEKSEIFDDQFSVERPDGSNFTLKIRSTKLEDSAMYF	CATSRGTFYEQYF	GPGTRLTVT	TRBV2*01	TRBD2*02	TRBJ2-7*01	182	0.0003
HA1-B	TRB	DTEVTQTPKHLVMGMTNKKSLKCEQH	MGHRA	MYWYKQKAKKPPELMFV	YSYEKL	SINESVPSRFSPECPNSSLLNLHLHALQPEDSALYL	CASSQDNFPSSYEQYF	GPGTRLTVT	TRBV4-1*01		TRBJ2-7*01	182	0.0003
HA1-B	TRB	DAGVTQSPTHLIKTRGQHVTLRCSPI	SGHKS	VSWYQQVLGQGPQFIFQ	YYEKEE	RGRGNFPDRFSARQFPNYSSELNVNALLLGDSALYL	CASSFPSGGAGDTQYF	GPGTRLTVL	TRBV5-5*01	TRBD2*01	TRBJ2-3*01	182	0.0003
HA1-B	TRB	EAQVTQNPRYLITVTGKKLTVTCSQN	MNHEY	MSWYRQDPGLGLRQIYY	SMNVEV	TDKGDVPEGYKVSRKEKRNFPLILESPSPNQTSLYF	CASSLTGGNTEAFF	GQGTRLTVV	TRBV27*01	TRBD1*01	TRBJ1-1*01	182	0.0003
HA1-B	TRB	EAQVTQNPRYLITVTGKKLTVTCSQN	MNHEY	MSWYRQDPGLGLRQIYY	SMNVEV	TDKGDVPEGYKVSRKEKRNFPLILESPSPNQTSLYF	CASRRSGQTLYEQYF	GPGTRLTVT	TRBV27*01	TRBD1*01	TRBJ2-7*01	182	0.0003
HA1-B	TRB	SAVISQKPSRDICQRGTSLTIQCQVD	SQVTM	MFWYRQQPGQSLTLIAT	ANQGSEA	TYESGFVIDKFPISRPNLTFSTLTVSNMSPEDSSIYL	CSVDPGTSYGYTF	GSGTRLTVV	TRBV29-1*01	TRBD2*01	TRBJ1-2*01	182	0.0003
HA1-B	TRB	NAGVTQTPKFRILKIGQSMTLQCTQD	MNHNY	MYWYRQDPGMGLKLIYY	SVGAGI	TDKGEVPNGYNVSRSTTEDFPLRLELAAPSQTSVYF	CASSYSMQGGLF	GPGTRLTVL	TRBV6-6*01	TRBD1*01	TRBJ2-1*01	182	0.0003
HA1-B	TRB	DADVTQTPRNRITKTGKRIMLECSQT	KGHDR	MYWYRQDPGLGLRLIYY	SFDVKD	INKGEISDGYSVSRQAQAKFSLSLESAIPNQTALYF	CATSDRSEAFF	GQGTRLTVV	TRBV24-1*01		TRBJ1-1*01	182	0.0003
HA1-B	TRB	DAGVTQSPTHLIKTRGQQVTLRCSPK	SGHDT	VSWYQQALGQGPQFIFQ	YYEEEE	RQRGNFPDRFSGHQFPNYSSELNVNALLLGDSALYL	CASSLGLDIQYF	GAGTRLSVL	TRBV5-6*01		TRBJ2-4*01	182	0.0003
HA1-B	TRB	DARVTQTPRHKVTEMGQEVTMRCQPI	LGHNT	VFWYRQTMMQGLELLAY	FRNRAP	LDDSGMPKDRFSAEMPDATLATLKIQPSEPRDSAVYF	CASGLVPPREDVNEQFF	GPGTRLTVL	TRBV12-5*01	TRBD2*02	TRBJ2-1*01	182	0.0003
HA1-B	TRB	DTGVSQDPRHKITKRGQNVTFRCDPI	SEHNR	LYWYRQTLGQGPEFLTY	FQNEAQ	LEKSRLLSDRFSAERPKGSFSTLEIQRTEQGDSAMYL	CASSFASQGSDGYTF	GSGTRLTVV	TRBV7-9*03	TRBD1*01	TRBJ1-2*01	182	0.0003
HA1-B	TRB	AAGVIQSPRHLIKEKRETATLKCYPI	SRHDT	VYWYQQGPGQDPQFLIS	FYEKMQ	SDKGSIPDRFSAQQFSDYHSELNMSSLELGDSALYF	CASSFQRRHTDTQYF	GPGTRLTVL	TRBV13*01	TRBD2*01	TRBJ2-3*01	182	0.0003
HA1-B	TRB	DTAVSQTPKYLVTQMGNDKSIKCEQN	LGHDT	MYWYKQDSKKFLKIMFS	YNNKEL	IINETVPNRFSPKSPDKAHLNLHINSLELGDSAVYF	CASSQVRTGGNEQFF	GPGTRLTVL	TRBV3-1*01	TRBD1*01	TRBJ2-1*01	182	0.0003
HA1-B	TRB	EAQVTQNPRYLITVTGKKLTVTCSQN	MNHEY	MSWYRQDPGLGLRQIYY	SMNVEV	TDKGDVPEGYKVSRKEKRNFPLILESPSPNQTSLYF	CASSLGQGDPYNSPLHF	GNGTRLTVT	TRBV27*01	TRBD1*01	TRBJ1-6*02	182	0.0003
HA1-B	TRB	DAEITQSPRHKITETGRQVTLACHQT	WNHNN	MFWYRQDLGHGLRLIHY	SYGVQD	TNKGEVSDGYSVSRSNTEDLPLTLESAASSQTSVYF	CASSEVQGYNEQFF	GPGTRLTVL	TRBV10-1*01	TRBD1*01	TRBJ2-1*01	182	0.0003
HA1-B	TRB	DAGITQSPRYKITETGRQVTLMCHQT	WSHSY	MFWYRQDLGHGLRLIYY	SAAADI	TDKGEVPDGYVVSRSKTENFPLTLESATRSQTSVYF	CASTGEGQGKNIQYF	GAGTRLSVL	TRBV10-2*01	TRBD1*01	TRBJ2-4*01	182	0.0003
HA1-B	TRB	DAGVIQSPRHEVTEMGQEVTLRCKPI	SGHNS	LFWYRQTMMRGLELLIY	FNNNVP	IDDSGMPEDRFSAKMPNASFSTLKIQPSEPRDSAVYF	CASSLLDNEQYF	GPGTRLTVT	TRBV12-3*01	TRBD1*01	TRBJ2-7*01	182	0.0003
HA1-B	TRB	DVKVTQSSRYLVKRTGEKVFLECVQD	MDHEN	MFWYRQDPGLGLRLIYF	SYDVKM	KEKGDIPEGYSVSREKKERFSLILESASTNQTSMYL	CASSPGVRGYTF	GSGTRLTVV	TRBV28*01		TRBJ1-2*01	182	0.0003
HA1-B	TRB	DTGVSQDPRHKITKRGQNVTFRCDPI	SEHNR	LYWYRQTLGQGPEFLTY	FQNEAQ	LEKSRLLSDRFSAERPKGSFSTLEIQRTEQGDSAMYL	CASSLTGGTDTQYF	GPGTRLTVL	TRBV7-9*03	TRBD2*01	TRBJ2-3*01	182	0.0003
HA1-B	TRB	NAGVTQTPKFQVLKTGQSMTLQCAQD	MNHNS	MYWYRQDPGMGLRLIYY	SASEGT	TDKGEVPNGYNVSRLNKREFSLRLESAAPSQTSVYF	CASKLGRSNYGYTF	GSGTRLTVV	TRBV6-1*01		TRBJ1-2*01	182	0.0003
HA1-B	TRB	NAGVTQTPKFQVLKTGQSMTLQCAQD	MNHEY	MSWYRQDPGMGLRLIHY	SVGAGI	TDQGEVPNGYNVSRSTTEDFPLRLLSAAPSQTSVYF	CASSYTLAGTQYF	GPGTRLTVL	TRBV6-5*01	TRBD2*02	TRBJ2-3*01	182	0.0003
HA1-B	TRB	NAGVTQTPKFQVLKTGQSMTLQCAQD	MNHNS	MYWYRQDPGMGLRLIYY	SASEGT	TDKGEVPNGYNVSRLNKREFSLRLESAAPSQTSVYF	CASSDGAGDTGELFF	GEGSRLTVL	TRBV6-1*01	TRBD1*01	TRBJ2-2*01	182	0.0003
HA1-B	TRB	NAGVTQTPKFQVLKTGQSMTLQCAQD	MNHNS	MYWYRQDPGMGLRLIYY	SASEGT	TDKGEVPNGYNVSRLNKREFSLRLESAAPSQTSVYF	CASSEKVQGRTEAFF	GQGTRLTVV	TRBV6-1*01	TRBD1*01	TRBJ1-1*01	182	0.0003
HA1-B	TRB	NAGVTQTPKFQVLKTGQSMTLQCAQD	MNHEY	MSWYRQDPGMGLRLIHY	SVGAGI	TDQGEVPNGYNVSRSTTEDFPLRLLSAAPSQTSVYF	CASGGDAGNTIYF	GEGSWLTVV	TRBV6-5*01	TRBD2*02	TRBJ1-3*01	182	0.0003
HA1-B	TRB	GAGVSQSPSNKVTEKGKDVELRCDPI	SGHTA	LYWYRQRLGQGLEFLIY	FQGNSA	PDKSGLPSDRFSAERTGESVSTLTIQRTQQEDSAVYL	CASSLGSGVETQYF	GPGTRLLVL	TRBV7-2*02	TRBD2*01	TRBJ2-5*01	181	0.0003
HA1-B	TRB	GAVVSQHPSWVICKSGTSVKIECRSL	DFQATT	MFWYRQFPKQSLMLMAT	SNEGSKA	TYEQGVEKDKFLINHASLTLSTLTVTSAHPEDSSFYI	CSALRTGANYGYTF	GSGTRLTVV	TRBV20-1*01	TRBD1*01	TRBJ1-2*01	181	0.0003
HA1-B	TRB	DAGVIQSPRHEVTEMGQEVTLRCKPI	SGHNS	LFWYRQTMMRGLELLIY	FNNNVP	IDDSGMPEDRFSAKMPNASFSTLKIQPSEPRDSAVYF	CASSQKTGVLAGPTQFF	GPGTRLTVL	TRBV12-3*01	TRBD2*02	TRBJ2-1*01	181	0.0003
HA1-B	TRB	DTEVTQTPKHLVMGMTNKKSLKCEQH	MGHRA	MYWYKQKAKKPPELMFV	YSYEKL	SINESVPSRFSPECPNSSLLNLHLHALQPEDSALYL	CASSATGNTEAFF	GQGTRLTVV	TRBV4-1*01	TRBD1*01	TRBJ1-1*01	181	0.0003
HA1-B	TRB	EPEVTQTPSHQVTQMGQEVILRCVPI	SNHLY	FYWYRQILGQKVEFLVS	FYNNEI	SEKSEIFDDQFSVERPDGSNFTLKIRSTKLEDSAMYF	CASRKDRAGANVLTF	GAGSRLTVL	TRBV2*01	TRBD1*01	TRBJ2-6*01	181	0.0003
HA1-B	TRB	EADIYQTPRYLVIGTGKKITLECSQT	MGHDK	MYWYQQDPGMELHLIHY	SYGVNS	TEKGDLSSESTVSRIRTEHFPLTLESARPSHTSQYL	CASSEGQGVHRGWLFF	GEGSRLTVL	TRBV25-1*01	TRBD1*01	TRBJ2-2*01	181	0.0003
HA1-B	TRB	AAGVIQSPRHLIKEKRETATLKCYPI	SRHDT	VYWYQQGPGQDPQFLIS	FYEKMQ	SDKGSIPDRFSAQQFSDYHSELNMSSLELGDSALYF	CASSLVGSPLHF	GNGTRLTVT	TRBV13*01		TRBJ1-6*02	181	0.0003
HA1-B	TRB	NAGVTQTPKFRILKIGQSMTLQCTQD	MNHNY	MYWYRQDPGMGLKLIYY	SVGAGI	TDKGEVPNGYNVSRSTTEDFPLRLELAAPSQTSVYF	CASSSFGPYEQYF	GPGTRLTVT	TRBV6-6*01		TRBJ2-7*01	181	0.0003
HA1-B	TRB	EAGVAQSPRYKIIEKRQSVAFWCNPI	SGHAT	LYWYQQILGQGPKLLIQ	FQNNGV	VDDSQLPKDRFSAERLKGVDSTLKIQPAKLEDSAVYL	CASSYRGVVDEQFF	GPGTRLTVL	TRBV11-2*03	TRBD1*01	TRBJ2-1*01	181	0.0003
HA1-B	TRB	DTEVTQTPKHLVMGMTNKKSLKCEQH	MGHRA	MYWYKQKAKKPPELMFV	YSYEKL	SINESVPSRFSPECPNSSLLNLHLHALQPEDSALYL	CASSASGASLYEQYF	GPGTRLTVT	TRBV4-1*01	TRBD2*01	TRBJ2-7*01	181	0.0003
HA1-B	TRB	EADIYQTPRYLVIGTGKKITLECSQT	MGHDK	MYWYQQDPGMELHLIHY	SYGVNS	TEKGDLSSESTVSRIRTEHFPLTLESARPSHTSQYL	CASSEGDGRYGYTF	GSGTRLTVV	TRBV25-1*01	TRBD2*02	TRBJ1-2*01	181	0.0003
HA1-B	TRB	EAQVTQNPRYLITVTGKKLTVTCSQN	MNHEY	MSWYRQDPGLGLRQIYY	SMNVEV	TDKGDVPEGYKVSRKEKRNFPLILESPSPNQTSLYF	CASSLGPHNEQFF	GPGTRLTVL	TRBV27*01	TRBD1*01	TRBJ2-1*01	181	0.0003
HA1-B	TRB	DGGITQSPKYLFRKEGQNVTLSCEQN	LNHDA	MYWYRQDPGQGLRLIYY	SQIVND	FQKGDIAEGYSVSREKKESFPLTVTSAQKNPTAFYL	CASSIALGDIYNEQFF	GPGTRLTVL	TRBV19*01	TRBD1*01	TRBJ2-1*01	181	0.0003
HA1-B	TRB	EAQVTQNPRYLITVTGKKLTVTCSQN	MNHEY	MSWYRQDPGLGLRQIYY	SMNVEV	TDKGDVPEGYKVSRKEKRNFPLILESPSPNQTSLYF	CASSPPHMVGGSYEQYF	GPGTRLTVT	TRBV27*01	TRBD1*01	TRBJ2-7*01	181	0.0003
HA1-B	TRB	GAGVSQSPRYKVTKRGQDVALRCDPI	SGHVS	LYWYRQALGQGPEFLTY	FNYEAQ	QDKSGLPNDRFSAERPEGSISTLTIQRTEQRDSAMYR	CASSLVAGGTDTQYF	GPGTRLTVL	TRBV7-6*01	TRBD2*02	TRBJ2-3*01	181	0.0003
HA1-B	TRB	EAQVTQNPRYLITVTGKKLTVTCSQN	MNHEY	MSWYRQDPGLGLRQIYY	SMNVEV	TDKGDVPEGYKVSRKEKRNFPLILESPSPNQTSLYF	CASSPQASTDTQYF	GPGTRLTVL	TRBV27*01	TRBD2*02	TRBJ2-3*01	181	0.0003
HA1-B	TRB	DTGVSQDPRHKITKRGQNVTFRCDPI	SEHNR	LYWYRQTLGQGPEFLTY	FQNEAQ	LEKSRLLSDRFSAERPKGSFSTLEIQRTEQGDSAMYL	CASSFTQDYYGYTF	GSGTRLTVV	TRBV7-9*03	TRBD2*01	TRBJ1-2*01	181	0.0003
HA1-B	TRB	DAGVIQSPRHEVTEMGQEVTLRCKPI	SGHNS	LFWYRQTMMRGLELLIY	FNNNVP	IDDSGMPEDRFSAKMPNASFSTLKIQPSEPRDSAVYF	CASSKTTGDNSPLHF	GNGTRLTVT	TRBV12-3*01	TRBD1*01	TRBJ1-6*01	181	0.0003
HA1-B	TRB	DTEVTQTPKHLVMGMTNKKSLKCEQH	MGHRA	MYWYKQKAKKPPELMFV	YSYEKL	SINESVPSRFSPECPNSSLLNLHLHALQPEDSALYL	CASSQDRVPNTEAFF	GQGTRLTVV	TRBV4-1*01		TRBJ1-1*01	181	0.0003
HA1-B	TRB	EAQVTQNPRYLITVTGKKLTVTCSQN	MNHEY	MSWYRQDPGLGLRQIYY	SMNVEV	TDKGDVPEGYKVSRKEKRNFPLILESPSPNQTSLYF	CASSVGTSVPDTQYF	GPGTRLTVL	TRBV27*01	TRBD2*01	TRBJ2-3*01	181	0.0003
HA1-B	TRB	DADVTQTPRNRITKTGKRIMLECSQT	KGHDR	MYWYRQDPGLGLRLIYY	SFDVKD	INKGEISDGYSVSRQAQAKFSLSLESAIPNQTALYF	CATSEAGTGYEQYF	GPGTRLTVT	TRBV24-1*01	TRBD1*01	TRBJ2-7*01	181	0.0003
HA1-B	TRB	DAGVIQSPRHEVTEMGQEVTLRCKPI	SGHNS	LFWYRQTMMRGLELLIY	FNNNVP	IDDSGMPEDRFSAKMPNASFSTLKIQPSEPRDSAVYF	CASSLALSGVGEKLFF	GSGTQLSVL	TRBV12-3*01	TRBD1*01	TRBJ1-4*01	181	0.0003
HA1-B	TRB	DTAVSQTPKYLVTQMGNDKSIKCEQN	LGHDT	MYWYKQDSKKFLKIMFS	YNNKEL	IINETVPNRFSPKSPDKAHLNLHINSLELGDSAVYF	CASSPRGLVTGELFF	GEGSRLTVL	TRBV3-1*01	TRBD2*01	TRBJ2-2*01	181	0.0003
HA1-B	TRB	DADVTQTPRNRITKTGKRIMLECSQT	KGHDR	MYWYRQDPGLGLRLIYY	SFDVKD	INKGEISDGYSVSRQAQAKFSLSLESAIPNQTALYF	CATSAQPQDTQYF	GPGTRLTVL	TRBV24-1*01		TRBJ2-3*01	181	0.0003
HA1-B	TRB	DTEVTQTPKHLVMGMTNKKSLKCEQH	MGHRA	MYWYKQKAKKPPELMFV	YSYEKL	SINESVPSRFSPECPNSSLLNLHLHALQPEDSALYL	CASSQAQGPERYF	GPGTRLTVT	TRBV4-1*01	TRBD1*01	TRBJ2-7*01	181	0.0003
HA1-B	TRB	GAVVSQHPSWVICKSGTSVKIECRSL	DFQATT	MFWYRQFPKQSLMLMAT	SNEGSKA	TYEQGVEKDKFLINHASLTLSTLTVTSAHPEDSSFYI	CSARRITLNYGYTF	GSGTRLTVV	TRBV20-1*01		TRBJ1-2*01	181	0.0003
HA1-B	TRB	IAGITQAPTSQILAAGRRMTLRCTQD	MRHNA	MYWYRQDLGLGLRLIHY	SNTAGT	TGKGEVPDGYSVSRANTDDFPLTLASAVPSQTSVYF	CASSEGSGGDPWSTQYF	GPGTRLTVL	TRBV6-4*01	TRBD2*01	TRBJ2-3*01	181	0.0003
HA1-B	TRB	EAQVTQNPRYLITVTGKKLTVTCSQN	MNHEY	MSWYRQDPGLGLRQIYY	SMNVEV	TDKGDVPEGYKVSRKEKRNFPLILSPSPNQTSLYF	CASKRDRAEKLFF	GSGTQLSVL	TRBV27*01	TRBD1*01	TRBJ1-4*01	181	0.0003
HA1-B	TRB	NAGVTQTPKFRVLKTGQSMTLLCAQD	MNHEY	MYWYRQDPGMGLRLIHY	SVGEGT	TAKGEVPDGYNVSRLKKQNFLLGLESAAPSQTSVYF	CASSRNTEAFF	GQGTRLTVV	TRBV6-2*01		TRBJ1-1*01	181	0.0003
HA1-B	TRB	DTGVSQDPRHKITKRGQNVTFRCDPI	SEHNR	LYWYRQTLGQGPEFLTY	FQNEAQ	LEKSRLLSDRFSAERPKGSFSTLEIQRTEQGDSAMYL	CASSYERGSNEQFF	GPGTRLTVL	TRBV7-9*03	TRBD2*01	TRBJ2-1*01	180	0.0003
HA1-B	TRB	DAMVIQNPRYQVTQFGKPVTLSCSQT	LNHNV	MYWYQQKSSQAPKLLFH	YYDKDF	NNEADTPDNFQSRRPNTSFCFLDIRSPGLGDAAMYL	CATSYTVNQPQHF	GDGTRLSIL	TRBV15*02		TRBJ1-5*01	180	0.0003
HA1-B	TRB	DTEVTQTPKHLVMGMTNKKSLKCEQH	MGHRA	MYWYKQKAKKPPELMFV	YSYEKL	SINESVPSRFSPECPNSSLLNLHLHALQPEDSALYL	CASSRREGGGNPYEQYF	GPGTRLTVT	TRBV4-1*01	TRBD2*01	TRBJ2-7*01	180	0.0003
HA1-B	TRB	NAGVTQTPKFQVLKTGQSMTLQCAQD	MNHNS	MYWYRQDPGMGLRLIYY	SASEGT	TDKGEVPNGYNVSRLNKREFSLRLESAAPSQTSVYF	CASSPLTGGFTEAFF	GQGTRLTVV	TRBV6-1*01	TRBD1*01	TRBJ1-1*01	180	0.0003
HA1-B	TRB	KAGVTQTPRYLIKTRGQQVTLSCSPI	SGHRS	VSWYQQTPGQGLQFLFE	YFSETQ	RNKGNFPGRFSGRQFSNSRSEMNVSTLELGDSALYL	CASSGVPLGMYGYTF	GSGTRLTVV	TRBV5-1*01	TRBD2*01	TRBJ1-2*01	180	0.0003
HA1-B	TRB	DVKVTQSSRYLVKRTGEKVFLECVQD	MDHEN	MFWYRQDPGLGLRLIYF	SHDVKM	KEKGDIPEGYSVSREKKERFSLILESASTNQTSMYL	CASLTGSNNEQFF	GPGTRLTVL	TRBV28*01	TRBD2*01	TRBJ2-1*01	180	0.0003
HA1-B	TRB	DAGITQSPRHKVTETGTPVTLRCHQT	ENHRY	MYWYRQDPGHGLRLIHY	SYGVKD	TDKGEVSDGYSVSRSKTEDFLLTLESATSSQTSVYF	CAISERQGTRNTEAFF	GQGTRLTVV	TRBV10-3*01	TRBD1*01	TRBJ1-1*01	180	0.0003
HA1-B	TRB	DTGVSQDPRHKITKRGQNVTFRCDPI	SEHNR	LYWYRQTLGQGPEFLTY	FQNEAQ	LEKSRLLSDRFSAERPKGSFSTLEIQRTEQGDSAMYL	CASSPDTDTQYF	GPGTRLTVL	TRBV7-9*03		TRBJ2-3*01	180	0.0003
HA1-B	TRB	DTGVSQDPRHKITKRGQNVTFRCDPI	SEHNR	LYWYRQTLGQGPEFLTY	FQNEAQ	LEKSRLLSDRFSAERPKGSFSTLEIQRTEQGDSAMYL	CASSSRGKETDTQYF	GPGTRLTVL	TRBV7-9*03	TRBD1*01	TRBJ2-3*01	180	0.0003
HA1-B	TRB	SAVISQKPSRDICQRGTSLTIQCQVD	SQVTM	MFWYRQQPGQSLTLIAT	ANQGSEA	TYESGFVIDKFPISRPNLTFSTLTVSNMSPEDSSIYL	CSVAGQGNEQFF	GPGTRLTVL	TRBV29-1*01	TRBD1*01	TRBJ2-1*01	180	0.0003
HA1-B	TRB	DAGITQSPRYKITETGRQVTLMCHQT	WSHSY	MFWYRQDLGHGLRLIYY	SAAADI	TDKGEVPDGYVVSRSKTENFPLTLESATRSQTSVYF	CASSEWHHQETQYF	GPGTRLLVL	TRBV10-2*01		TRBJ2-5*01	180	0.0003
HA1-B	TRB	DTEVTQTPKHLVMGMTNKKSLKCEQH	MGHRA	MYWYKQKAKKPPELMFV	YSYEKL	SINESVPSRFSPECPNSSLLNLHLHALQPEDSALYL	CASSPTGSRSQETQYF	GPGTRLLVL	TRBV4-1*01	TRBD1*01	TRBJ2-5*01	180	0.0003
HA1-B	TRB	DAGVTQSPTHLIKTRGQQVTLRCSPK	SGHDT	VSWYQQALGQGPQFIFQ	YYEEEE	RQRGNFPDRFSGHQFPNYSSELNVNALLLGDSALYL	CASSSRLAAYEQYF	GPGTRLTVT	TRBV5-6*01	TRBD2*01	TRBJ2-7*01	180	0.0003
HA1-B	TRB	DAGVIQSPRHEVTEMGQEVTLRCKPI	SGHDY	LFWYRQTMMRGLELLIY	FNNNVP	IDDSGMPEDRFSAKMPNASFSTLKIQPSEPRDSAVYF	CASSRGLGTQYF	GPGTRLTVL	TRBV12-4*01		TRBJ2-3*01	180	0.0003
HA1-B	TRB	EADIYQTPRYLVIGTGKKITLECSQT	MGHDK	MYWYQQDPGMELHLIHY	SYGVNS	TEKGDLSSESTVSRIRTEHFPLTLESARPSHTSQYL	CASSASGRSYEQFF	GPGTRLTVL	TRBV25-1*01	TRBD2*02	TRBJ2-1*01	180	0.0003
HA1-B	TRB	DAGVTQSPTHLIKTRGQQVTLRCSPK	SGHDT	VSWYQQALGQGPQFIFQ	YYEEEE	RQRGNFPDRFSGHQFPNYSSELNVNALLLGDSALYL	CASSLFSEEQFF	GPGTRLTVL	TRBV5-6*01		TRBJ2-1*01	180	0.0003
HA1-B	TRB	DADVTQTPRNRITKTGKRIMLECSQT	KGHDR	MYWYRQDPGLGLRLIYY	SFDVKD	INKGEISDGYSVSRQAQAKFSLSLESAIPNQTALYF	CATSDPVHYGYTF	GSGTRLTVV	TRBV24-1*01	TRBD1*01	TRBJ1-2*01	180	0.0003
HA1-B	TRB	NAGVTQTPKFRVLKTGQSMTLLCAQD	MNHEY	MYWYRQDPGMGLRLIHY	SVGEGT	TAKGEVPDGYNVSRLKKQNFLLGLESAAPSQTSVYF	CASSYQSNYGYTF	GSGTRLTVV	TRBV6-2*01	TRBD2*01	TRBJ1-2*01	180	0.0003
HA1-B	TRB	DTEVTQTPKHLVMGMTNKKSLKCEQH	MGHRA	MYWYKQKAKKPPELMFV	YSYEKL	SINESVPSRFSPECPNSSLLNLHLHALQPEDSALYL	CASSQPKTPGLAKDTQYF	GPGTRLTVL	TRBV4-1*01	TRBD1*01	TRBJ2-3*01	180	0.0003
HA1-B	TRB	KAGVTQTPRYLIKTRGQQVTLSCSPI	SGHRS	VSWYQQTPGQGLQFLFE	YFSETQ	RNKGNFPGRFSGRQFSNSRSEMNVSTLELGDSALYL	CASSLLAGGSTDTQYF	GPGTRLTVL	TRBV5-1*01	TRBD2*01	TRBJ2-3*01	179	0.0003
HA1-B	TRB	GAGVSQTPSNKVTEKGKYVELRCDPI	SGHTA	LYWYRQSLGQGPEFLIY	FQGTGA	ADDSGLPNDRFFAVRPEGSVSTLKIQRTERGDSAVYL	CASSPLDRAKGKGAFF	GQGTRLTVV	TRBV7-3*01	TRBD1*01	TRBJ1-1*01	179	0.0003
HA1-B	TRB	KAGVTQTPRYLIKTRGQQVTLSCSPI	SGHRS	VSWYQQTPGQGLQFLFE	YFSETQ	RNKGNFPGRFSGRQFSNSRSEMNVSTLELGDSALYL	CASSEGRYGYTF	GSGTRLTVV	TRBV5-1*01		TRBJ1-2*01	179	0.0003
HA1-B	TRB	DTGVSQDPRHKITKRGQNVTFRCDPI	SEHNR	LYWYRQTLGQGPEFLTY	FQNEAQ	LEKSRLLSDRFSAERPKGSFSTLEIQRTEQGDSAMYL	CASSFSTANYGYTF	GSGTRLTVV	TRBV7-9*03		TRBJ1-2*01	179	0.0003
HA1-B	TRB	GAVVSQHPSWVICKSGTSVKIECRSL	DFQATT	MFWYRQFPKQSLMLMAT	SNEGSKA	TYEQGVEKDKFLINHASLTLSTLTVTSAHPEDSSFYI	CSARRGDSNQPQHF	GDGTRLSIL	TRBV20-1*01	TRBD2*01	TRBJ1-5*01	179	0.0003
HA1-B	TRB	NAGVTQTPKFRILKIGQSMTLQCTQD	MNHNY	MYWYRQDPGMGLKLIYY	SVGAGI	TDKGEVPNGYNVSRSTTEDFPLRLELAAPSQTSVYF	CASRTLAGVSTDTQYF	GPGTRLTVL	TRBV6-6*01	TRBD2*01	TRBJ2-3*01	179	0.0003
HA1-B	TRB	GAGVSQSPRYKVAKRGQDVALRCDPI	SGHVS	LFWYQQALGQGPEFLTY	FQNEAQ	LDKSGLPSDRFFAERPEGSVSTLKIQRTQQEDSAVYL	CASSERTGELFF	GEGSRLTVL	TRBV7-8*01	TRBD2*01	TRBJ2-2*01	179	0.0003
HA1-B	TRB	DTEVTQTPKHLVMGMTNKKSLKCEQH	MGHRA	MYWYKQKAKKPPELMFV	YSYEKL	SINESVPSRFSPECPNSSLLNLHLHALQPEDSALYL	CASSQARLPGVPEAFF	GQGTRLTVV	TRBV4-1*01	TRBD2*01	TRBJ1-1*01	179	0.0003
HA1-B	TRB	KAGVTQTPRYLIKTRGQQVTLSCSPI	SGHRS	VSWYQQTPGQGLQFLFE	YFSETQ	RNKGNFPGRFSGRQFSNSRSEMNVSTLELGDSALYL	CASRMRGGADEQYF	GPGTRLTVT	TRBV5-1*01	TRBD2*01	TRBJ2-7*01	179	0.0003
HA1-B	TRB	DADVTQTPRNRITKTGKRIMLECSQT	KGHDR	MYWYRQDPGLGLRLIYY	SFDVKD	INKGEISDGYSVSRQAQAKFSLSLESAIPNQTALYF	CATGGFNTGELFF	GEGSRLTVL	TRBV24-1*01		TRBJ2-2*01	179	0.0003
HA1-B	TRB	DAGVIQSPRHEVTEMGQEVTLRCKPI	SGHNS	LFWYRQTMMRGLELLIY	FNNNVP	IDDSGMPEDRFSAKMPNASFSTLKIQPSEPRDSAVYF	CASSLGGAARLGKPQHF	GDGTRLSIL	TRBV12-3*01	TRBD1*01	TRBJ1-5*01	179	0.0003
HA1-B	TRB	DTGVSQDPRHKITKRGQNVTFRCDPI	SEHNR	LYWYRQTLGQGPEFLTY	FQNEAQ	LEKSRLLSDRFSAERPKGSFSTLEIQRTEQGDSAMYL	CASSLLTGSTNYGYTF	GSGTRLTVV	TRBV7-9*03	TRBD1*01	TRBJ1-2*01	179	0.0003
HA1-B	TRB	DTEVTQTPKHLVMGMTNKKSLKCEQH	MGHRA	MYWYKQKAKKPPELMFV	YSYEKL	SINESVPSRFSPECPNSSLLNLHLHALQPEDSALYL	CASSPSRDGYSNQPQHF	GDGTRLSIL	TRBV4-1*01	TRBD1*01	TRBJ1-5*01	179	0.0003
HA1-B	TRB	NAGVTQTPKFQVLKTGQSMTLQCAQD	MNHEY	MSWYRQDPGMGLRLIHY	SVGAGI	TDQGEVPNGYNVSRSTTEDFPLRLLSAAPSQTSVYF	CASSSGTSGVNEQFF	GPGTRLTVL	TRBV6-5*01	TRBD2*01	TRBJ2-1*01	179	0.0003
HA1-B	TRB	DAGVIQSPRHEVTEMGQEVTLRCKPI	SGHNS	LFWYRQTMMRGLELLIY	FNNNVP	IDDSGMPEDRFSAKMPNASFSTLKIQPSEPRDSAVYF	CASSLPRNNSPLHF	GNGTRLTVT	TRBV12-3*01	TRBD2*01	TRBJ1-6*02	179	0.0003
HA1-B	TRB	GAGVSQSPSNKVTEKGKDVELRCDPI	SGHTA	LYWYRQRLGQGLEFLIY	FQGNSA	PDKSGLPSDRFSAERTGESVSTLTIQRTQQEDSAVYL	CASTLYGLTDTQYF	GPGTRLTVL	TRBV7-2*02		TRBJ2-3*01	179	0.0003
HA1-B	TRB	GAVVSQHPSRVICKSGTSVKIECRSL	DFQATT	MFWYRQFPKKSLMLMAT	SNEGSKA	TYEQGVEKDKFLINHASLTLSTLTVTSAHPEDSSFYI	CSARGLTGTYNEQFF	GPGTRLTVL	TRBV20-1*05	TRBD1*01	TRBJ2-1*01	179	0.0003
HA1-B	TRB	DAGITQSPRHKVTETGTPVTLRCHQT	ENHRY	MYWYRQDPGHGLRLIHY	SYGVKD	TDKGEVSDGYSVSRSKTEDFLLTLESATSSQTSVYF	CAISPGQGNNEQFF	GPGTRLTVL	TRBV10-3*02	TRBD1*01	TRBJ2-1*01	179	0.0003
HA1-B	TRB	GAVVSQHPSRVICKSGTSVKIECRSL	DFQATT	MFWYRQFPKKSLMLMAT	SNEGSKA	TYEQGVEKDKFLINHASLTLSTLTVTSAHPEDSSFYI	CSAQTLAGSTYEQYF	GPGTRLTVT	TRBV20-1*05	TRBD2*02	TRBJ2-7*01	179	0.0003
HA1-B	TRB	EAQVTQNPRYLITVTGKKLTVTCSQN	MNHEY	MSWYRQDPGLGLRQIYY	SMNVEV	TDKGDVPEGYKVSRKEKRNFPLILESPSPNQTSLYF	CASSSRDSDRPYEQYF	GPGTRLTVT	TRBV27*01	TRBD1*01	TRBJ2-7*01	179	0.0003
HA1-B	TRB	DAGITQSPRHKVTETGTPVTLRCHQT	ENHRY	MYWYRQDPGHGLRLIHY	SYGVKD	TDKGEVSDGYSVSRSKTEDFLLTLESATSSQTSVYF	CAISVTHEQFF	GPGTRLTVL	TRBV10-3*02		TRBJ2-1*01	179	0.0003
HA1-B	TRB	EAQVTQNPRYLITVTGKKLTVTCSQN	MNHEY	MSWYRQDPGLGLRQIYY	SMNVEV	TDKGDVPEGYKVSRKEKRNFPLILESPSPNQTSLYF	CASSLSPGNTEAFF	GQGTRLTVV	TRBV27*01		TRBJ1-1*01	178	0.0003
HA1-B	TRB	EAGVAQSPRYKIIEKRQSVAFWCNPI	SGHAT	LYWYQQILGQGPKLLIQ	FQNNGV	VDDSQLPKDRFSAERLKGVDSTLKIQPAKLEDSAVYL	CASSTGTSNTGELFF	GEGSRLTVL	TRBV11-2*01	TRBD2*01	TRBJ2-2*01	178	0.0003
HA1-B	TRB	DGGITQSPKYLFRKEGQNVTLSCEQN	LNHDA	MYWYRQDPGQGLRLIYY	SQIVND	FQKGDIAEGYSVSREKKESFPLTVTSAQKNPTAFYL	CASSMTGQPQHF	GDGTRLSIL	TRBV19*01	TRBD1*01	TRBJ1-5*01	178	0.0003
HA1-B	TRB	DTEVTQTPKHLVMGMTNKKSLKCEQH	MGHRA	MYWYKQKAKKPPELMFV	YSYEKL	SINESVPSRFSPECPNSSLLNLHLHALQPEDSALYL	CASSLPGQNYGYTF	GSGTRLTVV	TRBV4-1*01	TRBD1*01	TRBJ1-2*01	178	0.0003
HA1-B	TRB	DAGVTQSPTHLIKTRGQHVTLRCSPI	SGHKS	VSWYQQVLGQGPQFIFQ	YYEKEE	RGRGNFPDRFSARQFPNYSSELNVNALLLGDSALYL	CASSSPLRGEQFF	GPGTRLTVL	TRBV5-5*02	TRBD2*01	TRBJ2-1*01	178	0.0003
HA1-B	TRB	NAGVMQNPRHLVRRRGQEARLRCSPM	KGHSH	VYWYRQLPEEGLKFMVY	LQKENI	IDESGMPKERFSAEFPKEGPSILRIQQVVRGDSAAYF	CASSPPAQYEQYF	GPGTRLTVT	TRBV18*01		TRBJ2-7*01	178	0.0003
HA1-B	TRB	KAGVTQTPRYLIKTRGQQVTLSCSPI	SGHRS	VSWYQQTPGQGLQFLFE	YFSETQ	RNKGNFPGRFSGRQFSNSRSEMNVSTLELGDSALYL	CASSLGQGSTEAFF	GQGTRLTVV	TRBV5-1*01	TRBD1*01	TRBJ1-1*01	178	0.0003
HA1-B	TRB	GAVVSQHPSWVICKSGTSVKIECRSL	DFQATT	MFWYRQFPKQSLMLMAT	SNEGSKA	TYEQGVEKDKFLINHASLTLSTLTVTSAHPEDSSFYI	CSAIPQGTDTQYF	GPGTRLTVL	TRBV20-1*01	TRBD1*01	TRBJ2-3*01	178	0.0003
HA1-B	TRB	DAMVIQNPRYQVTQFGKPVTLSCSQT	LNHNV	MYWYQQKSSQAPKLLFH	YYDKDF	NNEADTPDNFQSRRPNTSFCFLDIRSPGLGDAAMYL	CATSTLGGAGIQYF	GAGTRLSVL	TRBV15*02	TRBD2*01	TRBJ2-4*01	178	0.0003
HA1-B	TRB	GAGVSQSPSNKVTEKGKDVELRCDPI	SGHTA	LYWYRQRLGQGLEFLIY	FQGNSA	PDKSGLPSDRFSAERTGESVSTLTIQRTQQEDSAVYL	CASSLVGNTEAFF	GQGTRLTVV	TRBV7-2*02		TRBJ1-1*01	178	0.0003
HA1-B	TRB	EPEVTQTPSHQVTQMGQEVILRCVPI	SNHLY	FYWYRQILGQKVEFLVS	FYNNEI	SEKSEIFDDQFSVERPDGSNFTLKIRSTKLEDSAMYF	CASRQLSGGNQPQHF	GDGTRLSIL	TRBV2*01	TRBD2*01	TRBJ1-5*01	178	0.0003
HA1-B	TRB	DAMVIQNPRYQVTQFGKPVTLSCSQT	LNHNV	MYWYQQKSSQAPKLLFH	YYDKDF	NNEADTPDNFQSRRPNTSFCFLDIRSPGLGDAAMYL	CATSRDDGGTGELFF	GEGSRLTVL	TRBV15*02	TRBD2*01	TRBJ2-2*01	178	0.0003
HA1-B	TRB	GAVVSQHPSWVICKSGTSVKIECRSL	DFQATT	MFWYRQFPKQSLMLMAT	SNEGSKA	TYEQGVEKDKFLINHASLTLSTLTVTSAHPEDSSFYI	CSARGPSYNEQFF	GPGTRLTVL	TRBV20-1*01		TRBJ2-1*01	178	0.0003
HA1-B	TRB	GAVVSQHPSRVICKSGTSVKIECRSL	DFQATT	MFWYRQFPKKSLMLMAT	SNEGSKA	TYEQGVEKDKFLINHASLTLSTLTVTSAHPEDSSFYI	CSANQPGLDYYEQYF	GPGTRLTVT	TRBV20-1*05	TRBD2*01	TRBJ2-7*01	178	0.0003
HA1-B	TRB	DTEVTQTPKHLVMGMTNKKSLKCEQH	MGHRA	MYWYKQKAKKPPELMFV	YSYEKL	SINESVPSRFSPECPNSSLLNLHLHALQPEDSALYL	CASSQVGLAGGSYNEQFF	GPGTRLTVL	TRBV4-1*01	TRBD2*01	TRBJ2-1*01	177	0.0003
HA1-B	TRB	GAVVSQHPSWVICKSGTSVKIECRSL	DFQATT	MFWYRQFPKQSLMLMAT	SNEGSKA	TYEQGVEKDKFLINHASLTLSTLTVTSAHPEDSSFYI	CSALEGSYEQYF	GPGTRLTVT	TRBV20-1*01		TRBJ2-7*01	177	0.0003
HA1-B	TRB	DAGVIQSPRHEVTEMGQEVTLRCKPI	SGHNS	LFWYRQTMMRGLELLIY	FNNNVP	IDDSGMPEDRFSAKMPNASFSTLKIQPSEPRDSAVYF	CASSAMGQGLSYEQYF	GPGTRLTVT	TRBV12-3*01	TRBD1*01	TRBJ2-7*01	177	0.0003
HA1-B	TRB	DVKVTQSSRYLVKRTGEKVFLECVQD	MDHEN	MFWYRQDPGLGLRLIYF	SYDVKM	KEKGDIPEGYSVSREKKERFSLILESASTNQTSMYL	CASSLQGQGGNTIYF	GEGSWLTVV	TRBV28*01	TRBD1*01	TRBJ1-3*01	177	0.0003
HA1-B	TRB	GAVVSQHPSWVICKSGTSVKIECRSL	DFQATT	MFWYRQFPKQSLMLMAT	SNEGSKA	TYEQGVEKDKFLINHASLTLSTLTVTSAHPEDSSFYI	CSARDPAGERMMQYF	GPGTRLTVT	TRBV20-1*01	TRBD1*01	TRBJ2-7*01	177	0.0003
HA1-B	TRB	DADVTQTPRNRITKTGKRIMLECSQT	KGHDR	MYWYRQDPGLGLRLIYY	SFDVKD	INKGEISDGYSVSRQAQAKFSLSLESAIPNQTALYF	CATSDRTGPGTDTQYF	GPGTRLTVL	TRBV24-1*01	TRBD2*01	TRBJ2-3*01	177	0.0003
HA1-B	TRB	EAGVVQSPRYKIIEKKQPVAFWCNPI	SGHNT	LYWYRQNLGQGPELLIR	YENEEA	VDDSQLPKDRFSAERLKGVDSTLKIQPAELGDSAVYL	CASSLPVGGGVNTEAFF	GQGTRLTVV	TRBV11-3*04	TRBD2*01	TRBJ1-1*01	177	0.0003
HA1-B	TRB	DTGVSQDPRHKITKRGQNVTFRCDPI	SEHNR	LYWYRQTLGQGPEFLTY	FQNEAQ	LEKSRLLSDRFSAERPKGSFSTLEIQRTEQGDSAMYL	CASSFSAAEAFF	GQGTRLTVV	TRBV7-9*03		TRBJ1-1*01	177	0.0003
HA1-B	TRB	DVKVTQSSRYLVKRTGEKVFLECVQD	MDHEN	MFWYRQDPGLGLRLIYF	SYDVKM	KEKGDIPEGYSVSREKKERFSLILESASTNQTSMYL	CASSSYYEQYF	GPGTRLTVT	TRBV28*01		TRBJ2-7*01	177	0.0003
HA1-B	TRB	DVKVTQSSRYLVKRTGEKVFLECVQD	MDHEN	MFWYRQDPGLGLRLIYF	SYDVKM	KEKGDIPEGYSVSREKKERFSLILESASTNQTSMYL	CASSFGTTFTDTQYF	GPGTRLTVL	TRBV28*01	TRBD2*01	TRBJ2-3*01	177	0.0003
HA1-B	TRB	DTGVSQDPRHKITKRGQNVTFRCDPI	SEHNR	LYWYRQTLGQGPEFLTY	FQNEAQ	LEKSRLLSDRFSAERPKGSFSTLEIQRTEQGDSAMYL	CASSLWDRVNTEAFF	GQGTRLTVV	TRBV7-9*03	TRBD1*01	TRBJ1-1*01	177	0.0003
HA1-B	TRB	DTAVSQTPKYLVTQMGNDKSIKCEQN	LGHDT	MYWYKQDSKKFLKIMFS	YNNKEL	IINETVPNRFSPKSPDKAHLNLHINSLELGDSAVYF	CASRQARNSPLHF	GNGTRLTVT	TRBV3-1*01		TRBJ1-6*02	177	0.0003
HA1-B	TRB	IAGITQAPTSQILAAGRRMTLRCTQD	MRHNA	MYWYRQDLGLGLRLIHY	SNTAGT	TGKGEVPDGYSVSRANTDDFPLTLASAVPSQTSVYF	CASSETGGATEAFF	GQGTRLTVV	TRBV6-4*01	TRBD1*01	TRBJ1-1*01	177	0.0003
HA1-B	TRB	GAGVSQSPSNKVTEKGKDVELRCDPI	SGHTA	LYWYRQRLGQGLEFLIY	FQGNSA	PDKSGLPSDRFSAERTGESVSTLTIQRTQQEDSAVYL	CASSLLENGYTF	GSGTRLTVV	TRBV7-2*02		TRBJ1-2*01	177	0.0003
HA1-B	TRB	NAGVTQTPKFQVLKTGQSMTLQCAQD	MNHEY	MSWYRQDPGMGLRLIHY	SVGAGI	TDQGEVPNGYNVSRSTTEDFPLRLLSAAPSQTSVYF	CASTVRGRGTDTQYF	GPGTRLTVL	TRBV6-5*01	TRBD2*01	TRBJ2-3*01	177	0.0003
HA1-B	TRB	DAGVTQSPTHLIKTRGQHVTLRCSPI	SGHKS	VSWYQQVLGQGPQFIFQ	YYEKEE	RGRGNFPDRFSARQFPNYSSELNVNALLLGDSALYL	CASSLISSNYEQYF	GPGTRLTVT	TRBV5-5*01		TRBJ2-7*01	176	0.0003
HA1-B	TRB	EPEVTQTPSHQVTQMGQEVILRCVPI	SNHLY	FYWYRQILGQKVEFLVS	FYNNEI	SEKSEIFDDQFSVERPDGSNFTLKIRSTKLEDSAMYF	CASPPDRYNEQFF	GPGTRLTVL	TRBV2*01	TRBD1*01	TRBJ2-1*01	176	0.0003
HA1-B	TRB	GAVVSQHPSWVICKSGTSVKIECRSL	DFQATT	MFWYRQFPKQSLMLMAT	SNEGSKA	TYEQGVEKDKFLINHASLTLSTLTVTSSHPEDSSFYI	CSARVAGQDNSPLHF	GNGTRLTVT	TRBV20-1*01	TRBD1*01	TRBJ1-6*02	176	0.0003
HA1-B	TRB	DAGVTQSPTHLIKTRGQQVTLRCSPK	SGHDT	VSWYQQALGQGPQFIFQ	YYEEEE	RQRGNFPDRFSGHQFPNYSSELNVNALLLGDSALYL	CASSWRRDEQFF	GPGTRLTVL	TRBV5-6*01		TRBJ2-1*01	176	0.0003
HA1-B	TRB	DTGVSQDPRHKITKRGQNVTFRCDPI	SEHNR	LYWYRQTLGQGPEFLTY	FQNEAQ	LEKSRLLSDRFSAERPKGSFSTLEIQRTEQGDSAMYL	CASLSPSYEQYF	GPGTRLTVT	TRBV7-9*03		TRBJ2-7*01	176	0.0003
HA1-B	TRB	KAGVTQTPRYLIKTRGQQVTLSCSPI	SGHRS	VSWYQQTPGQGLQFLFE	YFSETQ	RNKGNFPGRFSGRQFSNSRSEMNVSTLELGDSALYL	CASSQDRVMTEAFF	GQGTRLTVV	TRBV5-1*01	TRBD1*01	TRBJ1-1*01	176	0.0003
HA1-B	TRB	KAGVTQTPRYLIKTRGQQVTLSCSPI	SGHRS	VSWYQQTPGQGLQFLFE	YFSETQ	RNKGNFPGRFSGRQFSNSRSEMNVSTLELGDSALYL	CASSLPTHYEQYF	GPGTRLTVT	TRBV5-1*01		TRBJ2-7*01	176	0.0003
HA1-B	TRB	EPEVTQTPSHQVTQMGQEVILRCVPI	SNHLY	FYWYRQILGQKVEFLVS	FYNNEI	SEKSEIFDDQFSVERPDGSNFTLKIRSTKLEDSAMYF	CASSEGRAGQPQHF	GDGTRLSIL	TRBV2*01	TRBD1*01	TRBJ1-5*01	176	0.0003
HA1-B	TRB	NAGVTQTPKFRVLKTGQSMTLLCAQD	MNHEY	MYWYRQDPGMGLRLIHY	SVGEGT	TAKGEVPDGYNVSRLKKQNFLLGLESAAPSQTSVYF	CASSYPRRTNTEAFF	GQGTRLTVV	TRBV6-2*01		TRBJ1-1*01	176	0.0003
HA1-B	TRB	DTGVSQDPRHKITKRGQNVTFRCDPI	SEHNR	LYWYRQTLGQGPEFLTY	FQNEAQ	LEKSRLLSDRFSAERPKGSFSTLEIQRTEQGDSAMYL	CASSPRGGGELFF	GEGSRLTVL	TRBV7-9*03	TRBD2*01	TRBJ2-2*01	176	0.0003
HA1-B	TRB	DAGITQSPRHKVTETGTPVTLRCHQT	ENHRY	MYWYRQDPGHGLRLIHY	SYGVKD	TDKGEVSDGYSVSRSKTEDFLLTLESATSSQTSVYF	CAITEGYASNTEAFF	GQGTRLTVV	TRBV10-3*02		TRBJ1-1*01	176	0.0003
HA1-B	TRB	DTGVSQDPRHKITKRGQNVTFRCDPI	SEHNR	LYWYRQTLGQGPEFLTY	FQNEAQ	LEKSRLLSDRFSAERPKGSFSTLEIQRTEQGDSAMYL	CASSFSGLQTQYF	GPGTRLLVL	TRBV7-9*03		TRBJ2-5*01	176	0.0003
HA1-B	TRB	DAGITQSPRHKVTETGTPVTLRCHQT	ENHRY	MYWYRQDPGHGLRLIHY	SYGVKD	TDKGEVSDGYSVSRSKTEDFLLTLESATSSQTSVYF	CAISISTSGRAVYNEQFF	GPGTRLTVL	TRBV10-3*01	TRBD2*02	TRBJ2-1*01	176	0.0003
HA1-B	TRB	DAGVIQSPRHEVTEMGQEVTLRCKPI	SGHNS	LFWYRQTMMRGLELLIY	FNNNVP	IDDSGMPEDRFSAKMPNASFSTLKIQPSEPRDSAVYF	CASYRLDGEQFF	GPGTRLTVL	TRBV12-3*01		TRBJ2-1*01	176	0.0003
HA1-B	TRB	GAGVSQTPSNKVTEKGKYVELRCDPI	SGHTA	LYWYRQSLGQGPEFLIY	FQGTGA	ADDSGLPNDRFFAVRPEGSVSTLKIQRTERGDSAVYL	CASSSRVAGFAYNEQFF	GPGTRLTVL	TRBV7-3*01	TRBD2*01	TRBJ2-1*01	176	0.0003
HA1-B	TRB	NAGVTQTPKFQVLKTGQSMTLQCAQD	MNHEY	MSWYRQDPGMGLRLIHY	SVGAGI	TDQGEVPNGYNVSRSTTEDFPLRLLSAAPSQTSVYF	CASSYGASRGAFF	GQGTRLTVV	TRBV6-5*01	TRBD1*01	TRBJ1-1*01	176	0.0003
HA1-B	TRB	DAGVIQSPRHEVTEMGQEVTLRCKPI	SGHNS	LFWYRQTMMRGLELLIY	FNNNVP	IDDSGMPEDRFSAKMPNASFSTLKIQPSEPRDSAVYF	CASSLRGRRQFF	GPGTRLTVL	TRBV12-3*01	TRBD1*01	TRBJ2-1*01	176	0.0003
HA1-B	TRB	NAGVTQTPKFRVLKTGQSMTLLCAQD	MNHEY	MYWYRQDPGMGLRLIHY	SVGEGT	TAKGEVPDGYNVSRLKKQNFLLGLESAAPSQTSVYF	CASSASSAGELFF	GEGSRLTVL	TRBV6-2*01		TRBJ2-2*01	176	0.0003
HA1-B	TRB	DAGITQSPRHKVTETGTPVTLRCHQT	ENHRY	MYWYRQDPGHGLRLIHY	SYGVKD	TDKGEVSDGYSVSRSKTEDFLLTLESATSSQTSVYF	CAISESGAPIHTQYF	GPGTRLTVL	TRBV10-3*01	TRBD1*01	TRBJ2-3*01	176	0.0003
HA1-B	TRB	GAVVSQHPSRVICKSGTSVKIECRSL	DFQATT	MFWYRQFPKKSLMLMAT	SNEGSKA	TYEQGVEKDKFLINHASLTLSTLTVTSAHPEDSSFYI	CSARDQPEVGEQYF	GPGTRLTVT	TRBV20-1*05		TRBJ2-7*01	176	0.0003
HA1-B	TRB	GAGVSQSPSNKVTEKGKDVELRCDPI	SGHTA	LYWYRQRLGQGLEFLIY	FQGNSA	PDKSGLPSDRFSAERTGESVSTLTIQRTQQEDSAVYL	CASSPYESTDTQYF	GPGTRLTVL	TRBV7-2*02		TRBJ2-3*01	175	0.0003
HA1-B	TRB	KAGVTQTPRYLIKTRGQQVTLSCSPI	SGHRS	VSWYQQTPGQGLQFLFE	YFSETQ	RNKGNFPGRFSGRQFSNSRSEMNVSTLELGDSALYL	CASSLGLAVHNEQFF	GPGTRLTVL	TRBV5-1*01	TRBD2*01	TRBJ2-1*01	175	0.0003
HA1-B	TRB	GAGVSQTPSNKVTEKGKYVELRCDPI	SGHTA	LYWYRQSLGQGPEFLIY	FQGTGA	ADDSGLPNDRFFAVRPEGSVSTLKIQRTERGDSAVYL	CASRPPSGRAYTQYF	GPGTRLTVL	TRBV7-3*01	TRBD2*02	TRBJ2-3*01	175	0.0003
HA1-B	TRB	EPEVTQTPSHQVTQMGQEVILRCVPI	SNHLY	FYWYRQILGQKVEFLVS	FYNNEI	SEKSEIFDDQFSVERPDGSNFTLKIRSTKLEDSAMYF	CASSGTGGFRPQHF	GDGTRLSIL	TRBV2*01	TRBD1*01	TRBJ1-5*01	175	0.0003
HA1-B	TRB	DAGVTQSPTHLIKTRGQQVTLRCSPK	SGHDT	VSWYQQALGQGPQFIFQ	YYEEEE	RQRGNFPDRFSGHQFPNYSSELNVNALLLGDSALYL	CASSLVGTYNEQFF	GPGTRLTVL	TRBV5-6*01		TRBJ2-1*01	175	0.0003
HA1-B	TRB	DAGVIQSPRHEVTEMGQEVTLRCKPI	SGHNS	LFWYRQTMMRGLELLIY	FNNNVP	IDDSGMPEDRFSAKMPNASFSTLKIQPSEPRDSAVYF	CASSRQGSNQPQHF	GDGTRLSIL	TRBV12-3*01	TRBD1*01	TRBJ1-5*01	175	0.0003
HA1-B	TRB	IAGITQAPTSQILAAGRRMTLRCTQD	MRHNA	MYWYRQDLGLGLRLIHY	SNTAGT	TGKGEVPDGYSVSRANTDDFPLTLASAVPSQTSVYF	CASSDGTGGTGELFF	GEGSRLTVL	TRBV6-4*01	TRBD1*01	TRBJ2-2*01	175	0.0003
HA1-B	TRB	NAGVTQTPKFRILKIGQSMTLQCTQD	MNHNY	MYWYRQDPGMGLKLIYY	SVGAGI	TDKGEVPNGYNVSRSTTEDFPLRLELAAPSQTSVYF	CASTRMNTGELFF	GEGSRLTVL	TRBV6-6*01		TRBJ2-2*01	175	0.0003
HA1-B	TRB	DADVTQTPRNRITKTGKRIMLECSQT	KGHDR	MYWYRQDPGLGLRLIYY	SFDVKD	INKGEISDGYSVSRQAQAKFSLSLESAIPNQTALYF	CATSDNRQGMWTDTQYF	GPGTRLTVL	TRBV24-1*01	TRBD1*01	TRBJ2-3*01	175	0.0003
HA1-B	TRB	DSGVTQTPKHLITATGQRVTLRCSPR	SGDLS	VYWYQQSLDQGLQFLIQ	YYNGEE	RAKGNILERFSAQQFPDLHSELNLSSLELGDSALYF	CASSLAGSSYNEQFF	GPGTRLTVL	TRBV9*01		TRBJ2-1*01	175	0.0003
HA1-B	TRB	DTKVTQRPRLLVKASEQKAKMDCVPI	KAHSY	VYWYRKKLEEELKFLVY	FQNEEL	IQKAEIINERFLAQCSKNSSCTLEIQSTESGDTALYF	CASSKAREIRGEVEQYF	GPGTRLTVT	TRBV21-1*01	TRBD2*02	TRBJ2-7*01	175	0.0003
HA1-B	TRB	ETGVTQTPRHLVMGMTNKKSLKCEQH	LGHNA	MYWYKQSAKKPLELMFV	YNFKEQ	TENNSVPSRFSPECPNSSHLFLHLHTLQPEDSALYL	CASSAGTGYKEKLFF	GSGTQLSVL	TRBV4-2*01	TRBD1*01	TRBJ1-4*01	175	0.0003
HA1-B	TRB	KAGVTQTPRYLIKTRGQQVTLSCSPI	SGHRS	VSWYQQTPGQGLQFLFE	YFSETQ	RNKGNFPGRFSGRQFSNSRSEMNVSTLELGDSALYL	CASSLAGVGYGYTF	GSGTRLTVV	TRBV5-1*01	TRBD1*01	TRBJ1-2*01	175	0.0003
HA1-B	TRB	DAGVIQSPRHEVTEMGQEVTLRCKPI	SGHNS	LFWYRQTMMRGLELLIY	FNNNVP	IDDSGMPEDRFSAKMPNASFSTLKIQPSEPRDSAVYF	CASSGVAGVSYEQYF	GPGTRLTVT	TRBV12-3*01	TRBD2*01	TRBJ2-7*01	175	0.0003
HA1-B	TRB	DAMVIQNPRYQVTQFGKPVTLSCSQT	LNHNV	MYWYQQKSSQAPKLLFH	YYDKDF	NNEADTPDNFQSRRPNTSFCFLDIRSPGLGDAAMYL	CATSSAFSEDTQYF	GPGTRLTVL	TRBV15*02		TRBJ2-3*01	175	0.0003
HA1-B	TRB	DAGVIQSPRHEVTEMGQEVTLRCKPI	SGHDY	LFWYRQTMMRGLELLIY	FNNNVP	IDDSGMPEDRFSAKMPNASFSTLKIQPSEPRDSAVYF	CASRTGGYEQYF	GPGTRLTVT	TRBV12-4*01	TRBD1*01	TRBJ2-7*01	175	0.0003
HA1-B	TRB	GAGVSQSPRYKVAKRGQDVALRCDPI	SGHVS	LFWYQQALGQGPEFLTY	FQNEAQ	LDKSGLPSDRFFAERPEGSVSTLKIQRTQQEDSAVYL	CASSFVETQYF	GPGTRLLVL	TRBV7-8*01		TRBJ2-5*01	175	0.0003
HA1-B	TRB	GAVVSQHPSWVICKSGTSVKIECRSL	DFQATT	MFWYRQFPKQSLMLMAT	SNEGSKA	TYEQGVEKDKFLINHASLTLSTLTVTSAHPEDSSFYI	CSARGPPGAKNIQYF	GAGTRLSVL	TRBV20-1*01	TRBD1*01	TRBJ2-4*01	175	0.0003
HA1-B	TRB	DAMVIQNPRYQVTQFGKPVTLSCSQT	LNHNV	MYWYQQKSSQAPKLLFH	YYDKDF	NNEADTPDNFQSRRPNTSFCFLDIRSPGLGDAAMYL	CATSGNRDSSEQYF	GPGTRLTVT	TRBV15*02	TRBD1*01	TRBJ2-7*01	174	0.0003
HA1-B	TRB	EPEVTQTPSHQVTQMGQEVILRCVPI	SNHLY	FYWYRQILGQKVEFLVS	FYNNEI	SEKSEIFDDQFSVERPDGSNFTLKIRSTKLEDSAMYF	CASSEGFGTGEKLFF	GSGTQLSVL	TRBV2*01	TRBD2*01	TRBJ1-4*01	174	0.0003
HA1-B	TRB	GAVVSQHPSWVICKSGTSVKIECRSL	DFQATT	MFWYRQFPKQSLMLMAT	SNEGSKA	TYEQGVEKDKFLINHASLTLSTLTVTSAHPEDSSFYI	CSARRQGWTGELFF	GEGSRLTVL	TRBV20-1*01	TRBD1*01	TRBJ2-2*01	174	0.0003
HA1-B	TRB	DAGVTQSPTHLIKTRGQQVTLRCSPK	SGHDT	VSWYQQALGQGPQFIFQ	YYEEEE	RQRGNFPDRFSGHQFPNYSSELNVNALLLGDSALYL	CASSLAEVYEQYF	GPGTRLTVT	TRBV5-6*01		TRBJ2-7*01	174	0.0003
HA1-B	TRB	GAGVSQTPSNKVTEKGKYVELRCDPI	SGHTA	LYWYRQSLGQGPEFLIY	FQGTGA	ADDSGLPNDRFFAVRPEGSVSTLKIQRTERGDSAVYL	CASSLSSGVYNEQFF	GPGTRLTVL	TRBV7-3*01	TRBD2*01	TRBJ2-1*01	174	0.0003
HA1-B	TRB	EAQVTQNPRYLITVTGKKLTVTCSQN	MNHEY	MSWYRQDPGLGLRQIYY	SMNVEV	TDKGDVPEGYKVSRKEKRNFPLILESPSPNQTSLYF	CASSPRLAGPGKNIQYF	GAGTRLSVL	TRBV27*01	TRBD2*01	TRBJ2-4*01	174	0.0003
HA1-B	TRB	DTEVTQTPKHLVMGMTNKKSLKCEQH	MGHRA	MYWYKQKAKKPPELMFV	YSYEKL	SINESVPSRFSPECPNSSLLNLHLHALQPEDSALYL	CASSIGDRGNTEAFF	GQGTRLTVV	TRBV4-1*01	TRBD1*01	TRBJ1-1*01	174	0.0003
HA1-B	TRB	EAQVTQNPRYLITVTGKKLTVTCSQN	MNHEY	MSWYRQDPGLGLRQIYY	SMNVEV	TDKGDVPEGYKVSRKEKRNFPLILESPSPNQTSLYF	CASSSGELAFF	GQGTRLTVV	TRBV27*01	TRBD2*01	TRBJ1-1*01	174	0.0003
HA1-B	TRB	EPEVTQTPSHQVTQMGQEVILRCVPI	SNHLY	FYWYRQILGQKVEFLVS	FYNNEI	SEKSEIFDDQFSVERPDGSNFTLKIRSTKLEDSAMYF	CASTTGVLFGETQYF	GPGTRLLVL	TRBV2*01		TRBJ2-5*01	174	0.0003
HA1-B	TRB	EAGVTQFPSHSVIEKGQTVTLRCDPI	SGHDN	LYWYRRVMGKEIKFLLH	FVKESK	QDESGMPNNRFLAERTGGTYSTLKVQPAELEDSGVYF	CASSPRQGDGYTF	GSGTRLTVV	TRBV14*01	TRBD1*01	TRBJ1-2*01	174	0.0003
HA1-B	TRB	EPEVTQTPSHQVTQMGQEVILRCVPI	SNHLY	FYWYRQILGQKVEFLVS	FYNNEI	SEKSEIFDDQFSVERPDGSNFTLKIRSTKLEDSAMYF	CASSAEDITQETQYF	GPGTRLLVL	TRBV2*01	TRBD1*01	TRBJ2-5*01	174	0.0003
HA1-B	TRB	NAGVTQTPKFQVLKTGQSMTLQCAQD	MNHEY	MSWYRQDPGMGLRLIHY	SVGAGI	TDQGEVPNGYNVSRSTTEDFPLRLLSAAPSQTSVYF	CASRTSRGLNTEAFF	GQGTRLTVV	TRBV6-5*01	TRBD2*01	TRBJ1-1*01	174	0.0003
HA1-B	TRB	DADVTQTPRNRITKTGKRIMLECSQT	KGHDR	MYWYRQDPGLGLRLIYY	SFDVKD	INKGEISDGYSVSRQAQAKFSLSLESAIPNQTALYF	CATSDPNKDEQYF	GPGTRLTVT	TRBV24-1*01		TRBJ2-7*01	174	0.0003
HA1-B	TRB	GAVVSQHPSWVICKSGTSVKIECRSL	DFQATT	MFWYRQFPKQSLMLMAT	SNEGSKA	TYEQGVEKDKFLINHASLTLSTLTVTSAHPEDSSFYI	CSARDAHRGRLDSPLHF	GNGTRLTVT	TRBV20-1*01	TRBD1*01	TRBJ1-6*02	174	0.0003
HA1-B	TRB	DAGVIQSPRHEVTEMGQEVTLRCKPI	SGHNS	LFWYRQTMMRGLELLIY	FNNNVP	IDDSGMPEDRFSAKMPNASFSTLKIQPSEPRDSAVYF	CASSFTGGEGQPQHF	GDGTRLSIL	TRBV12-3*01	TRBD1*01	TRBJ1-5*01	174	0.0003
HA1-B	TRB	DTEVTQTPKHLVMGMTNKKSLKCEQH	MGHRA	MYWYKQKAKKPPELMFV	YSYEKL	SINESVPSRFSPECPNSSLLNLHLHALQPEDSALYL	CASSQGYRGPTYNEQFF	GPGTRLTVL	TRBV4-1*01	TRBD1*01	TRBJ2-1*01	174	0.0003
HA1-B	TRB	DTGVSQDPRHKITKRGQNVTFRCDPI	SEHNR	LYWYRQTLGQGPEFLTY	FQNEAQ	LEKSRLLSDRFSAERPKGSFSTLEIQRTEQGDSAMYL	CASSLGGVWTGELFF	GEGSRLTVL	TRBV7-9*03	TRBD2*01	TRBJ2-2*01	174	0.0003
HA1-B	TRB	NAGVTQTPKFQVLKTGQSMTLQCAQD	MNHEY	MSWYRQDPGMGLRLIHY	SVGAGI	TDQGEVPNGYNVSRSTTEDFPLRLLSAAPSQTSVYF	CASSYSAGSSYNEQFF	GPGTRLTVL	TRBV6-5*01	TRBD2*02	TRBJ2-1*01	174	0.0003
HA1-B	TRB	ETGVTQTPRHLVMGMTNKKSLKCEQH	LGHNA	MYWYKQSAKKPLELMFV	YNFKEQ	TENNSVPSRFSPECPNSSHLFLHLHTLQPEDSALYL	CASSQDFRAANEKLFF	GSGTQLSVL	TRBV4-2*01		TRBJ1-4*01	174	0.0003
HA1-B	TRB	DTGVSQDPRHKITKRGQNVTFRCDPI	SEHNR	LYWYRQTLGQGPEFLTY	FQNEAQ	LEKSRLLSDRFSAERPKGSFSTLEIQRTEQGDSAMYL	CASSPMTGYTEAFF	GQGTRLTVV	TRBV7-9*03	TRBD1*01	TRBJ1-1*01	174	0.0003
HA1-B	TRB	DTAVSQTPKYLVTQMGNDKSIKCEQN	LGHDT	MYWYKQDSKKFLKIMFS	YNNKEL	IINETVPNRFSPKSPDKAHLNLHINSLELGDSAVYF	CASSPYDAGNQPQHF	GDGTRLSIL	TRBV3-1*01	TRBD2*01	TRBJ1-5*01	173	0.0003
HA1-B	TRB	DTEVTQTPKHLVMGMTNKKSLKCEQH	MGHRA	MYWYKQKAKKPPELMFV	YSYEKL	SINESVPSRFSPECPNSSLLNLHLHALQPEDSALYL	CASSQETSGSAYGYTF	GSGTRLTVV	TRBV4-1*01	TRBD2*01	TRBJ1-2*01	173	0.0003
HA1-B	TRB	DAGITQSPRHKVTETGTPVTLRCHQT	ENHRY	MYWYRQDPGHGLRLIHY	SYGVKD	TDKGEVSDGYSVSRSKTEDFLLTLESATSSQTSVYF	CAIRPGSALDVYGYTF	GSGTRLTVV	TRBV10-3*02	TRBD1*01	TRBJ1-2*01	173	0.0003
HA1-B	TRB	DAGVIQSPRHEVTEMGQEVTLRCKPI	SGHNS	LFWYRQTMMRGLELLIY	FNNNVP	IDDSGMPEDRFSAKMPNASFSTLKIQPSEPRDSAVYF	CASSRQGDGYTF	GSGTRLTVV	TRBV12-3*01	TRBD1*01	TRBJ1-2*01	173	0.0003
HA1-B	TRB	EAGVAQSPRYKIIEKRQSVAFWCNPI	SGHAT	LYWYQQILGQGPKLLIQ	FQNNGV	VDDSQLPKDRFSAERLKGVDSTLKIQPAKLEDSAVYL	CASSSHRGKGAVTQYF	GPGTRLTVL	TRBV11-2*03	TRBD1*01	TRBJ2-3*01	173	0.0003
HA1-B	TRB	SAVISQKPSRDICQRGTSLTIQCQVD	SQVTM	MFWYRQQPGQSLTLIAT	ANQGSEA	TYESGFVIDKFPISRPNLTFSTLTVSNMSPEDSSIYL	CSVNEQFF	GPGTRLTVL	TRBV29-1*01		TRBJ2-1*01	173	0.0003
HA1-B	TRB	GAGVSQSPRYKVAKRGQDVALRCDPI	SGHVS	LFWYQQALGQGPEFLTY	FQNEAQ	LDKSGLPSDRFFAERPEGSVSTLKIQRTQQEDSAVYL	CASSPTGATYNEQFF	GPGTRLTVL	TRBV7-8*01		TRBJ2-1*01	173	0.0003
HA1-B	TRB	DAGVIQSPRHEVTEMGQEVTLRCKPI	SGHNS	LFWYRQTMMRGLELLIY	FNNNVP	IDDSGMPEDRFSAKMPNASFSTLKIQPSEPRDSAVYF	CASSFPLVGDTEAFF	GQGTRLTVV	TRBV12-3*01	TRBD2*01	TRBJ1-1*01	173	0.0003
HA1-B	TRB	EADIYQTPRYLVIGTGKKITLECSQT	MGHDK	MYWYQQDPGMELHLIHY	SYGVNS	TEKGDLSSESTVSRIRTEHFPLTLESARPSHTSQYL	CASRTGGLETQYF	GPGTRLLVL	TRBV25-1*01	TRBD1*01	TRBJ2-5*01	173	0.0003
HA1-B	TRB	DAEITQSPRHKITETGRQVTLACHQT	WNHNN	MFWYRQDLGHGLRLIHY	SYGVQD	TNKGEVSDGYSVSRSNTEDLPLTLESAASSQTSVYF	CASSSVPSGELFF	GEGSRLTVL	TRBV10-1*01	TRBD1*01	TRBJ2-2*01	173	0.0003
HA1-B	TRB	DTEVTQTPKHLVMGMTNKKSLKCEQH	MGHRA	MYWYKQKAKKPPELMFV	YSYEKL	SINESVPSRFSPECPNSSLLNLHLHALQPEDSALYL	CASSQVSASYEQFF	GPGTRLTVL	TRBV4-1*01		TRBJ2-1*01	173	0.0003
HA1-B	TRB	DAGVIQSPRHEVTEMGQEVTLRCKPI	SGHNS	LFWYRQTMMRGLELLIY	FNNNVP	IDDSGMPEDRFSAKMPNASFSTLKIQPSEPRDSAVYF	CASSLGGTEAFF	GQGTRLTVV	TRBV12-3*01		TRBJ1-1*01	173	0.0003
HA1-B	TRB	GAGVSQSPRYKVAKRGQDVALRCDPI	SGHVS	LFWYQQALGQGPEFLTY	FQNEAQ	LDKSGLPSDRFFAERPEGSVSTLKIQRTQQEDSAVYL	CASSSLPGASGNTIYF	GEGSWLTVV	TRBV7-8*01	TRBD2*01	TRBJ1-3*01	173	0.0003
HA1-B	TRB	DVKVTQSSRYLVKRTGEKVFLECVQD	MDHEN	MFWYRQDPGLGLRLIYF	SYDVKM	KEKGDIPEGYSVSREKKERFSLILESASTNQTSMYL	CASRPGGTEAFF	GQGTRLTVV	TRBV28*01	TRBD1*01	TRBJ1-1*01	173	0.0003
HA1-B	TRB	NAGVTQTPKFQVLKTGQSMTLQCAQD	MNHEY	MSWYRQDPGMGLRLIHY	SVGAGI	TDQGEVPNGYNVSRSTTEDFPLRLLSAAPSQTSVYF	CASSPTGTGGFVQYF	GPGTRLTVT	TRBV6-5*01	TRBD1*01	TRBJ2-7*01	172	0.0002
HA1-B	TRB	DAGVIQSPRHEVTEMGQEVTLRCKPI	SGHNS	LFWYRQTMMRGLELLIY	FNNNVP	IDDSGMPEDRFSAKMPNASFSTLKIQPSEPRDSAVYF	CASSLVGGLSYEQYF	GPGTRLTVR	TRBV12-3*01	TRBD1*01	TRBJ2-7*01	172	0.0002
HA1-B	TRB	DAGITQSPRYKITETGRQVTLMCHQT	WSHSY	MFWYRQDLGHGLRLIYY	SAAADI	TDKGEVPDGYVVSRSKTENFPLTLESATRSQTSVYF	CASSEEPGQGRDTQYF	GPGTRLTVL	TRBV10-2*01	TRBD1*01	TRBJ2-3*01	172	0.0002
HA1-B	TRB	DAGVIQSPRHEVTEMGQEVTLRCKPI	SGHNS	LFWYRQTMMRGLELLIY	FNNNVP	IDDSGMPEDRFSAKMPNASFSTLKIQPSEPRDSAVYF	CASSSSGTGNSPLHF	GNGTMLTVT	TRBV12-3*01	TRBD1*01	TRBJ1-6*02	172	0.0002
HA1-B	TRB	DAGITQSPRHKVTETGTPVTLRCHQT	ENHRY	MYWYRQDPGHGLRLIHY	SYGVKD	TDKGEVSDGYSVSRSKTEDFLLTLESATSSQTSVYF	CATNSGGALTDTQYF	GPGTRLTVL	TRBV10-3*02	TRBD2*01	TRBJ2-3*01	172	0.0002
HA1-B	TRB	DTAVSQTPKYLVTQMGNDKSIKCEQN	LGHDT	MYWYKQDSKKFLKIMFS	YNNKEL	IINETVPNRFSPKSPDKAHLNLHINSLELGDSAVYF	CASSQSDNPGQVDQPQHF	GDGTRLSIL	TRBV3-1*01	TRBD1*01	TRBJ1-5*01	172	0.0002
HA1-B	TRB	DTGVSQDPRHKITKRGQNVTFRCDPI	SEHNR	LYWYRQTLGQGPEFLTY	FQNEAQ	LEKSRLLSDRFSAERPKGSFSTLEIQRTEQGDSAMYL	CASSLDGSISVDEQFF	GPGTRLTVL	TRBV7-9*03		TRBJ2-1*01	172	0.0002
HA1-B	TRB	EAGVAQSPRYKIIEKRQSVAFWCNPI	SGHAT	LYWYQQILGQGPKLLIQ	FQNNGV	VDDSQLPKDRFSAERLKGVDSTLKIQPAKLEDSAVYL	CASSLVGLRPNTGELFF	GEGSRLTVL	TRBV11-2*01		TRBJ2-2*01	172	0.0002
HA1-B	TRB	DTEVTQTPKHLVMGMTNKKSLKCEQH	MGHRA	MYWYKQKAKKPPELMFV	YSYEKL	SINESVPSRFSPECPNSSLLNLHLHALQPEDSALYL	CASSPPGLAGGFSYNEQFF	GPGTRLTVL	TRBV4-1*01	TRBD2*01	TRBJ2-1*01	172	0.0002
HA1-B	TRB	DTGVSQDPRHKITKRGQNVTFRCDPI	SEHNR	LYWYRQTLGQGPEFLTY	FQNEAQ	LEKSRLLSDRFSAERPKGSFSTLEIQRTEQGDSAMYL	CASSLNYQPQHF	GDGTRLSIL	TRBV7-9*03		TRBJ1-5*01	172	0.0002
HA1-B	TRB	DTGVSQDPRHKITKRGQNVTFRCDPI	SEHNR	LYWYRQTLGQGPEFLTY	FQNEAQ	LEKSRLLSDRFSAERPKGSFSTLEIQRTEQGDSAMYL	CASRISTGMGTQYF	GPGTRLLVL	TRBV7-9*03	TRBD1*01	TRBJ2-5*01	172	0.0002
HA1-B	TRB	DAGITQSPRHKVTETGTPVTLRCHQT	ENHRY	MYWYRQDPGHGLRLIHY	SYGVKD	TDKGEVSDGYSVSRSKTEDFLLTLESATSSQTSVYF	CAISEGNRGQSTEAFF	GQGTRLTVV	TRBV10-3*01		TRBJ1-1*01	172	0.0002
HA1-B	TRB	ETGVTQTPRHLVMGMTNKKSLKCEQH	LGHNA	MYWYKQSAKKPLELMFV	YNFKEQ	TENNSVPSRFSPECPNSSHLFLHLHTLQPEDSALYL	CASSQEGRPSYEQYF	GPGTRLTVT	TRBV4-2*01	TRBD1*01	TRBJ2-7*01	172	0.0002
HA1-B	TRB	EAQVTQNPRYLITVTGKKLTVTCSQN	MNHEY	MSWYRQDPGLGLRQIYY	SMNVEV	TDKGDVPEGYKVSRKEKRNFPLILESPSPNQTSLYF	CASGGQGANTEAFF	GQGTRLTVV	TRBV27*01	TRBD1*01	TRBJ1-1*01	172	0.0002
HA1-B	TRB	DTEVTQTPKHLVMGMTNKKSLKCEQH	MGHRA	MYWYKQKAKKPPELMFV	YSYEKL	SINESVPSRFSPECPNSSLLNLHLHALQPEDSALYL	CASSQVRGANTGELFF	GEGSRLTVL	TRBV4-1*01	TRBD2*01	TRBJ2-2*01	172	0.0002
HA1-B	TRB	GAVVSQHPSWVICKSGTSVKIECRSL	DFQATT	MFWYRQFPKQSLMLMAT	SNEGSKA	TYEQGVEKDKFLINHASLTLSTLTVTSAHPEDSSFYI	CSARPHRQNTDTQYF	GPGTRLTVL	TRBV20-1*01		TRBJ2-3*01	172	0.0002
HA1-B	TRB	NAGVTQTPKFQVLKTGQSMTLQCAQD	MNHEY	MSWYRQDPGMGLRLIHY	SVGAGI	TDQGEVPNGYNVSRSTTEDFPLRLLSAAPSQTSVYF	CASSYSHRGSAEAFF	GQGTRLTVV	TRBV6-5*01	TRBD1*01	TRBJ1-1*01	172	0.0002
HA1-B	TRB	GAVVSQHPSWVICKSGTSVKIECRSL	DFQATT	MFWYRQFPKQSLMLMAT	SNEGSKA	TYEQGVEKDKFLINHASLTLSTLTVTSAHPEDSSFYI	CSAARDPSYEQYF	GPGTRLTVT	TRBV20-1*01	TRBD1*01	TRBJ2-7*01	172	0.0002
HA1-B	TRB	GAVVSQHPSRVICKSGTSVKIECRSL	DFQATT	MFWYRQFPKKSLMLMAT	SNEGSKA	TYEQGVEKDKFLINHASLTLSTLTVTSAHPEDSSFYI	CSARDGRPSEPQHF	GDGTRLSIL	TRBV20-1*05	TRBD2*02	TRBJ1-5*01	172	0.0002
HA1-B	TRB	NAGVTQTPKFQVLKTGQSMTLQCAQD	MNHEY	MSWYRQDPGMGLRLIHY	SVGAGI	TDQGEVPNGYNVSRSTTEDFPLRLLSAAPSQTSVYF	CASRDRSSTEAFF	GQGTRLTVV	TRBV6-5*01		TRBJ1-1*01	172	0.0002
HA1-B	TRB	DAGVTQSPTHLIKTRGQQVTLRCSPK	SGHDT	VSWYQQALGQGPQFIFQ	YYEEEE	RQRGNFPDRFSGHQFPNYSSELNVNALLLGDSALYL	CASSLRLAGAKQYF	GPGTRLTVT	TRBV5-6*01	TRBD2*02	TRBJ2-7*01	172	0.0002
HA1-B	TRB	DAEITQSPRHKITETGRQVTLACHQT	WNHNN	MFWYRQDLGHGLRLIHY	SYGVQD	TNKGEVSDGYSVSRSNTEDLPLTLESAASSQTSVYF	CASSESGLAGDADTQYF	GPGTRLTVL	TRBV10-1*01	TRBD2*02	TRBJ2-3*01	172	0.0002
HA1-B	TRB	NAGVTQTPKFRILKIGQSMTLQCTQD	MNHNY	MYWYRQDPGMGLKLIYY	SVGAGI	TDKGEVPNGYNVSRSTTEDFPLRLELAAPSQTSVYF	CASSYSVRLGEQFF	GPGTRLTVL	TRBV6-6*01		TRBJ2-1*01	172	0.0002
HA1-B	TRB	DTEVTQTPKHLVMGMTNKKSLKCEQH	MGHRA	MYWYKQKAKKPPELMFV	YSYEKL	SINESVPSRFSPECPNSSLLNLHLHALQPEDSALYL	CASSQEGVPPRWNNSPLHF	GNGTRLTVT	TRBV4-1*01	TRBD2*01	TRBJ1-6*02	171	0.0002
HA1-B	TRB	NAGVTQTPKFQVLKTGQSMTLQCAQD	MNHEY	MSWYRQDPGMGLRLIHY	SVGAGI	TDQGEVPNGYNVSRSTTEDFPLRLLSAAPSQTSVYF	CASRDRDRSTDTQYF	GPGTRLTVL	TRBV6-5*01	TRBD1*01	TRBJ2-3*01	171	0.0002
HA1-B	TRB	GAVVSQHPSRVICKSGTSVKIECRSL	DFQATT	MFWYRQFPKKSLMLMAT	SNEGSKA	TYEQGVEKDKFLINHASLTLSTLTVTSAHPEDSSFYI	CSARVGTGRNSPLHF	GNGTRLTVT	TRBV20-1*05	TRBD1*01	TRBJ1-6*01	171	0.0002
HA1-B	TRB	GAGVSQSPSNKVTEKGKDVELRCDPI	SGHTA	LYWYRQRLGQGLEFLIY	FQGNSA	PDKSGLPSDRFSAERTGESVSTLTIQRTQQEDSAVYL	CASRVGQIDTGELFF	GEGSRLTVL	TRBV7-2*02		TRBJ2-2*01	171	0.0002
HA1-B	TRB	NAGVTQTPKFRVLKTGQSMTLLCAQD	MNHEY	MYWYRQDPGMGLRLIHY	SVGEGT	TAKGEVPDGYNVSRLKKQNFLLGLESAAPSQTSVYF	CASSQSGQGNGYTF	GSGTRLTVV	TRBV6-2*01	TRBD1*01	TRBJ1-2*01	171	0.0002
HA1-B	TRB	EAQVTQNPRYLITVTGKKLTVTCSQN	MNHEY	MSWYRQDPGLGLRQIYY	SMNVEV	TDKGDVPEGYKVSRKEKRNFPLILESPSPNQTSLYF	CASSRGLDTQYF	GPGTRLTVL	TRBV27*01	TRBD2*01	TRBJ2-3*01	171	0.0002
HA1-B	TRB	DTEVTQTPKHLVMGMTNKKSLKCEQH	MGHRA	MYWYKQKAKKPPELMFV	YSYEKL	SINESVPSRFSPECPNSSLLNLHLHALQPEDSALYL	CASSSQGGQAFF	GQGTRLTVV	TRBV4-1*01	TRBD2*02	TRBJ1-1*01	171	0.0002
HA1-B	TRB	DAGVIQSPRHEVTEMGQEVTLRCKPI	SGHDY	LFWYRQTMMRGLELLIY	FNNNVP	IDDSGMPEDRFSAKMPNASFSTLKIQPSEPRDSAVYF	CASSLRGRGGNQPQHF	GDGTRLSIL	TRBV12-4*01	TRBD1*01	TRBJ1-5*01	171	0.0002
HA1-B	TRB	SAVISQKPSRDICQRGTSLTIQCQVD	SQVTM	MFWYRQQPGQSLTLIAT	ANQGSEA	TYESGFVIDKFPISRPNLTFSTLTVSNMSPEDSSIYL	CSVQPRKRVSTEAFF	GQGTRLTVV	TRBV29-1*01	TRBD2*02	TRBJ1-1*01	171	0.0002
HA1-B	TRB	GAGVSQTPSNKVTEKGKYVELRCDPI	SGHTA	LYWYRQSLGQGPEFLIY	FQGTGA	ADDSGLPNDRFFAVRPEGSVSTLKIQRTERGDSAVYL	CASSLTGRLTSPLHF	GNGTRLTVT	TRBV7-3*01	TRBD2*02	TRBJ1-6*01	171	0.0002
HA1-B	TRB	NAGVTQTPKFQVLKTGQSMTLQCAQD	MNHNS	MYWYRQDPGMGLRLIYY	SASEGT	TDKGEVPNGYNVSRLNKREFSLRLESAAPSQTSVYF	CASGTSGGADEQFF	GPGTRLTVL	TRBV6-1*01	TRBD2*01	TRBJ2-1*01	171	0.0002
HA1-B	TRB	NAGVTQTPKFQVLKTGQSMTLQCAQD	MNHNS	MYWYRQDPGMGLRLIYY	SASEGT	TDKGEVPNGYNVSRLNKREFSLRLESAAPSQTSVYF	CASSEMPDTDTQYF	GPGTRLTVL	TRBV6-1*01		TRBJ2-3*01	171	0.0002
HA1-B	TRB	GAVVSQHPSWVICKSGTSVKIECRSL	DFQATT	MFWYRQFPKQSLMLMAT	SNEGSKA	TYEQGVEKDKFLINHASLTLSTLTVTSAHPEDSSFYI	CSARDAGQGNQPQHF	GDGTRLSIL	TRBV20-1*01	TRBD1*01	TRBJ1-5*01	171	0.0002
HA1-B	TRB	DTEVTQTPKHLVMGMTNKKSLKCEQH	MGHRA	MYWYKQKAKKPPELMFV	YSYEKL	SINESVPSRFSPECPNSSLLNLHLHALQPEDSALYL	CASTKGGPNTEAFF	GQGTRLTVV	TRBV4-1*01	TRBD2*01	TRBJ1-1*01	171	0.0002
HA1-B	TRB	GAGVSQSPRYKVTKRGQDVTLRCDPI	SSHAT	LYWYQQALGQGPEFLTY	FNYEAQ	PDKSGLPSDRFSAERPEGSISTLTIQRTEQRDSAMYR	CASSPGRTSRETQYF	GPGTRLLVL	TRBV7-7*01	TRBD2*01	TRBJ2-5*01	171	0.0002
HA1-B	TRB	DTEVTQTPKHLVMGMTNKKSLKCEQH	MGHRA	MYWYKQKAKKPPELMFV	YSYEKL	SINESVPSRFSPECPNSSLLNLHLHALQPEDSALYL	CASSQAGGGYTF	GSGTRLTVV	TRBV4-1*01	TRBD1*01	TRBJ1-2*01	171	0.0002
HA1-B	TRB	KAGVTQTPRYLIKTRGQQVTLSCSPI	SGHRS	VSWYQQTPGQGLQFLFE	YFSETQ	RNKGNFPGRFSGRQFSNSRSEMNVSTLELGDSALYL	CASSSTDSEQYF	GPGTRLTVT	TRBV5-1*01		TRBJ2-7*01	171	0.0002
HA1-B	TRB	GAGVSQTPSNKVTEKGKYVELRCDPI	SGHTA	LYWYRQSLGQGPEFLIY	FQGTGA	ADDSGLPNDRFFAVRPEGSVSTLKIQRTERGDSAVYL	CASSPSKGERGGPRSYEQYF	GPGTRLTVT	TRBV7-3*01	TRBD2*01	TRBJ2-7*01	170	0.0002
HA1-B	TRB	ETGVTQTPRHLVMGMTNKKSLKCEQH	LGHNA	MYWYKQSAKKPLELMFV	YNFKEQ	TENNSVPSRFSPECPNSSHLFLHLHTLQPEDSALYL	CASSQETSGGYEQYF	GPGTRLTVT	TRBV4-2*01	TRBD2*02	TRBJ2-7*01	170	0.0002
HA1-B	TRB	DAGVTQSPTHLIKTRGQHVTLRCSPI	SGHKS	VSWYQQVLGQGPQFIFQ	YYEKEE	RGRGNFPDRFSARQFPNYSSELNVNALSLGDSALYL	CASSFRQGAHGYTF	GSGTRLTVV	TRBV5-5*01	TRBD1*01	TRBJ1-2*01	170	0.0002
HA1-B	TRB	EPEVTQTPSHQVTQMGQEVILRCVPI	SNHLY	FYWYRQILGQKVEFLVS	FYNNEI	SEKSEIFDDQFSVERPDGSNFTLKIRSTKLEDSAMYF	CASSESGGSIEQFF	GPGTRLTVL	TRBV2*01	TRBD1*01	TRBJ2-1*01	170	0.0002
HA1-B	TRB	DTEVTQTPKHLVMGMTNKKSLKCEQH	MGHRA	MYWYKQKAKKPPELMFV	YSYEKL	SINESVPSRFSPECPNSSLLNLHLHALQPEDSALYL	CASSPGVGLPQHF	GDGTRLSIL	TRBV4-1*01	TRBD2*01	TRBJ1-5*01	170	0.0002
HA1-B	TRB	DSGVTQTPKHLITATGQRVTLRCSPR	SGDLS	VYWYQQSLDQGLQFLIQ	YYNGEE	RAKGNILERFSAQQFPDLHSELNLSSLELGDSALYF	CASSVSSPGGTQYF	GPGTRLLVL	TRBV9*01	TRBD1*01	TRBJ2-5*01	170	0.0002
HA1-B	TRB	EAQVTQNPRYLITVTGKKLTVTCSQN	MNHEY	MSWYRQDPGLGLRQIYY	SMNVEV	TDKGDVPEGYKVSRKEKRNFPLILESPSPNQTSLYF	CAVWVGGEDTEAFF	GQGTRLTVV	TRBV27*01	TRBD2*01	TRBJ1-1*01	170	0.0002
HA1-B	TRB	DADVTQTPRNRITKTGKRIMLECSQT	KGHDR	MYWYRQDPGLGLRLIYY	SFDVKD	INKGEISDGYSVSRQAQAKFSLSLESAIPNQTALYF	CATSDPGGASLETQYF	GPGTRLLVL	TRBV24-1*01	TRBD1*01	TRBJ2-5*01	170	0.0002
HA1-B	TRB	DSGVTQTPKHLITATGQRVTLRCSPR	SGDLS	VYWYQQSLDQGLQFLIQ	YYNGEE	RAKGNILERFSAQQFPDLHSELNLSSLELGDSALYF	CASSSRGTIETQYF	GPGTRLLVL	TRBV9*01	TRBD1*01	TRBJ2-5*01	170	0.0002
HA1-B	TRB	DTGVSQDPRHKITKRGQNVTFRCDPI	SEHNR	LYWYRQTLGQGPEFLTY	FQNEAQ	LEKSRLLSDRFSAERPKGSFSTLEIQRTEQGDSAMYL	CASSLTGANTEAFF	GQGTRLTVV	TRBV7-9*03	TRBD1*01	TRBJ1-1*01	170	0.0002
HA1-B	TRB	ETGVTQTPRHLVMGMTNKKSLKCEQH	LGHNA	MYWYKQSAKKPLELMFV	YNFKEQ	TENNSVPSRFSPECPNSSHLFLHLHTLQPEDSALYL	CASSQEFGVGGPRDTQYF	GPGTRLTVL	TRBV4-2*01	TRBD2*01	TRBJ2-3*01	170	0.0002
HA1-B	TRB	DAGITQSPRYKITETGRQVTLMCHQT	WSHSY	MFWYRQDLGHGLRLIYY	SAAADI	TDKGEVPDGYVVSRSKTENFPLTLESATRSQTSVYF	CASRYTESAGANVLTF	GAGSRLTVL	TRBV10-2*01		TRBJ2-6*01	170	0.0002
HA1-B	TRB	DAGVIQSPRHEVTEMGQEVTLRCKPI	SGHDY	LFWYRQTMMRGLELLIY	FNNNVP	IDDSGMPEDRFSAKMPNASFSTLKIQPSEPRDSAVYF	CASSAGSSEAFF	GQGTRLTVV	TRBV12-4*01		TRBJ1-1*01	170	0.0002
HA1-B	TRB	GAGVSQSPRYKVAKRGQDVALRCDPI	SGHVS	LFWYQQALGQGPEFLTY	FQNEAQ	LDKSGLPSDRFFAERPEGSVSTLKIQRTQQEDSAVYL	CASSEGQEYNEQFF	GPGTRLTVL	TRBV7-8*01	TRBD1*01	TRBJ2-1*01	170	0.0002
HA1-B	TRB	NAGVTQTPKFRVLKTGQSMTLLCAQD	MNHEY	MYWYRQDPGMGLRLIHY	SVGEGT	TAKGEVPDGYNVSRLKKQNFLLGLESAAPSQTSVYF	CASSEYSVSYGYTF	GSGTRLTVV	TRBV6-2*01		TRBJ1-2*01	170	0.0002
HA1-B	TRB	NAGVTQTPKFQVLKTGQSMTLQCAQD	MNHNS	MYWYRQDPGMGLRLIYY	SASEGT	TDKGEVPNGYNVSRLNKREFSLRLESAAPSQTSVYF	CASSAGSGPGGTQYF	GPGTRLTVL	TRBV6-1*01	TRBD2*02	TRBJ2-3*01	170	0.0002
HA1-B	TRB	DTAVSQTPKYLVTQMGNDKSIKCEQN	LGHDT	MYWYKQDSKKFLKIMFS	YNNKEL	IINETVPNRFSPKSPDKAHLNLHINSLELGDSAVYF	CASSQEDSYNEQFF	GPGTRLTVL	TRBV3-1*01		TRBJ2-1*01	170	0.0002
HA1-B	TRB	DAGVIQSPRHEVTEMGQEVTLRCKPI	SGHNS	LFWYRQTMMRGLELLIY	FNNNVP	IDDSGMPEDRFSAKMPNASFSTLKIQPSEPRDSAVYF	CASSPPGPYRDTQYF	GPGTRLTVL	TRBV12-3*01	TRBD2*01	TRBJ2-3*01	170	0.0002
HA1-B	TRB	GAVVSQHPSRVICKSGTSVKIECRSL	DFQATT	MFWYRQFPKKSLMLMAT	SNEGSKA	TYEQGVEKDKFLINHASLTLSTLTVTSAHPEDSSFYI	CSARFLGRDTDTQYF	GPGTRLTVL	TRBV20-1*05		TRBJ2-3*01	170	0.0002
HA1-B	TRB	GAVVSQHPSRVICKSGTSVKIECRSL	DFQATT	MFWYRQFPKKSLMLMAT	SNEGSKA	TYEQGVEKDKFLINHASLTLSTLTVTSAHPEDSSFYI	CSARRGTGYAQPQHF	GDGTRLSIL	TRBV20-1*05	TRBD1*01	TRBJ1-5*01	169	0.0002
HA1-B	TRB	DAGITQSPRHKVTETGTPVTLRCHQT	ENHRY	MYWYRQDPGHGLRLIHY	SYGVKD	TDKGEVSDGYSVSRSKTEDFLLTLESATSSQTSVYF	CAISLLQGGTGELFF	GEGSRLTVL	TRBV10-3*02	TRBD1*01	TRBJ2-2*01	169	0.0002
HA1-B	TRB	GAVVSQHPSRVICKSGTSVKIECRSL	DFQATT	MFWYRQFPKKSLMLMAT	SNEGSKA	TYEQGVEKDKFLINHASLTLSTLTVTSAHPEDSSFYI	CSAREYRGEDNEQFF	GPGTRLTVL	TRBV20-1*05	TRBD1*01	TRBJ2-1*01	169	0.0002
HA1-B	TRB	NAGVTQTPKFQVLKTGQSMTLQCAQD	MNHNS	MYWYRQDPGMGLRLIYY	SASEGT	TDKGEVPNGYNVSRLNKREFSLRLESAAPSQTSVYF	CASSAQGAGVHEQYF	GPGTRLTVT	TRBV6-1*01	TRBD1*01	TRBJ2-7*01	169	0.0002
HA1-B	TRB	GAVVSQHPSWVICKSGTSVKIECRSL	DFQATT	MFWYRQFPKQSLMLMAT	SNEGSKA	TYEQGVEKDKFLINHASLTLSTLTVTSAHPEDSSFYI	CSPLLGGIGSEQFF	GPGTRLTVL	TRBV20-1*01	TRBD1*01	TRBJ2-1*01	169	0.0002
HA1-B	TRB	DTGVSQDPRHKITKRGQNVTFRCDPI	SEHNR	LYWYRQTLGQGPEFLTY	FQNEAQ	LEKSRLLSDRFSAERPKGSFSTLEIQRTEQGDSAMYL	CASSSGLAGLFSGANVLTF	GAGSRLTVL	TRBV7-9*03	TRBD2*01	TRBJ2-6*01	169	0.0002
HA1-B	TRB	DTGVSQDPRHKITKRGQNVTFRCDPI	SEHNR	LYWYRQTLGQGPEFLTY	FQNEAQ	LEKSRLLSDRFSAERPKGSFSTLEIQRTEQGDSAMYL	CASSLAGGGTREQFF	GPGTRLTVL	TRBV7-9*03	TRBD2*02	TRBJ2-1*01	169	0.0002
HA1-B	TRB	DTGVSQDPRHKITKRGQNVTFRCDPI	SEHNR	LYWYRQTLGQGPEFLTY	FQNEAQ	LEKSRLLSDRFSAERPKGSFSTLEIQRTEQGDSAMYL	CASSLVAFPYNEQFF	GPGTRLTVL	TRBV7-9*03	TRBD2*01	TRBJ2-1*01	169	0.0002
HA1-B	TRB	EAGVTQFPSHSVIEKGQTVTLRCDPI	SGHDN	LYWYRRVMGKEIKFLLH	FVKESK	QDESGMPNNRFLAERTGGTYSTLKVQPAELEDSGVYF	CANRKGGAQETQYF	GPGTRLLVL	TRBV14*01	TRBD2*02	TRBJ2-5*01	169	0.0002
HA1-B	TRB	GAVVSQHPSWVICKSGTSVKIECRSL	DFQATT	MFWYRQFPKQSLMLMAT	SNEGSKA	TYEQGVEKDKFLINHASLTLSTLTVTSAHPEDSSFYI	CSAPAGPREAYGYTF	GSGTRLTVV	TRBV20-1*01	TRBD1*01	TRBJ1-2*01	169	0.0002
HA1-B	TRB	AAGVIQSPRHLIKEKRETATLKCYPI	SRHDT	VYWYQQGPGQDPQFLIS	FYEKMQ	SDKGSIPDRFSAQQFSDYHSELNMSSLELGDSALYF	CASSSTRGGNSYEQYF	GPGTRLTVT	TRBV13*01	TRBD2*01	TRBJ2-7*01	169	0.0002
HA1-B	TRB	GAVVSQHPSWVICKSGTSVKIECRSL	DFQATT	MFWYRQFPKQSLMLMAT	SNEGSKA	TYEQGVEKDKFLINHASLTLSTLTVTSAHPEDSSFYI	CARGGSANYGYTF	GSGTRLTVV	TRBV20-1*01	TRBD1*01	TRBJ1-2*01	169	0.0002
HA1-B	TRB	EAQVTQNPRYLITVTGKKLTVTCSQN	MNHEY	MSWYRQDPGLGLRQIYY	SMNVEV	TDKGDVPEGYKVSRKEKRNFPLILESPSPNQTSLYF	CASSSDFLLKYF	GPGTRLTVT	TRBV27*01		TRBJ2-7*01	169	0.0002
HA1-B	TRB	DAGVIQSPRHEVTEMGQEVTLRCKPI	SGHNS	LFWYRQTMMRGLELLIY	FNNNVP	IDDSGMPEDRFSAKMPNASFSTLKIQPSEPRDSAVYF	CASSLVASGGVETQYF	GPGTRLLVL	TRBV12-3*01	TRBD2*01	TRBJ2-5*01	169	0.0002
HA1-B	TRB	DTAVSQTPKYLVTQMGNDKSIKCEQN	LGHDT	MYWYKQDSKKFLKIMFS	YNNKEL	IINETVPNRFSPKSPDKAHLNLHINSLELGDSAVYF	CASSQWRETSGSMETQYF	GPGTRLLVL	TRBV3-1*01	TRBD2*02	TRBJ2-5*01	169	0.0002
HA1-B	TRB	DADVTQTPRNRITKTGKRIMLECSQT	KGHDR	MYWYRQDPGLGLRLIYY	SFDVKD	INKGEISDGYSVSRQAQAKFSLSLESAIPNQTALYF	CATSDPDRATGYTF	GSGTRLTVV	TRBV24-1*01	TRBD1*01	TRBJ1-2*01	169	0.0002
HA1-B	TRB	DAGVIQSPRHEVTEMGQEVTLRCKPI	SGHDY	LFWYRQTMMRGLELLIY	FNNNVP	IDDSGMPEDRFSAKMPNASFSTLKIQPSEPRDSAVYF	CASSLRDPGSFEQYF	GPGTRLTVT	TRBV12-4*01	TRBD1*01	TRBJ2-7*01	169	0.0002
HA1-B	TRB	EAQVTQNPRYLITVTGKKLTVTCSQN	MNHEY	MSWYRQDPGLGLRQIYY	SMNVEV	TDKGDVPEGYKVSRKEKRNFPLILESPSPNQTSLYF	CASTSGGLSTDTQYF	GPGTRLTVL	TRBV27*01	TRBD2*01	TRBJ2-3*01	169	0.0002
HA1-B	TRB	GAGVSQSPRYKVAKRGQDVALRCDPI	SGHVS	LFWYQQALGQGPEFLTY	FQNEAQ	LDKSGLPSDRFFAERPEGSVSTLKIQRTQQEDSAVYL	CASSLGLAGSYEQYF	GPGTRLTVT	TRBV7-8*01	TRBD2*01	TRBJ2-7*01	169	0.0002
HA1-B	TRB	GAVVSQHPSWVICKSGTSVKIECRSL	DFQATT	MFWYRQFPKQSLMLMAT	SNEGSKA	TYEQGVEKDKFLINHASLTLSTLTVTSAHPEDSSFYI	CSAAHGGEKLFF	GSGTQLSVL	TRBV20-1*01	TRBD2*01	TRBJ1-4*01	168	0.0002
HA1-B	TRB	DTGVSQDPRHKITKRGQNVTFRCDPI	SEHNR	LYWYRQTLGQGPEFLTY	FQNEAQ	LEKSRLLSDRFSAERPKGSFSTLEIQRTEQGDSAMYL	CASSPRGVVYNEQFF	GPGTRLTVL	TRBV7-9*03	TRBD1*01	TRBJ2-1*01	168	0.0002
HA1-B	TRB	DAMVIQNPRYQVTQFGKPVTLSCSQT	LNHNV	MYWYQQKSSQAPKLLFH	YYDKDF	NNEADTPDNFQSRRPNTSFCFLDIRSPGLGDAAMYL	CATSRDSGGRANSNQPQHF	GDGTRLSIL	TRBV15*02	TRBD2*02	TRBJ1-5*01	168	0.0002
HA1-B	TRB	ETGVTQTPRHLVMGMTNKKSLKCEQH	LGHNA	MYWYKQSAKKPLELMFV	YNFKEQ	TENNSVPSRFSPECPNSSHLFLHLHTLQPEDSALYL	CASSQDKQRGFLDTQYF	GPGTRLTVL	TRBV4-2*01	TRBD2*01	TRBJ2-3*01	168	0.0002
HA1-B	TRB	DTEVTQTPKHLVMGMTNKKSLKCEQH	MGHRA	MYWYKQKAKKPPELMFV	YSYEKL	SINESVPSRFSPECPNSSLLNLHLHALQPEDSALYL	CASSQENRNTGELFF	GEGSRLTVL	TRBV4-1*01		TRBJ2-2*01	168	0.0002
HA1-B	TRB	EAGVAQSPRYKIIEKRQSVAFWCNPI	SGHAT	LYWYQQILGQGPKLLIQ	FQNNGV	VDDSQLPKDRFSAERLKGVDSTLKIQPAKLEDSAVYL	CASSLEARSGNTIYF	GEGSWLTVV	TRBV11-2*01		TRBJ1-3*01	168	0.0002
HA1-B	TRB	EAGVAQSPRYKIIEKRQSVAFWCNPI	SGHAT	LYWYQQILGQGPKLLIQ	FQNNGV	VDDSQLPKDRFSAERLKGVDSTLKIQPAKLEDSAVYL	CASSLVFTDTQYF	GPGTRLTVL	TRBV11-2*03		TRBJ2-3*01	168	0.0002
HA1-B	TRB	DAMVIQNPRYQVTQFGKPVTLSCSQT	LNHNV	MYWYQQKSSQAPKLLFH	YYDKDF	NNEADTPDNFQSRRPNTSFCFLDIRSPGLGDAAMYL	CATSLKRGNAEAFF	GQGTRLTVV	TRBV15*02		TRBJ1-1*01	168	0.0002
HA1-B	TRB	GAGVSQSPRYKVAKRGQDVALRCDPI	SGHVS	LFWYQQALGQGPEFLTY	FQNEAQ	LDKSGLPSDRFFAERPEGSVSTLKIQRTQQEDSAVYL	CASSSTDEPQHF	GDGTRLSIL	TRBV7-8*01		TRBJ1-5*01	168	0.0002
HA1-B	TRB	EPEVTQTPSHQVTQMGQEVILRCVPI	SNHLY	FYWYRQILGQKVEFLVS	FYNNEI	SEKSEIFDDQFSVERPDGSNFTLKIRSTKLEDSAMYF	CASADRKDEQFF	GPGTRLTVL	TRBV2*01		TRBJ2-1*01	168	0.0002
HA1-B	TRB	KAGVTQTPRYLIKTRGQQVTLSCSPI	SGHRS	VSWYQQTPGQGLQFLFE	YFSETQ	RNKGNFPGRFSGRQFSNSRSEMNVSTLELGDSALYL	CASQSSRDRVGDEQYF	GPGTRLTVT	TRBV5-1*01	TRBD1*01	TRBJ2-7*01	168	0.0002
HA1-B	TRB	GAGVSQTPSNKVTEKGKYVELRCDPI	SGHTA	LYWYRQSLGQGPEFLIY	FQGTGA	ADDSGLPNDRFFAVRPEGSVSTLKIQRTERGDSAVYL	CASSPTLAGAYTGELFF	GEGSRLTVL	TRBV7-3*01	TRBD2*01	TRBJ2-2*01	168	0.0002
HA1-B	TRB	GAVVSQHPSWVICKSGTSVKIECRSL	DFQATT	MFWYRQFPKQSLMLMAT	SNEGSKA	TYEQGVEKDKFLINHASLTLSTLTVTSAHPEDSSFYI	CSVRTSGDSYEQYF	GPGTRLTVT	TRBV20-1*01	TRBD2*01	TRBJ2-7*01	168	0.0002
HA1-B	TRB	EAQVTQNPRYLITVTGKKLTVTCSQN	MNHEY	MSWYRQDPGLGLRQIYY	SMNVEV	TDKGDVPEGYKVSRKEKRNFPLILESPSPNQTSLYF	CASATRGREVNSPLHF	GNGTRLTVT	TRBV27*01	TRBD2*02	TRBJ1-6*02	168	0.0002
HA1-B	TRB	SAVISQKPSRDICQRGTSLTIQCQVD	SQVTM	MFWYRQQPGQSLTLIAT	ANQGSEA	TYESGFVIDKFPISRPNLTFSTLTVSNMSPEDSSIYL	CSVELDTQYF	GPGTRLTVL	TRBV29-1*01		TRBJ2-3*01	168	0.0002
HA1-B	TRB	GAVVSQHPSWVICKSGTSVKIECRSL	DFQATT	MFWYRQFPKQSLMLMAT	SNEGSKA	TYEQGVEKDKFLINHASLTLSTLTVTSAHPEDSSFYI	CSATSGGAYEQYF	GPGTRLTVT	TRBV20-1*01	TRBD2*01	TRBJ2-7*01	168	0.0002
HA1-B	TRB	DAGVTQSPTHLIKTRGQHVTLRCSPI	SGHKS	VSWYQQVLGQGPQFIFQ	YYEKEE	RGRGNFPDRFSARQFPNYSSELNVNALLLGDSALYL	CASSLVGGEVYGYTF	GSGTRLTVV	TRBV5-5*01	TRBD2*01	TRBJ1-2*01	168	0.0002
HA1-B	TRB	DAGVTQSPTHLIKTRGQQVTLRCSPK	SGHDT	VSWYQQALGQGPQFIFQ	YYEEEE	RQRGNFPDRFSGHQFPNYSSELNVNALLLGDSALYL	CASSLDRWTGELFF	GEGSRLTVL	TRBV5-6*01		TRBJ2-2*01	168	0.0002
HA1-B	TRB	DAGVTQSPTHLIKTRGQQVTLRCSPK	SGHDT	VSWYQQALGQGPQFIFQ	YYEEEE	RQRGNFPDRFSGHQFPNYSSELNVNALLLGDSALYL	CASSFGGAHNQPQHF	GDGTRLSIL	TRBV5-6*01	TRBD2*01	TRBJ1-5*01	167	0.0002
HA1-B	TRB	GAVVSQHPSWVICKSGTSVKIECRSL	DFQATT	MFWYRQFPKQSLMLMAT	SNEGSKA	TYEQGVEKDKFLINHASLTLSTLTVTSAHPEDSSFYI	CSATGTSGDYEQYF	GPGTRLTVT	TRBV20-1*01	TRBD2*01	TRBJ2-7*01	167	0.0002
HA1-B	TRB	DAGVIQSPRHEVTEMGQEVTLRCKPI	SGHDY	LFWYRQTMMRGLELLIY	FNNNVP	IDDSGMPEDRFSAKMPNASFSTLKIQPSEPRDSAVYF	CASRGQGAVGYTF	GSGTRLTVV	TRBV12-4*01	TRBD1*01	TRBJ1-2*01	167	0.0002
HA1-B	TRB	DAGVTQSPTHLIKTRGQHVTLRCSPI	SGHKS	VSWYQQVLGQGPQFIFQ	YYEKEE	RGRGNFPDRFSARQFPNYSSELNVNALLLGDSALYL	CASSSRGQNTEAFF	GQGTRLTVV	TRBV5-5*02		TRBJ1-1*01	167	0.0002
HA1-B	TRB	GAVVSQHPSWVICKSGTSVKIECRSL	DFQATT	MFWYRQFPKQSLMLMAT	SNEGSKA	TYEQGVEKDKFLINHASLTLSTLTVTSAHPEDSSFYI	CSAWVPKNIQYF	GAGTRLSVL	TRBV20-1*01		TRBJ2-4*01	167	0.0002
HA1-B	TRB	DVKVTQSSRYLVKRTGEKVFLECVQD	MDHEN	MFWYRQDPGLGLRLIYF	SYDVKM	KEKGDIPEGYSVSREKKERFSLILESASTNQTSMYL	CASSLWTSGGAGPGELFF	GEGSRLTVL	TRBV28*01	TRBD2*01	TRBJ2-2*01	167	0.0002
HA1-B	TRB	NAGVTQTPKFQVLKTGQSMTLQCAQD	MNHNS	MYWYRQDPGMGLRLIYY	SASEGT	TDKGEVPNGYNVSRLNKREFSLRLESAAPSQTSVYF	CASIPPLLARAGEQYF	GPGTRLTVT	TRBV6-1*01	TRBD2*02	TRBJ2-7*01	167	0.0002
HA1-B	TRB	GAVVSQHPSWVICKSGTSVKIECRSL	DFQATT	MFWYRQFPKQSLMLMAT	SNEGSKA	TYEQGVEKDKFLINHASLTLSTLTVTSAHPEDSSFYI	CSARGTSGFHTEAFF	GQGTRLTVV	TRBV20-1*01	TRBD1*01	TRBJ1-1*01	167	0.0002
HA1-B	TRB	DSGVTQTPKHLITATGQRVTLRCSPR	SGDLS	VYWYQQSLDQGLQFLIQ	YYNGEE	RAKGNILERFSAQQFPDLHSELNLSSLELGDSALYF	CASSVGHEQFF	GPGTRLTVL	TRBV9*01		TRBJ2-1*01	167	0.0002
HA1-B	TRB	DTAVSQTPKYLVTQMGNDKSIKCEQN	LGHDT	MYWYKQDSKKFLKIMFS	YNNKEL	IINETVPNRFSPKSPDKAHLNLHINSLELGDSAVYF	CASSQAQRGDTQYF	GPGTRLTVL	TRBV3-1*01	TRBD2*01	TRBJ2-3*01	167	0.0002
HA1-B	TRB	DAGITQSPRYKITETGRQVTLMCHQT	WSHSY	MFWYRQDLGHGLRLIYY	SAAADI	TDKGEVPDGYVVSRSKTENFPLTLESATRSQTSVYF	CASSGQGARNEQFF	GPGTRLTVL	TRBV10-2*01	TRBD1*01	TRBJ2-1*01	167	0.0002
HA1-B	TRB	GAVVSQHPSRVICKSGTSVKIECRSL	DFQATT	MFWYRQFPKKSLMLMAT	SNEGSKA	TYEQGVEKDKFLINHASLTLSTLTVTSAHPEDSSFYI	CSARDLTSGIYEQYF	GPGTRLTVT	TRBV20-1*05	TRBD2*02	TRBJ2-7*01	167	0.0002
HA1-B	TRB	EAQVTQNPRYLITVTGKKLTVTCSQN	MNHEY	MSWYRQDPGLGLRQIYY	SMNVEV	TDKGDVPEGYKVSRKEKRNFPLILESPSPNQTSLYF	CASSSTGELFF	GEGSRLTVL	TRBV27*01		TRBJ2-2*01	167	0.0002
HA1-B	TRB	DAGVIQSPRHEVTEMGQEVTLRCKPI	SGHDY	LFWYRQTMMRGLELLIY	FNNNVP	IDDSGMPEDRFSAKMPNASFSTLKIQPSEPRDSAVYF	CASNPRGRGGYTF	GSGTRLTVV	TRBV12-4*01	TRBD1*01	TRBJ1-2*01	167	0.0002
HA1-B	TRB	DAGITQSPRHKVTETGTPVTLRCHQT	ENHRY	MYWYRQDPGHGLRLIHY	SYGVKD	TDKGEVSDGYSVSRSKTEDFLLTLESATSSQTSVYF	CAISQGQASTDTQYF	GPGTRLTVL	TRBV10-3*02	TRBD1*01	TRBJ2-3*01	167	0.0002
HA1-B	TRB	GAGVSQSPSNKVTEKGKDVELRCDPI	SGHTA	LYWYRQRLGQGLEFLIY	FQGNSA	PDKSGLPSDRFSAERTGESVSTLTIQRTQQEDSAVYL	CASSWDRFNEQFF	GPGTRLTVL	TRBV7-2*02	TRBD1*01	TRBJ2-1*01	167	0.0002
HA1-B	TRB	GAVVSQHPSWVICKSGTSVKIECRSL	DFQATT	MFWYRQFPKQSLMLMAT	SNEGSKA	TYEQGVEKDKFLINHASLTLSTLTVTSAHPEDSSFYI	CSARSGTDHYGYTF	GSGTRLTVV	TRBV20-1*01	TRBD1*01	TRBJ1-2*01	167	0.0002
HA1-B	TRB	EPEVTQTPSHQVTQMGQEVILRCVPI	SNHLY	FYWYRQILGQKVEFLVS	FYNNEI	SEKSEIFDDQFSVERPDGSNFTLKIRSTKLEDSAMYF	CASSEEGGYGYTF	GSGTRLTVV	TRBV2*01	TRBD1*01	TRBJ1-2*01	167	0.0002
HA1-B	TRB	DTEVTQTPKHLVMGMTNKKSLKCEQH	MGHRA	MYWYKQKAKKPPELMFV	YSYEKL	SINESVPSRFSPECPNSSLLNLHLHALQPEDSALYL	CASSQVLGGNQPQHF	GDGTRLSIL	TRBV4-1*01	TRBD2*01	TRBJ1-5*01	167	0.0002
HA1-B	TRB	DVKVTQSSRYLVKRTGEKVFLECVQD	MDHEN	MFWYRQDPGLGLRLIYF	SYDVKM	KEKGDIPEGYSVSREKKERFSLILESASTNQTSMYL	CASKGYEQYF	GPGTRLTVT	TRBV28*01	TRBD1*01	TRBJ2-7*01	167	0.0002
HA1-B	TRB	EAQVTQNPRYLITVTGKKLTVTCSQN	MNHEY	MSWYRQDPGLGLRQIYY	SMNVEV	TDKGDVPEGYKVSRKEKRNFPLILESPSPNQTSLYF	CASSLGRAYEQYF	GPGTRLTVT	TRBV27*01	TRBD1*01	TRBJ2-7*01	167	0.0002
HA1-B	TRB	GAVVSQHPSRVICKSGTSVKIECRSL	DFQATT	MFWYRQFPKKSLMLMAT	SNEGSKA	TYEQGVEKDKFLINHASLTLSTLTVTSAHPEDSSFYI	CSARPSGVTDTQYF	GPGTRLTVL	TRBV20-1*05	TRBD2*01	TRBJ2-3*01	167	0.0002
HA1-B	TRB	GAGVSQSPSNKVTEKGKDVELRCDPI	SGHTA	LYWYRQRLGQGLEFLIY	FQGNSA	PDKSGLPSDRFSAERTGESVSTLTIQRTQQEDSAVYL	CASSPRQGTGYTF	GSGTRLTVV	TRBV7-2*02	TRBD1*01	TRBJ1-2*01	167	0.0002
HA1-B	TRB	DAGVIQSPRHEVTEMGQEVTLRCKPI	SGHNS	LFWYRQTMMRGLELLIY	FNNNVP	IDDSGMPEDRFSAKMPNASFSTLKIQPSEPRDSAVYF	CASSFPPFNGGRAGELFF	GEGSRLTVL	TRBV12-3*01	TRBD1*01	TRBJ2-2*01	167	0.0002
HA1-B	TRB	KAGVTQTPRYLIKTRGQQVTLSCSPI	SGHRS	VSWYQQTPGQGLQFLFE	YFSETQ	RNKGNFPGRFSGRQFSNSRSEMNVSTLELGDSALYL	CASLGTSGLNNEQFF	GPGTRLTVL	TRBV5-1*01	TRBD2*01	TRBJ2-1*01	166	0.0002
HA1-B	TRB	GAGVSQTPSNKVTEKGKYVELRCDPI	SGHTA	LYWYRQSLGQGPEFLIY	FQGTGA	ADDSGLPNDRFFAVRPEGSVSTLKIQRTERGDSAVYL	CASSVSPSSTDTQYF	GPGTRLTVL	TRBV7-3*01	TRBD2*01	TRBJ2-3*01	166	0.0002
HA1-B	TRB	NAGVTQTPEFQVLKTGQSMTLQCAQD	MNHEY	MSWYRQDPGMGLRLIHY	SVGAGI	TDQGEVPNGYNVSRSTTEDFPLRLLSAAPSQTSVYF	CASSYSPTGNTEAFF	GQGTRLTVV	TRBV6-5*01		TRBJ1-1*01	166	0.0002
HA1-B	TRB	DAGVTQSPTHLIKTRGQQVTLRCSPK	SGHDT	VSWYQQALGQGPQFIFQ	YYEEEE	RQRGNFPDRFSGHQFPNYSSELNVNALLLGDSALYL	CASSLGGASGRPNIQYF	GAGTRLSVL	TRBV5-6*01	TRBD2*02	TRBJ2-4*01	166	0.0002
HA1-B	TRB	DAGVIQSPRHEVTEMGQEVTLRCKPI	SGHNS	LFWYRQTMMRGLELLIY	FNNNVP	IDDSGMPEDRFSAKMPNASFSTLKIQPSEPRDSAVYF	CASSFDSGWGQGHQPQHF	GDGTRLSIL	TRBV12-3*01	TRBD1*01	TRBJ1-5*01	166	0.0002
HA1-B	TRB	DGGITQSPKYLFRKEGQNVTLSCEQN	LNHDA	MYWYRQDPGQGLRLIYY	SQIVND	FQKGDIAEGYSVSREKKESFPLTVTSAQKNPTAFYL	CASSGLAGVSYNEQFF	GPGTRLTVL	TRBV19*01	TRBD2*02	TRBJ2-1*01	166	0.0002
HA1-B	TRB	DAMVIQNPRYQVTQFGKPVTLSCSQT	LNHNV	MYWYQQKSSQAPKLLFH	YYDKDF	NNEADTPDNFQSRRPNTSFCFLDIRSPGLGDAAMYL	CATSRINSNQPQHF	GDGTRLSIL	TRBV15*02		TRBJ1-5*01	166	0.0002
HA1-B	TRB	DAGITQSPRHKVTETGTPVTLRCHQT	ENHRY	MYWYRQDPGHGLRLIHY	SYGVKD	TDKGEVSDGYSVSRSKTEDFLLTLESATSSQTSVYF	CAISESSGWGEQFF	GPGTRLTVL	TRBV10-3*01	TRBD2*01	TRBJ2-1*01	166	0.0002
HA1-B	TRB	DAMVIQNPRYQVTQFGKPVTLSCSQT	LNHNV	MYWYQQKSSQAPKLLFH	YYDKDF	NNEADTPDNFQSRRPNTSFCFLDIRSPGLGDAAMYL	CATSRDRGRNTEAFF	GQGTRLTVV	TRBV15*02	TRBD1*01	TRBJ1-1*01	166	0.0002
HA1-B	TRB	DAGITQSPRHKVTETGTPVTLRCHQT	ENHRY	MYWYRQDPGHGLRLIHY	SYGVKD	TDKGEVSDGYSVSRSKTEDFLLTLESATSSQTSVYF	CAISAIPSGGIDTQYF	GPGTRLTVL	TRBV10-3*02	TRBD2*01	TRBJ2-3*01	166	0.0002
HA1-B	TRB	EPEVTQTPSHQVTQMGQEVILRCVPI	SNHLY	FYWYRQILGQKVEFLVS	FYNNEI	SEKSEIFDDQFSVERPDGSNFTLKIRSTKLEDSAMYF	CASSEGTGTLYEQYF	GPGTRLTVT	TRBV2*01	TRBD1*01	TRBJ2-7*01	166	0.0002
HA1-B	TRB	DAMVIQNPRYQVTQFGKPVTLSCSQT	LNHNV	MYWYQQKSSQAPKLLFH	YYDKDF	NNEADTPDNFQSRRPNTSFCFLDIRSPGLGDAAMYL	CATSRDAFPRDSESPLHF	GNGTRLTVT	TRBV15*02	TRBD1*01	TRBJ1-6*02	166	0.0002
HA1-B	TRB	DTGVSQDPRHKITKRGQNVTFRCDPI	SEHNR	LYWYRQTLGQGPEFLTY	FQNEAQ	LEKSRLLSDRFSAERPKGSFSTLEIQRTEQGDSAMYL	CASSLEVGTEAFF	GQGTRLTVV	TRBV7-9*03		TRBJ1-1*01	166	0.0002
HA1-B	TRB	SAVISQKPSRDICQRGTSLTIQCQVD	SQVTM	MFWYRQQPGQSLTLIAT	ANQGSEA	TYESGFVIDKFPISRPNLTFSTLTVSNMSPEDSSIYL	CSVATGTGFDTEAFF	GQGTRLTVV	TRBV29-1*01	TRBD1*01	TRBJ1-1*01	166	0.0002
HA1-B	TRB	AAGVIQSPRHLIKEKRETATLKCYPI	PRHDT	VYWYQQGPGQDPQFLIS	FYEKMQ	SDKGSIPDRFSAQQFSDYHSELNMSSLELGDSALYF	CASSQPGDTEAFF	GQGTRLTVV	TRBV13*01	TRBD2*01	TRBJ1-1*01	166	0.0002
HA1-B	TRB	NAGVMQNPRHLVRRRGQEARLRCSPM	KGHSH	VYWYRQLPEEGLKFMVY	LQKENI	IDESGMPKERFSAEFPKEGPSILRIQQVVRGDSAAYF	CASSPLDSFVYEQYF	GPGTRLTVT	TRBV18*01	TRBD1*01	TRBJ2-7*01	166	0.0002
HA1-B	TRB	KAGVTQTPRYLIKTRGQQVTLSCSPI	SGHRS	VSWYQQTPGQGLQFLFE	YFSETQ	RNKGNFPGRFSGRQFSNSRSEMNVSTLELGDSALYL	CASRPTSGRYNEQFF	GPGTRLTVL	TRBV5-1*01	TRBD2*01	TRBJ2-1*01	165	0.0002
HA1-B	TRB	EAGVAQSPRYKIIEKRQSVAFWCNPI	SGHAT	LYWYQQILGQGPKLLIQ	FQNNGV	VDDSQLPKDRFSAERLKGVDSTLKIQPAKLEDSAVYL	CASSPVWGKYNEQFF	GPGTRLTVL	TRBV11-2*01	TRBD1*01	TRBJ2-1*01	165	0.0002
HA1-B	TRB	NAGVTQTPKFRILKIGQSMTLQCTQD	MNHNY	MYWYRQDPGMGLKLIYY	SVGAGI	TDKGEVPNGYNVSRSTTEDFPLRLELAAPSQTSVYF	CASSLAGTTNEQFF	GPGTRLTVL	TRBV6-6*01	TRBD1*01	TRBJ2-1*01	165	0.0002
HA1-B	TRB	EAQVTQNPRYLITVTGKKLTVTCSQN	MNHEY	MSWYRQDPGLGLRQIYY	SMNVEV	TDKGDVPEGYKVSRKEKRNFPLILESPSPNQTSLYF	CASSHFRDRGPGELFF	GEGSRLTVL	TRBV27*01	TRBD1*01	TRBJ2-2*01	165	0.0002
HA1-B	TRB	DAGVTQSPTHLIKTRGQHVTLRCSPI	SGHKS	VSWYQQVLGQGPQFIFQ	YYEKEE	RGRGNFPDRFSARQFPNYSSELNVNALLLGDSALYL	CASSSQDKRTGELFF	GEGSRLTVL	TRBV5-5*02	TRBD1*01	TRBJ2-2*01	165	0.0002
HA1-B	TRB	NAGVTQTPKFQVLKTGQSMTLQCAQD	MNHNS	MYWYRQDPGMGLRLIYY	SASEGT	TDKGEVPNGYNVSRLNKREFSLRLESAAPSQTSVYF	CASRTQAGTGIEKLFF	GSGTQLSVL	TRBV6-1*01	TRBD1*01	TRBJ1-4*01	165	0.0002
HA1-B	TRB	DAGITQSPRHKVTETGTPVTLRCHQT	ENHRY	MYWYRQDPGHGLRLIHY	SYGVKD	TDKGEVSDGYSVSRSKTEDFLLTLESATSSQTSVYF	CAISEGKLAGGYEQYF	GPGTRLTVT	TRBV10-3*01	TRBD2*01	TRBJ2-7*01	165	0.0002
HA1-B	TRB	DSGVTQTPKHLITATGQRVTLRCSPR	SGDLS	VYWYQQSLDQGLQFLIQ	YYNGEE	RAKGNILERFSAQQFPDLHSELNLSSLELGDSALYF	CASSPSQRTDTYEQYF	GPGTRLTVT	TRBV9*01	TRBD1*01	TRBJ2-7*01	165	0.0002
HA1-B	TRB	DVKVTQSSRYLVKRTGEKVFLECVQD	MDHEN	MFWYRQDPGLGLRLIYF	SYDVKM	KEKGDIPEGYSVSREKKERFSLILESASTNQTSMYL	CASRDRGINEQFF	GPGTRLTVL	TRBV28*01	TRBD1*01	TRBJ2-1*01	165	0.0002
HA1-B	TRB	NAGVTQTPKFQVLKTGQSMTLQCAQD	MNHEY	MSWYRQDPGMGLRLIHY	SVGAGI	TDQGEVPNGYNVSRSTTEDFPLRLLSAAPSQTSVYF	CASSRGNSYEQYF	GPGTRLTVT	TRBV6-5*01		TRBJ2-7*01	165	0.0002
HA1-B	TRB	GAVVSQHPSWVICKSGTSVKIECRSL	DFQATT	MFWYRQFPKQSLMLMAT	SNEGSKA	TYEQGVEKDKFLINHASLTLSTLTVTSAHPEDSSFYI	CSASDPDFQYF	GPGTRLLVL	TRBV20-1*01	TRBD2*01	TRBJ2-5*01	165	0.0002
HA1-B	TRB	GAVVSQHPSRVICKSGTSVKIECRSL	DFQATT	MFWYRQFPKKSLMLMAT	SNEGSKA	TYEQGVEKDKFLINHASLTLSTLTVTSAHPEDSSFYI	CSASRTGELFF	GEGSRLTVL	TRBV20-1*05		TRBJ2-2*01	165	0.0002
HA1-B	TRB	EAGVTQFPSHSVIEKGQTVTLRCDPI	SGHDN	LYWYRRVMGKEIKFLLH	FVKESK	QDESGMPNNRFLAERTGGTYSTLKVQPAELEDSGVYF	CASSQLGLHSPLHF	GNGTRLTVT	TRBV14*01	TRBD2*01	TRBJ1-6*01	165	0.0002
HA1-B	TRB	GAVVSQHPSRVICKSGTSVKIECRSL	DFQATT	MFWYRQFPKKSLMLMAT	SNEGSKA	TYEQGVEKDKFLINHASLTLSTLTVTSAHPEDSSFYI	CSGTSGRTIGDEQFF	GPGTRLTVL	TRBV20-1*05	TRBD2*02	TRBJ2-1*01	165	0.0002
HA1-B	TRB	EAQVTQNPRYLITVTGKKLTVTCSQN	MNHEY	MSWYRQDPGLGLRQIYY	SMNVEV	TDKGDVPEGYKVSRKEKRNFPLILESPSPNQTSLYF	CASSTGDGSYEQYF	GPGTRLTVT	TRBV27*01	TRBD2*01	TRBJ2-7*01	165	0.0002
HA1-B	TRB	DTGVSQDPRHKITKRGQNVTFRCDPI	SEHNR	LYWYRQTLGQGPEFLTY	FQNEAQ	LEKSRLLSDRFSAERPKGSFSTLEIQRTEQGDSAMYL	CASSLAPGEKLFF	GSGTQLSVL	TRBV7-9*03	TRBD1*01	TRBJ1-4*01	164	0.0002
HA1-B	TRB	DAGITQSPRHKVTETGTPVTLRCHQT	ENHRY	MYWYRQDPGHGLRLIHY	SYGVKD	TDKGEVSDGYSVSRSKTEDFLLTLESATSSQTSVYF	CAISETASEAFF	GQGTRLTVV	TRBV10-3*01		TRBJ1-1*01	164	0.0002
HA1-B	TRB	DVKVTQSSRYLVKRTGEKVFLECVQD	MDHEN	MFWYRQDPGLGLRLIYF	SYDVKM	KEKGDIPEGYSVSREKKERFSLILESASTNQTSMYL	CASSLYGREGTGELFF	GEGSRLTVL	TRBV28*01	TRBD2*02	TRBJ2-2*01	164	0.0002
HA1-B	TRB	GAVVSQHPSWVICKSGTSVKIECRSL	DFQATT	MFWYRQFPKQSLMLMAT	SNEGSKA	TYEQGVEKDKFLINHASLTLSTLTVTSAHPEDSSFYI	CSAEKTGSLPYEQYF	GPGTRLTVT	TRBV20-1*01	TRBD2*02	TRBJ2-7*01	164	0.0002
HA1-B	TRB	DAGITQSPRHKVTETGTPVTLRCHQT	ENHRY	MYWYRQDPGHGLRLIHY	SYGVKD	TDKGEVSDGYSVSRSKTEDFLLTLESATSSQTSVYF	CAISGRPLYEQYF	GPGTRLTVT	TRBV10-3*01	TRBD2*01	TRBJ2-7*01	164	0.0002
HA1-B	TRB	GAVVSQHPSWVICKSGTSVKIECRSL	DFQATT	MFWYRQFPKQSLMLMAT	SNEGSKA	TYEQGVEKDKFLINHASLTLSTLTVTSAHPEDSSFYI	CSAVPGTGIPTQYF	GPGTRLTVL	TRBV20-1*01	TRBD1*01	TRBJ2-3*01	164	0.0002
HA1-B	TRB	EAQVTQNPRYLITVTGKKLTVTCSQN	MNHEY	MSWYRQDPGLGLRQIYY	SMNVEV	TDKGDVPEGYKVSRKEKRNFPLILESPSPNQTSLYF	CASIPWMGPGSYEQYF	GPGTRLTVT	TRBV27*01	TRBD1*01	TRBJ2-7*01	164	0.0002
HA1-B	TRB	GAVVSQHPSWVICKSGTSVKIECRSL	DFQATT	MFWYRQFPKQSLMLMAT	SNEGSKA	TYEQGVEKDKFLINHASLTLSTLTVTSAHPEDSSFYI	CSARLAAQRTQYF	GPGTRLTVL	TRBV20-1*01	TRBD2*01	TRBJ2-3*01	164	0.0002
HA1-B	TRB	DSGVTQTPKHLITATGQRVTLRCSPR	SGDLS	VYWYQQSLDQGLQFLIQ	YYNGEE	RAKGNILERFSAQQFPDLHSELNLSSLELGDSALYF	CASSVEAFGVYEQYF	GPGTRLTVT	TRBV9*01		TRBJ2-7*01	164	0.0002
HA1-B	TRB	NAGVMQNPRHLVRRRGQEARLRCSPM	KGHSH	VYWYRQLPEEGLKFMVY	LQKENI	IDESGMPKERFSAEFPKEGPSILRIQQVVRGDSAAYF	CASSPEYLRGYEQYF	GPGTRLTVT	TRBV18*01	TRBD1*01	TRBJ2-7*01	164	0.0002
HA1-B	TRB	DTAVSQTPKYLVTQMGNDKSIKCEQN	LGHDT	MYWYKQDSKKFLKIMFS	YNNKEL	IINETVPNRFSPKSPDKAHLNLHINSLELGDSAVYF	CASSSLPIAGGIWNEQFF	GPGTRLTVL	TRBV3-1*01	TRBD2*02	TRBJ2-1*01	164	0.0002
HA1-B	TRB	DAGITQSPRYKITETGRQVTLMCHQT	WSHSY	MFWYRQDLGHGLRLIYY	SAAADI	TDKGEVPDGYVVSRSKTENFPLTLESATRSQTSVYF	CASKTGAGSNQPQHF	GDGTRLSIL	TRBV10-2*01	TRBD1*01	TRBJ1-5*01	164	0.0002
HA1-B	TRB	DADVTQTPRNRITKTGKRIMLECSQT	KGHDR	MYWYRQDPGLGLRLIYY	SFDVKD	INKGEISDGYSVSRQAQAKFSLSLESAIPNQTALYF	CATSDSYTSSYNEQFF	GPGTRLTVL	TRBV24-1*01		TRBJ2-1*01	164	0.0002
HA1-B	TRB	EAGVAQSPRYKIIEKRQSVAFWCNPI	SGHAT	LYWYQQILGQGPKLLIQ	FQNNGV	VDDSQLPKDRFSAERLKGVDSTLKIQPAKLEDSAVYL	CASSLSPDRAGNTIYF	GEGSWLTVV	TRBV11-2*01	TRBD1*01	TRBJ1-3*01	164	0.0002
HA1-B	TRB	EAQVTQNPRYLITVTGKKLTVTCSQN	MNHEY	MSWYRQDPGLGLRQIYY	SMNVEV	TDKGDVPEGYKVSRKEKRNFPLILESPSPNQTSLYF	CASMARVYTGELFF	GEGSRLTVL	TRBV27*01	TRBD2*02	TRBJ2-2*01	164	0.0002
HA1-B	TRB	EPEVTQTPSHQVTQMGQEVILRCVPI	SNHLY	FYWYRQILGQKVEFLVS	FYNNEI	SEKSEIFDDQFSVERPDGSNFTLKIRSTKLEDSAMYF	CASSQGTLATNEKLFF	GSGTQLSVL	TRBV2*01	TRBD1*01	TRBJ1-4*01	164	0.0002
HA1-B	TRB	EAQVTQNPRYLITVTGKKLTVTCSQN	MNHEY	MSWYRQDPGLGLRQIYY	SMNVEV	TDKGDVPEGYKVSRKEKRNFPLILESPSPNQTSLYF	CASRHTDTQYF	GPGTRLTVL	TRBV27*01		TRBJ2-3*01	164	0.0002
HA1-B	TRB	KAGVTQTPRYLIKTRGQQVTLSCSPI	SGHRS	VSWYQQTPGQGLQFLFE	YFSETQ	RNKGNFPGRFSGRQFSNSRSEMNVSTLELGDSALYL	CASSIDRDYGYTF	GSGTRLTVV	TRBV5-1*01	TRBD1*01	TRBJ1-2*01	164	0.0002
HA1-B	TRB	DTEVTQTPKHLVMGMTNKKSLKCEQH	MGHRA	MYWYKQKAKKPPELMFV	YSYEKL	SINESVPSRFSPECPNSSLLNLHLHALQPEDSALYL	CASSQSPDREGVGTQYF	GPGTRLTVL	TRBV4-1*01	TRBD1*01	TRBJ2-3*01	164	0.0002
HA1-B	TRB	DTEVTQTPKHLVMGMTNKKSLKCEQH	MGHRA	MYWYKQKAKKPPELMFV	YSYEKL	SINESVPSRFSPECPNSSLLNLHLHALQPEDSALYL	CASSQDRPINTEAFF	GQGTRLTVV	TRBV4-1*01		TRBJ1-1*01	164	0.0002
HA1-B	TRB	EPEVTQTPSHQVTQMGQEVILRCVPI	SNHLY	FYWYRQILGQKVEFLVS	FYNNEI	SEKSEIFDDQFSVERPDGSNFTLKIRSTKLEDSAMYF	CASSVENRETQYF	GPGTRLLVL	TRBV2*01		TRBJ2-5*01	164	0.0002
HA1-B	TRB	DAGITQSPRHKVTETGTPVTLRCHQT	ENHRY	MYWYRQDPGHGLRLIHY	SYGVKD	TDKGEVSDGYSVSRSKTEDFLLTLESATSSQTSVYF	CAISTKGAAGNTIYF	GEGSWLTVV	TRBV10-3*02	TRBD1*01	TRBJ1-3*01	164	0.0002
HA1-B	TRB	DAGVIQSPRHEVTEMGQEVTLRCKPI	SGHNS	LFWYRQTMMRGLELLIY	FNNNVP	IDDSGMPEDRFSAKMPNASFSTLKIQPSEPRDSAVYF	CASSPDGFPYEQYF	GPGTRLTVT	TRBV12-3*01		TRBJ2-7*01	164	0.0002
HA1-B	TRB	GAGVSQSPSNKVTEKGKDVELRCDPI	SGHTA	LYWYRQRLGQGLEFLIY	FQGNSA	PDKSGLPSDRFSAERTGESVSTLTIQRTQQEDSAVYL	CASSLTSGYEQYF	GPGTRLTVT	TRBV7-2*02		TRBJ2-7*01	164	0.0002
HA1-B	TRB	NAGVTQTPKFQVLKTGQSMTLQCAQD	MNHEY	MSWYRQDPGMGLRLIHY	SVGAGI	TDQGEVPNGYNVSRSTTEDFPLRLLSAAPSQTSVYF	CASSYREGSGYTF	GSGTRLTVV	TRBV6-5*01	TRBD2*02	TRBJ1-2*01	164	0.0002
HA1-B	TRB	NAGVTQTPKFQVLKTGQSMTLQCAQD	MNHEY	MSWYRQDPGMGLRLIHY	SVGAGI	TDQGEVPNGYNVSRSTTEDFPLRLLSAAPSQTSVYF	CASSYSRHENTEAFF	GQGTRLTVV	TRBV6-5*01		TRBJ1-1*01	164	0.0002
HA1-B	TRB	DAGVTQSPTHLIKTRGQHVTLRCSPI	SGHKS	VSWYQQVLGQGPQFIFQ	YYEKEE	RGRGNFPDRFSARQFPNYSSELNVNALLLGDSALYL	CASSSWTGVFREKLFF	GSGTQLSVL	TRBV5-5*02	TRBD1*01	TRBJ1-4*01	164	0.0002
HA1-B	TRB	DAGVTQSPTHLIKTRGQQVTLRCSPK	SGHDT	VSWYQQALGQGPQFIFQ	YYEEEE	RQRGNFPDRFSGHQFPNYSSELNVNALLLGDSALYL	CASSYLTGELFF	GEGSRLTVL	TRBV5-6*01		TRBJ2-2*01	163	0.0002
HA1-B	TRB	IAGITQAPTSQILAAGRRMTLRCTQD	MRHNA	MYWYRQDLGLGLRLIHY	SNTAGT	TGKGEVPDGYSVSRANTDDFPLTLASAVPSQTSVYF	CASSEGANSPLHF	GNGTRLTVT	TRBV6-4*01	TRBD1*01	TRBJ1-6*02	163	0.0002
HA1-B	TRB	DAGVIQSPRHEVTEMGQEVTLRCKPI	SGHNS	LFWYRQTMMRGLELLIY	FNNNVP	IDDSGMPEDRFSAKMPNASFSTLKIQPSEPRDSAVYF	CASSTTGGNQPQHF	GDGTRLSIL	TRBV12-3*01	TRBD1*01	TRBJ1-5*01	163	0.0002
HA1-B	TRB	DTEVTQTPKHLVMGMTNKKSLKCEQH	MGHRA	MYWYKQKAKKPPELMFV	YSYEKL	SINESVPSRFSPECPNSSLLNLHLHALQPEDSALYL	CASSPRDRMNTEAFF	GQGTRLTVV	TRBV4-1*01	TRBD1*01	TRBJ1-1*01	163	0.0002
HA1-B	TRB	IAGITQAPTSQILAAGRRMTLRCTQD	MRHNA	MYWYRQDLGLGLRLIHY	SNTAGT	TGKGEVPDGYSVSRANTDDFPLTLASAVPSQTSVYF	CASSEASTSSTDTQYF	GPGTRLTVL	TRBV6-4*01	TRBD2*01	TRBJ2-3*01	163	0.0002
HA1-B	TRB	EAGVAQSPRYKIIEKRQSVAFWCNPI	SGHAT	LYWYQQILGQGPKLLIQ	FQNNGV	VDDSQLPKDRFSAERLKGVDSTLKIQPAKLEDSAVYL	CASSLEGSGSKTQYF	GPGTRLLVL	TRBV11-2*01	TRBD2*02	TRBJ2-5*01	163	0.0002
HA1-B	TRB	DTGVSQDPRHKITKRGQNVTFRCDPI	SEHNR	LYWYRQTLGQGPEFLTY	FQNEAQ	LEKSRLLSDRFSAERPKGSFSTLEIQRTEQGDSAMYL	CASSLGTLQETQYF	GPGTRLLVL	TRBV7-9*03	TRBD1*01	TRBJ2-5*01	163	0.0002
HA1-B	TRB	DAGITQSPRHKVTETGTPVTLRCHQT	ENHRY	MYWYRQDPGHGLRLIHY	SYGVKD	TDKGEVSDGYSVSRSKTEDFLLTLESATSSQTSVYF	CAISEKGQVNTEAFF	GQGTRLTVV	TRBV10-3*02	TRBD1*01	TRBJ1-1*01	163	0.0002
HA1-B	TRB	GAVVSQHPSWVICKSGTSVKIECRSL	DFQATT	MFWYRQFPKQSLMLMAT	SNEGSKA	TYEQGVEKDKFLINHASLTLSTLTVTSAHPEDSSFYI	CSESGGQQLLAEQYF	GPGTRLTVT	TRBV20-1*01	TRBD2*01	TRBJ2-7*01	163	0.0002
HA1-B	TRB	GAVVSQHPSRVICKSGTSVKIECRSL	DFQATT	MFWYRQFPKKSLMLMAT	SNEGSKA	TYEQGVEKDKFLINHASLTLSTLTVTSAHPEDSSFYI	CSARDAPALVASYNEQFF	GPGTRLTVL	TRBV20-1*05	TRBD2*01	TRBJ2-1*01	163	0.0002
HA1-B	TRB	NAGVTQTPKFQVLKTGQSMTLQCAQD	MNHEY	MSWYRQDPGMGLRLIHY	SVGAGI	TDQGEVPNGYNVSRSTTEDFPLRLLSAAPSQTSVYF	CASSYSTQRWYEQYF	GPGTRLTVT	TRBV6-5*01		TRBJ2-7*01	163	0.0002
HA1-B	TRB	KAGVTQTPRYLIKTRGQQVTLSCSPI	SGHRS	VSWYQQTPGQGLQFLFE	YFSETQ	RNKGNFPGRFSGRQFSNSRSEMNVSTLELGDSALYL	CASRGLSGAETQYF	GPGTRLLVL	TRBV5-1*01	TRBD2*01	TRBJ2-5*01	163	0.0002
HA1-B	TRB	DTEVTQTPKHLVMGMTNKKSLKCEQH	MGHRA	MYWYKQKAKKPPELMFV	YSYEKL	SINESVPSRFSPECPNSSLLNLHLHALQPEDSALYL	CASSPRLNYEQYF	GPGTRLTVT	TRBV4-1*01		TRBJ2-7*01	163	0.0002
HA1-B	TRB	NAGVTQTPKFQVLKTGQSMTLQCAQD	MNHNS	MYWYRQDPGMGLRLIYY	SASEGT	TDKGEVPNGYNVSRLNKREFSLRLESAAPSQTSVYF	CASSDLVDTQYF	GPGTRLTVL	TRBV6-1*01		TRBJ2-3*01	163	0.0002
HA1-B	TRB	GAGVSQSPRYKVAKRGQDVALRCDPI	SGHVS	LFWYQQALGQGPEFLTY	FQNEAQ	LDKSGLPSDRFFAERPEGSVSTLKIQRTQQEDSAVYL	CASSSQHAEDFF	GPGTRLTVL	TRBV7-8*01		TRBJ2-1*01	163	0.0002
HA1-B	TRB	EADIYQTPRYLVIGTGKKITLECSQT	MGHDK	MYWYQQDPGMELHLIHY	SYGVNS	TEKGDLSSESTVSRIRTEHFPLTLESARPSHTSQYL	CASTLGPEGGYTF	GSGTRLTVV	TRBV25-1*01	TRBD1*01	TRBJ1-2*01	163	0.0002
HA1-B	TRB	EAQVTQNPRYLITVTGKKLTVTCSQN	MNHEY	MSWYRQDPGLGLRQIYY	SMNVEV	TDKGDVPEGYKVSRKEKRNFPLILESPSPNQTSLYF	CASSLVSDFGHPYEQYF	GPGTRLTVT	TRBV27*01	TRBD1*01	TRBJ2-7*01	163	0.0002
HA1-B	TRB	DVKVTQSSRYLVKRTGEKVFLECVQD	MDHEN	MFWYRQDPGLGLRLIYF	SYDVKM	KEKGDIPEGYSVSREKKERFSLILESASTNQTSMYL	CASRERGAHNEQFF	GPGTRLTVL	TRBV28*01	TRBD2*01	TRBJ2-1*01	163	0.0002
HA1-B	TRB	DAGVIQSPRHEVTEMGQEVTLRCKPI	SGHDY	LFWYRQTMMRGLELLIY	FNNNVP	IDDSGMPEDRFSAKMPNASFSTLKIQPSEPRDSAVYF	CASATERNVLTF	GAGSRLTVL	TRBV12-4*01		TRBJ2-6*01	163	0.0002
HA1-B	TRB	DAGVIQSPRHEVTEMGQEVTLRCKPI	SGHNS	LFWYRQTMMRGLELLIY	FNNNVP	IDDSGMPEDRFSAKMPNASFSTLKIQPSEPRDSAVYF	CASSSGGETQYF	GPGTRLLVL	TRBV12-3*01	TRBD2*02	TRBJ2-5*01	163	0.0002
HA1-B	TRB	DSGVTQTPKHLITATGQRVTLRCSPR	SGDLS	VYWYQQSLDQGLQFLIQ	YYNGEE	RAKGNILERFSAQQFPDLHSELNLSSLELGDSALYF	CASSVLAGAGEQFF	GPGTRLTVL	TRBV9*01	TRBD2*01	TRBJ2-1*01	163	0.0002
HA1-B	TRB	GAVVSQHPSRVICKSGTSVKIECRSL	DFQATT	MFWYRQFPKKSLMLMAT	SNEGSKA	TYEQGVEKDKFLINHASLTLSTLTVTSAHPEDSSFYI	CSAASSGSGDNEQFF	GPGTRLTVL	TRBV20-1*05	TRBD2*02	TRBJ2-1*01	162	0.0002
HA1-B	TRB	KAGVTQTPRYLIKTRGQQVTLSCSPI	SGHRS	VSWYQQTPGQGLQFLFE	YFSETQ	RNKGNFPGRFSGRQFSNSRSEMNVSTLELGDSALYL	CASSLDGQGLPRSEAFF	GQGTRLTVV	TRBV5-1*01	TRBD1*01	TRBJ1-1*01	162	0.0002
HA1-B	TRB	NAGVTQTPKFQVLKTGQSMTLQCAQD	MNHEY	MSWYRQDPGMGLRLIHY	SVGAGI	TDQGEVPNGYNVSRSTTEDFPLRLLSAAPSQTSVYF	CASSYTPGSTGELFF	GEGSRLTVL	TRBV6-5*01	TRBD1*01	TRBJ2-2*01	162	0.0002
HA1-B	TRB	GAVVSQHPSRVICKSGTSVKIECRSL	DFQATT	MFWYRQFPKKSLMLMAT	SNEGSKA	TYEQGVEKDKFLINHASLTLSTLTVTSAHPEDSSFYI	CSAVRVGGNTIYF	GEGSWLTVV	TRBV20-1*05	TRBD1*01	TRBJ1-3*01	162	0.0002
HA1-B	TRB	EAGVAQSPRYKIIEKRQSVAFWCNPI	SGHAT	LYWYQQILGQGPKLLIQ	FQNNGV	VDDSQLPKDRFSAERLKGVDSTLKIQPAKLEDSAVYL	CASSLQMNTEAFF	GQGTRLTVV	TRBV11-2*01		TRBJ1-1*01	162	0.0002
HA1-B	TRB	DAMVIQNPRYQVTQFGKPVTLSCSQT	LNHNV	MYWYQQKSSQAPKLLFH	YYDKDF	NNEADTPDNFQSRRPNTSFCFLDIRSPGLGDAAMYL	CATSRDNEAATNEKLFF	GSGTQLSVL	TRBV15*02		TRBJ1-4*01	162	0.0002
HA1-B	TRB	DAGVIQSPRHEVTEMGQEVTLRCKPI	SGHDY	LFWYRQTMMRGLELLIY	FNNNVP	IDDSGMPEDRFSAKMPNASFSTLKIQPSEPRDSAVYF	CASSFWGIGELFF	GEGSRLTVL	TRBV12-4*01		TRBJ2-2*01	162	0.0002
HA1-B	TRB	DAGVIQSPRHEVTEMGQEVTLRCKPI	SGHNS	LFWYRQTMMRGLELLIY	FNNNVP	IDDSGMPEDRFSAKMPNASFSTLKIQPSEPRDSAVYF	CASSPPHTGGYTF	GSGTRLTVV	TRBV12-3*01	TRBD2*01	TRBJ1-2*01	162	0.0002
HA1-B	TRB	DTEVTQTPKHLVMGMTNKKSLKCEQH	MGHRA	MYWYKQKAKKPPELMFV	YSYEKL	SINESVPSRFSPECPNSSLLNLHLHALQPEDSALYL	CASSQDGSLGDTQYF	GPGTRLTVL	TRBV4-1*01		TRBJ2-3*01	162	0.0002
HA1-B	TRB	EAQVTQNPRYLITVTGKKLTVTCSQN	MNHEY	MSWYRQDPGLGLRQIYY	SMNVEV	TDKGDVPEGYKVSRKEKRNFPLILESPSPNQTSLYF	CASSLVSNQPQHF	GDGTRLSIL	TRBV27*01		TRBJ1-5*01	162	0.0002
HA1-B	TRB	KAGVTQTPRYLIKTRGQQVTLSCSPI	SGHRS	VSWYQQTPGQGLQFLFE	YFSETQ	RNKGNFPGRFSGRQFSNSRSEMNVSTLELGDSALYL	CASSLGGAEAFF	GQGTRLTVV	TRBV5-1*01	TRBD2*02	TRBJ1-1*01	162	0.0002
HA1-B	TRB	DTEVTQTPKHLVMGMTNKKSLKCEQH	MGHRA	MYWYKQKAKKPPELMFV	YSYEKL	SINESVPSRFSPECPNSSLLNLHLHALQPEDSALYL	CASSSPERRNTIYF	GEGSWLTVV	TRBV4-1*01		TRBJ1-3*01	162	0.0002
HA1-B	TRB	DSGVTQTPKHLITATGQRVTLRCSPR	SGDLS	VYWYQQSLDQGLQFLIQ	YYNGEE	RAKGNILERFSAQQFPDLHSELNLSSLELGDSALYF	CASSVGNREYGYTF	GSGTRLTVV	TRBV9*01	TRBD1*01	TRBJ1-2*01	162	0.0002
HA1-B	TRB	DAMVIQNPRYQVTQFGKPVTLSCSQT	LNHNV	MYWYQQKSSQAPKLLFH	YYDKDF	NNEADTPDNFQSRRPNTSFCFLDIRSPGLGDAAMYL	CATSFSGPGNQPQHF	GDGTRLSIL	TRBV15*02		TRBJ1-5*01	162	0.0002
HA1-B	TRB	DVKVTQSSRYLVKRTGEKVFLECVQD	MDHEN	MFWYRQDPGLGLRLIYF	SYDVKM	KEKGDIPEGYSVSREKKERFSLILESASTNQTSMYL	CASSLSQGAKETQYF	GPGTRLLVL	TRBV28*01	TRBD1*01	TRBJ2-5*01	162	0.0002
HA1-B	TRB	DAGITQSPRHKVTETGTPVTLRCHQT	ENHRY	MYWYRQDPGHGLRLIHY	SYGVKD	TDKGEVSDGYSVSRSKTEDFLLTLESATSSQTSVYF	CAISAGTGDYNEQFF	GPGTRLTVL	TRBV10-3*02	TRBD1*01	TRBJ2-1*01	162	0.0002
HA1-B	TRB	IAGITQAPTSQILAAGRRMTLRCTQD	MRHNA	MYWYRQDLGLGLRLIHY	SNTAGT	TGKGEVPDGYSVSRANTDDFPLTLASAVPSQTSVYF	CASSEGSNQPQHF	GDGTRLSIL	TRBV6-4*01		TRBJ1-5*01	162	0.0002
HA1-B	TRB	DTAVSQTPKYLVTQMGNDKSIKCEQN	LGHDT	MYWYKQDSKKFLKIMFS	YNNKEL	IINETVPNRFSPKSPDKAHLNLHINSLELGDSAVYF	CASSQALAGGGGTDTQYF	GPGTRLTVL	TRBV3-1*01	TRBD2*02	TRBJ2-3*01	162	0.0002
HA1-B	TRB	DAGVTQSPTHLIKTRGQQVTLRCSPK	SGHDT	VSWYQQALGQGPQFIFQ	YYEEEE	RQRGNFPDRFSGHQFPNYSSELNVNALLLGDSALYL	CASSLYKLINQPQHF	GDGTRLSIL	TRBV5-6*01		TRBJ1-5*01	162	0.0002
HA1-B	TRB	GAVVSQHPSWVICKSGTSVKIECRSL	DFQATT	MFWYRQFPKQSLMLMAT	SNEGSKA	TYEQGVEKDKFLINHASLTLSTLTVTSAHPEDSSFYI	CSASPSGRYEQYF	GPGTRLTVT	TRBV20-1*01	TRBD2*01	TRBJ2-7*01	161	0.0002
HA1-B	TRB	EAQVTQNPRYLITVTGKKLTVTCSQN	MNHEY	MSWYRQDPGLGLRQIYY	SMNVEV	TDKGDVPEGYKVSRKEKRNFPLILESPSPNQTSLYF	CASSFGGNQPQHF	GDGTRLSIL	TRBV27*01	TRBD1*01	TRBJ1-5*01	161	0.0002
HA1-B	TRB	NAGVTQTPKFRVLKTGQSMTLLCAQD	MNHEY	MYWYRQDPGMGLRLIHY	SVGEGT	TAKGEVPDGYNVSRLKKQNFLLGLESAAPSQTSVYF	CASSYNPTGNQPQHF	GDGTRLSIL	TRBV6-2*01		TRBJ1-5*01	161	0.0002
HA1-B	TRB	GAVVSQHPSRVICKSGTSVKIECRSL	DFQATT	MFWYRQFPKKSLMLMAT	SNEGSKA	TYEQGVEKDKFLINHASLTLSTLTVTSAHPEDSSFYI	CSARKGVVNTEAFF	GQGTRLTVV	TRBV20-1*05	TRBD1*01	TRBJ1-1*01	161	0.0002
HA1-B	TRB	GAVVSQHPSRVICKSGTSVKIECRSL	DFQATT	MFWYRQFPKKSLMLMAT	SNEGSKA	TYEQGVEKDKFLINHASLTLSTLTVTSAHPEDSSFYI	CSASHRDRASYEQYF	GPGTRLTVT	TRBV20-1*05	TRBD1*01	TRBJ2-7*01	161	0.0002
HA1-B	TRB	DTEVTQTPKHLVMGMTNKKSLKCEQH	MGHRA	MYWYKQKAKKPPELMFV	YSYEKL	SINESVPSRFSPECPNSSLLNLHLHALQPEDSALYL	CASSQQRNSPLHF	GNGTRLTVT	TRBV4-1*01		TRBJ1-6*02	161	0.0002
HA1-B	TRB	EPEVTQTPSHQVTQMGQEVILRCVPI	SNHLY	FYWYRQILGQKVEFLVS	FYNNEI	SEKSEIFDDQFSVERPDGSNFTLKIRSTKLEDSAMYF	CASTRGRLNTEAFF	GQGTRLTVV	TRBV2*01	TRBD1*01	TRBJ1-1*01	161	0.0002
HA1-B	TRB	GAVVSQHPSRVICKSGTSVKIECRSL	DFQATT	MFWYRQFPKKSLMLMAT	SNEGSKA	TYEQGVEKDKFLINHASLTLSTLTVTSAHPEDSSFYI	CSAESEETSTDTQYF	GPGTRLTVL	TRBV20-1*05		TRBJ2-3*01	161	0.0002
HA1-B	TRB	GAVVSQHPSRVICKSGTSVKIECRSL	DFQATT	MFWYRQFPKKSLMLMAT	SNEGSKA	TYEQGVEKDKFLINHASLTLSTLTVTSAHPEDSSFYI	CSAGAGGQQITF	GSGTRLTVV	TRBV20-1*05	TRBD2*02	TRBJ1-2*01	161	0.0002
HA1-B	TRB	DTEVTQTPKHLVMGMTNKKSLKCEQH	MGHRA	MYWYKQKAKKPPELMFV	YSYEKL	SINESVPSRFSPECPNSSLLNLHLHALQPEDSALYL	CASSPDRGYEQYF	GPGTRLTVT	TRBV4-1*01	TRBD1*01	TRBJ2-7*01	161	0.0002
HA1-B	TRB	GAGVSQSPSNKVTEKGKDVELRCDPI	SGHTA	LYWYRQRLGQGLEFLIY	FQGNSA	PDKSGLPSDRFSAERTGESVSTLTIQRTQQEDSAVYL	CASSRDRVGDTQYF	GPGTRLTVL	TRBV7-2*02	TRBD1*01	TRBJ2-3*01	161	0.0002
HA1-B	TRB	DTGVSQDPRHKITKRGQNVTFRCDPI	SEHNR	LYWYRQTLGQGPEFLTY	FQNEAQ	LEKSRLLSDRFSAERPKGSFSTLEIQRTEQGDSAMYL	CASSLAGGDQPQHF	GDGTRLSIL	TRBV7-9*03	TRBD2*01	TRBJ1-5*01	161	0.0002
HA1-B	TRB	EAGVAQSPRYKIIEKRQSVAFWCNPI	SGHAT	LYWYQQILGQGPKLLIQ	FQNNGV	VDDSQLPKDRFSAERLKGVDSTLKIQPAKLEDSAVYL	CASSLRLAGGYNEQFF	GPGTRLTVL	TRBV11-2*03	TRBD2*01	TRBJ2-1*01	161	0.0002
HA1-B	TRB	GAVVSQHPSWVICKSGTSVKIECRSL	DFQATT	MFWYRQFPKQSLMLMAT	SNEGSKA	TYEQGVEKDKFLINHASLTLSTLTVTSAHPEDSSFYI	CSASGGRASTDTQYF	GPGTRLTVL	TRBV20-1*01	TRBD1*01	TRBJ2-3*01	161	0.0002
HA1-B	TRB	GAVVSQHPSRVICKSGTSVKIECRSL	DFQATT	MFWYRQFPKKSLMLMAT	SNEGSKA	TYEQGVEKDKFLINHASLTLSTLTVTSAHPEDSSFYI	CSARKRGREGLVYEQYF	GPGTRLTVT	TRBV20-1*05	TRBD2*02	TRBJ2-7*01	161	0.0002
HA1-B	TRB	NAGVTQTPKFRILKIGQSMTLQCTQD	MNHNY	MYWYRQDPGMGLKLIYY	SVGAGI	TDKGEVPNGYNVSRSTTEDFPLRLELAAPSQTSVYF	CASRRRGSNQPQHF	GDGTRLSIL	TRBV6-6*01	TRBD1*01	TRBJ1-5*01	160	0.0002
HA1-B	TRB	DTGVSQDPRHKITKRGQNVTFRCDPI	SEHNR	LYWYRQTLGQGPEFLTY	FQNEAQ	LEKSRLLSDRFSAERPKGSFSTLEIQRTEQGDSAMYL	CASSLARKGNEQFF	GPGTRLTVL	TRBV7-9*03		TRBJ2-1*01	160	0.0002
HA1-B	TRB	DAGVTQSPTHLIKTRGQQVTLRCSPK	SGHDT	VSWYQQALGQGPQFIFQ	YYEEEE	RQRGNFPDRFSGHQFPNYSSELNVNALLLGDSALYL	CASSRLSTDTQYF	GPGTRLTVL	TRBV5-6*01		TRBJ2-3*01	160	0.0002
HA1-B	TRB	EAGVAQSPRYKIIEKRQSVAFWCNPI	SGHAT	LYWYQQILGQGPKLLIQ	FQNNGV	VDDSQLPKDRFSAERLKGVDSTLKIQPAKLEDSAVYL	CASSFTGGASGANVLTF	GAGSRLTVL	TRBV11-2*03	TRBD1*01	TRBJ2-6*01	160	0.0002
HA1-B	TRB	GAGVSQSPSNKVTEKGKDVELRCDPI	SGHTA	LYWYRQRLGQGLEFLIY	FQGNSA	PDKSGLPSDRFSAERTGESVSTLTIQRTQQEDSAVYL	CASSQGTVHSTSAPQYF	GPGTRLTVT	TRBV7-2*02		TRBJ2-7*01	160	0.0002
HA1-B	TRB	GAVVSQHPSRVICKSGTSVKIECRSL	DFQATT	MFWYRQFPKKSLMLMAT	SNEGSKA	TYEQGVEKDKFLINHASLTLSTLTVTSAHPEDSSFYI	CSARIPTRAFF	GQGTRLTVV	TRBV20-1*05	TRBD1*01	TRBJ1-1*01	160	0.0002
HA1-B	TRB	DAGVTQSPTHLIKTRGQQVTLRCSPK	SGHDT	VSWYQQALGQGPQFIFQ	YYEEEE	RQRGNFPDRFSGHQFPNYSSELNVNALLLGDSALYL	CASSLDRTGEKNEQFF	GPGTRLTVL	TRBV5-6*01	TRBD1*01	TRBJ2-1*01	160	0.0002
HA1-B	TRB	DAGITQSPRHKVTETGTPVTLRCHQT	ENHRY	MYWYRQDPGHGLRLIHY	SYGVKD	TDKGEVSDGYSVSRSKTEDFLLTLESATSSQTSVYF	CATKGGPEETQYF	GPGTRLLVL	TRBV10-3*01		TRBJ2-5*01	160	0.0002
HA1-B	TRB	KAGVTQTPRYLIKTRGQQVTLSCSPI	SGHRS	VSWYQQTPGQGLQFLFE	YFSETQ	RNKGNFPGRFSGRQFSNSRSEMNVSTLELGDSALYL	CASSLGLAGGRFSHEQYF	GPGTRLTVT	TRBV5-1*01	TRBD2*02	TRBJ2-7*01	160	0.0002
HA1-B	TRB	DTEVTQTPKHLVMGMTNKKSLKCEQH	MGHRA	MYWYKQKAKKPPELMFV	YSYEKL	SINESVPSRFSPECPNSSLLNLHLHALQPEDSALYL	CASSQGRGLTGNTIYF	GEGSWLTVV	TRBV4-1*01	TRBD1*01	TRBJ1-3*01	160	0.0002
HA1-B	TRB	GAVVSQHPSWVICKSGTSVKIECRSL	DFQATT	MFWYRQFPKQSLMLMAT	SNEGSKA	TYEQGVEKDKFLINHASLTLSTLTVTSAHPEDSSFYI	CSAMDPQLALTGELFF	GEGSRLTVL	TRBV20-1*01	TRBD2*01	TRBJ2-2*01	160	0.0002
HA1-B	TRB	NAGVTQTPKFRVLKTGQSMTLLCAQD	MNHEY	MYWYRQDPGMGLRLIHY	SVGEGT	TAKGEVPDGYNVSRLKKQNFLLGLESAAPSQTSVYF	CASSFAEIETQYF	GPGTRLLVL	TRBV6-2*01		TRBJ2-5*01	160	0.0002
HA1-B	TRB	NAGVTQTPKFRILKIGQSMTLQCTQD	MNHNY	MYWYRQDPGMGLKLIYY	SVGAGI	TDKGEVPNGYNVSRSTTEDFPLRLELAAPSQTSVYF	CAGGRGRELFF	GEGSRLTVL	TRBV6-6*01	TRBD2*02	TRBJ2-2*01	160	0.0002
HA1-B	TRB	DTAVSQTPKYLVTQMGNDKSIKCEQN	LGHDT	MYWYKQDSKKFLKIMFS	YNNKEL	IINETVPNRFSPKSPDKAHLNLHINSLELGDSAVYF	CASSQGGVDEQFF	GPGTRLTVL	TRBV3-1*01		TRBJ2-1*01	160	0.0002
HA1-B	TRB	EAGVVQSPRYKIIEKKQPVAFWCNPI	SGHNT	LYWYRQNLGQGPELLIR	YENEEA	VDDSQLPKDRFSAERLKGVDSTLKIQPAELGDSAVYL	CASSLYTGAGNEQFF	GPGTRLTVL	TRBV11-3*04	TRBD2*02	TRBJ2-1*01	160	0.0002
HA1-B	TRB	DTAVSQTPKYLVTQMGNDKSIKCEQN	LGHDT	MYWYKQDSKKFLKIMFS	YNNKEL	IINETVPNRFSPKSPDKAHLNLHINSLELGDSAVYF	CASSHGRGALGQFF	GPGTRLTVL	TRBV3-1*01	TRBD2*01	TRBJ2-1*01	160	0.0002
HA1-B	TRB	EAQVTQNPRYLITVTGKKLTVTCSQN	MNHEY	MSWYRQDPGLGLRQIYY	SMNVEV	TDKGDVPEGYKVSRKEKRNFPLILESPSPNQTSLYF	CASSGRGGYTDTQYF	GPGTRLTVL	TRBV27*01	TRBD2*01	TRBJ2-3*01	160	0.0002
HA1-B	TRB	DTGVSQDPRHKITKRGQNVTFRCDPI	SEHNR	LYWYRQTLGQGPEFLTY	FQNEAQ	LEKSRLLSDRFSAERPKGSFSTLEIQRTEQGDSAMYL	CASSSTGTSVYEQYF	GPGTRLTVT	TRBV7-9*03	TRBD2*01	TRBJ2-7*01	159	0.0002
HA1-B	TRB	EAQVTQNPRYLITVTGKKLTVTCSQN	MNHEY	MSWYRQDPGLGLRQIYY	SMNVEV	TDKGDVPEGYKVSRKEKRNFPLILESPSPNQTSLYF	CASTPGQGYEQYF	GPGTRLTVT	TRBV27*01	TRBD1*01	TRBJ2-7*01	159	0.0002
HA1-B	TRB	NAGVTQTPKFQVLKTGQSMTLQCAQD	MNHEY	MSWYRQDPGMGLRLIHY	SVGAGI	TDQGEVPNGYNVSRSTTEDFPLRLLSAAPSQTSVYF	CASSRRTGANTGELFF	GEGSRLTVL	TRBV6-5*01	TRBD1*01	TRBJ2-2*01	159	0.0002
HA1-B	TRB	EPEVTQTPSHQVTQMGQEVILRCVPI	SNHLY	FYWYRQILGQKVEFLVS	FYNNEI	SEKSEIFDDQFSVERPDGSNFTLKIRSTKLEDSAMYF	CASITGDPYQETQYF	GPGTRLLVL	TRBV2*01		TRBJ2-5*01	159	0.0002
HA1-B	TRB	DTGVSQDPRHKITKRGQNVTFRCDPI	SEHNR	LYWYRQTLGQGPEFLTY	FQNEAQ	LEKSRLLSDRFSAERPKGSFSTLEIQRTEQGDSAMYL	CASSLGDRVGEQYF	GPGTRLTVT	TRBV7-9*03	TRBD1*01	TRBJ2-7*01	159	0.0002
HA1-B	TRB	GAVVSQHPSWVICKSGTSVKIECRSL	DFQATT	MFWYRQFPKQSLMLMAT	SNEGSKA	TYEQGVEKDKFLINHASLTLSTLTVTSAHPEDSSFYI	CSARSRTDYEQYF	GPGTRLTVT	TRBV20-1*01	TRBD1*01	TRBJ2-7*01	159	0.0002
HA1-B	TRB	DAGVIQSPRHEVTEMGQEVTLRCKPI	SGHDY	LFWYRQTMMRGLELLIY	FNNNVP	IDDSGMPEDRFSAKMPNASFSTLKIQPSEPRDSAVYF	CASLISGRAKNIQYF	GAGTRLSVL	TRBV12-4*01	TRBD2*02	TRBJ2-4*01	159	0.0002
HA1-B	TRB	DAGITQSPRYKITETGRQVTLMCHQT	WSHSY	MFWYRQDLGHGLRLIYY	SAAADI	TDKGEVPDGYVVSRSKTENFPLTLESATRSQTSVYF	CASLEGGAYGYTF	GSGTRLTVV	TRBV10-2*01	TRBD1*01	TRBJ1-2*01	159	0.0002
HA1-B	TRB	NAGVTQTPKFQVLKTGQSMTLQCAQD	MNHEY	MSWYRQDPGMGLRLIHY	SVGAGI	TDQGEVPNGYNVSRSTTEDFPLRLLSAAPSQTSVYF	CASRSLGGGSYGYTF	GSGTRLTVV	TRBV6-5*01	TRBD1*01	TRBJ1-2*01	159	0.0002
HA1-B	TRB	NAGVTQTPKFQVLKTGQSMTLQCAQD	MNHEY	MSWYRQDPGMGLRLIHY	SVGAGI	TDQGEVPNGYNVSRSTTEDFPLRLLSAAPSQTSVYF	CASSYGGRGYEQYF	GPGTRLTVT	TRBV6-5*01	TRBD2*02	TRBJ2-7*01	159	0.0002
HA1-B	TRB	DVKVTQSSRYLVKRTGEKVFLECVQD	MDHEN	MFWYRQDPGLGLRLIYF	SYDVKM	KEKGDIPEGYSVSREKKERFSLILESASTNQTSMYL	CASSLLGIPEAFF	GQGTRLTVV	TRBV28*01		TRBJ1-1*01	159	0.0002
HA1-B	TRB	KAGVTQTPRYLIKTRGQQVTLSCSPI	SGHRS	VSWYQQTPGQGLQFLFE	YFSETQ	RNKGNFPGRFSGRQFSNSRSEMNVSTLELGDSALYL	CASSQLLARDGELFF	GEGSRLTVL	TRBV5-1*01	TRBD2*01	TRBJ2-2*01	159	0.0002
HA1-B	TRB	EAQVTQNPRYLITVTGKKLTVTCSQN	MNHEY	MSWYRQDPGLGLRQIYY	SMNVEV	TDKGDVPEGYKVSRKEKRNFPLILESPSPNQTSLYF	CASSRLGGVSNYGYTF	GSGTRLTVV	TRBV27*01	TRBD2*01	TRBJ1-2*01	159	0.0002
HA1-B	TRB	GAGVSQTPSNKVTEKGKYVELRCDPI	SGHTA	LYWYRQSLGQGPEFLIY	FQGTGA	ADDSGLPNDRFFAVRPEGSVSTLKIQRTERGDSAVYL	CASSLRGTQEETQYF	GPGTRLLVL	TRBV7-3*01	TRBD2*01	TRBJ2-5*01	159	0.0002
HA1-B	TRB	KAGVTQTPRYLIKTRGQQVTLSCSPI	SGHRS	VSWYQQTPGQGLQFLFE	YFSETQ	RNKGNFPGRFSGRQFSNSRSEMNVSTLELGDSALYL	CASDPGTSGHEQYF	GPGTRLTVT	TRBV5-1*01	TRBD2*01	TRBJ2-7*01	159	0.0002
HA1-B	TRB	DTAVSQTPKYLVTQMGNDKSIKCEQN	LGHDT	MYWYKQDSKKFLKIMFS	YNNKEL	IINETVPNRFSPKSPDKAHLNLHINSLELGDSAVYF	CASRSSGRRGEQFF	GPGTRLTVL	TRBV3-1*01	TRBD2*02	TRBJ2-1*01	159	0.0002
HA1-B	TRB	DAGITQSPRHKVTETGTPVTLRCHQT	ENHRY	MYWYRQDPGHGLRLIHY	SYGVKD	TDKGEVSDGYSVSRSKTEDFLLTLESATSSQTSVYF	CAISAGIDLETQYF	GPGTRLLVL	TRBV10-3*02		TRBJ2-5*01	159	0.0002
HA1-B	TRB	DTGVSQDPRHKITKRGQNVTFRCDPI	SEHNR	LYWYRQTLGQGPEFLTY	FQNEAQ	LEKSRLLSDRFSAERPKGSFSTLEIQRTEQGDSAMYL	CASSLPGATGEEKLFF	GSGTQLSVL	TRBV7-9*03	TRBD1*01	TRBJ1-4*01	159	0.0002
HA1-B	TRB	EAGVAQSPRYKIIEKRQSVAFWCNPI	SGHAT	LYWYQQILGQGPKLLIQ	FQNNGV	VDDSQLPKDRFSAERLKGVDSTLKIQPAKLEDSAVYL	CASSQTPSLPNF	GEGSWLTVV	TRBV11-2*01	TRBD2*02	TRBJ1-3*01	159	0.0002
HA1-B	TRB	NAGVTQTPKFQVLKTGQSMTLQCAQD	MNHEY	MSWYRQDPGMGLRLIHY	SVGAGI	TDQGEVPNGYNVSRSTTEDFPLRLLSAAPSQTSVYF	CASSYVQSYEQYF	GPGTRLTVT	TRBV6-5*01		TRBJ2-7*01	159	0.0002
HA1-B	TRB	DSGVTQTPKHLITATGQRVTLRCSPR	SGDLS	VYWYQQSLDQGLQFLIQ	YYNGEE	RAKGNILERFSAQQFPDLHSELNLSSLELGDSALYF	CASSVTIQEPTNEKLFF	GSGTQLSVL	TRBV9*01	TRBD1*01	TRBJ1-4*01	159	0.0002
HA1-B	TRB	DAGVTQSPTHLIKTRGQHVTLRCSPI	SGHKS	VSWYQQVLGQGPQFIFQ	YYEKEE	RGRGNFPDRFSARQFPNYSSELNVNALLLGDSALYL	CASGFYFYSEQFF	GPGTRLTVL	TRBV5-5*01		TRBJ2-1*01	159	0.0002
HA1-B	TRB	DTAVSQTPKYLVTQMGNDKSIKCEQN	LGHDT	MYWYKQDSKKFLKIMFS	YNNKEL	IINETVPNRFSPKSPDKAHLNLHINSLELGDSAVYF	CASSLPRLAGVTEQYF	GPGTRLTVT	TRBV3-1*01	TRBD2*02	TRBJ2-7*01	159	0.0002
HA1-B	TRB	NAGVTQTPKFRVLKTGQSMTLLCAQD	MNHEY	MYWYRQDPGMGLRLIHY	SVGEGT	TAKGEVPDGYNVSRLKKQNFLLGLESAAPSQTSVYF	CASSPQGNNSPLHF	GNGTRLTVT	TRBV6-2*01	TRBD1*01	TRBJ1-6*01	159	0.0002
HA1-B	TRB	DTEVTQTPKHLVMGMTNKKSLKCEQH	MGHRA	MYWYKQKAKKPPELMFV	YSYEKL	SINESVPSRFSPECPNSSLLNLHLHALQPEDSALYL	CASSQGTRSSYNEQFF	GPGTRLTVL	TRBV4-1*01		TRBJ2-1*01	159	0.0002
HA1-B	TRB	EAQVTQNPRYLITVTGKKLTVTCSQN	MNHEY	MSWYRQDPGLGLRQIYY	SMNVEV	TDKGDVPEGYKVSRKEKRNFPLILESPSPNQTSLYF	CASSLSWVSNEQYF	GPGTRLTVT	TRBV27*01		TRBJ2-7*01	159	0.0002
HA1-B	TRB	DAMVIQNPRYQVTQFGKPVTLSCSQT	LNHNV	MYWYQQKSSQAPKLLFH	YYDKDF	NNEADTPDNFQSRRPNTSFCFLDIRSPGLGDAAMYL	CATSRDSLDRADEQYF	GPGTRLTVT	TRBV15*02	TRBD1*01	TRBJ2-7*01	159	0.0002
HA1-B	TRB	DTAVSQTPKYLVTQMGNDKSIKCEQN	LGHDT	MYWYKQDSKKFLKIMFS	YNNKEL	IINETVPNRFSPKSPDKAHLNLHINSLELGDSAVYF	CASSHPTGTGRYEQYF	GPGTRLTVT	TRBV3-1*01	TRBD1*01	TRBJ2-7*01	158	0.0002
HA1-B	TRB	DAGVTQSPTHLIKTRGQQVTLRCSPK	SGHDT	VSWYQQALGQGPQFIFQ	YYEEEE	RQRGNFPDRFSGHQFPNYSSELNVNALLLGDSALYL	CASSSLEGILQPGELFF	GEGSRLTVL	TRBV5-6*01	TRBD2*02	TRBJ2-2*01	158	0.0002
HA1-B	TRB	GAVVSQHPSWVICKSGTSVKIECRSL	DFQATT	MFWYRQFPKQSLMLMAT	SNEGSKA	TYEQGVEKDKFLINHASLTLSTLTVTSAHPEDSSFYI	CSVKPGTKNTGELFF	GEGSRLTVL	TRBV20-1*01	TRBD1*01	TRBJ2-2*01	158	0.0002
HA1-B	TRB	DSGVTQTPKHLITATGQRVTLRCSPR	SGDLS	VYWYQQSLDQGLQFLIQ	YYNGEE	RAKGNILERFSAQQFPDLHSELNLSSLELGDSALYF	CASSVEDNQPQHF	GDGTRLSIL	TRBV9*01		TRBJ1-5*01	158	0.0002
HA1-B	TRB	DTGVSQDPRHKITKRGQNVTFRCDPI	SEHNR	LYWYRQTLGQGPEFLTY	FQNEAQ	LEKSRLLSDRFSAERPKGSFSTLEIQRTEQGDSAMYL	CASSLGVGKPQETQYF	GPGTRLLVL	TRBV7-9*03		TRBJ2-5*01	158	0.0002
HA1-B	TRB	DAGVTQSPTHLIKTRGQQVTLRCSPK	SGHDT	VSWYQQALGQGPQFIFQ	YYEEEE	RQRGNFPDRFSGHQFPNYSSELNVNALLLGDSALYL	CASSLGSGTEYNEQFF	GPGTRLTVL	TRBV5-6*01	TRBD1*01	TRBJ2-1*01	158	0.0002
HA1-B	TRB	NAGVTQTPKFQVLKTGQSMTLQCAQD	MNHNS	MYWYRQDPGMGLRLIYY	SASEGT	TDKGEVPNGYNVSRLNKREFSLRLESAAPSQTSVYF	CASSVPSGSRLYEQYF	GPGTRLTVT	TRBV6-1*01	TRBD2*02	TRBJ2-7*01	158	0.0002
HA1-B	TRB	NAGVMQNPRHLVRRRGQEARLRCSPM	KGHSH	VYWYRQLPEEGLKFMVY	LQKENI	IDESGMPKERFSAEFPKEGPSILRIQQVVRGDSAAYF	CASSPGHNNEQFF	GPGTRLTVL	TRBV18*01	TRBD1*01	TRBJ2-1*01	158	0.0002
HA1-B	TRB	KAGVTQTPRYLIKTRGQQVTLSCSPI	SGHRS	VSWYQQTPGQGLQFLFE	YFSETQ	RNKGNFPGRFSGRQFSNSRSEMNVSTLELGDSALYL	CASSLALAGPQEQYF	GPGTRLTVT	TRBV5-1*01	TRBD2*01	TRBJ2-7*01	158	0.0002
HA1-B	TRB	EPEVTQTPSHQVTQMGQEVILRCVPI	SNHLY	FYWYRQILGQKVEFLVS	FYNNEI	SEKSEIFDDQFSVERPDGSNFTLKIRSTKLEDSAMYF	CASSEGLAGLLYF	GPGTRLTVL	TRBV2*01	TRBD2*01	TRBJ2-3*01	158	0.0002
HA1-B	TRB	GAVVSQHPSRVICKSGTSVKIECRSL	DFQATT	MFWYRQFPKKSLMLMAT	SNEGSKA	TYEQGVEKDKFLINHASLTLSTLTVTSAHPEDSSFYI	CSAKPGGGNQPQHF	GDGTRLSIL	TRBV20-1*05	TRBD1*01	TRBJ1-5*01	158	0.0002
HA1-B	TRB	GAGVSQSPRYKVAKRGQDVALRCDPI	SGHVS	LFWYQQALGQGPEFLTY	FQNEAQ	LDKSGLPSDRFFAERPEGSVSTLKIQRTQQEDSAVYL	CASSLRRDYNTGELFF	GEGSRLTVL	TRBV7-8*01	TRBD2*01	TRBJ2-2*01	158	0.0002
HA1-B	TRB	DAGVTQSPTHLIKTRGQQVTLRCSPK	SGHDT	VSWYQQALGQGPQFIFQ	YYEEEE	RQRGNFPDRFSGHQFPNYSSELNVNALLLGDSALYL	CASSLGQPPADTQYF	GPGTRLTVL	TRBV5-6*01	TRBD1*01	TRBJ2-3*01	158	0.0002
HA1-B	TRB	GAVVSQHPSWVICKSGTSVKIECRSL	DFQATT	MFWYRQFPKQSLMLMAT	SNEGSKA	TYEQGVEKDKFLINHASLTLSTLTVTSAHPEDSSFYI	CSARATGLGNQPQHF	GDGTRLSIL	TRBV20-1*01	TRBD1*01	TRBJ1-5*01	158	0.0002
HA1-B	TRB	KAGVTQTPRYLIKTRGQQVTLSCSPI	SGHRS	VSWYQQTPGQGLQFLFE	YFSETQ	RNKGNFPGRFSGRQFSNSRSEMNVSTLELGDSALYL	CASSFLAGGGYEQYF	GPGTRLTVT	TRBV5-1*01	TRBD2*02	TRBJ2-7*01	158	0.0002
HA1-B	TRB	DAGVTQSPTHLIKTRGQQVTLRCSPK	SGHDT	VSWYQQALGQGPQFIFQ	YYEEEE	RQRGNFPDRFSGHQFPNYSSELNVNALLLGDSALYL	CASSSYDSSGGPHEQFF	GPGTRLTVL	TRBV5-6*01	TRBD2*01	TRBJ2-1*01	158	0.0002
HA1-B	TRB	DTGVSQDPRHKITKRGQNVTFRCDPI	SEHNR	LYWYRQTLGQGPEFLTY	FQNEAQ	LEKSRLLSDRFSAERPKGSFSTLEIQRTEQGDSAMYL	CASSSPEGRGYGYTF	GSGTRLTVV	TRBV7-9*03	TRBD1*01	TRBJ1-2*01	158	0.0002
HA1-B	TRB	DTEVTQTPKHLVMGMTNKKSLKCEQH	MGHRA	MYWYKQKAKKPPELMFV	YSYEKL	SINESVPSRFSPECPNSSLLNLHLHALQPEDSALYL	CASSRTGENQPQHF	GDGTRLSIL	TRBV4-1*01	TRBD1*01	TRBJ1-5*01	158	0.0002
HA1-B	TRB	EPEVTQTPSHQVTQMGQEVILRCVPI	SNHLY	FYWYRQILGQKVEFLVS	FYNNEI	SEKSEIFDDQFSVERPDGSNFTLKIRSTKLEDSAMYF	CASTGKTGDRGTNTEAFF	GQGTRLTVV	TRBV2*01	TRBD1*01	TRBJ1-1*01	158	0.0002
HA1-B	TRB	DAGVIQSPRHEVTEMGQEVTLRCKPI	SGHDY	LFWYRQTMMRGLELLIY	FNNNVP	IDDSGMPEDRFSAKMPNASFSTLKIQPSEPRDSAVYF	CASSLGGAHQPQHF	GDGTRLSIL	TRBV12-4*01		TRBJ1-5*01	158	0.0002
HA1-B	TRB	SAVISQKPSRDICQRGTSLTIQCQVD	SQVTM	MFWYRQQPGQSLTLIAT	ANQGSEA	TYESGFVIDKFPISRPNLTFSTLTVSNMSPEDSSIYL	CSVEESSYGYTF	GSGTRLTVV	TRBV29-1*01		TRBJ1-2*01	157	0.0002
HA1-B	TRB	GAVVSQHPSRVICKSGTSVKIECRSL	DFQATT	MFWYRQFPKKSLMLMAT	SNEGSKA	TYEQGVEKDKFLINHASLTLSTLTVTSAHPEDSSFYI	CSAHTMGNTGELFF	GEGSRLTVL	TRBV20-1*05		TRBJ2-2*01	157	0.0002
HA1-B	TRB	EAQVTQNPRYLITVTGKKLTVTCSQN	MNHEY	MSWYRQDPGLGLRQIYY	SMNVEV	TDKGDVPEGYKVSRKEKRNFPLILESPSPNQTSLYF	CASGDREAFF	GQGTRLTVV	TRBV27*01	TRBD1*01	TRBJ1-1*01	157	0.0002
HA1-B	TRB	GAVVSQHPSWVICKSGTSVKIECRSL	DFQATT	MFWYRQFPKQSLMLMAT	SNEGSKA	TYEQGVEKDKFLINHASLTLSTLTVTSAHPEDSSFYI	CSARAFSVQETQYF	GPGTRLLVL	TRBV20-1*01		TRBJ2-5*01	157	0.0002
HA1-B	TRB	GAGVSQSPSNKVTEKGKDVELRCDPI	SGHTA	LYWYRQRLGQGLEFLIY	FQGNSA	PDKSGLPSDRFSAERTGESVSTLTIQRTQQEDSAVYL	CASSLAGQGSNEQFF	GPGTRLTVL	TRBV7-2*02	TRBD1*01	TRBJ2-1*01	157	0.0002
HA1-B	TRB	DAGITQSPRHKVTETGTPVTLRCHQT	ENHRY	MYWYRQDPGHGLRLIHY	SYGVKD	TDKGEVSDGYSVSRSKTEDFLLTLESATSSQTSVYF	CASKEGFSGNTIYF	GEGSWLTVV	TRBV10-3*01		TRBJ1-3*01	157	0.0002
HA1-B	TRB	DAGVTQSPTHLIKTRGQQVTLRCSPK	SGHDT	VSWYQQALGQGPQFIFQ	YYEEEE	RQRGNFPDRFSGHQFPNYSSELNVNALLLGDSALYL	CASTRVAKNIQYF	GAGTRLSVL	TRBV5-6*01		TRBJ2-4*01	157	0.0002
HA1-B	TRB	NAGVTQTPKFQVLKTGQSMTLQCAQD	MNHEY	MSWYRQDPGMGLRLIHY	SVGAGI	TDQGEVPNGYNVSRSTTEDFPLRLLSAAPSQTSVYF	CASSYGWDRTYEQYF	GPGTRLTVT	TRBV6-5*01	TRBD1*01	TRBJ2-7*01	157	0.0002
HA1-B	TRB	DTEVTQTPKHLVMGMTNKKSLKCEQH	MGHRA	MYWYKQKAKKPPELMFV	YSYEKL	SINESVPSRFSPECPNSSLLNLHLHALQPEDSALYL	CASSQLTGGQETQYF	GPGTRLLVL	TRBV4-1*01	TRBD1*01	TRBJ2-5*01	157	0.0002
HA1-B	TRB	DTEVTQTPKHLVMGMTNKKSLKCEQH	MGHRA	MYWYKQKAKKPPELMFV	YSYEKL	SINESVPSRFSPECPNSSLLNLHLHALQPEDSALYL	CASSQAHGTDNQPQHF	GDGTRLSIL	TRBV4-1*01	TRBD1*01	TRBJ1-5*01	157	0.0002
HA1-B	TRB	EAQVTQNPRYLITVTGKKLTVTCSQN	MNHEY	MSWYRQDPGLGLRQIYY	SMNVEV	TDKGDVPEGYKVSRKEKRNFPLILESPSPNQTSLYF	CASSFSYGGNQPQHF	GDGTRLSIL	TRBV27*01		TRBJ1-5*01	157	0.0002
HA1-B	TRB	DSGVTQTPKHLITATGQRVTLRCSPR	SGDLS	VYWYQQSLDQGLQFLIQ	YYNGEE	RAKGNILERFSAQQFPDLHSELNLSSLELGDSALYF	CASSVESSGNTIYF	GEGSWLTVV	TRBV9*01		TRBJ1-3*01	156	0.0002
HA1-B	TRB	EPEVTQTPSHQVTQMGQEVILRCVPI	SNHLY	FYWYRQILGQKVEFLVS	FYNNEI	SEKSEIFDDQFSVERPDGSNFTLKIRSTKLEDSAMYF	CASNYRSLGTGELFF	GEGSRLTVL	TRBV2*01		TRBJ2-2*01	156	0.0002
HA1-B	TRB	NAGVMQNPRHLVRRRGQEARLRCSPM	KGHSH	VYWYRQLPEEGLKFMVY	LQKENI	IDESGMPKERFSAEFPKEGPSILRIQQVVRGDSAAYF	CASSPILQGSYEQYF	GPGTRLTVT	TRBV18*01		TRBJ2-7*01	156	0.0002
HA1-B	TRB	KAGVTQTPRYLIKTRGQQVTLSCSPI	SGHRS	VSWYQQTPGQGLQFLFE	YFSETQ	RNKGNFPGRFSGRQFSNSRSEMNVSTLELGDSALYL	CASSLRDREIKETQYF	GPGTRLLVL	TRBV5-1*01	TRBD1*01	TRBJ2-5*01	156	0.0002
HA1-B	TRB	GAGVSQSPSNKVTEKGKDVELRCDPI	SGHTA	LYWYRQRLGQGLEFLIY	FQGNSA	PDKSGLPSDRFSAERTGESVSTLTIQRTQQEDSAVYL	CASSLFPGTGGVEGNVLTF	GAGSRLTVL	TRBV7-2*02	TRBD1*01	TRBJ2-6*01	156	0.0002
HA1-B	TRB	GAGVSQSPRYKVAKRGQDVALRCDPI	SGHVS	LFWYQQALGQGPEFLTY	FQNEAQ	LDKSGLPSDRFFAERPEGSVSTLKIQRTQQEDSAVYL	CASSLPGQNEQFF	GPGTRLTVL	TRBV7-8*01	TRBD1*01	TRBJ2-1*01	156	0.0002
HA1-B	TRB	DADVTQTPRNRITKTGKRIMLECSQT	KGHDR	MYWYRQDPGLGLRLIYY	SFDVKD	INKGEISDGYSVSRQAQAKFSLSLESAIPNQTALYF	CATSDLGTGDGEQFF	GPGTRLTVL	TRBV24-1*01	TRBD1*01	TRBJ2-1*01	156	0.0002
HA1-B	TRB	DTGVSQDPRHKITKRGQNVTFRCDPI	SEHNR	LYWYRQTLGQGPEFLTY	FQNEAQ	LEKSRLLSDRFSAERPKGSFSTLEIQRTEQGDSAMYL	CASSLFPGGATQYF	GPGTRLTVL	TRBV7-9*03	TRBD2*01	TRBJ2-3*01	156	0.0002
HA1-B	TRB	DSGVTQTPKHLITATGQRVTLRCSPR	SGDLS	VYWYQQSLDQGLQFLIQ	YYNGEE	RAKGNILERFSAQQFPDLHSELNLSSLELGDSALYF	CASSVGPAVGRTYEQYF	GPGTRLTVT	TRBV9*01		TRBJ2-7*01	156	0.0002
HA1-B	TRB	DTEVTQTPKHLVMGMTNKKSLKCEQH	MGHRA	MYWYKQKAKKPPELMFV	YSYEKL	SINESVPSRFSPECPNSSLLNLHLHALQPEDSALYL	CASSPDRGGDGYTF	GSGTRLTVV	TRBV4-1*01	TRBD2*01	TRBJ1-2*01	156	0.0002
HA1-B	TRB	DAGITQSPRHKVTETGTPVTLRCHQT	ENHRY	MYWYRQDPGHGLRLIHY	SYGVKD	TDKGEVSDGYSVSRSKTEDFLLTLESATSSQTSVYF	CAISESRGDEQFF	GPGTRLTVL	TRBV10-3*02	TRBD1*01	TRBJ2-1*01	156	0.0002
HA1-B	TRB	KAGVTQTPRYLIKTRGQQVTLSCSPI	SGHRS	VSWYQQTPGQGLQFLFE	YFSETQ	RNKGNFPGRFSGRQFSNSRSEMNVSTLELGDSALYL	CASSLPGGSNTEAFF	GQGTRLTVV	TRBV5-1*01	TRBD2*01	TRBJ1-1*01	156	0.0002
HA1-B	TRB	GAGVSQTPSNKVTEKGKYVELRCDPI	SGHTA	LYWYRQSLGQGPEFLIY	FQGTGA	ADDSGLPNDRFFAVRPEGSVSTLKIQRTERGDSAVYL	CASGSGAFGDTQYF	GPGTRLTVL	TRBV7-3*01	TRBD1*01	TRBJ2-3*01	156	0.0002
HA1-B	TRB	KAGVTQTPRYLIKTRGQQVTLSCSPI	SGHRS	VSWYQQTPGQGLQFLFE	YFSETQ	RNKGNFPGRFSGRQFSNSRSEMNVSTLELGDSALYL	CASSSSPTRSTDTQYF	GPGTRLTVL	TRBV5-1*01	TRBD1*01	TRBJ2-3*01	156	0.0002
HA1-B	TRB	DAGVIQSPRHEVTEMGQEVTLRCKPI	SGHNS	LFWYRQTMMRGLELLIY	FNNNVP	IDDSGMPEDRFSAKMPNASFSTLKIQPSEPRDSAVYF	CASSPRQVMNTEAFF	GQGTRLTVV	TRBV12-3*01	TRBD1*01	TRBJ1-1*01	156	0.0002
HA1-B	TRB	DTEVTQTPKHLVMGMTNKKSLKCEQH	MGHRA	MYWYKQKAKKPPELMFV	YSYEKL	SINESVPSRFSPECPNSSLLNLHLHALQPEDSALYL	CASSQDKGRHSPLHF	GNGTRLTVT	TRBV4-1*01		TRBJ1-6*02	156	0.0002
HA1-B	TRB	DTGVSQDPRHKITKRGQNVTFRCDPI	SEHNR	LYWYRQTLGQGPEFLTY	FQNEAQ	LEKSRLLSDRFSAERPKGSFSTLEIQRTEQGDSAMYL	CASSPTGGQPQHF	GDGTRLSIL	TRBV7-9*03	TRBD2*01	TRBJ1-5*01	156	0.0002
HA1-B	TRB	GAVVSQHPSRVICKSGTSVKIECRSL	DFQATT	MFWYRQFPKKSLMLMAT	SNEGSKA	TYEQGVEKDKFLINHASLTLSTLTVTSAHPEDSSFYI	CSAYDGTGAPGELFF	GEGSRLTVL	TRBV20-1*05	TRBD1*01	TRBJ2-2*01	155	0.0002
HA1-B	TRB	DSGVTQTPKHLITATGQRVTLRCSPR	SGDLS	VYWYQQSLDQGLQFLIQ	YYNGEE	RAKGNILERFSAQQFPDLHSELNLSSLELGDSALYF	CASSVASAGRYNEQFF	GPGTRLTVL	TRBV9*01	TRBD2*01	TRBJ2-1*01	155	0.0002
HA1-B	TRB	DTEVTQTPKHLVMGMTNKKSLKCEQH	MGHRA	MYWYKQKAKKPPELMFV	YSYEKL	SINESVPSRFSPECPNSSLLNLHLHALQPEDSALYL	CASSQLTSGNQETQYF	GPGTRLLVL	TRBV4-1*01	TRBD2*02	TRBJ2-5*01	155	0.0002
HA1-B	TRB	DADVTQTPRNRITKTGKRIMLECSQT	KGHDR	MYWYRQDPGLGLRLIYY	SFDVKD	INKGEISDGYSVSRQAQAKFSLSLESAIPNQTALYF	CATSGGADNEQFF	GPGTRLTVL	TRBV24-1*01	TRBD1*01	TRBJ2-1*01	155	0.0002
HA1-B	TRB	NAGVTQTPKFRILKIGQSMTLQCTQD	MNHNY	MYWYRQDPGMGLKLIYY	SVGAGI	TDKGEVPNGYNVSRSTTEDFPLRLELAAPSQTSVYF	CASLAGRSSYEQYF	GPGTRLTVT	TRBV6-6*01	TRBD2*01	TRBJ2-7*01	155	0.0002
HA1-B	TRB	DAGVIQSPRHEVTEMGQEVTLRCKPI	SGHNS	LFWYRQTMMRGLELLIY	FNNNVP	IDDSGMPEDRFSAKMPNASFSTLKIQPSEPRDSAVYF	CASSLRINYGYTF	GSGTRLTVV	TRBV12-3*01		TRBJ1-2*01	155	0.0002
HA1-B	TRB	KAGVTQTPRYLIKTRGQQVTLSCSPI	SGHRS	VSWYQQTPGQGLQFLFE	YFSETQ	RNKGNFPGRFSGRQFSNSRSEMNVSTLELGDSALYL	CASSLEGTGMNTEAFF	GQGTRLTVV	TRBV5-1*01	TRBD1*01	TRBJ1-1*01	155	0.0002
HA1-B	TRB	DAGVIQSPRHEVTEMGQEVTLRCKPI	SGHDY	LFWYRQTMMRGLELLIY	FNNNVP	IDDSGMPEDRFSAKMPNASFSTLKIQPSEPRDSAVYF	CASTDKTGDGQNIQYF	GAGTRLSVL	TRBV12-4*01	TRBD1*01	TRBJ2-4*01	155	0.0002
HA1-B	TRB	DAGITQSPRHKVTETGTPVTLRCHQT	ENHRY	MYWYRQDPGHGLRLIHY	SYGVKD	TDKGEVSDGYSVSRSKTEDFLLTLESATSSQTSVYF	CATRGAEANYGYTF	GSGTRLTVV	TRBV10-3*01		TRBJ1-2*01	155	0.0002
HA1-B	TRB	DAGITQSPRYKITETGRQVTLMCHQT	WSHSY	MFWYRQDLGHGLRLIYY	SAAADI	TDKGEVPDGYVVSRSKTENFPLTLESATRSQTSVYF	CASSESSSGLGYTF	GSGTRLTVV	TRBV10-2*01	TRBD1*01	TRBJ1-2*01	155	0.0002
HA1-B	TRB	EPEVTQTPSHQVTQMGQEVILRCVPI	SNHLY	FYWYRQILGQKVEFLVS	FYNNEI	SEKSEIFDDQFSVERPDGSNFTLKIRSTKLEDSAMYF	CASSAENTSGIPKQFF	GPGTRLTVL	TRBV2*01	TRBD2*02	TRBJ2-1*01	155	0.0002
HA1-B	TRB	DAMVIQNPRYQVTQFGKPVTLSCSQT	LNHNV	MYWYQQKSSQAPKLLFH	YYDKDF	NNEADTPDNFQSRRPNTSFCFLDIRSPGLGDAAMYL	CATSTRRFYEQYF	GPGTRLTVT	TRBV15*02		TRBJ2-7*01	155	0.0002
HA1-B	TRB	EAGVAQSPRYKIIEKRQSVAFWCNPI	SGHAT	LYWYQQILGQGPKLLIQ	FQNNGV	VDDSQLPKDRFSAERLKGVDSTLKIQPAKLEDSAVYL	CASIHRGEGNEQFF	GPGTRLTVL	TRBV11-2*03	TRBD1*01	TRBJ2-1*01	155	0.0002
HA1-B	TRB	DAGVIQSPRHEVTEMGQEVTLRCKPI	SGHDY	LFWYRQTMMRGLELLIY	FNNNVP	IDDSGMPEDRFSAKMPNASFSTLKIQPSEPRDSAVYF	CASSSAMNTEAFF	GQGTRLTVV	TRBV12-4*01		TRBJ1-1*01	155	0.0002
HA1-B	TRB	NAGVTQTPKFRILKIGQSMTLQCTQD	MNHNY	MYWYRQDPGMGLKLIYY	SVGAGI	TDKGEVPNGYNVSRSTTEDFPLRLELAAPSQTSVYF	CASSYSQGASGNTIYF	GEGSWLTVV	TRBV6-6*01	TRBD1*01	TRBJ1-3*01	155	0.0002
HA1-B	TRB	DAGVIQSPRHEVTEMGQEVTLRCKPI	SGHNS	LFWYRQTMMRGLELLIY	FNNNVP	IDDSGMPEDRFSAKMPNASFSTLKIQPSEPRDSAVYF	CASSPTVRETQYF	GPGTRLLVL	TRBV12-3*01	TRBD1*01	TRBJ2-5*01	155	0.0002
HA1-B	TRB	NAGVTQTPKFRILKIGQSMTLQCTQD	MNHNY	MYWYRQDPGMGLKLIYY	SVGAGI	TDKGEVPNGYNVSRSTTEDFPLRLELAAPSQTSVYF	CASNDPGLGADTQYF	GPGTRLTVL	TRBV6-6*01	TRBD2*01	TRBJ2-3*01	155	0.0002
HA1-B	TRB	DSGVTQTPKHLITATGQRVTLRCSPR	SGDLS	VYWYQQSLDQGPQFLIQ	YYNGEE	RAKGNILERFSAQQFPDLHSELNLSSLELGDSALYF	CASSFIGQGSPNGYTF	GSGTRLTVV	TRBV9*01	TRBD1*01	TRBJ1-2*01	155	0.0002
HA1-B	TRB	DTGVSQDPRHKITKRGQNVTFRCDPI	SEHNR	LYWYRQTLGQGPEFLTY	FQNEAQ	LEKSRLLSDRFSAERPKGSFSTLEIQRTEQGDSAMYL	CASSLGSGTEAFF	GQGTRLTVV	TRBV7-9*03	TRBD2*01	TRBJ1-1*01	155	0.0002
HA1-B	TRB	DSGVTQTPKHLITATGQRVTLRCSPR	SGDLS	VYWYQQSLDQGLQFLIQ	YYNGEE	RAKGNILERFSAQQFPDLHSELNLSSLELGDSALYF	CASSVGGARGFPYEQYF	GPGTRLTVT	TRBV9*01	TRBD1*01	TRBJ2-7*01	155	0.0002
HA1-B	TRB	DADVTQTPRNRITKTGKRIMLECSQT	KGHDR	MYWYRQDPGLGLRLIYY	SFDVKD	INKGEISDGYSVSRQAQAKFSLSLESAIPNQTALYF	CATSDDRARSPNQPQHF	GDGTRLSIL	TRBV24-1*01	TRBD1*01	TRBJ1-5*01	155	0.0002
HA1-B	TRB	EAQVTQNPRYLITVTGKKLTVTCSQN	MNHEY	MSWYRQDPGLGLRQIYY	SMNVEV	TDKGDVPEGYKVSRKEKRNFPLILESPSPNQTSLYF	CATQRGQDTQYF	GPGTRLTVL	TRBV27*01	TRBD1*01	TRBJ2-3*01	155	0.0002
HA1-B	TRB	GAVVSQHPSWVICKSGTSVKIECRSL	DFQATT	MFWYRQFPKQSLMLMAT	SNEGSKA	TYEQGVEKDKFLINHASLTLSTLTVTSAHPEDSSFYI	CSARGRGDYNEQFF	GPGTRLTVL	TRBV20-1*01	TRBD2*01	TRBJ2-1*01	155	0.0002
HA1-B	TRB	DAGVIQSPRHEVTEMGQEVTLRCKPI	SGHDY	LFWYRQTMMRGLELLIY	FNNNVP	IDDSGMPEDRFSAKMPNASFSTLKIQPSEPRDSAVYF	CASSLGQGSSGANVLTF	GAGSRLTVL	TRBV12-4*01	TRBD1*01	TRBJ2-6*01	155	0.0002
HA1-B	TRB	EAQVTQNPRYLITVTGKKLTVTCSQN	MNHEY	MSWYRQDPGLGLRQIYY	SMNVEV	TDKGDVPEGYKVSRKEKRNFPLILESPSPNQTSLYF	CASSSGGLHEQFF	GPGTRLTVL	TRBV27*01	TRBD1*01	TRBJ2-1*01	154	0.0002
HA1-B	TRB	DTEVTQTPKHLVMGMTNKKSLKCEQH	MGHRA	MYWYKQKAKKPPELMFV	YSYEKL	SINESVPSRFSPECPNSSLLNLHLHALQPEDSALYL	CASSQGRGGGTDTQYF	GPGTRLTVL	TRBV4-1*01	TRBD1*01	TRBJ2-3*01	154	0.0002
HA1-B	TRB	KAGVTQTPRYLIKTRGQQVTLSCSPI	SGHRS	VSWYQQTPGQGLQFLFE	YFSETQ	RNKGNFPGRFSGRQFSNSRSEMNVSTLELGDSALYL	CASSLEGTSGSNEQFF	GPGTRLTVL	TRBV5-1*01	TRBD2*02	TRBJ2-1*01	154	0.0002
HA1-B	TRB	EAQVTQNPRYLITVTGKKLTVTCSQN	MNHEY	MSWYRQDPGLGLRQIYY	SMNVEV	TDKGDVPEGYKVSRKEKRNFPLILESPSPNQTSLYF	CASSFPDRGEAFF	GQGTRLTVV	TRBV27*01	TRBD1*01	TRBJ1-1*01	154	0.0002
HA1-B	TRB	GAVVSQHPSWVICKSGTSVKIECRSL	DFQATT	MFWYRQFPKQSLMLMAT	SNEGSKA	TYEQGVEKDKFLINHASLTLSTLTVTSAHPEDSSFYI	CSARSGTVRSRGNQPQHF	GDGTRLSIL	TRBV20-1*01	TRBD1*01	TRBJ1-5*01	154	0.0002
HA1-B	TRB	DTEVTQTPKHLVMGMTNKKSLKCEQH	MGHRA	MYWYKQKAKKPPELMFV	YSYEKL	SINESVPSRFSPECPNSSLLNLHLHALQPEDSALYL	CASSQDPGASGGHVEQYF	GPGTRLTVT	TRBV4-1*01	TRBD2*01	TRBJ2-7*01	154	0.0002
HA1-B	TRB	EAGVAQSPRYKIIEKRQSVAFWCNPI	SGHAT	LYWYQQILGQGPKLLIQ	FQNNGV	VDDSQLPKDRFSAERLKGVDSTLKIQPAKLEDSAVYL	CASSPGGTGSSPLHF	GNGTRLTVT	TRBV11-2*03	TRBD1*01	TRBJ1-6*02	154	0.0002
HA1-B	TRB	GAGVSQSPSNKVTEKGKDVELRCDPI	SGHTA	LYWYRQRLGQGLEFLIY	FQGNSA	PDKSGLPSDRFSAERTGESVSTLTIQRTQQEDSAVYL	CASSWSLAGLYNEQFF	GPGTRLTVL	TRBV7-2*02	TRBD2*02	TRBJ2-1*01	154	0.0002
HA1-B	TRB	DAGITQSPRHKVTETGTPVTLRCHQT	ENHRY	MYWYRQDPGHGLRLIHY	SYGVKD	TDKGEVSDGYSVSRSKTEDFLLTLESATSSQTSVYF	CAISSGTEMRPQHF	GDGTRLSIL	TRBV10-3*02	TRBD1*01	TRBJ1-5*01	154	0.0002
HA1-B	TRB	GAGVSQSPSNKVTEKGKDVELRCDPI	SGHTA	LYWYRQRLGQGLEFLIY	FQGNSA	PDKSGLPSDRFSAERTGESVSTLTIQRTQQEDSAVYL	CASSTQSGGEQFF	GPGTRLTVL	TRBV7-2*02	TRBD2*01	TRBJ2-1*01	154	0.0002
HA1-B	TRB	GAGVSQSPSNKVTEKGKDVELRCDPI	SGHTA	LYWYRQRLGQGLEFLIY	FQGNSA	PDKSGLPSDRFSAERTGESVSTLTIQRTQQEDSAVYL	CASSLSGDTEQYF	GPGTRLTVT	TRBV7-2*02	TRBD2*01	TRBJ2-7*01	154	0.0002
HA1-B	TRB	DGGITQSPKYLFRKEGQNVTLSCEQN	LNHDA	MYWYRQDPGQGLRLIYY	SQIVND	FQKGDIAEGYSVSREKKESFPLTVTSAQKNPTAFYL	CASSIRIKAGGYTF	GSGTRLTVV	TRBV19*01		TRBJ1-2*01	154	0.0002
HA1-B	TRB	EAGVAQSPRYKIIEKRQSVAFWCNPI	SGHAT	LYWYQQILGQGPKLLIQ	FQNNGV	VDDSQLPKDRFSAERLKGVDSTLKIQPAKLEDSAVYL	CASSLDGTGPDTQYF	GPGTRLTVL	TRBV11-2*03	TRBD1*01	TRBJ2-3*01	154	0.0002
HA1-B	TRB	DAGVTQSPTHLIKTRGQHVTLRCSPI	SGHKS	VSWYQQVLGQGPQFIFQ	YYEKEE	RGRGNFPDRFSARQFPNYSSELNVNALLLGDSALYL	CASSLLGDRNQPQHF	GDGTRLSIL	TRBV5-5*01	TRBD1*01	TRBJ1-5*01	154	0.0002
HA1-B	TRB	EAQVTQNPRYLITVTGKKLTVTCSQN	MNHEY	MSWYRQDPGLGLRQIYY	SMNVEV	TDKGDVPEGYKVSRKEKRNFPLILESPSPNQTSLYF	CASSFGRRGTQYF	GPGTRLLVL	TRBV27*01	TRBD2*02	TRBJ2-5*01	154	0.0002
HA1-B	TRB	GAVVSQHPSWVICKSGTSVKIECRSL	DFQATT	MFWYRQFPKQSLMLMAT	SNEGSKA	TYEQGVEKDKFLINHASLTLSTLTVTSAHPEDSSFYI	CSAQTSGRAYEQYF	GPGTRLTVT	TRBV20-1*01	TRBD2*02	TRBJ2-7*01	154	0.0002
HA1-B	TRB	KAGVTQTPRYLIKTRGQQVTLSCSPI	SGHRS	VSWYQQTPGQGLQFLFE	YFSETQ	RNKGNFPGRFSGRQFSNSRSEMNVSTLELGDSALYL	CASSLEVISYEQYF	GPGTRLTVT	TRBV5-1*01		TRBJ2-7*01	153	0.0002
HA1-B	TRB	GAVVSQHPSRVICKSGTSVKIECRSL	DFQATT	MFWYRQFPKKSLMLMAT	SNEGSKA	TYEQGVEKDKFLINHASLTLSTLTVTSAHPEDSSFYI	CSAIRRRISSYNEQFF	GPGTRLTVL	TRBV20-1*05		TRBJ2-1*01	153	0.0002
HA1-B	TRB	DTGVSQDPRHKITKRGQNVTFRCDPI	SEHNR	LYWYRQTLGQGPEFLTY	FQNEAQ	LEKSRLLSDRFSAERPKGSFSTLEIQRTEQGDSAMYL	CASSHRDRWHTEAFF	GQGTRLTVV	TRBV7-9*03	TRBD1*01	TRBJ1-1*01	153	0.0002
HA1-B	TRB	DTGVSQDPRHKITKRGQNVTFRCDPI	SEHNR	LYWYRQTLGQGPEFLTY	FQNEAQ	LEKSRLLSDRFSAERPKGSFSTLEIQRTEQGDSAMYL	CASRPGENEKLFF	GSGTQLSVL	TRBV7-9*03		TRBJ1-4*01	153	0.0002
HA1-B	TRB	DAGVIQSPRHEVTEMGQEVTLRCKPI	SGHDY	LFWYRQTMMRGLELLIY	FNNNVP	IDDSGMPEDRFSAKMPNASFSTLKIQPSEPRDSAVYF	CASSLEGLPYNEQFF	GPGTRLTVL	TRBV12-4*01		TRBJ2-1*01	153	0.0002
HA1-B	TRB	DVKVTQSSRYLVKRTGEKVFLECVQD	MDHEN	MFWYRQDPGLGLRLIYF	SYDVKM	KEKGDIPEGYSVSREKKERFSLILESASTNQTSMYL	CASGWGVNTIYF	GEGSWLTVV	TRBV28*01	TRBD2*01	TRBJ1-3*01	153	0.0002
HA1-B	TRB	GAVVSQHPSWVICKSGTSVKIECRSL	DFQATT	MFWYRQFPKQSLMLMAT	SNEGSKA	TYEQGVEKDKFLINHASLTLSTLTVTSAHPEDSSFYI	CSARIAGAQETQYF	GPGTRLLVL	TRBV20-1*01	TRBD2*02	TRBJ2-5*01	153	0.0002
HA1-B	TRB	DTGVSQDPRHKITKRGQNVTFRCDPI	SEHNR	LYWYRQTLGQGPEFLTY	FQNEAQ	LEKSRLLSDRFSAERPKGSFSTLEIQRTEQGDSAMYL	CASSFYRQGTEAFF	GQGTRLTVV	TRBV7-9*03	TRBD1*01	TRBJ1-1*01	153	0.0002
HA1-B	TRB	NAGVTQTPKFQVLKTGQSMTLQCAQD	MNHEY	MSWYRQDPGMGLRLIHY	SVGAGI	TDQGEVPNGYNVSRSTTEDFPLRLLSAAPSQTSVYF	CATSLADSYNEQFF	GPGTRLTVL	TRBV6-5*01	TRBD2*01	TRBJ2-1*01	153	0.0002
HA1-B	TRB	EADIYQTPRYLVIGTGKKITLECSQT	MGHDK	MYWYQQDPGMELHLIHY	SYGVNS	TEKGDLSSESTVSRIRTEHFPLTLESARPSHTSQYL	CASSEWGINYGYTF	GSGTRLTVV	TRBV25-1*01	TRBD1*01	TRBJ1-2*01	153	0.0002
HA1-B	TRB	DAGVIQSPRHEVTEMGQEVTLRCKPI	SGHNS	LFWYRQTMMRGLELLIY	FNNNVP	IDDSGMPEDRFSAKMPNASFSTLKIQPSEPRDSAVYF	CASSLRLGGGASLSTDTQYF	GPGTRLTVL	TRBV12-3*01	TRBD2*01	TRBJ2-3*01	153	0.0002
HA1-B	TRB	NAGVMQNPRHLVRRRGQEARLRCSPM	KGHSH	VYWYRQLPEEGLKFMVY	LQKENI	IDESGMPKERFSAEFPKEGPSILRIQQVVRGDSAAYF	CASSPGTGPSYEQYF	GPGTRLTVT	TRBV18*01	TRBD1*01	TRBJ2-7*01	153	0.0002
HA1-B	TRB	DAMVIQNPRYQVTQFGKPVTLSCSQT	LNHNV	MYWYQQKSSQAPKLLFH	YYDKDF	NNEADTPDNFQSRRPNTSFCFLDIRSPGLGDAAMYL	CATSSGTGINSPLHF	GNGTRLTVT	TRBV15*02	TRBD1*01	TRBJ1-6*01	153	0.0002
HA1-B	TRB	DAGITQSPRHKVTETGTPVTLRCHQT	ENHRY	MYWYRQDPGHGLRLIHY	SYGVKD	TDKGEVSDGYSVSRSKTEDFLLTLESATSSQTSVYF	CAISRGLADNEQFF	GPGTRLTVL	TRBV10-3*02	TRBD2*01	TRBJ2-1*01	153	0.0002
HA1-B	TRB	GAGVSQSPRYKVTKRGQDVTLRCDPI	SSHAT	LYWYQQALGQGPEFLTY	FNYEAQ	PDKSGLPSDRFSAERPEGSISTLTIQRTEQRDSAMYR	CASSLAGRPYEQYF	GPGTRLTVT	TRBV7-7*01		TRBJ2-7*01	153	0.0002
HA1-B	TRB	EAEVAQSPRYKITEKSQAVAFWCDPI	SGHAT	LYWYRQILGQGPELLVQ	FQDESV	VDDSQLPKDRFSAERLKGVDSTLKIQPAELGDSAMYL	CASSSLLGGYTF	GSGTRLTVV	TRBV11-1*01		TRBJ1-2*01	153	0.0002
HA1-B	TRB	GAGVSQSPSNKVTEKGKDVELRCDPI	SGHTA	LYWYRQRLGQGLEFLIY	FQGNSA	PDKSGLPSDRFSAERTGESVSTLTIQRTQQEDSAVYL	CASSPDDSQPQHF	GDGTRLSIL	TRBV7-2*02	TRBD1*01	TRBJ1-5*01	153	0.0002
HA1-B	TRB	DTEVTQTPKHLVMGMTNKKSLKCEQH	MGHRA	MYWYKQKAKKPPELMFV	YSYEKL	SINESVPSRFSPECPNSSLLNLHLHALQPEDSALYL	CASSFRLAGISASEQFF	GPGTRLTVL	TRBV4-1*01	TRBD2*02	TRBJ2-1*01	152	0.0002
HA1-B	TRB	GAVVSQHPSWVICKSGTSVKIECRSL	DFQATT	MFWYRQFPKQSLMLMAT	SNEGSKA	TYEQGVEKDKFLINHASLTLSTLTVTSAHPEDSSFYI	CRSMPDTQYF	GPGTRLTVL	TRBV20-1*01		TRBJ2-3*01	152	0.0002
HA1-B	TRB	NAGVTQTPKFRILKIGQSMTLQCTQD	MNHNY	MYWYRQDPGMGLKLIYY	SVGAGI	TDKGEVPNGYNVSRSTTEDFPLRLELAAPSQTSVYF	CASSRPGATYEQYF	GPGTRLTVT	TRBV6-6*01	TRBD1*01	TRBJ2-7*01	152	0.0002
HA1-B	TRB	SAVISQKPSRDICQRGTSLTIQCQVD	SQVTM	MFWYRQQPGQSLTLIAT	ANQGSEA	TYESGFVIDKFPISRPNLTFSTLTVSNMSPEDSSIYL	CSVVIAPGTYEQYF	GPGTRLTVT	TRBV29-1*01	TRBD2*01	TRBJ2-7*01	152	0.0002
HA1-B	TRB	DAGVIQSPRHEVTEMGQEVTLRCKPI	SGHNS	LFWYRQTMMRGLELLIY	FNNNVP	IDDSGMPEDRFSAKMPNASFSTLKIQPSEPRDSAVYF	CASRTGDANTEAFF	GQGTRLTVV	TRBV12-3*01	TRBD1*01	TRBJ1-1*01	152	0.0002
HA1-B	TRB	GAVVSQHPSRVICKSGTSVKIECRSL	DFQATT	MFWYRQFPKKSLMLMAT	SNEGSKA	TYEQGVEKDKFLINHASLTLSTLTVTSAHPEDSSFYI	CSARPVLAGVADTQYF	GPGTRLTVL	TRBV20-1*05	TRBD2*02	TRBJ2-3*01	152	0.0002
HA1-B	TRB	GAGVSQTPSNKVTEKGKYVELRCDPI	SGHTA	LYWYRQSLGQGPEFLIY	FQGTGA	ADDSGLPNDRFFAVRPEGSVSTLKIQRTERGDSAVYL	CASSLIAGTTEAFF	GQGTRLTVV	TRBV7-3*01		TRBJ1-1*01	152	0.0002
HA1-B	TRB	NAGVTQTPKFRILKIGQSMTLQCTQD	MNHNY	MYWYRQDPGMGLKLIYY	SVGAGI	TDKGEVPNGYNVSRSTTEDFPLRLELAAPSQTSVYF	CASSYLGTSGEISYEQYF	GPGTRLTVT	TRBV6-6*01	TRBD2*01	TRBJ2-7*01	152	0.0002
HA1-B	TRB	EAQVTQNPRYLITVTGKKLTVTCSQN	MNHEY	MSWYRQDPGLGLRQIYY	SMNVEV	TDKGDVPEGYKVSRKEKRNFPLILESPSPNQTSLYF	CASSLFSGSTEAFF	GQGTRLTVV	TRBV27*01		TRBJ1-1*01	152	0.0002
HA1-B	TRB	NAGVTQTPKFRVLKTGQSMTLLCAQD	MNHEY	MYWYRQDPGMGLRLIHY	SVGEGT	TAKGEVPDGYNVSRLKKQNFLLGLESAAPSQTSVYF	CASSAQGIAGGYEQYF	GPGTRLTVT	TRBV6-2*01	TRBD2*01	TRBJ2-7*01	152	0.0002
HA1-B	TRB	GAVVSQHPSRVICKSGTSVKIECRSL	DFQATT	MFWYRQFPKKSLMLMAT	SNEGSKA	TYEQGVEKDKFLINHASLTLSTLTVTSAHPEDSSFYI	CSARDGGARETQYF	GPGTRLLVL	TRBV20-1*05	TRBD2*01	TRBJ2-5*01	152	0.0002
HA1-B	TRB	NAGVTQTPKFQVLKTGQSMTLQCAQD	MNHEY	MSWYRQDPGMGLRLIHY	SVGAGI	TDQGEVPNGYNVSRSTTEDFPLRLLSAAPSQTSVYF	CASSSSGLAAQETQYF	GPGTRLLVL	TRBV6-5*01	TRBD2*01	TRBJ2-5*01	152	0.0002
HA1-B	TRB	NAGVTQTPKFQVLKTGQSMTLQCAQD	MNHNS	MYWYRQDPGMGLRLIYY	SASEGT	TDKGEVPNGYNVSRLNKREFSLRLESAAPSQTSVYF	CASSEAKSGNTIYF	GEGSWLTVV	TRBV6-1*01		TRBJ1-3*01	152	0.0002
HA1-B	TRB	DTAVSQTPKYLVTQMGNDKSIKCEQN	LGHDT	MYWYKQDSKKFLKIMFS	YNNKEL	IINETVPNRFSPKSPDKAHLNLHINSLELGDSAVYF	CASSQGSGGTEAFF	GQGTRLTVV	TRBV3-1*01	TRBD2*01	TRBJ1-1*01	152	0.0002
HA1-B	TRB	NAGVTQTPKFQVLKTGQSMTLQCAQD	MNHEY	MSWYRQDPGMGLRLIHY	SVGAGI	TDQGEVPNGYNVSRSTTEDFPLRLLSAAPSQTSVYF	CASSYSGQQSTDTQYF	GPGTRLTVL	TRBV6-5*01	TRBD1*01	TRBJ2-3*01	152	0.0002
HA1-B	TRB	DAGVTQSPTHLIKTRGQQVTLRCSPK	SGHDT	VSWYQQALGQGPQFIFQ	YYEEEE	RQRGNFPDRFSGHQFPNYSSELNVNALLLGDSALYL	CASSLVGGLRNYGYTF	GSGTRLTVV	TRBV5-6*01	TRBD2*01	TRBJ1-2*01	152	0.0002
HA1-B	TRB	DTGVSQDPRHKITKRGQNVTFRCDPI	SEHNR	LYWYRQTLGQGPEFLTY	FQNEAQ	LEKSRLLSDRFSAERPKGSFSTLEIQRTEQGDSAMYL	CASQRYIAGNEKLFF	GSGTQLSVL	TRBV7-9*03	TRBD2*01	TRBJ1-4*01	152	0.0002
HA1-B	TRB	NAGVTQTPKFQVLKTGQSMTLQCAQD	MNHNS	MYWYRQDPGMGLRLIYY	SASEGT	TDKGEVPNGYNVSRLNKREFSLRLESAAPSQTSVYF	CASSEGRFLNTEAFF	GQGTRLTVV	TRBV6-1*01		TRBJ1-1*01	152	0.0002
HA1-B	TRB	KAGVTQTPRYLIKTRGQQVTLSCSPI	SGHRS	VSWYQQTPGQGLQFLFE	YFSETQ	RNKGNFPGRFSGRQFSNSRSEMNVSTLELGDSALYL	CASSPGLAEGAYEQYF	GPGTRLTVT	TRBV5-1*01	TRBD2*01	TRBJ2-7*01	152	0.0002
HA1-B	TRB	KAGVTQTPRYLIKTRGQQVTLSCSPI	SGHRS	VSWYQQTPGQGLQFLFE	YFSETQ	RNKGNFPGRFSGRQFSNSRSEMNVSTLELGDSALYL	CASSLTTGLDEQYF	GPGTRLTVT	TRBV5-1*01	TRBD1*01	TRBJ2-7*01	152	0.0002
HA1-B	TRB	GAGVSQSPRYKVAKRGQDVALRCDPI	SGHVS	LFWYQQALGQGPEFLTY	FQNEAQ	LDKSGLPSDRFFAERPEGSVSTLKIQRTQQEDSAVYL	CASSLYRGLEAFF	GQGTRLTVV	TRBV7-8*01	TRBD2*01	TRBJ1-1*01	151	0.0002
HA1-B	TRB	GAVVSQHPSWVICKSGTSVKIECRSL	DFQATT	MFWYRQFPKQSLMLMAT	SNEGSKA	TYEQGVEKDKFLINHASLTLSTLTVTSAHPEDSSFYI	CSATRGLASYEQYF	GPGTRLTVT	TRBV20-1*01	TRBD1*01	TRBJ2-7*01	151	0.0002
HA1-B	TRB	KAGVTQTPRYLIKTRGQQVTLSCSPI	SGHRS	VSWYQQTPGQGLQFLFE	YFSETQ	RNKGNFPGRFSGRQFSNSRSEMNVSTLELGDSALYL	CASSPGQRNSPLHF	GNGTRLTVT	TRBV5-1*01	TRBD1*01	TRBJ1-6*02	151	0.0002
HA1-B	TRB	ETGVTQTPRHLVMGMTNKKSLKCEQH	LGHNA	MYWYKQSAKKPLELMFV	YNFKEQ	TENNSVPSRFSPECPNSSHLFLHLHTLQPEDSALYL	CASSSQIGDSHNEKLFF	GSGTQLSVL	TRBV4-2*01	TRBD1*01	TRBJ1-4*01	151	0.0002
HA1-B	TRB	NAGVTQTPKFRILKIGQSMTLQCTQD	MNHNY	MYWYRQDPGMGLKLIYY	SVGAGI	TDKGEVPNGYNVSRSTTEDFPLRLELAAPSQTSVYF	CASSYFSGGGDTQYF	GPGTRLTVL	TRBV6-6*01	TRBD1*01	TRBJ2-3*01	151	0.0002
HA1-B	TRB	SAVISQKPSRDICQRGTSLTIQCQVD	SQVTM	MFWYRQQPGQSLTLIAT	ANQGSEA	TYESGFVIDKFPISRPNLTFSTLTVSNMSPEDSSIYL	CSARDHPLDTQYF	GPGTRLTVL	TRBV29-1*01	TRBD1*01	TRBJ2-3*01	151	0.0002
HA1-B	TRB	GAVVSQHPSRVICKSGTSVKIECRSL	DFQATT	MFWYRQFPKKSLMLMAT	SNEGSKA	TYEQGVEKDKFLINHASLTLSTLTVTSAHPEDSSFYI	CSAPGKGRTYNEQFF	GPGTRLTVL	TRBV20-1*05	TRBD2*02	TRBJ2-1*01	151	0.0002
HA1-B	TRB	SAVISQKPSRDICQRGTSLTIQCQVD	SQVTM	MFWYRQQPGQSLTLIAT	ANQGSEA	TYESGFVIDKFPISRPNLTFSTLTVSNMSPEDSSIYL	CSVSARPRGELFF	GEGSRLTVL	TRBV29-1*01	TRBD2*02	TRBJ2-2*01	151	0.0002
HA1-B	TRB	GAGVSQSPRYKVAKRGQDVALRCDPI	SGHVS	LFWYQQALGQGPEFLTY	FQNEAQ	LDKSGLPSDRFFAERPEGSVSTLKIQRTQQEDSAVYL	CASSPRTRRNNEQFF	GPGTRLTVL	TRBV7-8*01	TRBD1*01	TRBJ2-1*01	151	0.0002
HA1-B	TRB	NAGVTQTPKFQVLKTGQSMTLQCAQD	MNHNS	MYWYRQDPGMGLRLIYY	SASEGT	TDKGEVPNGYNVSRLNKREFSLRLESAAPSQTSVYF	CASSRERTNTGELFF	GEGSRLTVL	TRBV6-1*01	TRBD2*01	TRBJ2-2*01	151	0.0002
HA1-B	TRB	DAGITQSPRHKVTETGTPVTLRCHQT	ENHRY	MYWYRQDPGHGLRLIHY	SYGVKD	TDKGEVSDGYSVSRSKTEDFLLTLESATSSQTSVYF	CAISPSGAANTGELFF	GEGSRLTVL	TRBV10-3*02	TRBD2*01	TRBJ2-2*01	151	0.0002
HA1-B	TRB	SAVISQKPSRDICQRGTSLTIQCQVD	SQVTM	MFWYRQQPGQSLTLIAT	ANQGSEA	TYESGFVIDKFPISRPNLTFSTLTVSNMSPEDSSIYL	CSVEDYKNTEAFF	GQGTRLTVV	TRBV29-1*01		TRBJ1-1*01	151	0.0002
HA1-B	TRB	DAGITQSPRYKITETGRQVTLMCHQT	WSHSY	MFWYRQDLGHGLRLIYY	SAAADI	TDKGEVPDGYVVSRSKTENFPLTLESATRSQTSVYF	CASSEPGTIDGYTF	GSGTRLTVV	TRBV10-2*01	TRBD1*01	TRBJ1-2*01	151	0.0002
HA1-B	TRB	DAGITQSPRHKVTETGTPVTLRCHQT	ENHRY	MYWYRQDPGHGLRLIHY	SYGVKD	TDKGEVSDGYSVSRSKTEDFLLTLESATSSQTSVYF	CAIQNGLVGTGELFF	GEGSRLTVL	TRBV10-3*02	TRBD2*01	TRBJ2-2*01	151	0.0002
HA1-B	TRB	DAGVIQSPRHEVTEMGQEVTLRCKPI	SGHDY	LFWYRQTMMRGLELLIY	FNNNVP	IDDSGMPEDRFSAKMPNASFSTLKIQPSEPRDSAVYF	CASATTLAGALSYNEQFF	GPGTRLTVL	TRBV12-4*01	TRBD2*02	TRBJ2-1*01	151	0.0002
HA1-B	TRB	GAVVSQHPSWVICKSGTSVKIECRSL	DFQATT	MFWYRQFPKQSLMLMAT	SNEGSKA	TYEQGVEKDKFLINHASLTLSTLTVTSAHPEDSSFYI	CSAVLAQETQYF	GPGTRLLVL	TRBV20-1*01	TRBD2*01	TRBJ2-5*01	151	0.0002
HA1-B	TRB	DAMVIQNPRYQVTQFGKPVTLSCSQT	LNHNV	MYWYQQKSSQAPKLLFH	YYDKDF	NNEADTPDNFQSRRPNTSFCFLDIRSPGLGDAAMYL	CATSRSGQRNEKLFF	GSGTQLSVL	TRBV15*02	TRBD1*01	TRBJ1-4*01	151	0.0002
HA1-B	TRB	SAVISQKPSRDICQRGTSLTIQCQVD	SQVTM	MFWYRQQPGQSLTLIAT	ANQGSEA	TYESGFVIDKFPISRPNLTFSTLTVSNMSPEDSSIYL	CSVVLVPGELFF	GEGSRLTVL	TRBV29-1*01	TRBD2*01	TRBJ2-2*01	151	0.0002
HA1-B	TRB	DAGVIQSPRHEVTEMGQEVTLRCKPI	SGHNS	LFWYRQTMMRGLELLIY	FNNNVP	IDDSGMPEDRFSAKMPNASFSTLKIQPSEPRDSAVYF	CASMGRQPYNEQFF	GPGTRLTVL	TRBV12-3*01	TRBD1*01	TRBJ2-1*01	151	0.0002
HA1-B	TRB	DADVTQTPRNRITKTGKRIMLECSQT	KGHDR	MYWYRQDPGLGLRLIYY	SFDVKD	INKGEISDGYSVSRQAQAKFSLSLESAIPNQTALYF	CATSDNLNDNEQFF	GPGTRLTVL	TRBV24-1*01		TRBJ2-1*01	151	0.0002
HA1-B	TRB	DTGVSQDPRHKITKRGQNVTFRCDPI	SEHNR	LYWYRQTLGQGPEFLTY	FQNEAQ	LEKSRLLSDRFSAERPKGSFSTLEIQRTEQGDSAMYL	CASSFSKNYEQYF	GPGTRLTVT	TRBV7-9*03		TRBJ2-7*01	151	0.0002
HA1-B	TRB	NAGVTQTPKFQVLKTGQSMTLQCAQD	MNHNS	MYWYRQDPGMGLRLIYY	SASEGT	TDKGEVPNGYNVSRLNKREFSLRLESAAPSQTSVYF	CASSASQGADTQYF	GPGTRLTVL	TRBV6-1*01	TRBD1*01	TRBJ2-3*01	151	0.0002
HA1-B	TRB	NAGVTQTPKFRVLKTGQSMTLLCAQD	MNHEY	MYWYRQDPGMGLRLIHY	SVGEGT	TAKGEVPDGYNVSRLKKQNFLLGLESAAPSQTSVYF	CASSYNSYNEQFF	GPGTRLTVL	TRBV6-2*01		TRBJ2-1*01	150	0.0002
HA1-B	TRB	NAGVTQTPKFQVLKTGQSMTLQCAQD	MNHEY	MSWYRQDPGMGLRLIHY	SVGAGI	TDQGEVPNGYNVSRSTTEDFPLRLLSAAPSQTSVYF	CASSYSIGRGVNYGYTF	GSGTRLTVV	TRBV6-5*01	TRBD2*01	TRBJ1-2*01	150	0.0002
HA1-B	TRB	DTGVSQDPRHKITKRGQNVTFRCDPI	SEHNR	LYWYRQTLGQGPEFLTY	FQNEAQ	LEKSRLLSDRFSAERPKGSFSTLEIQRTEQGDSAMYL	CASSLPTSGLYPQYF	GPGTRLTVT	TRBV7-9*03	TRBD2*01	TRBJ2-7*01	150	0.0002
HA1-B	TRB	DAGITQSPRHKVTETGTPVTLRCHQT	ENHRY	MYWYRQDPGHGLRLIHY	SYGVKD	TDKGEVSDGYSVSRSKTEDFLLTLESATSSQTSVYF	CAMRGGQSSYNEQFF	GPGTRLTVL	TRBV10-3*02		TRBJ2-1*01	150	0.0002
HA1-B	TRB	GAVVSQHPSWVICKSGTSVKIECRSL	DFQATT	MFWYRQFPKQSLMLMAT	SNEGSKA	TYEQGVEKDKFLINHASLTLSTLTVTSAHPEDSSFYI	CSAGRVLYYEQYF	GPGTRLTVT	TRBV20-1*01	TRBD2*02	TRBJ2-7*01	150	0.0002
HA1-B	TRB	DTEVTQTPKHLVMGMTNKKSLKCEQH	MGHRA	MYWYKQKAKKPPELMFV	YSYEKL	SINESVPSRFSPECPNSSLLNLHLHALQPEDSALYL	CASSPRRGRPNQETQYF	GPGTRLLVL	TRBV4-1*01	TRBD2*01	TRBJ2-5*01	150	0.0002
HA1-B	TRB	DAGITQSPRHKVTETGTPVTLRCHQT	ENHRY	MYWYRQDPGHGLRLIHY	SYGVKD	TDKGEVSDGYSVSRSKTEDFLLTLESATSSQTSVYF	CAISGTAGPEAFF	GQGTRLTVV	TRBV10-3*01	TRBD2*01	TRBJ1-1*01	150	0.0002
HA1-B	TRB	EAQVTQNPRYLITVTGKKLTVTCSQN	MNHEY	MSWYRQDPGLGLRQIYY	SMNVEV	TDKGDVPEGYKVSRKEKRNFPLILESPSPNQTSLYF	CASGGTGSGEQYF	GPGTRLTVT	TRBV27*01	TRBD1*01	TRBJ2-7*01	150	0.0002
HA1-B	TRB	NAGVTQTPKFQVLKTGQSMTLQCAQD	MNHEY	MSWYRQDPGMGLRLIHY	SVGAGI	TDQGEVPNGYNVSRSTTEDFPLRLLSAAPSQTSVYF	CASSGGTGDQPQHF	GDGTRLSIL	TRBV6-5*01	TRBD1*01	TRBJ1-5*01	150	0.0002
HA1-B	TRB	KAGVTQTPRYLIKTRGQQVTLSCSPI	SGHRS	VSWYQQTPGQGLQFLFE	YFSETQ	RNKGNFPGLFSGRQFSNSRSEMNVSTLELGDSALYL	CASSSEGRGNQPQHF	GDGTRLSIL	TRBV5-1*01	TRBD2*02	TRBJ1-5*01	150	0.0002
HA1-B	TRB	GAGVSQSPSNKVTEKGKDVELRCDPI	SGHTA	LYWYRQRLGQGLEFLIY	FQGNSA	PDKSGLPSDRFSAERTGESVSTLTIQRTQQEDSAVYL	CASSRSSYNEQFF	GPGTRLTVL	TRBV7-2*02		TRBJ2-1*01	150	0.0002
HA1-B	TRB	EAQVTQNPRYLITVTGKKLTVTCSQN	MNHEY	MSWYRQDPGLGLRQIYY	SMNVEV	TDKGDVPEGYKVSRKEKRNFPLILESPSPNQTSLYF	CASSLSKFTGELFF	GEGSRLTVL	TRBV27*01		TRBJ2-2*01	150	0.0002
HA1-B	TRB	EAGVAQSPRYKIIEKRQSVAFWCNPI	SGHAT	LYWYQQILGQGPKLLIQ	FQNNGV	VDDSQLPKDRFSAERLKGVDSTLKIQPAKLEDSAVYL	CASSLGSGGGAFF	GQGTRLTVV	TRBV11-2*01	TRBD1*01	TRBJ1-1*01	150	0.0002
HA1-B	TRB	DVKVTQSSRYLVKRTGEKVFLECVQD	MDHEN	MFWYRQDPGLGLRLIYF	SYDVKM	KEKGDIPEGYSVSREKKERFSLILESASTNQTSMYL	CASSKSHSGNTIYF	GEGSWLTVV	TRBV28*01	TRBD2*01	TRBJ1-3*01	150	0.0002
HA1-B	TRB	DAGVIQSPRHEVTEMGQEVTLRCKPI	SGHNS	LFWYRQTMMRGLELLIY	FNNNVP	IDDSGMPEDRFSAKMPNASFSTLKIQPSEPRDSAVYF	CASSLESSGSSYNEQFF	GPGTRLTVL	TRBV12-3*01	TRBD2*01	TRBJ2-1*01	150	0.0002
HA1-B	TRB	DAGVTQSPTHLIKTRGQQVTLRCSPK	SGHDT	VSWYQQALGQGPQFIFQ	YYEEEE	RQRGNFPDRFSGHQFPNYSSELNVNALLLGDSALYL	CASSLDPGSGTEAFF	GQGTRLTVV	TRBV5-6*01	TRBD1*01	TRBJ1-1*01	150	0.0002
HA1-B	TRB	DTGVSQDPRHKITKRGQNVTFRCDPI	SEHNR	LYWYRQTLGQGPEFLTY	FQNEAQ	LEKSRLLSDRFSAERPKGSFSTLEIQRTEQGDSAMYL	CASSLAKTSTDTQYF	GPGTRLTVL	TRBV7-9*03		TRBJ2-3*01	150	0.0002
HA1-B	TRB	GAVVSQHPSRVICKSGTSVKIECRSL	DFQATT	MFWYRQFPKKSLMLMAT	SNEGSKA	TYEQGVEKDKFLINHASLTLSTLTVTSAHPEDSSFYI	CSAPVLADEQFF	GPGTRLTVL	TRBV20-1*05	TRBD2*01	TRBJ2-1*01	150	0.0002
HA1-B	TRB	DTGVSQDPRHKITKRGQNVTFRCDPI	SEHNR	LYWYRQTLGQGPEFLTY	FQNEAQ	LEKSRLLSDRFSAERPKGSFSTLEIQRTEQGDSAMYL	CASSFVAGPQETQYF	GPGTRLLVL	TRBV7-9*03	TRBD2*01	TRBJ2-5*01	149	0.0002
HA1-B	TRB	DSGVTQTPKHLITATGQRVTLRCSPR	SGDLS	VYWYQQSLDQGLQFLIQ	YYNGEE	RAKGNILERFSAQQFPDLHSELNLSSLELGDSALYF	CASSVGGAAYEQYF	GPGTRLTVT	TRBV9*01	TRBD2*01	TRBJ2-7*01	149	0.0002
HA1-B	TRB	DSGVTQTPKHLITATGQRVTLRCSPR	SGDLS	VYWYQQSLDQGLQFLIQ	YYNGEE	RAKGNILERFSAQQFPDLHSELNLSSLELGDSALYF	CASSLGPGGLTEAFF	GQGTRLTVV	TRBV9*01	TRBD1*01	TRBJ1-1*01	149	0.0002
HA1-B	TRB	DADVTQTPRNRITKTGKRIMLECSQT	KGHDR	MYWYRQDPGLGLRLIYY	SFDVKD	INKGEISDGYSVSRQAQAKFSLSLESAIPNQTALYF	CATSDSPDRANTQYF	GPGTRLTVL	TRBV24-1*01	TRBD1*01	TRBJ2-3*01	149	0.0002
HA1-B	TRB	DAGVIQSPRHEVTEMGQEVTLRCKPI	SGHNS	LFWYRQTMMRGLELLIY	FNNNVP	IDDSGMPEDRFSAKMPNASFSTLKIQPSEPRDSAVYF	CASTLTENTEAFF	GQGTRLTVV	TRBV12-3*01		TRBJ1-1*01	149	0.0002
HA1-B	TRB	DTEVTQTPKHLVMGMTNKKSLKCEQH	MGHRA	MYWYKQKAKKPPELMFV	YSYEKL	SINESVPSRFSPECPNSSLLNLHLHALQPEDSALYL	CASSHPRTDTQYF	GPGTRLTVL	TRBV4-1*01		TRBJ2-3*01	149	0.0002
HA1-B	TRB	NAGVTQTPKFQVLKTGQSMTLQCAQD	MNHEY	MSWYRQDPGMGLRLIHY	SVGAGI	TDQGEVPNGYNVSRSTTEDFPLRLLSAAPSQTSVYF	CASTPGLGYSPLHF	GNGTRLTVT	TRBV6-5*01	TRBD2*01	TRBJ1-6*01	149	0.0002
HA1-B	TRB	NAGVTQTPKFRVLKTGQSMTLLCAQD	MNHEY	MYWYRQDPGMGLRLIHY	SVGEGT	TAKGEVPDGYNVSRLKKQNFLLGLESAAPSQTSVYF	CASSLAGENTGELFF	GEGSRLTVL	TRBV6-2*01	TRBD2*01	TRBJ2-2*01	149	0.0002
HA1-B	TRB	NAGVTQTPKFQVLKTGQSMTLQCAQD	MNHEY	MSWYRQDPGMGLRLIHY	SVGAGI	TDQGEVPNGYNVSRSTTEDFPLRLLSAAPSQTSVYF	CASSRATTRGGLTGELFF	GEGSRLTVL	TRBV6-5*01	TRBD1*01	TRBJ2-2*01	149	0.0002
HA1-B	TRB	KAGVTQTPRYLIKTRGQQVTLSCSPI	SGHRS	VSWYQQTPGQGLQFLFE	YFSETQ	RNKGNFPGRFSGRQFSNSRSEMNVSTLELGDSALYL	CASSLIDRAQPDTQYF	GPGTRLTVL	TRBV5-1*01		TRBJ2-3*01	149	0.0002
HA1-B	TRB	DTGVSQDPRHKITKRGQNVTFRCDPI	SEHNR	LYWYRQTLGQGPEFLTY	FQNEAQ	LEKSRLLSDRFSAERPKGSFSTLEIQRTEQGDSAMYL	CASSLDRVGYEQYF	GPGTRLTVT	TRBV7-9*03	TRBD1*01	TRBJ2-7*01	149	0.0002
HA1-B	TRB	NAGVTQTPEFQVLKTGQSMTLQCAQD	MNHEY	MSWYRQDPGMGLRLIHY	SVGAGI	TDQGEVPNGYNVSRSTTEDFPLRLLSAAPSQTSVYF	CASSYSGLPAEQFF	GPGTRLTVL	TRBV6-5*01	TRBD2*02	TRBJ2-1*01	149	0.0002
HA1-B	TRB	NAGVMQNPRHLVRRRGQEARLRCSPM	KGHSH	VYWYRQLPEEGLKFMVY	LQKENI	IDESGMPKERFSAEFPKEGPSILRIQQVVRGDSAAYF	CASSLQENTGELFF	GEGSRLTVL	TRBV18*01		TRBJ2-2*01	149	0.0002
HA1-B	TRB	KAGVTQTPRYLIKTRGQQVTLSCSPI	SGHRS	VSWYQQTPGQGLQFLFE	YFSETQ	RNKGNFPGRFSGRQFSNSRSEMNVSTLELGDSALYL	CASSLAGNQPQHF	GDGTRLSIL	TRBV5-1*01	TRBD1*01	TRBJ1-5*01	149	0.0002
HA1-B	TRB	KAGVTQTPRYLIKTRGQQVTLSCSPI	SGHRS	VSWYQQTPGQGLQFLFE	YFSETQ	RNKGNFPGRFSGRQFSNSRSEMNVSTLELGDSALYL	CASSFRTNTDTQYF	GPGTRLTVL	TRBV5-1*01		TRBJ2-3*01	149	0.0002
HA1-B	TRB	IAGITQAPTSQILAAGRRMTLRCTQD	MRHNA	MYWYRQDLGLGLRLIHY	SNTAGT	TGKGEVPDGYSVSRANTDDFPLTLASAVPSQTSVYF	CASSDSGGGATDTQYF	GPGTRLTVL	TRBV6-4*01	TRBD2*01	TRBJ2-3*01	149	0.0002
HA1-B	TRB	DTEVTQTPKHLVMGMTNKKSLKCEQH	MGHRA	MYWYKQKAKKPPELMFV	YSYEKL	SINESVPSRFSPECPNSSLLNLHLHALQPEDSALYL	CASSHDRTARGAFF	GQGTRLTVV	TRBV4-1*01	TRBD2*02	TRBJ1-1*01	149	0.0002
HA1-B	TRB	EAQVTQNPRYLITVTGKKLTVTCSQN	MNHEY	MSWYRQDPGLGLRQIYY	SMNVEV	TDKGDVPEGYKVSRKEKRNFPLILESPSPNQTSLYF	CASSPRDRYYGYTF	GSGTRLTVV	TRBV27*01	TRBD1*01	TRBJ1-2*01	149	0.0002
HA1-B	TRB	DTEVTQTPKHLVMGMTNKKSLKCEQH	MGHRA	MYWYKQKAKKPPELMFV	YSYEKL	SINESVPSRFSPECPNSSLLNLHLHALQPEDSALYL	CASSQDGTQHLTDTQYF	GPGTRLTVL	TRBV4-1*01	TRBD1*01	TRBJ2-3*01	149	0.0002
HA1-B	TRB	GAVVSQHPSRVICKSGTSVKIECRSL	DFQATT	MFWYRQFPKKSLMLMAT	SNEGSKA	TYEQGVEKDKFLINHASLTLSTLTVTSAHPEDSSFYI	CSARPLRSGPPTQYF	GPGTRLTVL	TRBV20-1*05	TRBD2*02	TRBJ2-3*01	149	0.0002
HA1-B	TRB	SAVISQKPSRDICQRGTSLTIQCQVD	SQVTM	MFWYRQQPGQSLTLIAT	ANQGSEA	TYESGFVIDKFPISRPNLTFSTLTVSNMSPEDSSIYL	CSVLSPGPLMDEQYF	GPGTRLTVT	TRBV29-1*01	TRBD1*01	TRBJ2-7*01	149	0.0002
HA1-B	TRB	NAGVTQTPKFQVLKTGQSMTLQCAQD	MNHEY	MSWYRQDPGMGLRLIHY	SVGAGI	TDQGEVPNGYNVSRSTTEDFPLRLLSAAPSQTSVYF	CASSLGGAWETQYF	GPGTRLLVL	TRBV6-5*01	TRBD2*01	TRBJ2-5*01	149	0.0002
HA1-B	TRB	DVKVTQSSRYLVKRTGEKVFLECVQD	MDHEN	MFWYRQDPGLGLRLIYF	SYDVKM	KEKGDIPEGYSVSREKKERFSLILESASTNQTSMYL	CASSSYSGGASDTQYF	GPGTRLTVL	TRBV28*01	TRBD2*01	TRBJ2-3*01	149	0.0002
HA1-B	TRB	DAGVTQSPTHLIKTRGQHVTLRCSPI	SGHKS	VSWYQQVLGQGPQFIFQ	YYEKEE	RGRGNFPDRFSARQFPNYSSELNVNALLLGDSALYL	CASSLALAGLLDSTDTQYF	GPGTRLTVL	TRBV5-5*01	TRBD2*02	TRBJ2-3*01	149	0.0002
HA1-B	TRB	GAGVSQSPRYKVAKRGQDVALRCDPI	SGHVS	LFWYQQALGQGPEFLTY	FQNEAQ	LDKSGLPSDRFFAERPEGSVSTLKIQRTQQEDSAVYL	CASSLVSLAERTDTQYF	GPGTRLTVL	TRBV7-8*01	TRBD2*01	TRBJ2-3*01	148	0.0002
HA1-B	TRB	GAVVSQHPSRVICKSGTSVKIECRSL	DFQATT	MFWYRQFPKKSLMLMAT	SNEGSKA	TYEQGVEKDKFLINHASLTLSTLTVTSAHPEDSSFYI	CSATAREPYEQYF	GPGTRLTVT	TRBV20-1*05	TRBD1*01	TRBJ2-7*01	148	0.0002
HA1-B	TRB	EPEVTQTPSHQVTQMGQEVILRCVPI	SNHLY	FYWYRQILGQKVEFLVS	FYNNEI	SEKSEIFDDQFSVERPDGSNFTLKIRSTKLEDSAMYF	CASRETGVTPDTQYF	GPGTRLTVL	TRBV2*01	TRBD1*01	TRBJ2-3*01	148	0.0002
HA1-B	TRB	EAQVTQNPRYLITVTGKKLTVTCSQN	MNHEY	MSWYRQDPGLGLRQIYY	SMNVEV	TDKGDVPEGYKVSRKEKRNFPLILESPSPNQTSLYF	CASSLFSTDTQYF	GPGTRLTVL	TRBV27*01		TRBJ2-3*01	148	0.0002
HA1-B	TRB	KAGVTQTPRYLIKTRGQQVTLSCSPI	SGHRS	VSWYQQTPGQGLQFLFE	YFSETQ	RNKGNFPGRFSGRQFSNSRSEMNVSTLELGDSALYL	CASSLVGSEQFF	GPGTRLTVL	TRBV5-1*01		TRBJ2-1*01	148	0.0002
HA1-B	TRB	EAQVTQNPRYLITVTGKKLTVTCSQN	MNHEY	MSWYRQDPGLGLRQIYY	SMNVEV	TDKGDVPEGYKVSRKEKRNFPLILESPSPNQTSLYF	CASSRTGSYEQYF	GPGTRLTVT	TRBV27*01	TRBD1*01	TRBJ2-7*01	148	0.0002
HA1-B	TRB	DADVTQTPRNRITKTGKRIMLECSQT	KGHDR	MYWYRQDPGLGLRLIYY	SFDVKD	INKGEISDGYSVSRQAQAKFSLSLESAIPNQTALYF	CATSDASRDRVDEQYF	GPGTRLTVT	TRBV24-1*01	TRBD1*01	TRBJ2-7*01	148	0.0002
HA1-B	TRB	KAGVTQTPRYLIKTRGQQVTLSCSPI	SGHRS	VSWYQQTPGQGLQFLFE	YFSETQ	RNKGNFPGRFSGRQFSNSRSEMNVSTLELGDSALYL	CASSLVPKDPSRMTYNEQFF	GPGTRLTVL	TRBV5-1*01	TRBD2*01	TRBJ2-1*01	148	0.0002
HA1-B	TRB	SAVISQKPSRDICQRGTSLTIQCQVD	SQVTM	MFWYRQQPGQSLTLIAT	ANQGSEA	TYESGFVIDKFPISRPNLTFSTLTVSNMSPEDSSIYL	CSVIRANVLTF	GAGSRLTVL	TRBV29-1*01		TRBJ2-6*01	148	0.0002
HA1-B	TRB	SAVISQKPSRDICQRGTSLTIQCQVD	SQVTM	MFWYRQQPGQSLTLIAT	ANQGSEA	TYESGFVIDKFPISRPNLTFSTLTVSNMSPEDSSIYL	CSVGSKGLAFF	GQGTRLTVV	TRBV29-1*01	TRBD1*01	TRBJ1-1*01	148	0.0002
[truncated: 3,322 more rows]
